# Supplementary material for: Developmental Dynamics of X-Chromosome Dosage Compensation by the DCC and H4K20me1 in C. elegans
Source: PLoS Genet. 2015 Dec 7;11(12):e1005698. doi: 10.1371/journal.pgen.1005698 (PMC4671695; doi:10.1371/journal.pgen.1005698)
Supplement: S1 File — (XLSX) [file pgen.1005698.s009.xlsx]

## Sheet: RNA-seq
GEO accession number	Stage	Strain	mapped reads	Description
GSM1652723	early embryos	N2	23775926	N2 early embryos rep 1
GSM1652724	early embryos	N2	23174632	N2 early embryos rep 2
GSM1652725	early embryos	N2	18719779	N2 early embryos rep 3
GSM1652726	early embryos	CB428	10523253	dpy-21(e428) early embryos rep 1
GSM1652727	early embryos	CB428	21453790	dpy-21(e428) early embryos rep 2
GSM1652728	early embryos	CB428	12037869	dpy-21(e428) early embryos rep 3
GSM1652729	early embryos	BS553	16893857	fog-2 mixed sex embryos rep1
GSM1652730	early embryos	BS553	15886526	fog-2 mixed sex embryos rep2
GSM1652731	early embryos	BS553	6950431	fog-2 mixed sex early embryos rep3
GSM1652732	early embryos	MK4	10654897	dpy27 early embryos rep1
GSM1652733	early embryos	MK4	13593923	dpy27 early embryos rep2
GSM1652734	early embryos	MK4	4612326	dpy27_early_embryos_rep3
GSM1652735	early embryos	MK4	10279107	dpy27 het early embryos rep1
GSM1652736	early embryos	MK4	7722429	dpy27 het early embryos rep2
GSM1652737	comma embryos	N2	24501025	N2 embryos 4 hr aged rep 1
GSM1652738	comma embryos	N2	22642366	N2 embryos 4 hr aged rep 2
GSM1652739	comma embryos	N2	18126370	N2 embryos 4 hr aged rep 3
GSM1652740	comma embryos	BS553	11558717	BS553 embryos 4 hr aged rep 1
GSM1652741	comma embryos	BS553	10636021	BS553 embryos 4 hr aged rep 2
GSM1652742	comma embryos	BS553	8710895	BS553 embryos 4hr aged rep3
GSM1652743	L1s	N2	9004912	N2 L1s rep1
GSM1652744	L1s	N2	10264516	N2 L1s rep2
GSM1652745	L1s	N2	16409303	N2 L1s rep3
GSM1652746	L1s	BS553	11719084	BS553 L1s rep1
GSM1652747	L1s	BS553	6223599	BS553 L1s rep2
GSM1652748	L1s	BS553	17945034	BS553 L1s rep3
GSM1652749	L3s	N2	11359848	N2 L2L3 rep1
GSM1652750	L3s	N2	11028471	N2 L2L3 rep2
GSM1652751	L3s	N2	12398070	N2 L2L3 rep3
GSM1899864	L3s	BS553	13848916	BS553 L2L3 rep1
GSM1899865	L3s	BS553	10434600	BS553 L2L3 rep2
GSM1899866	L3s	BS553	12501247	BS553 L2L3 rep3
GSM1111830	mixed embryos	N2	23397608	N2 Mxemb rep 1
GSM1111831	mixed embryos	N2	9571605	N2 Mxemb rep 2
GSM1111832	mixed embryos	N2	24792849	N2 Mxemb rep 3
GSM1111833	mixed embryos	N2	19693181	N2 Mxemb rep 4
GSM1111834	mixed embryos	N2	23572367	N2 Mxemb rep 5
GSM1652752	mixed embryos	CB428	21414542	CB428 embryos rep1
GSM1652753	mixed embryos	CB428	19906652	CB428 embryos rep2
GSM1652754	mixed embryos	CB428	21775608	CB428 embryos rep3
GSM1652755	mixed embryos	CB428	30417819	CB428 embryos rep4
GSM1652756	mixed embryos	MT14911	21622315	SET4 embryos rep1
GSM1652757	mixed embryos	MT14911	25034546	SET4 embryos rep2
GSM1652758	mixed embryos	MT14911	20262211	SET4 embryos rep3
GSM1652759	mixed embryos	MT14911	17424769	SET4 embryos rep4
GSM1652760	L3s	N2	11218913	N2 L3 Rep1
GSM1652761	L3s	N2	22667108	N2 L3 Rep2
GSM1652762	L3s	N2	32557623	N2 L3 Rep3
GSM1652763	L3s	N2	20458233	N2 L3 Rep4
GSM1652764	L3s	CB428	23041038	CB428 L2L3 rep1
GSM1652765	L3s	CB428	31289303	CB428 L2L3 rep2
GSM1652766	L3s	CB428	32835553	CB428 L2L3 rep3
GSM1652767	L3s	CB428	26994416	CB428 L2L3 rep4
GSM1652768	L3s	MT14911	15427964	SET4 L2-L3 Rep1
GSM1652769	L3s	MT14911	11434830	SET4 L2-L3 Rep2
GSM1652770	L3s	MT14911	30508073	SET4 L2-L3 Rep3
GSM1652771	L3s	MT14911	19282987	SET4 L2-L3 Rep4
GSM1652772	L2s	SS1075	7036817	SET1 L2-L3 heterozyg Rep1
GSM1652773	L2s	SS1075	22307136	SET1 L2-L3 heterozyg Rep2
GSM1652774	L2s	SS1075	17724120	SET1 L2-L3 heterozyg Rep3
GSM1652775	L2s	SS1075	9245403	SET1 L2-L3 homozyg Rep1
GSM1652776	L2s	SS1075	14709565	SET1 L2-L3 homozyg Rep2
GSM1652777	L2s	SS1075	24761758	SET1 L2-L3 homozyg Rep3
GSM1652778	mixed embryos	N2, DPY-27 RNAi	19835736	DPY27 RNAi emb rep1
GSM1652779	mixed embryos	N2, DPY-27 RNAi	29425708	DPY27 RNAi emb rep2
GSM1652780	mixed embryos	N2, DPY-27 RNAi	11046834	DPY27 RNAi emb rep3
GSM1652781	mixed embryos	N2, DPY-27 RNAi	29859587	DPY27 RNAi emb rep4
GSM1652792	L3	N2, Vector RNAi	23044864	N2, Vector RNAi L3 rep1
GSM1652793	L3	N2, Vector RNAi	7989084	N2, Vector RNAi L3 rep2
GSM1652794	L3	N2, Vector RNAi	7424741	N2, Vector RNAi L3 rep3
GSM1652795	L3	N2, Vector RNAi	5367361	N2, Vector RNAi L3 rep4
GSM1652788	L3	N2, DPY-27 RNAi	25754568	DPY27 RNAi L3 rep1
GSM1652789	L3	N2, DPY-27 RNAi	7918653	DPY27 RNAi L3 rep2
GSM1652790	L3	N2, DPY-27 RNAi	7610774	DPY27 RNAi L3 rep3
GSM1652791	L3	N2, DPY-27 RNAi	7241611	DPY27 RNAi L3 rep4
GSM1652782	mixed embryos	N2, Vector RNAi	29571736	Vector RNAi emb rep1
GSM1652783	mixed embryos	N2, Vector RNAi	23778928	Vector RNAi emb rep2
GSM1652784	mixed embryos	N2, Vector RNAi	15545075	Vector RNAi emb rep3
GSM1652785	mixed embryos	N2, Vector RNAi	19269246	Vector RNAi emb rep4
GSM1652786	mixed embryos	N2, Vector RNAi	7837501	Vector RNAi emb rep5
GSM1652787	mixed embryos	N2, Vector RNAi	8390611	Vector RNAi emb rep6
GSM1295740	young adult	N2	21010231	N2 young herm rep1
GSM1295741	young adult	N2	21163077	N2 young herm rep2
GSM1295742	young adult	N2	20235266	N2 young herm rep3
GSM1295743	young adult	N2	12907994	N2 young herm rep4
GSM1295736	young adult	N2	12557018	N2 young male rep1
GSM1295737	young adult	N2	16843624	N2 young male rep2
GSM1295738	young adult	N2	23884564	N2 young male rep3
GSM1295739	young adult	N2	26922926	N2 young male rep4
GSM1899867	L1s	MK4	14880798	dpy27 L1s rep1
GSM1899868	L1s	MK4	13381002	dpy27 L1s rep2
GSM1899869	L1s	MK4	5319115	dpy27 L1s rep3
Spike in RNA-seq data
GEO #	Strain	Stage	Mapped reads C. elegans	Mapped reads C. briggsae	Description	Matching N2 GEO #
GSM1899870	N2	L1	1896219	165151	N2 L1 spike-in rep1
GSM1899871	N2	L1	2257512	203535	N2 L1 spike-in rep2
GSM1899872	N2	L1	3805801	355653	N2 L1 spike-in rep3
GSM1899873	MT14911	L1	3257587	287115	set-4 L1 spike-in rep1	GSM1899870
GSM1899874	MT14911	L1	4028273	418449	set-4 L1 spike-in rep2	GSM1899871
GSM1899875	MT14911	L1	3877177	420087	set-4 L1 spike-in rep3	GSM1899872

## Sheet: ChIP-seq
GEO #	Target	Antibody	Antibody information	Antigen	Strain	Stage	Mapped reads	Matching Input GEO #
GSM1111777	DPY-27	JL001	Rabbit polyclonal to 1-409 aa. (PMID:17293863)	1-409 aa	N2	MxEmb	24437615	GSM1111812
GSM1111778	DPY-27	JL001	Rabbit polyclonal to 1-409 aa. (Ercan et al. Nat Genet. 2007)	1-409 aa	N2	MxEmb	10183771	GSM1111825
GSM1111779	DPY-27	JL001	Rabbit polyclonal to 1-409 aa. (Ercan et al. Nat Genet. 2007)	1-409 aa	N2	MxEmb	7655704	GSM1111824
GSM1111780	DPY-27	Q3995	Rabbit polyclonal	LSNGLSNVVIAPKRKQRRLEMLKLSDFGLDDDSDLPEFNRFPPATRRELSVEDSDEDDEPVRRRPRRQVEEEDEEDELIEEATPSPPPIVVQRRVRRSRH	N2	MxEmb	16484861	GSM1111822
GSM1652671	DPY-27	JL001	Rabbit polyclonal to 1-409 aa. (PMID:17293863)	1-409 aa	CB428	MxEmb	12908344	GSM1652700
GSM1652672	DPY-27	JL001	Rabbit polyclonal to 1-409 aa. (Ercan et al. Nat Genet. 2007)	1-409 aa	CB428	MxEmb	6736492	GSM1652701
GSM1652673	DPY-27	JL001	Rabbit polyclonal to 1-409 aa. (Ercan et al. Nat Genet. 2007)	1-409 aa	CB428	MxEmb	6106075	GSM1652702
GSM1652674	DPY-27	JL001	Rabbit polyclonal to 1-409 aa. (PMID:17293863)	1-409 aa	SET-4	MxEmb	9749397	GSM1652703
GSM1652675	DPY-27	JL001	Rabbit polyclonal to 1-409 aa. (Ercan et al. Nat Genet. 2007)	1-409 aa	SET-4	MxEmb	6332961	GSM1652704
GSM1652705	DPY-27	JL001	Rabbit polyclonal to 1-409 aa. (Ercan et al. Nat Genet. 2007)	1-409 aa	N2	L3	17836497	GSM1652705
GSM1652706	DPY-27	JL001	Rabbit polyclonal to 1-409 aa. (PMID:17293863)	1-409 aa	N2	L3	5060335	GSM1652706
GSM1652678	DPY-27	JL001	Rabbit polyclonal to 1-409 aa. (Ercan et al. Nat Genet. 2007)	1-409 aa	N2	YA	5523392	GSM1652707
GSM1652679	DPY-27	JL001	Rabbit polyclonal to 1-409 aa. (Ercan et al. Nat Genet. 2007)	1-409 aa	N2	YA	5529024	GSM1652707
GSM1652680	H4K20me1	ab9051	Abcam		N2	MxEmb	16218391	GSM1111824
GSM1652681	H4K20me1	ab9051	Abcam		N2	MxEmb	5423677	GSM1652709
GSM1652682	H4K20me1	ab9051	Abcam		N2	MxEmb	5166576	GSM1652710
GSM1652683	H4K20me1	ab9051	Abcam		CB428	MxEmb	20571148	GSM1652700
GSM1652684	H4K20me1	ab9051	Abcam		CB428	MxEmb	12753624	GSM1652702
GSM1652685	H4K20me1	ab9051	Abcam		CB428	MxEmb	6518779	GSM1652702
GSM1652686	H4K20me1	ab9051	Abcam		SET-4	MxEmb	21899805	GSM1652703
GSM1652687	H4K20me1	ab9051	Abcam		SET-4	MxEmb	10675964	GSM1652704
GSM1652688	H4K20me1	ab9051	Abcam		SET-4	MxEmb	7974316	GSM1652711
GSM1652689	H4K20me1	ab9051	Abcam		N2	L3	5221755	GSM1652712
GSM1652690	H4K20me1	ab9051	Abcam		N2	L3	6031710	GSM1652713
GSM1652691	H4K20me1	ab9051	Abcam		CB428	L3	8454392	GSM1652714
GSM1652692	H4K20me1	ab9051	Abcam		CB428	L3	7037926	GSM1652715
GSM1652693	H4K20me1	ab9051	Abcam		SET-4	L3	9304642	GSM1652716
GSM1652694	H4K20me1	ab9051	Abcam		SET-4	L3	8270979	GSM1652717
GSM1111760	AMA-1	Q2358	Rabbit polyclonal. May be available as part of modENCODE antibodies from Novus Biologicals "http://www.novusbio.com/"	DLVLDVEKCKYGMEIPQNVVMGGGFYGSFAGSPSNREFSPAHSPWNSGVTPTYAGAAWSPTTGGMSPGAGFSPAGNTDGGASPFNEGGWSPASPGDPLGA	N2	MxEmb	18194643	GSM1111827
GSM1111761	AMA-1	Q2357	Rabbit polyclonal. May be available as part of modENCODE antibodies from Novus Biologicals "http://www.novusbio.com/"	DLVLDVEKCKYGMEIPQNVVMGGGFYGSFAGSPSNREFSPAHSPWNSGVTPTYAGAAWSPTTGGMSPGAGFSPAGNTDGGASPFNEGGWSPASPGDPLGA	N2	MxEmb	18052870	GSM1111824
GSM1825717	AMA-1	Q2357	Rabbit polyclonal. May be available as part of modENCODE antibodies from Novus Biologicals "http://www.novusbio.com/"	DLVLDVEKCKYGMEIPQNVVMGGGFYGSFAGSPSNREFSPAHSPWNSGVTPTYAGAAWSPTTGGMSPGAGFSPAGNTDGGASPFNEGGWSPASPGDPLGA	N2	MxEmb	5136986	GSM1652710
GSM1825718	AMA-1	Q2357	Rabbit polyclonal. May be available as part of modENCODE antibodies from Novus Biologicals "http://www.novusbio.com/"	DLVLDVEKCKYGMEIPQNVVMGGGFYGSFAGSPSNREFSPAHSPWNSGVTPTYAGAAWSPTTGGMSPGAGFSPAGNTDGGASPFNEGGWSPASPGDPLGA	CB428	MxEmb	14579184	GSM1652700
GSM1825719	AMA-1	Q2357	Rabbit polyclonal. May be available as part of modENCODE antibodies from Novus Biologicals "http://www.novusbio.com/"	DLVLDVEKCKYGMEIPQNVVMGGGFYGSFAGSPSNREFSPAHSPWNSGVTPTYAGAAWSPTTGGMSPGAGFSPAGNTDGGASPFNEGGWSPASPGDPLGA	CB428	MxEmb	10978913	GSM1652701
GSM1825720	AMA-1	Q2357	Rabbit polyclonal. May be available as part of modENCODE antibodies from Novus Biologicals "http://www.novusbio.com/"	DLVLDVEKCKYGMEIPQNVVMGGGFYGSFAGSPSNREFSPAHSPWNSGVTPTYAGAAWSPTTGGMSPGAGFSPAGNTDGGASPFNEGGWSPASPGDPLGA	CB428	MxEmb	7654799	GSM1652702
GSM1825721	AMA-1	Q2357	Rabbit polyclonal. May be available as part of modENCODE antibodies from Novus Biologicals "http://www.novusbio.com/"	DLVLDVEKCKYGMEIPQNVVMGGGFYGSFAGSPSNREFSPAHSPWNSGVTPTYAGAAWSPTTGGMSPGAGFSPAGNTDGGASPFNEGGWSPASPGDPLGA	SET-4	MxEmb	14850643	GSM1652703
GSM1825722	AMA-1	Q2357	Rabbit polyclonal. May be available as part of modENCODE antibodies from Novus Biologicals "http://www.novusbio.com/"	DLVLDVEKCKYGMEIPQNVVMGGGFYGSFAGSPSNREFSPAHSPWNSGVTPTYAGAAWSPTTGGMSPGAGFSPAGNTDGGASPFNEGGWSPASPGDPLGA	SET-4	MxEmb	9104966	GSM1825723
Spike in ChIP-seq data
GEO #	Target	Antibody	Antibody information	Strain	Stage	Mapped reads C. elegans	Mapped reads C. briggsae	Matching Input GEO #	Matching N2 GEO #
GSM1652695	H4K20me1	ab9051	Abcam	N2	MxEmb	9052906	344490	GSM1652718	GSM1652696
GSM1652696	H4K20me1	ab9051	Abcam	SET4	MxEmb	9458995	187315	GSM1652719
GSM1652697	H4K20me1	ab9051	Abcam	N2	L3	4387539	1072018	GSM1652720
GSM1900118	H4K20me1	ab9051	Abcam	N2	L3	6162393	545836	GSM1900119
GSM1652698	H4K20me1	ab9051	Abcam	SET4	L3	12225478	154871	GSM1652721	GSM1652697
GSM1652699	H4K20me1	ab9051	Abcam	SET4	L3	5452050	72383	GSM1652722	GSM1652697
GSM1652718	Input	N/A	N/A	N2	MxEmb	15468211	1231696
GSM1652719	Input	N/A	N/A	SET4	MxEmb	12771412	1094706
GSM1652720	Input	N/A	N/A	N2	L3	5209589	2900220
GSM1900119	Input	N/A	N/A	N2	L3	8461790	1897365
GSM1652721	Input	N/A	N/A	SET4	L3	31656202	4695160
GSM1652722	Input	N/A	N/A	SET4	L3	11223483	1674551
