# Supplementary material for: Developmental Dynamics of X-Chromosome Dosage Compensation by the DCC and H4K20me1 in C. elegans
Source: PLoS Genet. 2015 Dec 7;11(12):e1005698. doi: 10.1371/journal.pgen.1005698 (PMC4671695; doi:10.1371/journal.pgen.1005698)
Supplement: S2 File — (XLSX) [file pgen.1005698.s010.xlsx]

## Sheet: readme
FPKM values are calculated from 3-5 biological replicates using Cufflinks

## Sheet: mean FPKMs
Sequence_Name_Gene	Gene_WB_ID	Gene_Public_Name	N2_early_embryo_mean_FPKM	BS553_early_embryo_mean_FPKM	N2_comma_embryo_mean_FPKM	BS553_comma_embryo_mean_FPKM	N2_L1_mean_FPKM	BS553_L1_mean_FPKM	N2_L3_mean_FPKM	BS553_L3_mean_FPKM	N2_hermaphrodite_young_adult_mean_FPKM	N2_male_young_adult_mean_FPKM	dpy27_RNAi_mixed_embryos_mean_FPKM	vector_RNAi_mixed_embryos_mean_FPKM	dpy27_RNAi_L3_mean_FPKM	vector_RNAi_L3_mean_FPKM	dpy27_mutant_early_embryos_mean_FPKM	dpy27_mutant_L1_mean_FPKM	dpy21_mutant_early_embryos_mean_FPKM	dpy21_mutant_mixed_embryos_mean_FPKM	dpy21_mutant_L3_mean_FPKM	set1_heterozygous_mutant_L3_mean_FPKM	set1_homozygous_mutant_L3_mean_FPKM	set4_mutant_mixed_embryos_mean_FPKM	set4_mutant_L3_mean_FPKM
2L52.1	WBGene00007063	2L52.1	20.8024	24.5489	33.1289	44.2832	10.6374	4.62782	2.35896	2.61715	1.99076	1.91462	30.2031	26.4227	2.95309	2.29692	39.3908	4.33128	17.5809	22.1909	2.75721	6.01937	5.27309	26.9837	2.31851
2RSSE.1	WBGene00007064	2RSSE.1	56.2504	64.8856	218.123	188.355	72.5113	16.7535	24.1171	25.603	11.4085	19.0607	124.751	134.829	26.4085	22.1882	66.9433	17.3607	57.2412	127.124	19.9838	25.1015	28.6077	135.595	23.188
2RSSE.2	WBGene00044165	2RSSE.2	29.9451	27.7551	148.076	112.255	98.8889	7.64539	8.38193	11.9669	5.35505	4.79336	81.6697	90.2918	12.6324	11.3364	40.3579	9.58495	56.5114	77.5764	8.63824	12.3376	10.5975	83.5176	14.2988
3R5.1	WBGene00007065	pot-3	5.41222	9.73493	2.56681	2.77088	4.50281	5.17553	4.21841	4.31231	6.44227	5.88077	4.58116	4.41209	3.79778	3.38047	5.37476	3.83184	4.02985	3.24582	2.7749	0.967213	2.86296	3.30333	3.37505
4R79.1	WBGene00003525	nas-6	0	0.124119	2.8604	1.78204	0.499896	0.387993	5.76591	5.16922	0.231906	0.0442833	5.96863	8.25183	8.98666	3.44739	1.77555	5.85978	0	5.31358	5.77014	10.7647	14.4516	6.89334	5.59153
4R79.2	WBGene00007067	4R79.2	0	0.313578	0.190124	0.117272	1.06827	2.6077	0.967057	0.510484	0.286003	3.86197	2.27114	2.31958	1.34013	1.32676	0	3.20249	0.099449	1.64397	0.955935	1.15554	1.24376	2.06458	1.21366
6R55.2	WBGene00007069	6R55.2	0	0	0.344317	0.951685	0	0.77486	1.75959	0	0.738857	1.30885	0.438821	0.437312	1.40195	2.12775	0.326278	0.259795	0	0.341868	1.34167	0.586706	0	0	1.43929
AC3.1	WBGene00005532	sri-20	0.455131	0.782933	0.0527845	0.0333823	0.164673	0.186184	0.104004	0.0648857	0.0136748	0.259952	0.058358	0.131738	0.0624357	0.190457	0.093027	0.167279	0.110056	0.166262	0.073081	0.0653108	0	0.118911	0.0589865
AC3.10	WBGene00004964	spe-10	0.0347803	0.141073	0.0782714	0.084829	0.059776	0.096216	0.0263783	0.177698	0.514336	16.874	0.141342	0.243792	0.0917173	0.0826398	0.146806	0.344362	0.0932173	0.129843	0.154266	0	0	0.0506496	0.0254242
AC3.2	WBGene00007070	ugt-49	13.9712	12.2202	4.14741	5.55059	6.17942	18.2755	10.4969	10.1757	7.98907	19.1688	7.41136	6.57226	18.1426	18.0615	11.9179	15.9112	5.77748	5.278	9.81491	11.8487	10.7394	6.69339	10.4605
AC3.3	WBGene00000024	abu-1	0.0336444	0.121542	0.218111	0.138322	0.269092	0.30746	10.7789	13.6088	19.0089	0.695522	2.0808	4.3723	17.8343	18.1757	0.197721	0.08138	0.0408408	2.02221	5.18961	9.00026	26.415	2.46198	1.93586
AC3.4	WBGene00004098	pqn-2	0.0363423	0.0958419	0.223343	0.149414	0.135038	0.332121	9.22621	12.1648	18.2535	0.760872	1.73605	3.54635	14.2823	15.6104	0.21358	0.0677173	0.0441165	1.81245	4.26429	7.41724	22.7685	1.98716	1.77694
AC3.5	WBGene00007071	AC3.5	0.0810521	0.11815	0.0762909	0.306772	18.2669	55.1588	49.0437	56.1926	19.08	33.2798	1.14092	0.611575	40.1359	55.2754	0.124184	49.8778	0.0860833	1.19181	58.4334	56.1307	48.1072	0.958811	54.0941
AC3.6	WBGene00000724	col-151	0.313915	0.0769606	0.0817353	0.0736727	0.597094	0.393132	0.148009	0.14652	0.11064	0.246761	0.387811	0.199085	0.107083	0.167562	0.262582	0.630663	0.345728	0.43455	0.142884	0.515354	0.670609	0.167867	0.155216
AC3.7	WBGene00007072	ugt-1	2.50041	2.61553	0.395227	0.892619	2.11713	5.85682	3.13194	1.79632	0.957654	1.82957	1.99809	1.42129	5.69785	8.99706	5.4148	5.15567	1.35307	1.46882	1.33112	2.97495	6.13566	1.2351	1.79652
AC3.8	WBGene00007073	ugt-2	0.0216343	0.202341	1.23208	1.71216	2.30552	5.76091	5.56731	3.92986	1.08697	3.38972	1.34495	1.19067	6.77853	7.9756	0.265505	8.30576	0.0423573	0.770463	3.8795	3.71841	7.46218	0.90067	2.77667
AC7.1	WBGene00006428	tag-49	0	0	0.175143	0.146009	1.04052	2.6141	0.519843	0.160605	0.312226	0.486275	0.539102	0.696307	0.773047	0.273425	0.0318072	1.7833	0.11262	0.466097	0.369903	0.467464	0.533608	0.454855	0.405981
AC7.2	WBGene00004929	soc-2	9.0545	10.0731	72.1848	55.3426	47.7106	85.8313	73.0506	69.8825	14.5594	22.6016	53.829	58.2925	58.5029	55.1003	17.0696	75.2002	15.8387	45.9263	68.9072	62.5642	69.207	50.998	66.9656
AC7.3	WBGene00014997	AC7.3	0.113754	0.171014	0.0242565	0	0	0	0	1.11273	0.716401	22.9896	0.0302953	0	0.0788581	0	0.131239	0.268065	0	0.0356091	0	0	0	0	0
AC8.10	WBGene00043988	AC8.10	1.01258	0.987353	5.18425	4.57505	4.29558	5.95523	2.71933	2.46366	1.35733	2.28967	4.02569	2.92529	3.66025	2.72346	3.57931	10.2176	1.24296	3.9899	4.73283	4.39886	3.15023	4.2452	2.35515
AC8.11	WBGene00043989	AC8.11	1.78306	2.10854	7.96368	8.91351	7.17921	9.0304	3.42065	2.78923	2.28255	3.7541	6.23738	4.72112	6.06323	4.31814	5.54069	16.0144	1.81064	6.0099	5.83897	4.73827	3.77785	6.05384	3.6786
AC8.12	WBGene00043990	AC8.12	2.32382	1.91189	7.4726	7.85554	2.08142	2.9672	2.59461	3.18057	2.36062	2.45618	5.51793	4.38002	3.50685	1.98857	3.13976	4.64333	1.03537	6.82737	5.05199	3.59974	2.93827	6.4147	3.20415
AC8.3	WBGene00007075	AC8.3	1.01258	0.987353	5.18425	4.57505	4.29558	5.95523	2.71933	2.46366	1.35733	2.28967	4.02569	2.92529	3.66025	2.72346	3.57931	10.2176	1.24296	3.9899	4.73283	4.39886	3.15023	4.2452	2.35515
AC8.4	WBGene00007076	AC8.4	1.78306	2.10854	7.96368	8.91351	7.17921	9.0304	3.42065	2.78923	2.28255	3.7541	6.23738	4.72112	6.06323	4.31814	5.54069	16.0144	1.81064	6.0099	5.83897	4.73827	3.77785	6.05384	3.6786
AC8.7	WBGene00007079	AC8.7	2.32382	1.91189	7.4726	7.85554	2.08142	2.9672	2.59461	3.18057	2.36062	2.45618	5.51793	4.38002	3.50685	1.98857	3.13976	4.64333	1.03537	6.82737	5.05199	3.59974	2.93827	6.4147	3.20415
AH10.1	WBGene00007082	acs-10	0.852388	0.0521633	0.0174885	0.0245997	0.124076	0.438245	0.0377373	1.54903	4.58551	109.514	0.0486037	0.0704982	0.0644132	0.0286139	0.107638	0.104358	0.986267	0.0679336	0.0100179	0	0.0436943	0.0501633	0
AH10.2	WBGene00007083	AH10.2	9.1162	3.76591	0.294269	0.446192	0.199894	0.212145	0.0550073	0.0499857	0.0221274	0	2.27474	0.838047	0	0	1.65297	0.214628	2.04953	1.78571	0	0	0	1.45785	0
AH10.3	WBGene00007084	AH10.3	0.246275	0.229598	25.3581	20.235	6.03378	5.56435	3.82919	3.82084	1.87048	3.22709	13.5631	15.7523	3.36954	3.79592	3.40998	4.1102	4.51675	14.1151	3.50113	4.37197	3.01389	12.3211	2.29778
AH10.4	WBGene00007085	AH10.4	0.057998	0.210294	0.78008	0.243303	0.411587	0.562127	0.825007	0.601712	0.803728	0.888058	0.137399	0.20508	0.718424	0.382263	0	4.18528	0.256733	0.380333	0.570426	0.716493	0.437302	0.276944	0.383982
AH6.1	WBGene00001528	gcy-1	0	0.0149411	0	0.0537402	0	0.017364	0.0094196	0	0.00853747	0.0981495	0.01972	0.0118183	0.0102335	0	0	0.0372507	0.0109374	0.015099	0.0158262	0.0279319	0	0.0143576	0.00264586
AH6.10	WBGene00005032	sra-6	0	0.0484493	0	0.193327	0.169373	0.81117	0.142636	0.115872	0.0119341	0.0187621	0.127892	0.0595651	0.130663	0.203574	0	1.08601	0	0.0743361	0.111811	0	0.0686782	0.0539171	0.0776733
AH6.11	WBGene00005033	sra-7	0	0	0	0.243512	0	0.0945877	0.038484	0	0	0	0.0753184	0.0267561	0.0247037	0.086877	0	0.120461	0.205996	0.0209165	0	0	0	0	0
AH6.12	WBGene00005034	sra-8	0	0	0	0	0	0.0631273	0	0	0	0.0234541	0.0296946	0	0	0	0	0	0	0	0	0	0	0	0
AH6.14	WBGene00005035	sra-9	0.0141429	0	0	0.0774093	0.0205502	0.0205502	0	0	0	0.0150098	0	0	0	0.021941	0	0.227115	0	0	0	0	0.0408393	0	0
AH6.2	WBGene00007080	sfxn-1.1	0.115033	0.0243163	0	0	0.200902	0	0.069317	0.424677	2.48544	39.2301	0.0395219	0.0441169	0	0.0126163	0.0285298	0	0.0322175	0.0271537	0	0	0	0	0.059261
AH6.3	WBGene00007081	AH6.3	0.276645	0	0.0250848	0.0652163	0.0692663	0.0692663	0.0515393	1.37187	6.23426	108.851	0	0	0.0165401	0	0	0.0424717	0.47211	0	0	0	0	0	0
AH6.4	WBGene00005027	sra-1	0.116237	0.262061	0.0788049	0.499414	0	0	0.0682	0	0	0.0314118	0.0568445	0.0999681	0	0	0.874937	0.0252685	0	0.052654	0	0.0505468	0.0455362	0.0258903	0
AH6.5	WBGene00003231	mex-6	366.654	359.053	8.88487	11.7699	76.093	0.779318	2.48875	4.51419	140.269	19.8698	73.1452	58.3058	1.55778	1.08968	198.631	1.27529	193.907	98.9314	0.937433	1.45045	2.02606	64.888	1.95238
AH6.6	WBGene00005028	sra-2	0	0.183078	0	0	0	0	0	0	0	0	0	0	0.041798	0	0	0.0317133	0.0352523	0	0	0	0	0	0
AH6.7	WBGene00005029	sra-3	0	0.114751	0	0	0	1.15397	0.0683681	0	0.0142357	0.0177572	0.0406567	0.075467	0.034839	0.053261	0	0	0	0.0435593	0	0.107262	0	0	0
AH6.8	WBGene00005030	sra-4	0	0.113529	0	0	0.0962153	0.184196	0	0	0	0.0377239	0.0603355	0	0.176537	0.0128403	0.0290365	0.141544	0	0.0194559	0.0475177	0.0667795	0.128021	0	0.0201044
AH9.1	WBGene00014998	AH9.1	0.658501	0.314447	0.364966	0.288059	0.94351	1.53926	0.532749	0.506851	0.294207	0.398784	1.43176	1.02001	1.24908	0.793702	0.339572	2.45658	0.333287	1.49153	0.948526	0.544398	0.663527	1.04949	0.528962
AH9.2	WBGene00000797	crn-4	28.3246	24.5892	1.29898	1.8636	9.02465	1.04637	1.91608	1.24232	8.38385	2.70487	9.76829	6.12838	3.89448	1.40602	12.4138	4.66198	15.973	7.89178	2.08858	3.16847	2.64124	7.11318	1.53245
AH9.3	WBGene00014999	AH9.3	76.733	75.342	52.6491	52.7516	70.5081	7.47687	7.34952	7.49936	6.06926	5.21826	61.9708	54.5874	10.291	7.30983	104.353	8.96806	104.44	52.4644	10.9563	11.4836	10.8896	52.9335	8.14997
AH9.4	WBGene00015000	AH9.4	0.110071	0.0169594	0.183932	0.184335	0.490553	1.0032	0.328621	0.324504	0.0311702	0.295497	1.02918	0.809807	0.682759	0.65569	0.0634467	2.04166	0.0238826	0.613742	1.09773	0.386496	0.661549	0.665481	0.531088
AH9.6	WBGene00044701	AH9.6	0	0.301676	1.79907	0.520514	3.21512	9.51895	3.12681	3.21436	0.374965	1.99185	6.55112	6.19055	6.23978	4.72142	0.634302	12.6357	0.20797	6.47905	6.32807	3.90391	3.65807	5.91807	4.48032
AH9.7	WBGene00175029	AH9.7	1.22506	0.90535	1.47462	1.26344	1.59988	0.462658	0.606214	0.424764	0.107933	0.715528	3.10334	1.30157	1.79717	0.986552	2.68646	3.02108	1.72875	1.09682	0.998884	0.427703	0.706393	1.40441	0.341205
B0001.1	WBGene00003010	lin-24	31.5655	40.3212	99.0447	76.8043	33.9975	80.2071	32.1485	32.6205	48.1986	23.935	84.3337	89.5262	44.9856	43.0875	38.9778	86.2144	18.7236	83.3017	47.5901	54.984	54.6698	81.993	39.0262
B0001.2	WBGene00007087	B0001.2	12.5671	12.1343	4.06258	5.18546	9.08208	3.81121	6.00161	5.95113	18.7134	15.9606	5.56179	4.73123	4.13018	3.35927	13.0321	4.88725	17.7612	4.83861	3.26692	6.98332	5.53599	4.46113	3.11137
B0001.3	WBGene00007088	B0001.3	19.1542	24.0922	25.3619	29.8783	15.5087	22.047	12.2804	11.8383	18.6591	13.2617	19.3348	20.0622	14.4212	13.6579	20.8425	20.8105	14.1294	17.2623	11.6923	13.2304	13.2891	17.9754	10.4011
B0001.4	WBGene00007089	B0001.4	52.5776	68.2332	31.5729	36.313	32.2311	34.4824	27.967	28.0046	48.8433	45.9932	38.5857	38.3663	23.4734	25.6068	44.9645	34.9171	39.5375	36.8642	20.5515	27.2383	26.7532	32.6589	21.3476
B0001.5	WBGene00007090	B0001.5	26.9745	32.0379	28.9703	31.3379	15.545	13.4549	11.4475	10.8856	14.7805	14.624	22.447	24.3451	9.90207	9.62543	32.1844	13.568	15.6976	23.4034	7.50012	13.4247	11.8651	25.7301	8.50579
B0001.6	WBGene00007091	B0001.6	66.648	71.5741	189.064	198.283	91.9244	80.9552	42.8169	42.3757	23.0461	44.2289	105.32	113.945	42.1466	45.0461	120.926	122.399	78.4868	104.032	54.0677	74.7367	48.2052	117.612	44.8402
B0001.7	WBGene00007092	B0001.7	45.7333	43.2351	2.57319	2.67134	7.96903	1.11421	3.86367	3.74234	13.654	6.33793	10.8091	8.85525	1.7881	1.77622	31.1074	2.11932	27.4094	10.1662	1.44993	2.89506	2.89093	8.88835	1.89642
B0001.8	WBGene00007093	B0001.8	50.1762	54.6662	11.9586	15.27	22.333	10.4453	8.35197	7.42282	13.5383	9.99851	18.8385	18.2494	6.28468	6.6638	37.0866	11.5125	41.4506	16.4585	5.95101	8.99133	8.21287	14.2701	5.71835
B0019.1	WBGene00000138	amx-2	0.414383	2.55554	6.85809	8.97891	9.46627	18.9675	13.9266	12.7648	8.94271	13.6366	7.3824	10.2021	19.6462	19.7556	2.47859	17.5162	0.871946	6.53909	13.2265	18.2824	25.0727	9.18458	10.981
B0019.2	WBGene00007094	B0019.2	22.3888	21.9762	13.8096	14.8936	12.3661	9.5357	7.93089	7.33852	16.8636	7.10949	12.2808	12.0942	5.32273	5.03735	20.6276	10.1767	13.223	12.7448	4.78851	8.42655	6.89984	11.603	5.26409
B0024.1	WBGene00000722	col-149	0.133436	0.508562	1.88286	3.74112	12.2459	62.216	428.125	347.813	164.833	19.0594	0.822231	0.589275	274.312	666.067	0.400454	124.727	0.243979	0.48713	353.502	138.931	46.783	1.22138	367.306
B0024.10	WBGene00007100	B0024.10	24.7321	28.8346	12.4788	15.4015	24.67	17.2342	13.3331	14.6044	27.8194	29.3335	15.3303	13.9982	10.348	10.8708	23.9227	15.7803	29.5512	13.154	8.91352	11.7494	13.25	13.4085	9.67443
B0024.11	WBGene00007101	B0024.11	31.0702	34.3583	20.3907	22.5221	22.7705	32.8194	16.7807	11.8872	16.8146	10.272	19.3776	18.0947	13.5955	14.4678	33.5844	27.3763	23.9305	15.1103	10.2805	13.9139	11.2892	14.2611	11.6087
B0024.12	WBGene00001646	gna-1	15.6227	35.5018	23.2762	30.7209	15.9696	20.3015	21.4785	22.8629	4.49901	11.1109	28.2291	29.1567	23.1687	22.8451	24.8845	14.1301	13.4496	18.7535	18.2676	16.2558	11.2906	21.2301	19.0418
B0024.13	WBGene00007102	B0024.13	39.9446	42.5436	6.92878	8.78155	7.90511	13.4509	14.7241	17.5741	37.1598	30.9602	18.9082	18.6288	14.8815	14.6065	26.2311	12.7541	12.6293	18.7016	9.62311	11.1322	12.8544	15.9392	8.68801
B0024.14	WBGene00007103	crm-1	2.86646	3.42335	13.7439	14.5504	13.1643	25.9025	11.7641	11.0933	5.21518	9.00353	7.60456	9.16009	15.1959	15.9031	6.39574	33.7128	2.83395	7.50003	16.4459	23.2624	23.2754	7.16941	13.698
B0024.15	WBGene00007104	B0024.15	0	0.0312652	0.171247	0.460157	1.18599	3.09653	0.92946	0.820597	0.133653	0.678202	0.909526	0.722362	1.52371	1.30024	0.525831	3.96178	0.0377783	0.666762	0.96163	1.01213	0.902556	0.797142	0.864227
B0024.2	WBGene00000723	col-150	0.0340747	0.329549	1.52433	1.49084	0.724159	2.06672	21.0411	25.2283	36.3357	13.946	1.67121	1.49439	16.6179	21.6786	0.0680161	4.57519	0.0765277	1.22936	6.63849	14.7995	22.9404	1.4571	6.24421
B0024.3	WBGene00007096	B0024.3	1.50516	1.62584	0.892648	1.11324	2.24944	2.64542	1.0343	0.851441	0.316902	1.19619	2.81026	2.34971	1.58567	1.77655	1.35816	4.39975	1.20886	2.30651	1.35303	1.47006	0.806123	2.18163	1.35526
B0024.4	WBGene00007097	B0024.4	0	0.0418537	0.0969328	0.205239	0.554187	1.99971	6.70789	12.2318	9.74272	6.13094	2.26488	1.23892	4.86815	1.69401	0.054626	15.1704	0	0.778953	3.18999	12.7739	7.89067	0.520924	0.592757
B0024.6	WBGene00001533	gcy-6	0	0.104005	0.0610678	0.0648644	0.0503557	0.565151	0.101185	0.0611525	0.0210017	0.0440058	0.133801	0.212551	0.139498	0.145497	0.0193889	0.360855	0.0206923	0.134255	0.145398	0.220129	0.189551	0.183149	0.0669565
B0024.8	WBGene00000491	che-12	0.243173	0.258472	4.22398	3.56637	2.77577	5.4835	1.57163	1.57638	0.241783	1.20102	4.59689	4.6157	2.26085	1.44055	0.988797	7.95523	0.279193	4.05611	2.1993	1.66839	2.59511	4.19634	1.94637
B0024.9	WBGene00007099	trx-2	22.5189	28.2791	16.1083	18.9928	12.716	27.5293	27.4879	21.5338	14.5343	25.7183	16.5107	19.6754	29.4551	31.6024	22.8431	29.6941	13.1135	13.28	20.0565	26.7137	15.3291	15.529	24.4276
B0025.1	WBGene00006932	vps-34	25.163	28.2465	30.5289	39.057	20.2672	26.3072	16.6455	15.1026	8.8046	11.3506	27.252	27.7687	16.3706	16.0799	35.7768	32.3878	18.9168	23.7333	13.0046	20.812	15.4494	25.1158	12.2983
B0025.2	WBGene00000814	csn-2	153.75	161.604	41.3664	49.8751	36.4124	44.3929	26.241	23.8852	30.1907	28.6187	74.7328	66.6886	25.7185	25.259	124.67	49.2374	89.7132	59.6491	20.4202	29.2525	24.8265	60.2082	21.2666
B0025.4	WBGene00015001	B0025.4	162.487	197.722	51.8401	69.7867	46.2529	42.1794	18.74	20.6373	38.9584	18.6545	82.7596	73.26	20.2114	16.9032	147.471	46.4917	119.916	67.0333	18.6743	20.1686	20.3974	63.2737	15.5793
B0025.5	WBGene00194700	B0025.5	2.77522	0.681843	0.346986	0.555357	0	0.444287	1.46215	4.2261	63.0663	894.662	0.20859	0.139915	0.240978	1.02315	0.869687	0.991483	0.459367	0	0.393448	1.17596	1.33675	0.191356	0
B0034.1	WBGene00015002	B0034.1	0.109891	0.202027	0.694964	1.21903	3.32595	6.63446	3.98969	3.51084	4.94168	2.64496	18.9755	13.8208	10.7667	11.1873	0.346385	13.7016	0.333611	11.5011	8.53075	4.85187	9.66274	12.1441	3.55057
B0034.2	WBGene00015003	B0034.2	0	0	0	0	0	0	0	0	0	4.32835	0	0	0	0	0	0	0	0	0	0	0	0	0
B0034.3	WBGene00000403	casy-1	25.8693	18.2625	108.203	63.1027	158.855	177.85	63.2559	62.6463	22.2037	77.5412	122.719	125.949	103.106	92.2084	38.2465	215.388	57.8014	117.15	139.94	100.189	94.8854	105.884	132.412
B0034.4	WBGene00015004	B0034.4	0	0	0.0376927	0	0.38541	0.32262	0.357948	0.109403	0.501198	9.38628	0.434779	0.311021	0.364218	0.255737	0	1.26417	0.12177	0.289218	0.390623	0.18377	1.15887	0.488158	0.249068
B0034.5	WBGene00015005	B0034.5	0.584821	0.377685	0.0668839	0	0.157732	0.487404	0.352097	0.453285	0.191673	0.56765	0.562729	0.438893	0.574259	0.49499	0.416457	0.991645	0.174444	0.366387	0.371013	0.472713	0.150759	0.464514	0.39951
B0034.7	WBGene00044394	B0034.7	1.24349	6.06878	62.514	48.2455	8.29792	10.7018	14.0064	15.9924	5.42848	12.1356	92.7049	113.766	39.4988	21.8037	18.5752	13.865	7.1125	92.3277	66.4756	24.7349	29.8454	81.6598	46.9543
B0035.1	WBGene00007105	B0035.1	298.268	300.104	140.148	145.159	152.237	69.1621	57.1057	65.5197	72.3777	58.9288	147.125	146.311	49.5414	55.0148	227.989	61.8853	217.754	125.664	42.5087	43.785	34.4453	128.171	45.8304
B0035.10	WBGene00001919	his-45	28.7297	36.2468	8.27731	10.9031	16.8393	2.00181	6.06973	5.82941	19.3467	4.2881	11.0706	10.5566	2.75405	2.29528	27.2359	0.739227	69.0131	11.9934	4.59857	12.6373	10.6797	12.2157	6.78902
B0035.11	WBGene00007110	B0035.11	115.179	125.428	41.0601	46.571	91.6955	30.7031	19.2625	16.9139	30.5356	23.9008	47.0331	46.6712	20.8198	19.8939	101.265	38.698	134.933	38.7335	18.6438	19.209	16.3116	39.3532	19.3352
B0035.12	WBGene00007111	B0035.12	21.5093	22.3737	9.9937	11.5942	22.223	28.8932	21.668	18.7999	32.1566	15.0543	11.1824	10.5147	17.4447	18.0406	17.1019	27.6876	20.7916	9.5831	15.3841	15.9058	14.2986	10.5108	15.5118
B0035.13	WBGene00007112	B0035.13	0.065209	0	0.770903	0.152875	20.4502	71.7736	25.6044	35.3921	15.3946	44.4153	2.62937	4.00279	56.427	80.6108	0.0600643	73.3939	0.184218	2.33492	41.7274	13.4684	17.8472	3.00521	26.1187
B0035.14	WBGene00001019	dnj-1	30.5289	35.6093	57.9239	60.0731	26.7473	38.3464	30.6537	30.2864	28.0823	40.4042	59.0174	59.2191	31.3622	31.1247	42.2689	38.8057	23.6786	49.7614	26.0034	27.1466	24.2015	54.9919	28.3782
B0035.15	WBGene00007113	B0035.15	14.1351	19.6827	17.6495	20.8109	15.837	19.2356	17.7243	11.1515	20.3345	15.0221	18.4485	19.23	17.7506	18.7522	16.8012	24.1743	16.74	14.861	16.8885	11.3432	10.158	14.3122	17.1277
B0035.16	WBGene00007114	B0035.16	5.17769	8.33373	1.97349	2.66993	1.28873	2.58593	1.9764	1.9817	3.15446	2.51314	3.61942	3.09783	2.25377	1.2809	3.6677	2.64023	2.93865	2.28177	1.53223	2.02476	1.30288	2.85393	1.37051
B0035.18	WBGene00044290	B0035.18	175.175	144.396	9.56469	4.84096	9.5891	1.5069	18.2281	38.9881	79.6923	124.865	59.4914	43.657	18.618	11.8694	54.9339	2.06247	49.5134	56.8673	9.27736	12.8859	7.99426	38.2615	7.11428
B0035.2	WBGene00001020	dnj-2	16.933	25.427	26.2433	29.7031	23.2656	30.755	27.0696	22.8774	16.0021	16.2717	21.8064	24.0316	27.0304	27.1392	25.4834	29.7665	18.9907	14.6067	18.9626	16.0118	17.9428	16.9235	23.2794
B0035.3	WBGene00007106	B0035.3	33.7449	66.8726	8.40334	10.5908	11.3767	14.3184	19.4546	17.2699	32.0823	32.3875	16.9053	16.6488	13.8634	16.1903	24.8568	16.8033	22.9741	15.392	11.258	14.0104	14.6416	14.1832	11.4739
B0035.4	WBGene00007107	pfd-4	144.475	192.148	86.3756	93.0216	70.2717	93.4202	77.2619	62.5525	65.5764	44.1865	104.392	100.958	85.8175	91.3476	138.417	92.1077	86.7665	98.7109	69.9434	55.4559	44.8619	73.8461	73.7239
B0035.5	WBGene00007108	gspd-1	19.9188	21.9246	12.036	12.4158	26.5977	59.8447	37.749	29.2319	26.4868	27.321	15.4536	15.2068	30.682	38.2106	24.0623	53.7572	12.7743	12.1267	28.6507	23.6083	19.9733	12.6016	32.9907
B0035.6	WBGene00007109	B0035.6	109.739	81.3671	5.08855	5.93281	26.2735	4.81122	10.7923	8.97624	30.48	13.0333	20.7233	16.9882	5.12908	5.92441	64.23	5.9694	71.9818	17.9745	4.08516	7.41765	6.92048	15.4696	5.47253
B0035.7	WBGene00001921	his-47	63.3536	74.8571	26.2594	27.0651	40.7778	0.831207	9.94391	12.0888	65.8309	12.4842	29.0187	26.7662	5.2344	4.64311	36.9701	1.16463	173.943	43.9746	9.40049	18.1172	17.7522	25.5657	7.77409
B0035.8	WBGene00001922	his-48	185	192.349	61.4962	63.2942	59.5059	9.24013	29.8249	52.4515	121.656	36.0491	87.5242	88.2634	19.2454	14.1018	103.497	6.89144	370.383	105.635	24.5722	37.911	36.5407	86.0035	25.1781
B0035.9	WBGene00001920	his-46	48.0688	57.9331	16.6696	19.1035	54.7133	1.75349	5.23349	4.29254	30.2573	7.59123	20.7491	26.6063	5.12369	3.10928	42.32	3.62004	399.833	19.5048	7.01906	12.5257	13.7515	16.1281	11.1681
B0041.1	WBGene00015006	B0041.1	0.436876	0.429585	0	0	0.187467	0.040332	0.063725	0.196678	0.395908	7.46408	0.0368687	0.073373	0.0685018	0.0965974	0.0532437	0	0.120252	0	0.0400239	0	0	0.103364	0
B0041.2	WBGene00015007	ain-2	169.185	156.822	175.008	196.869	158.969	105.956	67.5343	65.4271	56.7787	58.1579	150.449	155.773	71.3831	67.1433	181.845	112.477	158.268	155.476	58.828	75.783	64.101	157.882	65.0548
B0041.3	WBGene00015008	B0041.3	17.3919	26.8952	26.7056	23.8912	3.05767	8.01998	6.87531	8.58678	5.00779	6.57714	25.0646	27.7159	6.58631	6.62906	23.0878	5.52365	5.01674	23.7245	5.49156	9.62702	7.34445	24.8744	5.7813
B0041.4	WBGene00004415	rpl-4	762.803	707.494	2221.18	1876.01	2087.18	4449.48	5369.43	4746.69	2922.76	2404.18	1375.14	1558.85	4263.7	4549.5	770.16	4027.17	570.807	1225.98	4668.87	6739.13	5320	1468.49	5375.15
B0041.5	WBGene00015009	B0041.5	56.5639	58.2557	30.7974	34.2997	13.6508	18.0573	17.1366	15.4554	26.2277	39.6183	30.2738	31.8742	13.7698	13.6699	45.0976	17.9506	29.0051	29.7115	10.9455	15.4632	14.3162	30.8561	11.6376
B0041.6	WBGene00015010	ptps-1	13.1291	18.4524	20.822	31.2073	12.8452	26.6627	15.7111	15.9616	12.7528	12.7561	37.3967	40.9215	24.2541	24.1835	21.1089	33.4286	8.25101	30.2355	14.4504	18.2274	13.653	29.5226	18.7207
B0041.7	WBGene00006961	xnp-1	64.2239	55.7677	43.0507	49.9848	100.641	54.398	18.6037	19.1005	20.0113	22.5004	49.9246	49.4168	16.8647	16.5189	86.7814	49.0063	120.319	40.0254	18.3867	22.0712	17.1224	46.1425	17.0967
B0041.8	WBGene00015011	B0041.8	106.036	166.447	17.5945	22.2038	37.3165	13.2078	11.085	10.5613	39.4699	20.5815	37.6153	30.9283	7.71882	9.04617	82.1215	12.9872	96.0828	29.4384	6.51464	8.83378	11.2531	24.9229	6.49102
B0047.1	WBGene00015012	bath-20	0.164686	0.301049	0.770292	0.626405	0.290655	0.325705	0.315205	0.0731662	0.657416	0.883649	0.223934	0.493922	0.180076	0.210359	1.91125	0.920841	0	0.477751	0.275047	0.393309	0.284496	0.252167	0.173713
B0047.2	WBGene00015013	btb-3	0.160128	0.215958	0.395128	0.352712	0.58558	0.341005	0.835181	0.93807	0.860158	1.09631	0.775961	0.398821	0.442622	0.346347	0.355165	0.465346	0.391046	0.61156	0.419799	0.369023	0.652895	0.45037	0.453412
B0047.3	WBGene00015014	bath-24	0.504232	0.516617	0.875302	0.371178	1.55126	0.726783	1.14068	0.674981	1.3123	1.53739	0.541486	0.666839	0.648571	0.41111	0.730546	1.10098	0.553308	1.077	0.777513	1.04026	0.758261	0.514992	0.568677
B0047.4	WBGene00015015	math-1	0.0470759	0	0.231425	0.109111	1.99285e-07	0.0225842	0.0219076	0.0837716	0.0374066	0.12876	0.0316865	0.0473102	1.42964e-09	0.0431045	0.109489	1.5424e-07	3.43942e-06	0.185345	0.0456008	0.0368527	1.23e-07	0.174639	0.0126699
B0198.1	WBGene00006646	tsp-20	0.456399	1.22746	21.9293	23.2678	1.09698	2.19588	2.811	1.91814	0.772131	1.31236	20.2462	13.8178	4.17488	3.44326	7.40007	3.89569	0.551025	22.8335	2.47702	1.95432	2.75564	17.1547	1.8862
B0198.2	WBGene00007115	B0198.2	0.327998	0.08687	1.24113	0.182621	3.18863	9.47739	2.54361	2.62094	1.22816	1.82843	6.66163	5.02255	2.97661	2.52639	0.159379	9.35503	0.210993	7.91939	4.73676	2.64359	2.47556	6.08661	3.32969
B0198.3	WBGene00007116	B0198.3	0.0892137	0.707428	18.408	18.1543	2.92378	4.58552	3.14572	3.37813	0.678348	1.35503	13.4521	10.2446	6.12197	4.19098	5.41136	5.07204	0.971034	15.5246	5.83196	3.32493	4.3643	11.9558	4.13018
B0205.1	WBGene00015017	B0205.1	48.7038	42.4497	13.5813	17.4466	16.5453	7.9476	7.01246	6.18104	11.8763	10.6412	19.4427	16.9112	4.25484	4.22604	38.977	9.10389	34.9753	13.1305	3.70151	7.48018	5.78793	15.7991	4.57363
B0205.10	WBGene00015024	B0205.10	1.09705	0.0166883	0.0226087	0.0916387	0.098979	0.0472602	0.166128	7.1241	19.6411	465.394	0.013562	0.0167826	0.027554	0	0.0195733	0.181511	1.37841	0	0.0124402	0.0690803	0.0322329	0.0595562	0.039957
B0205.11	WBGene00015025	B0205.11	54.2585	69.0683	41.4477	44.1349	32.9503	54.7137	72.0408	50.0464	37.1653	32.3939	47.9188	45.4398	69.0945	58.7834	55.4526	59.5295	31.8208	38.4131	51.9006	57.1068	58.4332	40.3198	56.3125
B0205.12	WBGene00044413	B0205.12	78.1042	79.3939	167.188	181.232	75.0319	84.784	134.362	86.3714	106.096	127.718	159.495	175.994	122.775	136.828	124.539	48.1034	64.3957	126.693	92.0988	60.7491	33.2744	158.195	84.4817
B0205.13	WBGene00044644	B0205.13	0.132239	1.36359	0.133377	0.279776	4.23947	9.4629	15.8235	6.19818	2.99506	14.4433	1.51242	2.10916	6.83419	3.48752	0	19.2117	0	3.12606	12.1043	8.93774	36.2758	2.34455	4.34908
B0205.14	WBGene00044646	B0205.14	0	0.33523	0	0	0.34771	1.61951	5.5324	1.28065	1.2201	12.6784	0	0.288147	8.16821	0.369758	0.419737	12.6306	1.14306	0.620502	4.49503	1.92303	9.21647	0	1.99967
B0205.2	WBGene00015018	srz-85	0	0	0	0	0.238979	0.0257056	0.0824497	0.066638	0.0505244	0.096054	0	0	0.0671418	0.101585	0	0.241752	0	0	0	0.156099	0	0	0.0234974
B0205.3	WBGene00004466	rpn-10	232.451	201.37	48.6112	50.8561	178.652	76.5927	71.5905	70.0014	74.4609	120.833	70.7641	68.367	74.4248	75.6158	164.649	86.1508	252.936	49.4791	58.9408	79.2079	72.8426	47.1992	73.9444
B0205.4	WBGene00015019	B0205.4	0.0273962	0.226191	11.7463	13.2408	0.776627	0.233684	4.57349	3.83209	0.0617574	0.0915082	4.13929	5.64416	2.43533	3.43476	3.15668	0.664479	0.233731	4.47445	2.70565	6.62759	2.80242	5.30924	2.63296
B0205.5	WBGene00015020	B0205.5	0.360777	0	0.350957	1.97466	0	0	0	0	1.1253	0.382893	0.438331	1.41475	1.66178	0.5597	0	0	0	0	0	0	0	0	0
B0205.6	WBGene00015021	B0205.6	18.423	22.4524	29.4079	30.6313	29.0856	48.6203	34.2645	23.3472	15.7011	18.05	28.6069	29.3213	35.7812	34.6572	19.3479	48.3847	13.0153	21.5601	31.2162	29.8727	26.9591	22.0376	31.9921
B0205.7	WBGene00002191	kin-3	563.876	454.144	293.666	334.079	259.339	242.439	201.722	217.759	144.02	171.996	367.834	349.609	211.746	206.048	418.384	233.9	319.303	331.452	175.593	202.996	189.913	320.023	186.102
B0205.8	WBGene00015022	B0205.8	164.22	204.933	60.1881	60.8935	110.879	59.3516	34.9871	37.2979	56.5786	41.0695	72.445	70.1503	39.5956	37.0258	125.787	59.5052	149.356	59.252	33.9179	33.719	18.9897	67.5461	34.1456
B0205.9	WBGene00015023	B0205.9	61.3213	58.4367	13.0665	15.9657	22.4567	4.9675	6.68588	6.53477	15.6401	9.20823	22.3032	21.0082	4.01506	5.02276	45.9243	6.17414	48.9541	14.7221	4.08782	6.31276	6.06915	15.1173	4.26993
B0207.1	WBGene00015026	B0207.1	0.0425795	0	0.033436	0	0.141596	0.13364	0.0194823	0.34674	1.80371	29.8996	0.0225526	0.0391287	0.0209513	0.0381095	0.0325559	0.211841	0	0.0241628	0.045692	0	0	0.016376	0
B0207.10	WBGene00015033	B0207.10	0	0	0.496367	0	3.9209	5.26741	8.76506	5.60071	2.29465	6.25244	2.17478	2.38726	10.5734	7.1194	0	6.49379	0	2.05457	6.85098	7.26011	8.75852	1.77364	10.452
B0207.11	WBGene00015034	B0207.11	0.0229937	0.153745	0.0235971	0	0.0325783	0.0325783	0	0	1.52963	30.212	0	0	0	0	0	0.107776	0	0	0	0	0	0	0
B0207.12	WBGene00000232	avr-14	0.730497	0.479394	5.37822	4.61611	8.17266	16.0326	5.23449	3.47077	0.757935	2.11549	11.8836	12.2405	6.16264	5.88796	2.05563	21.6392	0.227795	8.92971	4.47769	6.44119	5.94274	10.165	4.16484
B0207.2	WBGene00015027	B0207.2	0.653672	1.11687	0.936526	0.35613	1.1756	3.86884	0.756523	0.614373	0.739907	1.43366	2.07374	1.78949	1.28394	1.27692	0.056817	4.72683	0.324769	1.58885	1.08494	0.415197	0.74808	1.31154	0.854885
B0207.3	WBGene00001676	gpa-14	0.158355	0.0192308	0.182845	0.534138	1.60749	3.88907	0.771574	0.694115	0.164107	0.505626	1.79343	1.47054	0.928658	1.22343	0.0239823	2.94077	0.130936	1.87967	1.13185	1.01322	0.987055	0.972613	0.87688
B0207.4	WBGene00000099	air-2	166.799	149.234	34.2792	46.0175	51.2636	13.5103	9.75993	13.2731	42.6095	47.7934	68.0667	56.5159	10.3224	6.98448	154.357	14.9093	120.672	53.8308	6.70468	6.8939	8.02181	59.0129	6.94954
B0207.5	WBGene00015028	B0207.5	0.129113	0.133733	0.121369	0.280564	0.136351	0.121337	0.0540615	0.0368809	0.139934	54.228	0.132255	0.177333	0.0391686	0.0198627	0.347749	0.0822851	0.188538	0.176692	0.0287574	0.0739285	0.0370001	0.299814	0.0272958
B0207.6	WBGene00015029	B0207.6	18.5564	38.8081	10.3779	15.3716	7.14737	12.4047	9.87238	8.16172	14.435	7.37946	13.4726	11.7791	8.97501	7.62524	17.9012	14.3841	11.149	12.148	5.34848	9.38048	9.75689	11.7447	5.89301
B0207.7	WBGene00015030	B0207.7	0.108548	0	0	0.0416983	0.116242	0.0221403	0.0329479	0.754975	0.878222	33.5355	0	0	0	0	0.0340993	0.147028	0	0	0	0	0	0	0
B0207.8	WBGene00015031	B0207.8	0	0	0	0	0	2.4173	0	0	0	0	0	0	0	0	0	0	0	0	0	0	0	0	0
B0207.9	WBGene00015032	B0207.9	0.122534	0	0	0	0.0785597	0.150395	0.116908	0.226722	3.05099	76.4097	0	0	0.126886	0	0	0.19268	0	0	0.123455	0	0.311999	0	0
B0212.1	WBGene00015035	otpl-1	0.94103	0.641833	1.48583	0.766308	0.694859	0.625918	2.0179	2.48777	0.493347	0.273414	2.36116	3.03075	3.64839	1.66593	0.623791	1.51697	0.548443	2.63198	1.74072	2.98393	2.52865	3.15996	2.68845
B0212.2	WBGene00015036	sre-5	0	0.143582	0.0575233	0.0318214	0.397204	0.460446	0.060517	0.287631	0.012082	0.0730009	0.137453	0.0942028	0.334814	0.440776	0.0317791	0.773884	0.0281274	0.128531	0.239785	0.286434	0	0.0792464	0.2442
B0212.3	WBGene00015037	B0212.3	16.4072	27.9315	3.10135	5.1267	10.03	2.9693	1.35322	1.59166	2.94104	1.69261	9.65016	7.37009	1.40071	1.10281	20.3279	3.27349	14.5101	6.80854	1.33989	2.75045	1.60591	7.81761	0.988051
B0212.4	WBGene00015038	B0212.4	0.816367	1.00567	3.61518	4.1119	1.7975	3.18644	2.09064	2.00388	2.24751	8.52634	2.48873	2.72099	2.2886	1.80792	0.998375	3.21026	0.553681	2.13411	1.82485	2.506	3.41302	2.12677	1.68819
B0212.5	WBGene00003889	osm-9	0.365972	0.44859	0.923755	0.525798	2.21191	4.86923	2.02967	2.11934	0.363427	1.13009	2.20634	2.26252	2.61711	2.45076	0.49493	5.1775	0.365355	2.20385	2.64405	1.87971	1.67283	2.45616	2.75335
B0212.6	WBGene00044111	B0212.6	0.702258	1.26779	1.49165	0.94363	1.3785	0.814363	2.27165	2.17139	1.03996	0.284756	3.20214	6.19245	3.8803	2.52946	1.89709	2.34667	2.01089	3.729	3.15499	9.22511	6.47692	3.46936	4.00913
B0213.10	WBGene00015040	cyp-34A5	0.0321144	0.18045	0.0102379	0.0905707	0.36699	1.01929	0.534102	0.421944	0.342491	2.18719	0.057329	0.0285468	1.29306	1.21274	0	1.65147	0	0.0273993	0.7971	0.721774	1.12548	0.0401628	0.353527
B0213.11	WBGene00015041	cyp-34A6	0.243338	0.580194	0.508706	0.444239	0.365427	0.471088	0.378036	0.572114	0.564287	1.3907	0.687172	0.632439	0.554341	0.861441	1.02828	0.875943	0.217337	0.512463	1.02703	1.48374	1.33856	0.516679	0.470235
B0213.12	WBGene00015042	cyp-34A7	0	0	0.0141907	0.112791	0.203849	0.347235	0.108267	0.201677	0.18742	2.33686	0.0913531	0.0976903	0.784977	0.411172	0.0483017	5.38672	0.0760016	0.185705	0.472722	0.304769	0.734454	0.0938884	0.0737611
B0213.14	WBGene00015043	cyp-34A8	0	0.0476307	0.375001	0.300175	2.04129	5.24175	5.66344	4.72501	9.25698	10.4559	0.392334	0.303148	3.62637	5.56604	0.0508943	8.37502	0.0242838	0.406819	5.17056	7.28608	12.5411	0.737169	4.8099
B0213.15	WBGene00015044	cyp-34A9	0.709461	3.68257	1.42942	4.24597	2.42687	9.16387	6.66116	9.86113	3.1244	44.5057	1.24522	1.43558	18.0596	34.3056	1.3213	9.65814	0.264352	0.400848	18.1282	10.2127	32.3635	0.654875	13.4749
B0213.16	WBGene00015045	cyp-34A10	0	0	0	0	0.0445983	0.153347	0.517961	1.23253	0.231541	2.11685	0	0.0247398	1.65809	1.50419	0.035891	0.864031	0.0256876	0.0170819	1.90674	0.819914	1.26609	0.0167985	0.937492
B0213.17	WBGene00015046	nlp-34	14.3967	11.5562	34.1918	44.7965	21.5009	50.2885	258.451	252.477	40.0016	1152.65	113.47	86.5485	543.733	262.125	17.7754	281.623	8.14482	75.6335	161.021	1561.87	1456.35	121.865	224.293
B0213.2	WBGene00003765	nlp-27	0.364373	0.369915	0.117119	1.22433	9.26345	43.5839	119.632	115.327	157.719	511.146	17.3284	3.18192	201.243	195.548	0.0615253	129.13	0.138956	10.1441	141.719	96.6088	121.009	3.9853	87.965
B0213.3	WBGene00003766	nlp-28	0	0.14771	1.39204	0.983872	2.59873	18.7841	20.5886	13.3019	63.1005	174.168	5.08271	1.02956	23.6393	32.6507	0.369063	55.4421	0.476773	4.64606	20.3328	36.0118	59.5898	4.51908	16.5547
B0213.4	WBGene00003767	nlp-29	0.648204	2.29834	31.2664	38.9182	35.9574	132.873	266.935	210.427	136.977	595.698	267.994	94.769	543.038	413.135	10.1136	307.932	2.71517	200.98	317.574	783.452	872.451	174.837	296.639
B0213.5	WBGene00003768	nlp-30	0.083747	0.799279	3.48857	4.03786	1.64162	6.27954	36.2199	45.9137	7.09181	45.1616	19.0709	12.8825	55.1556	32.9372	2.56147	11.9361	0.725185	15.1294	48.6645	95.6841	106.33	17.5409	51.5116
B0213.6	WBGene00003769	nlp-31	90.0524	100.756	68.985	104.42	45.2435	60.7553	141.832	161.11	39.1264	253.695	108.908	108.489	200.571	201.261	98.1581	96.5664	37.1154	126.505	187.115	316.82	326.687	125.064	222.273
B0213.7	WBGene00006142	str-83	0.0359583	0	0	0	0.216519	0	0.0337203	0.033441	0	0.0349155	0.0315927	0	0	0	0.815647	0	0	0.0498656	0	0	0	0	0
B0213.8	WBGene00006141	str-82	0.0320167	0	0.016637	0	0.0229662	0.106968	0.0331811	0	0.0133502	0	0	0	0.0356785	0	0.0353717	0	0	0	0	0.050661	0	0	0.0191956
B0213.9	WBGene00006274	str-247	0	0.0232612	0.0163779	0.0746626	0	0	0.0336447	0.0296823	0.0131423	0.0206616	0	0	0.0365435	0	0	0.0249311	0	0	0	0	0	0	0
B0218.1	WBGene00015047	faah-1	4.42194	3.59611	6.48888	7.54797	23.7192	68.5914	26.6409	31.8767	11.2267	29.244	16.5782	17.8313	43.9942	46.8617	5.30177	79.1229	3.23276	10.8987	46.6131	20.8955	26.3366	14.9557	26.5781
B0218.2	WBGene00015048	faah-2	1.79057	2.64774	2.44575	2.74191	9.27939	40.0919	27.9292	21.8012	9.32137	28.2194	5.16614	4.68839	33.6643	33.4192	2.61867	43.3499	2.05998	3.55639	20.4792	38.8441	49.3919	3.0293	17.3866
B0218.3	WBGene00004055	pmk-1	28.5012	36.4401	43.9316	56.4743	22.6555	24.7936	19.112	16.8436	6.20751	8.01852	45.5906	47.8812	20.2131	21.3611	46.3678	29.2711	21.3363	35.7803	14.6796	18.36	21.1813	37.5329	15.8642
B0218.5	WBGene00015049	B0218.5	0.261824	0.053118	0.279426	0.234034	0.157557	0.404537	0.124634	0.785727	1.15941	32.1526	0.41217	0.461695	0.360706	0.146679	0.081512	0.951486	0.253671	0.359027	0.258279	0.198604	0.479188	0.17218	0.104869
B0218.6	WBGene00015050	clec-51	0	0	0.036485	0.0312282	9.22903	26.4527	12.5791	9.31663	4.02278	13.9353	2.08757	1.40159	22.6224	19.2929	0.0309003	21.1224	0.0899239	1.1255	15.5527	11.8091	12.2805	0.96336	13.0254
B0218.7	WBGene00015051	B0218.7	0.182431	0.214132	0.0151862	0	0	0	0.0337573	0.413777	12.8734	169.479	0.0569005	0	0.0770703	0	0	0.0250146	0.0391967	0.0589903	0.0379881	0	0	0.0512605	0
B0218.8	WBGene00015052	clec-52	0.130884	0.0266398	0.781639	0.340245	37.8237	55.343	20.7748	21.6446	9.98498	10.6172	0.624965	0.478077	5.95305	11.0958	0.0398797	65.6657	0	1.7001	15.6788	66.4255	14.4649	2.02782	17.996
B0222.1	WBGene00015053	B0222.1	0.220962	0.716715	0.221061	0.44312	3.1398	9.73486	4.40827	5.70065	0.997202	3.64539	1.67122	2.30175	11.8147	10.095	0.420147	12.1102	0.0359363	1.83713	6.82527	6.76807	7.46448	1.39196	5.63569
B0222.10	WBGene00015058	B0222.10	0.0535944	0	0.382614	0.928245	0	0.0628023	0.0744217	1.96384	0.276101	280.216	0.0569426	0.0498094	0.0665277	0.118923	0.0943437	0.303113	0.053552	0.145877	0.0664997	0	0	0.174551	0
B0222.11	WBGene00044582	B0222.11	0	0.0414978	0.18093	0.42655	1.7872	4.60577	1.85989	2.51124	0.592096	1.66043	0.268473	0.379509	3.88554	3.51089	0.107265	2.89249	0	0.262906	1.34162	1.88922	1.80754	0.235477	1.15629
B0222.2	WBGene00015054	B0222.2	0	0.272965	0	0	0	0.174268	0.048459	0.0391613	0	0.0358074	0	0.0137478	0.151336	0.00882077	0.0199449	0.0790055	0.0515313	0	0	0.255149	0.0879455	0	0.0421662
B0222.3	WBGene00015055	B0222.3	0.0224358	0.149601	6.26196	5.21497	0.646745	0.949775	2.36337	1.85623	0.720847	1.45814	2.58979	3.76824	4.6342	2.61376	0.361335	2.74379	0.158906	1.8684	1.25249	3.31686	3.28952	3.10554	2.14611
B0222.4	WBGene00006418	tag-38	0	0.0125302	2.34748	1.89254	1.78301	2.48926	2.77477	4.14801	2.16484	2.74765	2.15925	2.231	8.71738	4.60098	0.460656	5.54769	0.121107	1.35416	4.0438	2.71279	3.58272	1.80185	3.4816
B0222.5	WBGene00015056	B0222.5	0.182542	0.223953	0.171636	0.322169	2.00832	8.38899	10.9085	10.4024	13.401	30.9679	0.904088	0.812232	27.6303	32.3451	0.254162	8.22705	0.113744	0.818432	9.26831	11.1912	12.7213	0.813972	7.11083
B0222.6	WBGene00000717	col-144	2.84353	7.84612	77.8526	35.6562	1081.75	2372.63	5716.53	4811.55	463.952	29.9808	1046.72	1041.25	4982.38	5333.14	41.1364	1966.7	34.3857	863.526	4628.34	3066.5	5074.08	728.585	3742.91
B0222.7	WBGene00000718	col-145	0.822773	2.62621	21.9368	9.6677	166.852	516.167	1619.99	1673.55	244.214	11.6767	312.507	289.635	1224.04	1346.04	8.82679	315.181	4.89726	321.883	1014.05	670.65	1031.93	200.257	814.716
B0222.8	WBGene00000599	col-10	3.32256	8.80732	92.3803	40.5398	1196.45	2771.57	6228.63	5301.56	492.913	30.2418	1149.68	1141.29	5418.32	5971.94	44.4375	2158.1	36.3611	959.872	5339.09	3303.6	5469.68	815.6	4117.1
B0222.9	WBGene00015057	B0222.9	4.49929	2.50177	0.987249	1.22116	3.70494	10.4099	7.33872	9.04498	4.69884	12.8946	2.59958	2.46978	10.0031	11.672	3.18991	7.0383	2.74983	2.13681	7.62838	17.7795	16.9337	2.37064	5.54688
B0228.1	WBGene00015059	B0228.1	0.106331	0.810018	5.61196	5.18504	6.96142	16.8358	14.219	13.3925	8.75236	23.486	4.87307	4.46172	20.9252	24.5111	2.23925	17.9744	0.177393	4.66451	17.0471	14.5538	16.2023	4.93077	9.95103
B0228.4	WBGene00015061	cpna-2	0.187396	0.542438	42.0653	30.2524	37.0815	82.1212	37.9509	34.4058	19.2404	35.6921	38.1325	39.6562	43.0369	43.5228	10.3739	82.1024	4.43305	37.3733	60.5733	45.4511	54.1905	44.9916	41.699
B0228.5	WBGene00015062	trx-1	0.605189	1.09673	25.4136	14.7275	2.65935	1.86367	0.31656	0.223119	0.191151	1.22507	5.85699	7.28898	1.08124	1.36961	5.38497	5.19301	0.986127	4.92842	0.823942	0.648736	0.812624	4.75402	0.400459
B0228.6	WBGene00015063	B0228.6	17.201	48.9142	155.399	240.022	15.0442	5.00042	2.58738	2.28979	1.38773	3.06093	143.694	163.174	6.71205	4.74544	104.242	13.754	16.6543	124.263	5.33059	7.21995	3.77486	138.452	4.04551
B0228.7	WBGene00015064	B0228.7	19.7388	29.0449	25.3313	34.0018	40.2906	61.766	60.1102	47.2835	19.0665	31.0822	25.3633	27.1284	56.2526	51.3466	30.6885	64.5242	15.5767	25.2768	59.8625	57.3618	58.6962	24.7495	57.5601
B0228.8	WBGene00015065	B0228.8	0	0	0	0	0	0	0.0252904	0.0207448	0	5.03982	0.0439117	0.0362261	0.0543918	0.040123	0	0.0407696	0.0818927	0.0201131	0.0134266	0	0.0347884	0	0
B0228.9	WBGene00015066	B0228.9	0	0.255129	0	0	0.072068	0.121493	0	0	0	0.108653	0	0.0149911	0.017213	0.0509155	0.064105	0.399759	0	0	0	0	0	0	0
B0238.1	WBGene00015067	B0238.1	1.8081	1.35704	3.50851	3.17572	2.84101	5.2698	3.20545	4.53456	1.42207	5.50584	4.33049	5.4054	4.37683	5.83624	3.00995	9.59391	2.40742	3.85269	6.10238	6.55443	6.07038	4.59114	3.31725
B0238.10	WBGene00015074	B0238.10	94.4661	120.974	182.275	135.682	78.5017	114.932	112.689	134.5	96.492	115.653	198.948	240.101	112.122	116.592	115.959	89.5384	67.9245	205.29	106.875	96.5351	98.0358	219.743	100.361
B0238.11	WBGene00015075	B0238.11	384.517	370.925	173.673	181.22	218.474	111.978	55.0123	54.1307	76.3881	45.3082	208.655	209.232	50.0298	45.5368	316.609	100.374	298.977	163.792	51.413	58.1826	41.4067	187.19	51.7469
B0238.12	WBGene00015076	B0238.12	0.0960477	0.0878753	1.07897	0.32403	15.8584	44.1948	8.38351	11.4016	3.22611	74.4965	2.45431	2.49625	10.5336	13.0087	1.88961	57.6601	0.0666133	2.27387	5.81621	14.6327	11.0323	2.05039	6.35202
B0238.13	WBGene00015077	B0238.13	0.352593	0.446364	0.444516	0.384922	0.417005	0.455191	0.339174	0.492808	0.183677	0.546322	0.515783	0.663513	0.61554	0.552733	0.287293	1.0868	0.316339	0.378316	0.940284	0.668359	0.670558	0.524025	0.339157
B0238.15	WBGene00044537	B0238.15	32.7294	18.7693	1.2564	1.33552	2.52959	0	0.42994	0	3.55819	0	4.55039	7.38949	0	0	27.4645	0	14.8473	5.41645	0	0	0	2.83551	0
B0238.3	WBGene00015068	srt-68	0	0	0	0	0	0	0	0	0	0	0.0265966	0	0.108073	0	0	0.187203	0	0.0257292	0	0	0	0.0359404	0
B0238.5	WBGene00015069	srt-67	0	0	0	0	0	0	0	0	0	0.300402	0.0344417	0	0.044882	0	0	0.171356	0	0	0	0	0	0	0
B0238.6	WBGene00015070	srt-70	0.0182133	0	0	0	0.0264667	0.0506681	0.112663	0.0974793	0	0.0120932	0.0549555	0.0440384	0.0411147	0.101827	0	0.1882	0.087006	0	0	0	0	0	0
B0238.7	WBGene00015071	B0238.7	0.00912377	0	0.0119967	0.0188132	0.165706	0.065145	0	0.0157095	0.0077627	0.0129884	0	0	0	0	0	0	0	0.0152321	0	0	0	0	0
B0238.8	WBGene00015072	srt-69	0.0578455	0.0264791	0.271303	0.248271	0.403542	0.222108	0.0362163	0.075455	0.0215233	0.158858	0.470436	0.572302	0.171712	0.0146032	0.066048	0.733645	0.030785	0.298182	0.0507219	0	0.145598	0.354766	0
B0238.9	WBGene00015073	B0238.9	44.0758	37.4677	3.00717	3.33953	30.8353	0.930266	4.17693	5.59868	42.0828	55.2552	9.84114	7.53302	2.37115	1.84532	27.1833	1.05521	48.2461	13.6113	1.86583	3.84761	5.92275	11.1045	2.27354
B0240.1	WBGene00004359	rhr-2	0.0741115	0.273819	4.12611	5.67581	1.55298	2.8058	2.3311	1.63559	0.387863	1.64938	1.67232	1.40301	3.78154	2.81968	0.546855	4.27427	0.179331	1.47466	2.20178	2.54043	3.02158	1.57662	1.5033
B0240.2	WBGene00007117	spe-42	0.0995886	0.222536	0.0122633	0.0456244	0.00879633	0.21044	0.0723793	0.108556	0.137958	5.55539	0.0766327	0.0767657	0.12582	0.147349	0.0772584	0.00970003	0.035973	0.0209822	0.0395435	0.0244258	0.0174836	0.039833	0.0851517
B0240.3	WBGene00000907	daf-11	0.0324046	0.107556	1.85133	1.95006	1.17958	1.99498	0.448595	0.215015	0.0449934	0.155934	2.97243	2.62297	0.528974	0.508025	0.720283	2.83667	0.148617	2.38655	0.462813	0.732078	0.526873	2.51007	0.364509
B0240.4	WBGene00007118	npp-22	150.344	138.55	15.8947	19.7967	39.6261	15.5	26.2432	25.9369	39.0237	13.5534	46.2171	37.6241	19.6385	17.548	85.1216	15.3564	86.0924	39.2715	14.0799	17.2364	12.4382	36.5161	15.7396
B0244.10	WBGene00015085	B0244.10	0.0182188	0.0914777	0.66047	0.907947	0.533691	1.33146	0.525938	0.307982	0.413665	0.355073	0.951497	0.827755	1.0799	1.02351	0.122964	1.72352	0.0716588	0.751039	0.453875	0.407332	0.347467	0.854005	0.340346
B0244.11	WBGene00015086	B0244.11	0	0	0.034806	0	0.0520117	0.0995713	0	0.0682853	0	0	0	0	0	0	0	0.281613	0	0	0	0	0	0	0
B0244.2	WBGene00002048	ida-1	4.08955	2.41217	27.7436	12.4717	73.4863	191.851	71.4916	77.8777	17.6792	86.6717	71.9429	69.2988	91.0938	74.7115	10.1511	203.329	6.13372	82.8598	122.311	124.967	125.031	72.4099	108.47
B0244.4	WBGene00015079	B0244.4	0.0189782	0	0.110461	0.162538	0.0806613	1.3814	0.038846	0.0637277	0.0326905	0.0263397	0.145747	0.128192	0.187961	0.365403	0.124231	0.297148	0.0929183	0.128238	0.126325	0.149285	0.106856	0.191771	0
B0244.5	WBGene00015080	B0244.5	0	0.151491	0.164463	0.0863508	0.295691	1.16007	0.39585	0.670508	0.0772199	0.0553453	0.353023	0.637567	1.57686	0.875204	0.155906	2.33072	0.0268719	0.301305	0.559954	0.695778	0.524612	0.250003	0.253001
B0244.6	WBGene00015081	B0244.6	0.00493863	0.0647022	0.190694	0.33678	0.143495	0.372354	0.322608	0.402593	0.184515	0.123891	0.277326	0.351352	0.340923	0.469388	0.0480834	0.577515	0.00978047	0.158025	0.116344	0.200729	0.192051	0.283749	0.159189
B0244.7	WBGene00015082	B0244.7	0	0	0.164038	0.384128	0.188209	0.504964	0.296843	0.0318638	0.062742	0.113835	0.257403	0.289651	0.386309	0.210844	0.927603	0.435029	0	0.231495	0.209327	0	0	0.258188	0.146662
B0244.8	WBGene00015083	egg-1	5.90042	5.21568	1.37208	1.56495	2.54817	0.320673	1.78541	2.28643	245.34	10.7961	1.75696	1.83024	1.08269	0.736708	3.53414	0.616076	5.74085	2.40718	0.766941	1.69275	1.0141	1.81712	0.961968
B0244.9	WBGene00015084	B0244.9	0	0.0517903	0	0.0940673	0	0	0.074355	0.760586	2.05741	43.4993	0	0	0	0	0.060315	0	0.0779173	0.0403999	0	0	0	0	0
B0250.1	WBGene00004413	rpl-2	1237.7	1097.48	3531.02	2663.39	2723.67	6675.77	7459.53	7437.23	6343.57	4091.62	2135.02	2357.97	6448.78	6491.63	1153.28	6555.73	734.518	2171.53	8067.86	11376.5	8742.32	2461.1	7784.02
B0250.10	WBGene00007127	srbc-78	0	0	0	0.187235	0.120496	0	0	0	0	0	0	0	0	0	0	0.0312629	0	0	0	0	0	0	0
B0250.2	WBGene00007119	B0250.2	1.01864	1.34768	17.8304	14.6287	6.10354	9.54607	3.7957	3.56393	0.737505	4.17956	13.7328	16.5459	4.12082	3.75794	4.49773	11.6918	1.16926	14.578	4.69522	4.78381	3.84279	14.6961	4.52286
B0250.4	WBGene00007121	B0250.4	6.51899	8.09262	17.5272	25.6888	5.04393	3.71135	1.32986	1.63912	0.757729	0.67104	15.2464	15.0313	1.52249	1.27695	16.3501	5.68034	6.88851	13.6046	1.99689	2.77804	1.3969	15.8356	1.0736
B0250.5	WBGene00007122	B0250.5	87.8088	87.0051	44.2614	48.6499	43.8232	48.4096	106.499	87.4466	97.9192	108.764	48.3426	52.7599	110.867	140.39	67.0074	63.2042	48.3022	38.5698	83.2887	84.0151	84.0475	40.9078	95.7653
B0250.6	WBGene00007123	srbc-79	0.0273752	0	0	0	0	0	0	0	0	0	0.0262272	0.0324552	0	0	0.0483163	0	0.0489213	0	0	0	0	0	0
B0250.8	WBGene00007125	B0250.8	0.0650191	0.0983013	0.401848	0.354657	0.260416	0.273823	0.115355	0.235164	0.792364	0.914999	0.0864953	0.423432	0.175264	0.09547	0.0502957	0.39331	0.12177	0.289218	0.360291	0.0918852	0.0827767	0.564681	0.119576
B0250.9	WBGene00007126	dhcr-7	1.7999	4.12077	12.0965	13.8998	6.94645	13.1188	7.67426	5.42055	1.37643	3.67088	12.2886	13.7099	8.01379	7.63871	4.98007	13.6337	1.79626	10.8669	7.14454	8.7717	9.47007	12.147	5.4615
B0252.1	WBGene00015087	B0252.1	0.0282385	0.00930557	0.879614	1.0893	1.03331	1.31146	1.19912	1.13874	0.481922	0.670422	0.74773	0.912674	2.11881	1.62404	0.0972263	1.73839	0.0580712	0.973432	1.08711	1.27732	1.64018	1.03734	0.52638
B0252.2	WBGene00000211	asm-1	19.865	15.7004	0.570745	0.854539	4.37661	3.87601	3.76011	2.79686	1.29641	5.22201	8.12267	7.65981	2.40236	2.75924	12.8901	3.3113	8.36789	6.68858	1.77612	4.00288	4.98189	5.93541	1.82255
B0252.3	WBGene00015088	B0252.3	4.19888	3.05508	0.456976	0.393517	4.33614	10.1353	5.68518	4.97497	2.93001	4.43897	1.91322	3.10934	5.16469	5.65478	2.35772	8.38162	1.20281	1.41018	3.09836	6.1886	5.3124	1.71352	4.77977
B0252.4	WBGene00000886	cyn-10	124.015	169.575	33.5186	34.1719	46.0339	15.3396	15.657	14.5146	36.133	20.4085	48.565	42.0564	11.5065	12.2431	108.022	14.2984	96.5074	40.9731	10.8841	13.2011	7.80965	34.8229	10.584
B0252.5	WBGene00015089	B0252.5	0.181398	0	0.0179041	0.100737	0.0802363	0.178061	0.533841	1.08802	3.39075	68.774	0.12188	0.083015	0.349938	0.199705	0.0322857	0.445961	0.0729177	0.0216322	0.374391	0.176984	0.427024	0.0606493	0.285687
B0252.8	WBGene00044615	B0252.8	0.695603	0.367837	1.78844	0	12.1874	22.9024	20.845	28.6312	12.5243	31.5426	8.23513	9.26039	39.9228	38.1237	0	52.0991	0.259587	5.79356	29.9932	36.0462	26.0539	7.17934	27.6407
B0261.1	WBGene00015091	B0261.1	49.9688	44.9611	28.7598	34.4942	35.9406	33.454	15.8638	17.2898	24.2144	26.3662	29.0978	28.6226	15.6382	15.6891	42.4977	37.3966	52.8728	24.1741	14.4107	18.2996	16.0547	26.6413	14.0169
B0261.2	WBGene00002583	let-363	49.3533	38.2292	34.2153	42.6218	31.419	34.1128	18.7844	16.2173	16.9735	15.725	30.3791	30.5047	16.9392	18.1879	48.8901	29.4059	40.6081	27.8011	13.6944	17.3092	14.1551	30.8549	13.8429
B0261.4	WBGene00015092	B0261.4	51.9223	54.3436	54.5461	51.4292	44.7921	59.818	61.7954	54.0071	62.963	48.2255	53.0495	54.5647	57.0175	52.1751	55.7217	70.7445	36.4196	36.8177	57.9047	52.7804	42.6981	44.0121	51.4719
B0261.5	WBGene00015093	B0261.5	0.229256	0	0.082391	0	0.050587	0.050587	0.073087	0.424817	2.32619	36.1232	0.125446	0.0943945	0.0241541	0	0	0.0620363	0	0.0409025	0	0.140392	0	0	0
B0261.6	WBGene00015094	B0261.6	0.653012	1.08716	0.109845	0.269946	0.0520117	0.268354	0.104403	1.20606	24.4015	379.522	0	0.0655655	0.159164	0.214532	0	0.255137	0.510755	0.246953	0.0943835	0.114687	0	0.063131	0
B0261.7	WBGene00015095	B0261.7	83.1505	120.894	7.17575	11.7594	39.305	8.21566	17.9257	17.4854	64.5028	19.6705	30.0853	23.9491	8.53374	8.49096	66.592	6.53678	82.68	30.4835	8.01749	11.6899	12.7303	26.5187	11.0716
B0261.8	WBGene00015096	B0261.8	30.3914	39.8372	123.19	163.442	54.822	55.7048	39.9567	42.4636	17.8677	20.0095	80.9682	86.4209	38.3909	41.5207	73.3527	44.802	47.849	70.7928	39.1677	32.3356	18.8383	77.9583	41.0831
B0261.9	WBGene00195057	B0261.9	0.21396	1.25482	0.061323	0	0	0	0	0	0.120274	8.63933	0.0840575	0.056383	0.0323698	0.104351	0.536295	0.0831563	0.105744	0	0	0.188144	0	0	0
B0272.1	WBGene00006538	tbb-4	0.702944	9.71993	68.6252	67.1662	22.9343	8.31375	4.72441	3.72531	0.354794	2.97779	53.544	43.2	7.51623	6.42737	29.2546	15.2862	9.75667	56.8845	9.43585	6.29639	6.91953	50.2599	6.59312
B0272.2	WBGene00007128	memb-1	41.7989	45.1997	21.2453	20.058	13.6613	9.53015	5.65231	5.96013	7.6691	3.63831	33.8035	24.5332	10.8074	7.37991	55.3044	8.33589	24.5832	18.8361	8.51375	5.54053	4.34714	22.518	7.59137
B0272.3	WBGene00007129	B0272.3	158.737	154.497	105.628	135.035	104.911	52.5516	115.119	104.887	57.9684	64.4129	143.478	115.814	156.405	124.222	146.143	61.4714	125.533	121.663	135.948	112.864	114.955	118.707	133.782
B0272.4	WBGene00007130	B0272.4	7.92608	10.1376	34.55	37.9926	13.2871	26.6205	29.2558	21.7228	5.94323	30.827	47.0126	28.6429	41.913	31.472	27.5215	20.8394	7.81259	28.9195	27.1501	27.1453	36.9674	29.8102	27.0439
B0273.1	WBGene00015097	B0273.1	0.722986	0.339837	0.229508	0	0.208386	0.153772	0.206621	1.26986	10.4179	143.622	0.527164	0.87153	0.312447	0.807286	0.306224	1.32317	0.286659	0.723777	0.196631	0.559483	0.192844	0.684569	0.208025
B0273.2	WBGene00004243	puf-7	181.383	171.055	8.1464	7.31863	42.4201	1.76814	4.87471	5.94122	148.28	21.2309	32.6696	27.3788	1.49143	1.38356	95.7878	3.13504	103.138	34.946	1.87333	3.22109	2.31224	31.6285	2.28657
B0273.3	WBGene00015098	B0273.3	8.07887	6.70805	2.28722	2.32374	2.89436	0.163607	5.36088	4.13316	6.77111	7.41766	2.17313	1.93583	1.73227	1.61607	3.18647	0.87801	5.87602	2.42464	1.22473	3.81176	2.9492	2.35641	2.34648
B0273.4	WBGene00006745	unc-5	11.2306	13.6127	55.9802	51.5331	16.9366	10.9777	6.62171	6.70667	2.60737	8.70967	36.1054	38.3452	10.8491	9.82535	20.3819	11.8698	11.8975	27.8624	7.12096	6.45145	6.1345	31.5297	7.51079
B0280.1	WBGene00015099	ggtb-1	24.002	45.8015	21.275	26.9493	19.6144	26.0867	17.0929	14.8484	14.6009	15.6575	19.3866	18.1227	16.1267	15.9119	24.2411	32.2246	21.2476	15.1937	13.6944	15.2554	11.2327	16.7084	12.6699
B0280.10	WBGene00015105	pot-1	8.85467	12.8765	6.27949	9.196	4.00392	3.5503	2.64102	3.64167	5.65028	4.75901	7.10166	6.20167	2.62018	2.88961	14.5156	5.5494	6.25145	5.20639	2.21535	3.35787	2.96685	5.66922	2.27825
B0280.11	WBGene00015106	B0280.11	0.041635	0.0807477	0.0114532	0.0527667	0	0	0.0501727	0.20193	2.26269	40.5513	0	0.0354027	0.0276528	0.0655545	0	0	0.046639	0.0168136	0	0.0474969	0	0	0.027283
B0280.12	WBGene00001613	glr-2	0.220705	0.242158	1.29606	0.592046	1.5601	3.38958	1.52845	1.63153	0.191835	0.817607	2.00748	2.09686	1.13785	0.945592	0.429101	2.78982	0.237277	1.76229	0.908739	1.74108	1.2485	2.00569	1.08601
B0280.13	WBGene00015107	B0280.13	0.169418	0.154662	4.0117	2.24415	3.36096	8.57205	6.11428	7.13643	4.83951	5.05469	5.45047	6.19431	7.11078	6.35191	1.28189	9.54289	0.155678	6.92985	8.53191	6.96014	5.75374	7.4582	5.05621
B0280.17	WBGene00044674	B0280.17	0.302235	0.0279408	0.132889	0.184667	0.122549	0	0.042908	1.21817	9.61488	174.309	0	0.0596615	0.106973	0.0153905	0.139223	0	0.393047	0.0283346	0	0	0.0572936	0.0325752	0
B0280.2	WBGene00015100	B0280.2	0.0852767	0.0561499	0.775452	0.407693	0.787058	1.7802	1.17891	1.37704	0.720468	1.02201	1.01565	1.11293	1.45339	1.64531	0.405381	2.12476	0.0612012	1.18429	1.61845	1.83174	2.01738	1.07265	0.836511
B0280.3	WBGene00015101	rpia-1	45.095	56.259	21.6479	17.484	36.2317	71.2164	60.9863	51.1712	63.8588	37.1626	33.7124	35.112	57.7029	62.2033	40.9422	76.8846	27.4888	33.4478	48.6375	43.2976	41.3836	33.0614	48.6407
B0280.4	WBGene00003845	odd-1	2.41975	6.92083	7.60881	17.0616	1.77179	2.10524	4.48706	4.92204	1.49063	1.54128	9.95263	9.8846	3.25362	3.43402	8.30779	1.16789	0.839027	10.0293	1.91793	3.84336	2.71995	10.2134	2.40564
B0280.5	WBGene00015102	cpg-2	18.3725	22.3297	2.09037	3.46307	19.116	0.418521	9.40287	19.5376	908.807	47.4524	9.63285	12.0471	3.84224	2.79751	12.9782	1.09746	40.3072	15.191	3.41266	20.1881	27.5506	12.6906	4.3547
B0280.7	WBGene00015103	B0280.7	0.0334657	0.101193	1.33251	0.468999	0.0428787	0.121296	10.5533	11.3517	0.429684	0.0366635	3.26808	4.49449	16.109	8.04345	0.405163	0.0897902	0.274096	3.61632	9.89244	16.6664	19.8668	3.425	9.08108
B0280.8	WBGene00003609	nhr-10	24.2273	26.9808	23.5231	25.1522	12.8521	23.7736	16.6346	13.7748	6.30929	9.87387	30.0603	30.3117	17.3006	16.0688	21.4383	25.343	14.2474	21.7946	12.4688	11.73	13.8008	21.567	11.6076
B0280.9	WBGene00015104	B0280.9	59.6438	69.6642	33.6797	37.6252	36.9548	52.1155	23.462	17.8973	31.3261	14.2381	36.039	32.7082	24.6696	22.1183	49.6657	43.3675	36.1247	30.9702	21.6962	20.3205	12.3006	32.4224	21.3664
B0281.1	WBGene00015108	B0281.1	0.0370793	0	0.082699	0.074541	0	0	0.145491	0	0	0	0	0	0.0816043	0.087033	0.14437	0.0579483	0	0	0	0	0	0	0
B0281.3	WBGene00015110	B0281.3	0.0162081	0.102609	0.276612	0.258718	5.15787	13.7467	6.44198	7.90489	3.6763	7.30928	1.12742	0.415266	8.4007	7.73996	0.277911	16.952	0	0.491183	11.9253	14.5468	12.8707	0.68038	8.93536
B0281.4	WBGene00015111	B0281.4	1.32905	0.73251	0.0747723	0.077812	0.351291	1.96146	0.0614987	0	1.53161	0	0.120336	0.214621	0.0197346	0	0.490262	0	0.448821	0.114627	0	0	0	0.152362	0
B0281.5	WBGene00015112	B0281.5	396.696	355.019	10.8808	13.8957	76.0211	2.04456	0.361999	0.679699	3.38681	0.248507	154.881	113.204	1.90959	1.45937	343.562	1.50294	192.553	109.151	0.45745	0	0.137861	126.495	1.15061
B0281.6	WBGene00015113	B0281.6	0.120185	0.0768737	0.142159	0	0.346553	1.34308	0.391452	0.65264	0.111894	0.32279	0.128757	0.143727	1.15304	0.436516	0.211576	2.83529	0	0.062279	1.56058	1.01907	2.04899	0.155464	0.641464
B0281.8	WBGene00015114	B0281.8	0	0	0.0310661	0	0.158113	0.585985	0.04351	0	0	0	0	0	0	0.0498922	0	0	0.0469633	0	0	0	0	0	0
B0284.1	WBGene00007131	B0284.1	0.0341474	0.0447883	0.52123	0.607731	0.722563	0.736033	0.358029	0.504929	0.304752	1.3753	3.91244	1.41219	0.658697	0.747095	0.649534	1.04509	0.299881	1.53425	1.12081	5.23918	6.38414	1.13881	0.483036
B0284.2	WBGene00007132	B0284.2	0.77467	0.490921	2.06813	1.66041	0.578237	0.580958	0.0450283	0.149852	0.0665493	0.264127	1.69661	1.36172	0.397526	0.342824	1.30467	1.64437	0.834867	1.0183	0.936677	2.66374	3.25877	1.3131	0.33118
B0284.3	WBGene00007133	B0284.3	38.2835	54.1216	87.3183	83.2132	16.4738	1.7037	3.24463	5.39527	3.84536	3.73173	72.1094	87.5489	3.88283	4.85467	61.2735	3.96135	19.7577	50.1123	5.80043	7.88462	4.35654	66.3077	7.25106
B0284.4	WBGene00007134	B0284.4	0	0.0394927	0	0.072292	0.0191913	0.0718373	0.0785402	0.0301898	0.0334695	0	0.0238055	0.015968	0.175025	0.031799	0	0.456749	0.0663227	0.0155239	0.300712	0.15985	0.128406	0.0216848	0
B0285.1	WBGene00007135	cdtl-7	98.5231	82.9634	44.6066	46.2765	42.8801	35.449	21.8416	25.7565	46.2011	25.9641	55.0335	53.9457	23.2286	20.67	77.3454	32.4793	66.3815	56.1636	21.8634	21.878	18.5374	51.1533	21.1365
B0285.10	WBGene00000513	ckb-3	0.01549	0.044945	0.121376	0.188917	0.911595	3.5447	0.0958123	0.0354077	0.0750831	0.178121	0.318692	0.629758	0.218311	0.0733395	0.103998	1.45855	0	0.386047	0.175683	0.157397	0.119797	0.523111	0.113877
B0285.3	WBGene00007136	B0285.3	60.3403	71.2039	23.8092	21.1242	41.8843	10.4852	7.98566	8.85601	19.8462	9.98649	34.4862	28.7488	7.80765	8.5071	63.834	10.681	75.4141	27.8487	7.64986	9.37313	7.00433	27.6496	7.64131
B0285.4	WBGene00007137	B0285.4	63.896	78.0326	26.4976	29.2611	28.2905	22.1503	28.774	26.3282	25.4014	17.4482	34.0656	31.7274	29.5045	29.4029	53.5886	21.5416	52.845	24.7238	19.6385	19.5235	15.9221	24.0971	21.4096
B0285.5	WBGene00002003	hse-5	70.9912	66.897	27.9912	31.2741	21.2319	12.0673	12.0135	15.1206	18.7779	6.07162	35.4542	30.398	8.68393	9.24173	53.6567	11.6156	48.6023	38.4306	8.50944	8.47302	6.05004	40.4977	8.70415
B0285.6	WBGene00007138	B0285.6	0.0185184	0.0265249	0.211321	0.172575	0.810193	2.06423	0.92874	1.0469	0.202211	0.81984	0.298414	0.305632	1.10422	1.02926	0.0320663	2.43874	0.0229502	0.190079	0.723197	0.937673	0.923915	0.171822	0.802636
B0285.7	WBGene00007139	mnp-1	48.8887	78.9452	119.816	147.132	45.2171	22.9201	7.38139	7.12399	1.54313	7.44407	110.154	110.058	14.305	12.8823	126.146	21.0488	42.4571	123.664	10.7158	18.447	18.2079	133.815	10.0624
B0285.8	WBGene00000511	ckb-1	1.61181	2.33614	6.26634	7.65393	4.39711	6.76296	5.7509	4.51182	1.68847	5.57787	2.40908	2.70616	4.90747	5.95635	4.95454	10.0229	1.08542	2.51851	4.32524	5.34854	2.96453	3.01437	4.3641
B0285.9	WBGene00000512	ckb-2	24.3781	23.6257	5.29604	9.14589	8.66185	16.9479	15.5223	11.5815	4.13482	36.4775	4.44937	4.95547	6.39592	11.1511	15.5362	13.4598	16.0245	2.85773	4.89666	12.037	6.79293	3.65475	4.63893
B0286.1	WBGene00015115	B0286.1	2.81701	10.1964	80.5755	80.9321	23.0418	26.5406	9.15335	10.9343	4.79414	19.7437	40.9532	43.3433	9.80897	8.70198	30.929	28.9312	14.3467	38.3726	13.2064	13.2419	9.89977	42.829	11.9077
B0286.2	WBGene00002252	lat-2	0.0390008	0.0441364	1.32741	0.680029	3.13027	4.52288	3.73368	3.56794	0.521903	1.61358	5.99375	5.48902	5.68918	4.33605	0.252087	8.26724	0.372198	4.06139	3.84442	5.824	7.54415	5.16521	3.45072
B0286.3	WBGene00015116	B0286.3	0.802482	1.33466	4.84911	3.13171	12.0987	33.2378	36.188	34.2773	21.0186	29.632	6.97614	9.01116	14.2368	27.7749	3.68775	23.1616	1.10519	10.5192	30.0468	40.0839	38.4069	15.3921	49.7508
B0286.4	WBGene00003825	ntl-2	291.209	292.338	341.559	344.348	296.75	128.108	123.941	128.515	70.0059	84.7331	264.178	282.476	121.576	127.005	271.567	120.203	305.829	262.414	99.1052	96.9965	95.9587	277.547	114.146
B0286.5	WBGene00001438	fkh-6	0.138666	0.0256171	0.889101	0.900703	0.641852	0.342801	0.606806	0.591327	4.80983	0.596893	0.341163	0.658888	0.457312	0.261904	0.458203	0.559735	0.0914657	0.559794	0.371138	1.39604	2.65601	0.714873	0.111777
B0286.6	WBGene00023425	try-9	0	0	0	0	0.121629	0	0.041337	0.0339137	0.156944	47.5436	0.0355074	0	0	0.125426	0.0786103	0.0350937	0	0	0.0565517	0.20018	0.170667	0	0.0365253
B0294.1	WBGene00015117	B0294.1	1.11087	0.682102	3.81708	3.70502	71.8229	159.649	24.159	17.2952	6.65744	7.59906	5.00932	3.54693	89.1663	76.477	1.1481	217.568	0.363592	9.65777	121.69	69.8103	52.3624	8.33968	69.0221
B0294.3	WBGene00015118	B0294.3	0	0	0	0	0	0	0	0	0	0	0	0	1.35145	0	0	0	0	0	0	0	0	0	0
B0302.1	WBGene00002207	kin-25	49.3388	37.7352	54.9873	51.8873	39.8229	18.2635	15.8762	17.2506	18.4474	17.2769	60.2739	49.8439	21.176	13.7651	49.179	18.1376	44.0265	70.242	23.9492	18.9339	24.7703	68.4577	16.2861
B0302.2	WBGene00015119	B0302.2	1.31223	1.21234	0.204626	0	1.36509	0.280828	0	0.130336	0.057649	0	1.31851	0.823003	0	0.358358	1.90915	0.121743	0.942845	0.693477	0.077982	0	0	1.46145	0
B0302.4	WBGene00015121	B0302.4	9.63656	7.73126	1.22373	1.64191	11.3787	0.489607	0	0.70297	0	0.521532	3.56084	4.41775	0	1.2201	3.58836	0	7.04073	4.24566	0	0	0	3.44252	0
B0302.5	WBGene00015122	B0302.5	0.571099	0.41967	23.5994	14.4562	12.8313	36.0458	51.4767	69.3001	51.4163	36.6674	60.2557	47.6902	55.0638	40.2648	4.86629	36.9342	1.71012	59.5455	74.2629	47.2084	63.185	52.0921	40.559
B0303.11	WBGene00015131	B0303.11	0.219221	0.329091	1.09532	0.762017	3.97269	10.4492	11.0803	9.06457	6.20855	15.2993	4.79391	5.77351	10.6711	13.1309	0.539249	10.7995	0.191637	4.29504	9.33858	14.2735	13.9349	4.34555	7.45321
B0303.14	WBGene00015132	B0303.14	34.119	22.0941	2.31326	2.80447	11.9016	6.49777	1.67613	1.48595	1.33725	1.18525	7.82002	7.02273	2.24087	2.0897	23.1044	4.86466	19.7634	6.10524	1.9542	3.1903	1.95821	5.9908	1.80255
B0303.15	WBGene00015133	B0303.15	55.4753	77.5522	71.8017	63.2385	57.9754	117.335	72.4527	59.3711	66.4372	39.3923	71.8945	66.364	104.545	97.5083	47.7943	114.792	35.3569	62.6698	101.826	71.5964	62.6706	59.0181	83.1919
B0303.16	WBGene00044678	B0303.16	0.063229	0.0289247	0.0442598	0	0.421723	0.6531	0.0812397	0.0811397	0.0597152	0.0770762	0.0818825	0.14544	0.28974	0.529692	0.033939	1.07838	0.131531	0	0.0873356	0.312199	0.167601	0.0317641	0.115325
B0303.2	WBGene00015124	B0303.2	1.0688	2.17958	17.2439	14.2805	4.58922	10.3186	9.11598	7.22851	2.89912	2.66458	14.7276	20.0969	11.5986	10.4274	8.52242	10.5537	0.570428	16.3757	9.32283	7.21771	7.20156	18.8833	9.14579
B0303.3	WBGene00015125	B0303.3	143.73	131.025	123.794	181.626	125.391	66.4341	103.851	99.9108	58.4263	174.86	108.976	118.653	118.251	116.979	148.474	67.8966	163.017	103.07	79.6106	124.229	114.191	115.197	98.0845
B0303.4	WBGene00015126	B0303.4	65.8856	54.6856	29.7196	31.9095	19.5237	26.4357	21.2871	22.661	31.8898	42.6482	36.7701	37.8889	18.3828	18.5962	49.3591	28.6989	40.8809	32.0707	18.6053	18.6476	20.3541	33.6925	15.9515
B0303.7	WBGene00015128	B0303.7	25.4099	20.9078	17.0915	18.0793	11.9015	18.8001	14.4634	16.4634	12.6918	16.7143	22.715	25.3314	16.4285	20.1455	16.1705	24.8839	11.7696	18.4144	15.5854	20.5478	21.7066	19.8161	12.3294
B0303.8	WBGene00015129	sdz-1	26.4397	19.7587	0.311599	0.159684	1.32775	0.212214	0.097742	0.0444097	0.092401	0.0154542	6.70249	4.99397	0.217203	0.0520782	15.0133	0.037301	7.11683	5.41004	0	0	0	5.75056	0.0431528
B0303.9	WBGene00015130	vps-33.1	5.55615	6.55751	7.31315	10.992	6.04223	9.35615	7.81633	5.87659	9.95591	5.66052	7.75443	8.29245	7.32197	8.02086	8.33458	9.7569	3.92219	5.86501	5.39412	6.60837	6.66546	6.70176	5.63856
B0304.1	WBGene00001948	hlh-1	31.8325	41.7616	74.6418	66.1331	27.4473	12.8487	10.4375	8.94706	2.73794	6.08864	68.0633	66.4446	9.96094	10.666	53.6444	14.4249	26.6838	61.8585	11.0669	11.8953	9.79197	73.2065	10.6403
B0304.2	WBGene00015134	B0304.2	53.0104	78.7583	3.80841	4.40879	30.7172	1.90599	9.29096	11.16	50.8135	16.9175	15.9707	13.9369	5.09299	3.98804	33.6103	2.62916	53.8841	14.9414	5.19244	5.25137	6.62759	15.2887	4.65996
B0304.3	WBGene00015135	cyp-23A1	0.159678	0.257016	2.48764	1.88599	0.484259	0.467667	0.906305	0.850583	0.0283513	0.0868318	1.5155	1.95669	0.65758	0.879698	0.752381	0.326286	0.354787	1.79112	0.865246	1.10236	0.865192	1.98575	1.07768
B0304.4	WBGene00015136	B0304.4	28.2644	35.4187	2.95502	1.57131	4.5527	1.40834	2.65031	3.93876	12.3024	5.9297	8.39735	7.97029	2.45549	1.81435	22.9127	2.0868	18.0012	10.134	2.09575	2.7012	8.06014	6.34047	1.78206
B0304.5	WBGene00005058	sra-32	0.129497	0.218842	0	0	0.072333	0.072333	0.034835	0.037929	0.060075	0.0926552	0.0903845	0.0401199	0.075508	0.133821	0.0291054	0.14188	0	0	0.095261	0	0	0.0859881	0.0201521
B0304.6	WBGene00005059	sra-33	1.50555	2.58772	0.0172678	0.145736	0.212813	0.516766	0.075654	0.111724	0.0458873	0.0802842	1.16576	0.910692	0.066333	0.109993	2.64137	0.24031	0.422228	1.31246	0.0796313	0	0.307548	1.06361	0.0411344
B0304.7	WBGene00005060	sra-34	0.0161893	0	0.0527845	0.072557	0.247021	0.0685605	0.068996	0.0278791	0	0.0171817	0.0196695	0.0878252	0.136545	0.0613392	0	0.0778243	0	0	0.0787907	0	0.125205	0.0531595	0.0571778
B0304.8	WBGene00005061	sra-35	0.374382	0.0994753	0.111391	0.355228	0.0249091	0.0249091	0.0329761	0	0.209269	0.0113817	0.103445	0.113716	0.0542114	0	0.068433	0	0.144908	0.0244796	0	0	0.0494989	0.0302454	0.020819
B0304.9	WBGene00005062	sra-36	0	0.0557093	0	0.0334987	0.224275	0.0451928	0.0663818	0.0279762	0.0411673	0.0585964	0	0.0589215	0.0225515	0.0252032	0.0569933	0.0868487	0	0.0381886	0	0	0.0938229	0.110673	0.0677663
B0310.1	WBGene00015137	B0310.1	0.875092	0.420973	12.1876	8.30882	7.06092	15.1684	15.4826	14.1776	5.06504	10.1969	19.6426	12.4117	24.7956	19.9012	6.10906	20.067	0.801097	17.8471	29.335	16.8826	23.5626	15.7817	17.4134
B0310.2	WBGene00015138	B0310.2	95.8381	43.7776	25.6096	23.4938	36.265	6.97485	7.57867	6.6745	2.75762	4.78997	31.9199	26.5437	8.58766	7.33862	45.0776	5.21254	54.524	34.9945	9.30463	7.45407	7.65061	31.3489	5.57749
B0310.3	WBGene00015139	B0310.3	0.187496	0.0368807	0.22447	0.642786	0.824393	2.55423	4.19103	4.64417	0.39535	12.0165	0.134376	0.160015	6.84503	6.29787	0.28348	3.83996	0.0619347	0.178171	8.5733	13.4027	12.7824	0.162972	6.25186
B0310.5	WBGene00015141	ugt-46	2.19228	2.54394	7.35665	6.65467	27.1015	75.3787	32.1645	31.9932	15.1507	15.2869	38.6048	22.5522	73.7953	49.1211	5.98213	92.7214	2.02568	20.8142	72.8002	17.506	22.6628	17.5539	41.3533
B0310.6	WBGene00015142	B0310.6	0	0.234496	0.730163	0.64685	0.97128	0.417923	5.8288	8.49569	2.60392	0.166464	9.9512	8.55025	11.7421	7.9821	0	0.280243	0	6.28679	4.06462	14.5535	17.211	5.11032	2.63438
B0331.1	WBGene00007140	cyp-29A4	0.0103072	0.0154097	0.249974	0.433897	0.0149756	0.0286695	0.0414621	0.0354953	0.078845	0.657076	0.0747233	0.139789	0.0304214	0.0239855	0.0822853	0.0495427	0.0233536	0.0535512	0.0930564	0.0831623	0.535738	0.13915	0.0191098
B0331.2	WBGene00007141	B0331.2	0.054326	0.0773017	0.100439	0.0201403	0.219969	0.826309	1.04436	1.29212	0.0165605	0.214409	0.330705	0.173645	1.95253	1.23318	0.0779743	0.233118	0	0.162865	0.840568	0.315226	0.282043	0.160716	1.50419
B0334.1	WBGene00007142	ttr-18	0.642959	2.88122	14.3123	21.1681	77.268	280.036	457.383	429.184	132.264	239.662	73.5362	44.017	631.182	552.324	8.643	269.97	2.02654	55.5117	433.175	342.803	466.217	58.0035	354.248
B0334.10	WBGene00007148	B0334.10	0.051426	0	0	0.0836187	0.0884313	0.14234	0.163223	0	0.0865439	7.56821	0.073904	0.0245131	0.0281463	0.0314557	0	0.326491	0	0	0	0.129984	0	0.0332893	0
B0334.11	WBGene00003868	ooc-3	62.1536	61.4674	11.9199	15.4415	41.3621	18.1588	14.0058	11.4582	31.8099	14.8695	20.4536	19.5358	16.7911	17.8485	39.5972	19.9088	65.2362	17.9869	13.7592	15.4543	15.9585	16.9305	14.8498
B0334.13	WBGene00007149	B0334.13	0.057641	0	2.08174	1.85009	1.79983	1.0002	7.60229	9.95453	2.69772	0.901037	40.5112	56.3224	24.7782	16.9123	1.12442	1.95137	0.102994	29.1309	4.01396	7.86268	21.7814	35.681	1.29966
B0334.15	WBGene00195248	B0334.15	351.301	345.795	348.638	357.292	131.874	74.6841	129.758	169.812	183.653	130.578	309.153	324.404	103.21	119.787	266.075	55.9237	222.005	335.614	98.3165	82.5363	70.2399	297.038	109.28
B0334.2	WBGene00006660	twk-5	0.306605	0.776868	0.0378128	0.205778	2.01039	9.36702	2.75104	2.2292	4.43581	11.9781	0.523625	0.458718	2.98964	3.41986	0.056274	7.60907	0.0998967	0.531065	1.8943	3.04144	4.34201	0.576609	1.53166
B0334.3	WBGene00007143	B0334.3	46.9613	45.8709	80.1888	74.6651	64.4844	81.1293	86.4415	78.9009	62.8613	131.925	68.4694	70.0052	84.88	104.323	51.8826	87.1529	51.4559	60.6707	70.3534	115.782	115.992	65.1077	69.8982
B0334.4	WBGene00007144	B0334.4	115.484	154.462	58.665	71.4501	24.0927	25.3216	18.8346	19.0242	43.1613	30.3252	76.9101	76.5511	20.6267	19.7007	92.9271	35.75	48.2508	61.3629	12.5419	17.0732	16.1328	60.8723	13.1804
B0334.5	WBGene00007145	B0334.5	0.00147889	5.12429	14.7851	0.339645	15.8452	9.15931	5.1108	1.31087	0.000780343	0.712168	3.66733	4.6864	3.43339	2.41661	16.126	15.5723	12.6716	0.00170496	1.46205	0.0133396	3.24586	0.000838204	7.40237
B0334.6	WBGene00007146	B0334.6	0.378953	0.639121	9.48093	6.06408	1.16146	1.8711	6.8914	6.94492	0.407937	0.345719	7.7108	9.43765	5.7187	4.0065	1.95962	2.06305	0.337334	6.9373	3.23148	8.32952	5.00117	8.93979	5.28388
B0334.7	WBGene00005267	srh-44	0.03441	0.0241989	0	0.121116	0.175008	0.928353	0.110532	0.144306	0.0151991	0.107498	0.0627105	0.077602	0.137385	0.149179	0	0.941018	0	0.0693618	0.258238	0.110297	0.0496815	0.060714	0.103666
B0334.8	WBGene00000090	age-1	29.8955	24.4144	9.8853	10.168	14.6832	9.25491	6.42836	6.0404	13.26	8.98518	11.097	10.3743	5.98222	5.67363	22.1354	10.568	26.0176	9.30518	4.24688	5.91531	5.42051	8.59988	4.61047
B0336.1	WBGene00006943	wrm-1	45.6019	43.2535	34.8143	40.0181	16.7165	9.20112	6.97837	9.62149	22.2646	9.0836	33.7606	32.924	6.54441	5.69104	47.0284	8.42708	25.1959	35.8267	4.95338	6.15765	5.91986	35.1702	4.66172
B0336.10	WBGene00004435	rpl-23	1229.17	1453.57	2745.31	2233.02	3191.13	5539.42	4503.37	4006.34	3273.39	2521.91	1934.28	2091.49	5039.15	5227.78	1199.21	5335.24	1311.15	1494.06	4093.53	6648.22	5092.18	1498.45	5289.06
B0336.11	WBGene00015148	B0336.11	0.219121	0.846044	18.4253	14.2769	12.4299	29.8711	25.192	22.9254	3.35553	14.8438	15.4681	19.1218	24.1086	24.764	4.88435	27.0702	1.26596	18.7657	23.7904	31.5923	25.4184	20.3667	23.1653
B0336.12	WBGene00015149	B0336.12	0	0	0	0	1.03079	0	0	0.287415	0.281165	0.379287	0	0	0	0.55429	0	0.267439	0	0	0	0	0	0.273249	0.202135
B0336.13	WBGene00015150	B0336.13	74.3463	108.583	19.9475	20.8988	24.5201	6.83785	7.74807	10.4883	27.6105	14.4118	37.2287	34.6041	6.78843	6.32795	64.3123	6.88531	48.5864	39.045	5.55575	7.26638	7.84601	30.2338	5.89632
B0336.2	WBGene00000182	arf-1.2	762.155	681.103	781.06	829.302	425.5	345.124	407.134	476.46	242.393	365.366	961.607	973.632	466.175	426.228	523.108	262.253	418.714	881.565	325.088	309.443	291.966	1000.81	421.124
B0336.3	WBGene00015143	B0336.3	178.048	160.285	85.1556	105.243	97.8676	42.9327	41.8225	54.7246	73.697	58.0486	93.7815	98.7635	35.9327	34.607	150.28	44.8457	148.475	89.3086	33.4354	36.826	33.4375	95.4964	35.9885
B0336.4	WBGene00004348	rgs-5	15.8768	19.1001	21.7659	27.0336	7.43844	7.00641	7.17483	7.04451	3.23867	3.94611	19.1577	20.1441	5.49642	6.80892	20.6016	8.72942	10.0449	17.8156	4.9656	6.95968	3.43121	19.4239	4.84359
B0336.5	WBGene00015145	B0336.5	93.7982	76.7982	19.6667	19.7679	30.9556	14.031	9.34557	11.0699	48.3831	17.5185	34.1408	30.6009	8.81016	8.19931	75.0529	15.8829	66.3971	25.51	6.81602	7.51839	7.52227	26.4519	6.63443
B0336.6	WBGene00015146	abi-1	55.1147	70.0681	41.1835	46.6357	25.3294	19.0044	16.8181	17.0535	58.8349	23.6669	46.6578	49.6035	14.362	14.8433	57.9836	16.948	39.2882	39.4156	11.0442	12.0143	10.6191	37.2993	11.5843
B0336.7	WBGene00015147	B0336.7	37.4157	38.484	15.5415	16.5464	17.937	11.2775	9.07078	8.80927	17.9456	10.7355	19.9745	18.3163	6.37427	5.28573	27.9267	12.8408	31.5368	17.5561	5.8537	8.99339	8.22054	17.013	5.76851
B0336.8	WBGene00002982	lgg-3	155.828	257.93	88.2636	87.3524	25.6877	19.7044	36.6068	43.4724	101.551	52.1059	127.449	136.665	28.5986	28.471	100.58	22.8175	72.0561	132.614	29.6575	32.4712	27.7121	106.478	21.8624
B0336.9	WBGene00006359	swp-1	35.5951	36.2684	21.6882	32.3278	36.5358	38.3107	11.5104	9.32904	20.1779	12.7854	20.0181	19.1739	12.5046	12.7705	33.6253	38.6655	35.6242	16.8457	13.8409	12.4513	16.245	20.1408	12.1358
B0344.2	WBGene00006955	wrt-9	0.399624	0.445301	22.9738	7.77202	8.34607	0.767723	30.3097	43.5675	1.77713	0.410348	66.2584	57.155	34.3492	13.4159	6.79171	0.996057	3.97151	85.663	52.1845	36.5741	47.4665	67.5272	53.6133
B0348.1	WBGene00015151	B0348.1	0	0	0	0	0	0.53804	0	0	0	0.4821	0.363679	0.60674	0	0.313035	0	0.360787	0	0.237159	1.36629	0	0	0	0
B0348.2	WBGene00015152	B0348.2	0	0.183919	0.519259	1.12532	8.7597	14.3318	1.67553	7.42859	0.559737	4.33764	21.327	15.8494	14.4019	6.28302	0	24.5432	0	12.3119	5.29221	0	3.39834	2.30192	2.67062
B0348.4	WBGene00001177	egl-8	6.32465	6.43171	33.9509	29.4825	32.8741	54.0809	30.0156	26.4609	12.772	25.2934	33.6504	40.9605	30.0796	34.8392	12.6204	61.5419	9.53503	28.7411	31.0589	34.5661	33.163	36.5549	29.3718
B0348.5	WBGene00015153	B0348.5	0.364388	0.256538	2.65655	0.976983	1.11443	0.0362393	6.50522	7.37652	0.343402	0.447303	6.86164	8.18232	7.02997	3.55077	0.298682	0.173287	0.493388	5.76489	3.82637	9.05338	10.2207	6.8296	7.44137
B0348.6	WBGene00002061	ife-3	187.049	194.81	50.8217	45.2415	112.571	70.6382	88.5173	106.256	257.809	201.107	70.555	71.15	58.5582	60.8432	140.735	66.569	162.413	79.9791	57.3554	64.0656	64.155	75.737	60.4757
B0350.2	WBGene00006780	unc-44	60.2601	77.8114	488.247	457.468	162.369	180.311	105.498	100.64	39.6718	71.8384	338.134	346.558	141.516	139.803	198.74	194.512	80.4713	349.816	145.071	121.202	113.876	356.546	143.193
B0350.3	WBGene00015154	B0350.3	0	0	0.196287	0	1.25043	0	0	0	0	0	0	0	0	0	0	0	0	0	0	0	0	0	0
B0353.1	WBGene00015155	B0353.1	10.238	12.4115	164.804	138.1	16.4327	18.0074	13.6176	25.1669	13.277	16.6575	96.9488	97.2111	13.3833	11.6133	34.467	9.37136	16.3536	97.2722	14.4321	12.3782	12.152	103.389	15.9717
B0361.10	WBGene00015164	ykt-6	97.9175	94.6697	52.5934	52.2023	57.9744	35.32	36.2788	38.7016	24.483	41.3422	76.5563	83.0615	42.731	37.7012	75.7405	52.2488	78.1511	64.8729	27.8048	38.8409	34.7302	68.5708	30.9798
B0361.11	WBGene00015165	B0361.11	0.0970899	0.0390436	0.0233535	0.036623	0.148383	0.050505	0.0362813	0.0711146	0.219891	6.65796	0.0591635	0.0481754	0.0628252	0.0137769	0.0311499	0.249384	0.0351763	0.0253638	0.0137792	0.05693	0	0.0473802	0.0205787
B0361.2	WBGene00015156	B0361.2	48.3992	51.2169	14.4382	21.0805	23.0865	17.5542	9.97619	6.85022	15.1061	9.27022	19.8642	18.6474	11.1957	10.5613	38.5014	26.3611	45.7774	14.1808	9.7258	14.0174	9.09057	13.7258	9.42849
B0361.3	WBGene00015157	B0361.3	21.2259	24.0252	17.4835	19.8392	11.701	15.101	13.6019	11.5176	10.5012	17.8988	17.3256	15.8756	10.392	12.4481	27.3857	13.9681	22.9528	15.0473	10.7492	11.9129	7.64263	13.5929	10.1626
B0361.4	WBGene00015158	B0361.4	0.178376	0	0.240082	0.146959	4.88442	10.2317	2.12146	2.4685	0.393952	1.82455	2.52233	2.33949	3.75419	2.86315	0.147662	13.6089	0.141139	1.3704	3.45388	3.11059	3.6718	1.37236	3.53885
B0361.5	WBGene00015159	psd-1	14.0003	25.5459	44.7162	54.672	21.8141	30.9923	40.2026	36.4796	30.9515	42.4148	30.6467	39.3255	31.196	31.908	26.675	38.1813	15.8014	29.9153	30.0892	30.905	37.2751	29.5453	33.7295
B0361.6	WBGene00015160	B0361.6	46.6251	58.6844	17.7555	21.9811	32.0699	37.1177	13.2499	9.4512	18.3098	12.9314	22.7591	21.5673	13.909	12.4728	36.271	32.6046	34.9096	17.5322	11.9092	13.0699	9.97032	17.2412	10.911
B0361.7	WBGene00015161	pho-5	12.0677	16.8657	8.61068	10.9956	9.73471	17.0412	12.7173	9.67345	13.6776	9.58817	10.9681	11.8035	13.0836	11.8435	15.6733	22.3553	8.75716	12.7312	11.282	12.9511	14.8287	8.26484	11.2522
B0361.8	WBGene00015162	B0361.8	42.2652	44.3692	14.0021	17.3946	15.9894	14.9011	18.3033	15.8221	18.8349	27.625	22.301	24.4287	12.8831	15.291	34.5123	16.8577	30.9958	22.8877	11.4216	17.3293	21.5534	20.1791	11.9962
B0361.9	WBGene00015163	B0361.9	7.57625	8.39734	16.8647	18.8277	15.4336	22.8293	13.8513	14.3606	9.41322	11.8952	25.6577	23.7021	21.9569	30.1662	7.9041	33.0053	2.92887	19.1325	23.2604	25.2425	29.1506	25.1631	34.1263
B0365.1	WBGene00007150	B0365.1	2.57125	6.89675	16.3288	16.3819	8.39053	20.0303	26.139	27.9497	56.1701	28.9992	6.86874	8.89547	17.4721	20.5443	7.05551	15.6455	3.76293	8.57356	21.8598	23.6357	16.337	8.97279	25.3033
B0365.3	WBGene00001137	eat-6	78.9472	75.4554	432.767	261.838	403.55	814.281	634.426	574.816	367.114	325.341	517.254	529.529	760.285	761.765	111.853	825.028	99.6395	508.437	740.433	517.049	538.609	509.538	593.484
B0365.5	WBGene00007152	clec-225	0.109163	0.870639	75.3983	43.596	3.19946	2.76242	48.2686	54.019	2.72834	1.92086	39.7847	53.6906	30.3362	31.1581	11.3205	5.89013	1.5204	42.7747	36.6718	26.5723	16.1481	54.2319	43.4141
B0365.6	WBGene00007153	clec-41	0.136205	0.275746	1.59158	0.730794	16.5401	56.448	76.6165	136.347	58.2705	47.1272	9.52214	8.72674	106.673	97.0792	0.527592	164.843	0.258624	5.62211	114.057	56.5481	94.3861	7.87075	48.7522
B0365.7	WBGene00007154	B0365.7	0.00218802	0.0177498	0.121929	0.0742774	0.245632	0.445053	0.128832	0.104048	0.0466948	0.046615	0.2401	0.283687	0.199709	0.168289	0.0795408	0.797346	0.0282049	0.188547	0.108063	0.175317	0.150964	0.19137	0.0979494
B0379.1	WBGene00007155	B0379.1	1.22544	0.471463	7.20642	5.85059	16.4075	35.1327	39.5028	42.8165	40.431	73.7439	28.8797	29.2644	54.7337	54.9445	1.11279	53.6956	0.571739	22.9566	44.3629	45.7099	48.0679	19.7109	31.6761
B0379.2	WBGene00007156	B0379.2	0	0.221911	0	0	0	0	0	0.450489	5.16021	87.4487	0.0483934	0.0403684	0.066278	0.0894217	0.0601027	0.406589	0	0	0.0299236	0	0	0	0
B0379.3	WBGene00003508	mut-16	167.241	130.481	32.2789	35.1595	40.407	12.58	13.9015	16.3019	39.0926	36.5155	51.391	48.7514	9.33043	10.058	108.399	13.9548	99.1669	58.9237	11.6112	16.7605	14.3237	49.0272	10.1889
B0379.4	WBGene00007054	scpl-1	17.7068	17.4094	12.827	7.72883	24.8456	55.441	31.4461	27.2463	36.2917	47.6085	37.8264	40.3105	33.4527	37.2995	13.0644	70.6805	13.4362	28.3858	31.9455	37.459	38.1071	29.1458	31.6423
B0379.6	WBGene00007158	B0379.6	0	0	0	0	0.101246	0.101246	0	0	0	0	0	0	0.04831	0	0	0	0	0	0	0	0	0	0
B0379.7	WBGene00007159	B0379.7	0.387262	0	0	0.0346967	0.0736797	0.14106	0.027414	0.760107	15.0833	233.426	0.038262	0	0.0660529	0	0.0493376	1.70594	0.271323	0.0149042	0.228975	0.0511565	0.196143	0	0.0308023
B0391.10	WBGene00007165	B0391.10	0.427218	0.29142	1.49257	0.830217	0.312432	0.533068	3.20205	1.95989	6.57582	7.04786	1.17438	1.01644	1.20946	1.11239	0.940478	1.6376	0.294963	0.508397	0.914115	2.91668	1.91891	0.856726	1.04307
B0391.11	WBGene00007166	fbxa-152	0.025418	0.0877587	0.142542	0.0592847	1.48307	4.4416	0.120002	0.253559	0.0259796	0.0955953	1.27622	1.72415	0.738308	0.834443	0.0608643	8.41669	0.0971421	1.55818	1.02454	0.460786	0.873478	1.56113	0.686939
B0391.12	WBGene00006289	str-263	0	0	0.015375	0	0	0	0	0.036128	0	0	0	0	0	0	0	0	0	0	0	0	0	0	0
B0391.3	WBGene00007161	B0391.3	0	0	0	0	0	0	0	0	0	0	0	0	0	0	0	0.247885	0.041763	0	0	0	0	0	0
B0391.4	WBGene00006080	str-12	0.0126292	0.0173177	0.0531053	0.0673913	0.01789	0.15941	0.10494	0.0797733	0.0321543	0.0163506	0.104716	0.122329	0.00854585	0	0.0215959	0.308546	0	0.125638	0	0	0.142216	0.169268	0.0377818
B0391.5	WBGene00007162	fbxa-153	4.65436	8.02749	7.53301	9.59674	2.64076	2.87831	0.517997	0.409308	1.03638	0.248557	7.13136	8.78167	0.633027	0.571089	7.34729	5.03779	4.02302	6.73916	0.687103	0.859451	1.15854	7.52561	0.53276
B0391.6	WBGene00007163	fbxa-154	0.0065743	0.207858	0.264184	0.266748	0.15253	0.332427	0.266734	0.434661	0	0.0341383	0.0908088	0.143672	0.409329	0.330086	0.143286	0.6924	0	0.122321	0.275631	0.627417	0.419156	0.123399	0.226792
B0391.9	WBGene00007164	fbxa-139	1.40074	9.34751	4.19909	2.51132	1.1998	0.437484	0.850183	0.270821	0.700374	0.338547	5.77133	2.22204	0.462938	0.377625	4.08082	0	2.31516	4.08399	0.121686	0	0	4.58254	0
B0393.1	WBGene00004469	rps-0	689.616	692.44	3013.01	2271.62	2541	5397.7	5815.08	5914.19	3543.16	2518.8	1837.93	2039.12	5471.59	5622.21	858.599	4947.93	674.393	1608.28	5064.31	7605.41	5882.25	1801.14	5526.37
B0393.2	WBGene00007167	rbg-3	70.2711	73.2223	17.2648	24.1438	19.7793	18.2411	14.7035	12.795	38.6676	12.2974	25.9336	24.4879	10.8273	11.9686	49.0362	14.8958	40.3724	21.4816	7.33673	10.0663	9.23455	22.0514	8.82924
B0393.3	WBGene00007168	B0393.3	293.77	235.472	15.1685	21.5755	70.7569	9.90618	9.92743	10.6613	43.1043	10.2062	73.972	60.0628	5.97837	5.8856	191.258	8.83177	181.269	67.3808	5.20423	6.36475	7.09837	61.2503	6.22741
B0393.4	WBGene00007169	B0393.4	1.51186	0.0518068	0.0790459	0.0778923	0.0626899	0.0417527	0.350696	7.32582	2.802	93.5014	0.0396511	0.0573786	0.116851	0.0935794	0.15492	0.0936325	0.900114	0.0937512	0.137605	0.0960401	0.17186	0.0881507	0.188888
B0393.5	WBGene00007170	B0393.5	0.288621	1.40992	66.1259	56.8429	6.28937	0.208242	6.96222	7.71244	0.796944	0.850321	28.6563	32.3952	6.07176	3.02781	12.7907	0.63664	3.93146	28.4651	5.64837	10.1308	8.04616	32.4344	8.22169
B0393.6	WBGene00007171	B0393.6	84.5414	86.045	3.24911	3.99081	14.579	1.15639	5.7077	8.48689	54.2193	14.7616	16.9529	14.1292	1.64375	2.01378	47.791	0.807501	55.0487	25.3397	1.87784	3.05241	3.46458	17.6022	2.1736
B0393.7	WBGene00007172	B0393.7	0.0206314	0.0580363	0.0602097	0.17755	0.906965	1.19077	0.299872	0.456538	0.063426	0.665366	0.175465	0.453769	0.47969	0.656872	0.118562	1.35179	0	0.058693	0.321014	0.628918	0.300864	0.0846605	0.469172
B0393.8	WBGene00007173	B0393.8	30.1187	40.8488	27.0087	40.1765	7.05761	7.3932	12.195	12.4594	12.3801	30.0606	20.8941	20.4936	10.3935	9.22831	32.2434	9.24542	11.5191	17.1197	7.05497	14.7206	9.73092	19.1285	8.16752
B0393.9	WBGene00044636	B0393.9	0.543417	1.11074	4.18081	5.37881	2.97926	9.47958	10.2695	9.03953	7.34896	20.0865	8.43259	7.71534	9.93411	13.3487	1.18181	7.66394	0.391318	9.09103	10.5063	13.049	14.7872	7.75007	7.36236
B0395.1	WBGene00003729	nhx-1	0.0954304	0.971414	12.7922	14.9258	2.95315	3.94717	3.45827	2.90275	1.82899	1.3028	8.41491	5.3033	4.5107	3.56467	5.31471	4.57541	0.717906	7.24238	4.02788	1.91648	2.60568	6.70512	2.42374
B0395.2	WBGene00007174	mboa-1	0.0312327	0.136143	31.7307	18.139	4.34959	0.544241	23.6114	29.3123	0.313271	0.291451	38.1476	30.6043	30.6493	16.2461	8.96788	2.66091	1.97213	37.526	31.0082	18.7273	22.73	33.5183	29.421
B0395.3	WBGene00007175	B0395.3	25.2609	31.1388	70.4637	79.7135	29.3838	22.6921	57.5879	56.0917	36.4844	76.656	71.1501	54.4761	68.0786	61.941	61.8318	26.5063	28.4356	72.2431	91.0972	72.8684	75.756	69.7699	65.1895
B0399.1	WBGene00007176	kcnl-1	0.0658197	0.251106	1.75534	1.02378	9.71009	22.1495	8.35465	10.0044	2.54004	6.76311	6.44175	6.55504	10.3316	10.3696	0.171767	24.247	0.16569	4.87082	11.5918	10.1515	8.43496	4.07268	12.5199
B0399.2	WBGene00007177	oac-1	0.0275555	0.0496589	0.250233	0.138051	0.570421	0.0449567	9.04944	10.3487	0.168675	0.0368525	1.37212	0.524343	5.19383	4.80068	0.280639	0.161228	0.108949	1.67693	5.34227	11.2349	14.327	1.94308	9.10716
B0403.2	WBGene00006712	ubc-17	0.389154	0.177505	2.4731	2.77372	1.86494	5.39843	1.60002	1.71894	0.292242	2.32928	2.73818	2.21676	2.17331	1.86718	0.584634	5.98524	0.399162	2.30992	2.43443	2.05906	1.8918	2.4198	1.88348
B0403.3	WBGene00015167	B0403.3	0.0978243	0.346559	0.474007	0.249392	0.960167	2.38311	2.76693	3.37299	2.68851	8.30306	1.0874	0.87115	3.7738	2.44493	0.119903	4.28864	0	0.824835	3.2675	2.94106	3.54379	0.608589	3.18101
B0403.4	WBGene00015168	tag-320	486.191	371.887	556.921	540.155	718.325	293.226	363.23	374.357	134.311	262.984	591.143	434.981	438.995	337.172	601.922	341.701	532.1	420.427	482.119	271.081	300.157	437.719	397.986
B0403.5	WBGene00015169	B0403.5	0.0084665	0.373712	3.30957	1.19949	2.78627	1.06823	11.0844	13.6741	4.77803	1.72442	66.8914	30.5598	33.8042	9.12079	2.39979	2.57996	0.559904	57.4114	15.1682	16.9478	48.407	29.8375	5.48853
B0403.6	WBGene00043982	B0403.6	0.0637267	0	0.275267	0.185681	1.29329	2.46392	1.39989	1.58466	0.992455	7.36812	1.53148	1.46189	2.50298	2.40126	0.318324	4.90422	0.0766513	1.0248	2.1823	2.96589	2.34641	1.23212	1.67856
B0410.1	WBGene00015170	B0410.1	0	0	0	0.236797	0	0	0	0	0	0	0	0	0	0	0	0.205029	0	0	0	0	0	0	0
B0410.2	WBGene00015171	vang-1	79.148	60.8713	44.1559	49.4938	37.9779	5.84654	2.24415	2.85643	3.9527	0.527523	65.2656	45.5218	5.29136	3.18095	88.7384	7.12507	61.6655	55.3056	5.44773	2.21487	3.39757	52.388	3.42523
B0410.3	WBGene00015172	B0410.3	2.36567	2.44705	7.468	7.52667	5.67265	19.9455	31.3606	34.8034	38.523	41.3274	37.4413	37.8438	55.7103	36.8296	8.90813	15.1396	1.15868	34.3457	47.9981	26.395	38.6764	40.6876	30.8905
B0412.1	WBGene00000895	dac-1	0.0137818	0.0200877	3.34339	2.65262	3.06602	5.59646	4.93954	4.21493	1.21422	2.42211	1.63207	1.44358	8.4276	8.76445	1.12898	5.26543	0.330784	1.97846	8.78462	10.9749	9.95098	1.52012	6.48903
B0412.2	WBGene00000903	daf-7	0.0834488	0.567336	25.8305	11.4908	33.7384	97.8635	27.1739	31.1271	4.26574	15.9957	1.25146	0.786016	52.1916	36.4675	1.42094	95.3716	0.649675	0.88895	44.5181	48.7958	33.1686	0.844376	34.5978
B0412.3	WBGene00015173	B0412.3	45.4047	36.2952	26.2088	26.6448	34.3538	37.541	17.3967	18.192	22.8606	27.7762	22.5069	24.2496	16.7133	17.5532	34.1162	34.9809	42.0227	20.4357	18.4491	15.0978	18.2681	22.2802	18.0211
B0412.4	WBGene00004498	rps-29	3007.66	2711.37	9825.34	7038.14	2901.2	4673.58	11219.9	8638.28	9929.93	7100.78	5134.07	5837.87	9827.94	11786.3	3351.96	4006.09	1386.88	5226.6	8922.74	8069.9	6967.05	4560.23	10645.5
B0414.1	WBGene00015175	srz-4	0.0702466	0.496272	0.0387321	0.0447713	0	0.0217377	0.0697227	0.0563453	0.0276375	0.104595	0.0294862	0.0443749	0.0517381	0.0647675	0	0.231213	0	0.0233629	0.0369251	0	0	0	0
B0414.2	WBGene00004393	rnt-1	0.593646	1.08027	9.87293	9.83342	1.72075	2.8624	0.684878	1.43234	0.276335	1.11086	8.36462	6.99869	2.32639	2.27805	1.49679	4.22236	0.505087	6.79757	2.87713	3.97602	2.15021	6.22195	1.57056
B0414.3	WBGene00001856	hil-5	1513.13	1162.57	64.2265	83.5006	593.215	25.9034	181.846	167.193	595.598	225.364	296.072	291.271	72.754	69.3696	683.985	29.1014	1290.13	259.723	98.6394	124.771	83.0537	256.007	121.54
B0414.5	WBGene00000772	cpb-3	109.572	98.4714	2.6494	2.67282	19.4671	1.17459	10.3786	13.4958	47.6557	14.3023	18.2695	13.762	2.89366	2.60903	54.1449	1.12058	65.0097	23.2589	2.75401	4.03333	5.61879	15.9627	4.01912
B0414.6	WBGene00001600	glh-3	27.6835	23.473	2.21647	2.42697	8.86687	1.28189	4.24264	4.68033	12.1511	8.47156	6.43298	5.22076	1.92375	1.78487	18.7489	1.33576	20.1562	5.08514	1.5668	3.10586	4.12869	4.71214	1.88142
B0414.7	WBGene00003472	mtk-1	32.0281	29.3456	20.9581	26.8013	20.083	23.8713	11.3822	9.36026	11.9389	9.11241	24.5565	25.0451	12.046	13.1634	36.581	26.2414	25.4255	19.633	9.04392	14.2922	11.4747	20.685	8.70651
B0414.8	WBGene00015176	vps-51	10.7447	16.2716	13.4707	17.4083	11.0626	18.0496	9.9589	7.81274	14.1092	9.27968	14.8488	16.9886	10.3435	13.429	22.3158	19.663	7.93265	10.7532	7.2062	9.21205	7.40088	12.0976	6.94867
B0416.1	WBGene00015177	B0416.1	0.215007	0.913702	21.7565	21.0455	5.08804	5.67657	6.16513	4.76322	1.17502	1.88066	16.0791	11.5563	7.35462	6.38226	7.66032	6.98078	1.76812	16.0257	8.63908	8.33941	9.7254	11.8884	6.29849
B0416.2	WBGene00015178	B0416.2	0	0	0.031429	0	0	0	0	0	0.111862	0.541711	0	0.0485749	0	0	0.501277	0.103573	0	0	0	0	0	0	0
B0416.3	WBGene00015179	B0416.3	0.0598363	0.124589	0.671766	0.473322	1.00312	2.53114	0.912226	1.23436	1.80288	0.760604	1.76978	1.1488	1.66324	1.15903	0.127465	5.9864	0	1.39586	1.29615	0.659565	0.702462	1.21056	0.974487
B0416.4	WBGene00015180	B0416.4	54.2516	48.3305	1.4756	1.62544	9.36137	0.0365657	0.105658	0.0913403	8.64386	0.3635	15.0346	11.3861	0.212917	0.179117	46.4315	0.850864	32.4423	12.9741	0.113573	0	0	11.7507	0.209897
B0416.5	WBGene00015181	B0416.5	216.495	185.631	163.396	186.548	93.1375	70.3319	56.3165	52.6074	34.2365	29.4703	222.718	161.818	64.0099	51.3973	274.237	80.5477	114.953	223.298	63.6452	36.2298	41.4561	207.204	47.6977
B0416.6	WBGene00001638	gly-13	4.92957	7.99647	15.8263	13.8788	9.89531	14.7651	9.73227	7.97188	10.253	6.91507	19.8701	15.641	15.4866	11.7581	10.6666	18.5498	5.31848	17.8465	11.3849	8.42649	10.439	17.3288	8.45311
B0416.7	WBGene00015182	B0416.7	0	0.963963	0.269562	0.128809	1.91635	10.9702	7.41823	4.30194	6.04273	3.34671	4.62303	1.5676	20.9545	15.7634	0.41979	17.1849	0	2.17727	7.24341	6.73552	13.3736	1.55298	5.8998
B0432.1	WBGene00015183	B0432.1	0.959618	1.27102	0.19365	0.248264	0.653609	0.194615	0.0861573	0.135644	0.390618	0.197868	0.22106	0.585514	0.306493	0.276547	0.508069	0.393736	0.314149	0.452475	0.278795	0	0.345162	0.361302	0.102749
B0432.10	WBGene00015191	B0432.10	25.0333	35.7187	8.81144	12.2175	16.7919	7.07515	6.79579	7.09974	7.91371	5.87282	18.7512	16.8241	5.90927	5.84009	25.0853	6.69395	25.8609	13.0185	3.76926	5.38023	5.21798	13.174	4.30976
B0432.11	WBGene00015192	B0432.11	0	0	0	0.18059	0	0	0	0.478199	0.647008	21.4845	0	0	0.0229005	0	0	0	0	0	0	0	0	0	0
B0432.12	WBGene00015193	clec-117	0.0380633	0.052194	0	0	0	0	0.0779387	0.311369	3.10662	80.7424	0	0	0	0	0.0651193	0	0	0	0	0	0	0	0
B0432.13	WBGene00015194	B0432.13	46.2526	41.5407	9.57014	15.1671	21.2418	11.1485	6.49079	6.905	19.9725	12.1793	19.1557	17.0381	5.47263	3.28591	42.9237	8.65506	46.8121	15.3229	4.75465	7.13619	5.442	16.7934	4.34436
B0432.14	WBGene00044640	B0432.14	0.806055	0.111699	0.181678	0.163757	9.0123	21.1378	6.7808	6.74003	2.15496	14.7431	3.12151	4.43011	11.6818	14.3974	1.90458	22.6587	0.652695	1.85197	25.0743	10.8929	9.63161	2.55524	12.807
B0432.2	WBGene00015184	djr-1.1	170.452	181.873	52.8313	53.7916	117.629	39.9553	50.5319	50.9346	64.9534	90.5197	67.1804	68.6326	41.3284	45.9951	103.918	37.6896	152.482	61.8368	38.6078	49.4271	40.1692	52.5703	45.4853
B0432.3	WBGene00015185	mrpl-41	24.4581	38.5821	49.5172	54.1872	54.5592	57.2996	59.8205	42.611	38.6396	37.2152	38.7806	41.6304	64.5429	72.8988	35.5805	71.1012	33.6579	29.3849	63.051	61.8811	57.0964	29.433	61.304
B0432.4	WBGene00015186	misc-1	124.031	122.963	75.6631	85.3684	45.5898	73.5669	86.0684	83.1885	55.4211	75.3726	77.1949	79.2982	101.747	105.262	103.865	77.4363	67.3345	61.0624	76.2271	80.1709	84.7107	64.9977	65.7966
B0432.5	WBGene00000296	cat-2	1.22785	1.08946	0.508981	0.132708	0.837151	1.89242	3.59409	2.35119	0.429184	1.79121	1.86488	2.48172	3.28175	2.99369	0.474312	2.0289	0.818874	1.3195	2.05949	3.48352	3.64315	1.93769	2.53436
B0432.6	WBGene00015187	B0432.6	19.4745	20.725	29.3169	25.9151	14.1557	6.79397	4.08069	4.60677	7.65548	3.78568	19.0081	22.132	3.62825	3.14574	20.6189	6.37538	23.6963	17.05	4.09267	5.63004	4.1628	20.1063	3.92507
B0432.7	WBGene00015188	B0432.7	16.691	15.263	25.0841	24.6262	11.4665	2.97586	3.79055	3.70668	5.51775	2.7536	17.7387	19.534	3.29736	2.88132	15.5939	2.92748	11.5908	15.9009	2.80617	3.96614	3.1465	18.205	3.37101
B0432.8	WBGene00015189	B0432.8	11.4832	15.9149	2.24361	3.48301	6.36009	2.98788	3.22481	3.36422	7.74169	5.52471	5.43234	4.84061	2.84192	2.95426	6.29974	4.997	8.64357	3.07008	1.8624	2.44718	3.85136	4.40862	2.97715
B0432.9	WBGene00015190	B0432.9	3.47334	6.51524	1.86862	2.0149	4.17174	3.61744	2.71251	2.19494	0.991935	1.70994	2.22062	2.35576	1.81339	1.92614	6.87839	2.33555	3.27287	2.06923	1.93333	2.21697	2.45007	2.66747	1.44278
B0454.1	WBGene00002997	lin-8	62.4346	51.5031	35.8547	40.7797	51.9862	10.9101	9.61309	10.0403	10.1587	6.37756	29.3124	29.8414	7.14693	5.20976	40.592	7.34361	59.8469	22.2429	8.89072	8.72094	7.63748	19.8371	9.22249
B0454.10	WBGene00005542	sri-30	0	0	0.373003	0.0331904	0.637363	1.77493	0.424358	0.528053	0.118186	0.139265	0.312254	0.669618	0.365521	0.304323	0.0282342	1.0585	0.040415	0.316321	0.622599	0.163556	0.511275	0.383138	0.502135
B0454.2	WBGene00005543	sri-31	0.0739694	0.735385	0.0238552	0	0.112053	0.192858	0.0761793	0.169816	0	0	0.0988263	0.120354	0.362787	0.222274	1.09167	0.552625	0	0.145871	0.0685871	0.0731899	0	0.0940195	0.08611
B0454.3	WBGene00005540	sri-28	0	0	0.0153576	0	0	0	0.0303696	0	0	0.0392295	0.019181	0	0.241959	0.261745	0	0.219388	0	0	0.109565	0	0	0.0259195	0.068533
B0454.4	WBGene00005541	sri-29	0.017333	0.0259135	0.0565132	0.0357407	0.151122	0.312341	0.254959	0.343903	0.0593409	0	0.0421179	0.120089	0.257898	0.297869	0	0.522719	0	0.122233	0.340971	0.222234	0.168509	0.0711255	0.264817
B0454.5	WBGene00015196	B0454.5	0.207595	1.39681	2.59271	5.12776	3.34825	7.59885	19.0155	18.3382	19.8474	16.2964	0.880069	1.37924	20.4985	39.0484	2.09126	6.65998	0.238649	0.521811	20.082	7.91643	6.94474	1.60123	22.8766
B0454.6	WBGene00015197	B0454.6	0.548366	0.928592	8.85111	6.86436	2.95584	4.93793	12.2187	14.8191	6.65434	19.4246	4.97126	7.19154	9.11092	8.70261	0.895502	6.43562	0.82252	3.99153	7.90534	8.62737	9.8891	5.18938	7.51426
B0454.7	WBGene00015198	clec-2	0.0132455	0.045421	0.0303013	0.054373	0.0288688	0.0464673	0.0989903	0.131346	0.0346719	0.135527	0	0.00995715	0	0.0718003	0	0.0699919	0.0300128	0.0348447	0.112017	0.0212282	0.172115	0.054366	0.0859449
B0454.8	WBGene00015199	B0454.8	0.0455676	0.0478258	2.00478	0.535062	0.51306	0.0333625	0.463969	0.632015	0.0640384	0	1.60682	2.89726	0.863935	0.227742	0.378948	0.2265	0.22402	0.483007	0.253173	0.312237	0.43946	0.712928	0.534142
B0454.9	WBGene00015200	B0454.9	31.7351	27.0643	25.2628	22.1162	36.7052	8.22754	5.02503	5.28268	5.45944	5.06364	16.2994	17.4764	3.63062	3.38388	26.6853	8.82713	35.6034	13.8686	4.83305	6.57715	4.4877	12.3024	5.27182
B0457.1	WBGene00002251	lat-1	127.779	109.815	112.48	117.633	81.278	28.1957	13.915	18.1095	48.2136	32.7201	82.4091	89.0312	15.5426	16.8359	96.2558	28.9091	115.513	68.7926	14.138	18.2956	21.7577	73.538	12.5282
B0457.2	WBGene00007178	B0457.2	0.108226	0.153429	1.59563	1.28649	5.38196	15.2869	11.8504	10.6505	6.16955	12.1286	11.7047	11.4969	16.2014	18.0425	1.49189	17.409	0.268033	7.85926	10.2974	11.0902	12.5778	9.51014	7.9325
B0457.4	WBGene00007179	B0457.4	0.0210687	0	0	0	0	0.027295	0	0.301582	0.173628	2.92896	0.0619775	0	0.0142566	0.213273	0	0.497096	0.0922693	0.0534755	0.0541835	0	0.199692	0	0
B0457.6	WBGene00007180	B0457.6	2.69308	1.44687	17.3321	8.04427	12.3495	33.5706	32.4538	40.0317	32.2718	40.2198	53.0294	59.7991	41.0409	35.7608	4.44385	43.692	1.87525	47.8404	34.9925	54.9532	56.6608	44.1187	27.1784
B0462.1	WBGene00007181	B0462.1	0.311519	0.411121	2.04146	3.23484	0.204873	0.888575	0.0525069	0.126368	0.00695507	0.454518	0.809479	0.697244	0.241578	0.0766746	1.08915	0.307095	0.158705	0.761763	0.357058	0.104809	0.118024	0.779883	0.100335
B0462.3	WBGene00007182	fbxb-119	32.6688	25.2988	0.382995	0.658041	6.90196	0.0260928	0	0	0.133564	0.0190568	10.3327	9.06212	0.081068	0.0432305	25.4387	0.270291	16.7766	7.82404	0.0205166	0	0	7.54453	0.0416096
B0462.4	WBGene00007183	B0462.4	4.07796	1.35031	0.546083	0.148679	0.419557	0.515468	2.41031	1.74826	0.713469	2.63831	9.22231	11.4631	2.15666	3.65297	2.59345	0.128628	0	17.9374	3.36985	5.23586	5.01876	22.3287	2.10488
B0462.5	WBGene00194695	B0462.5	0.135077	0.143082	0.201184	0.371269	0.105885	0.715336	1.2908	4.07447	2.28937	16.9715	0.366389	0.219829	4.94787	3.12565	0.168187	1.91229	0.103154	0.607706	6.25432	2.71448	1.40255	0.427519	1.50796
B0464.1	WBGene00001094	dars-1	122.589	124.395	88.9023	95.0997	115.366	173.521	166.758	147.657	101.465	90.7865	79.0861	78.6161	148.412	146.838	110.078	172.158	85.5097	71.6101	107.822	116.996	114.664	69.5987	124.617
B0464.2	WBGene00007184	B0464.2	132.875	126.536	48.6782	52.6061	74.2836	68.7459	31.53	32.5271	34.061	29.3957	68.5979	60.893	28.0685	24.7598	132.396	56.9455	131.419	53.2308	26.5994	30.3341	24.5521	66.7096	22.8981
B0464.3	WBGene00007185	nlp-36	525.428	562.532	623.333	272.732	343.311	484.604	1171.77	1574.2	1116.05	607.694	678.475	828.138	938.481	1268.39	214.434	453.1	263.208	1010.97	1079.09	829.999	1325.98	936.83	1106.07
B0464.4	WBGene00000268	bre-3	15.8402	15.8084	17.2442	16.1113	19.2161	34.8442	21.9732	20.7619	26.7345	59.5985	18.2763	20.2346	22.619	22.2731	12.8346	33.279	12.7572	17.0301	16.9568	24.5715	24.1765	16.9278	17.7651
B0464.5	WBGene00004980	spk-1	124.256	120.371	154.335	151.687	142.109	104.879	94.5219	108.043	93.5395	121.4	146.327	152.478	87.0435	87.9596	138.953	95.2366	128.9	146.579	79.0343	93.3594	86.2037	142.696	77.9672
B0464.6	WBGene00007186	B0464.6	158.342	138.248	30.3757	35.3707	51.9098	27.1576	23.3966	26.6172	56.6872	29.2676	57.6564	49.1765	16.2027	16.5107	118.578	22.6859	112.161	50.6297	16.0385	17.2525	12.694	46.3676	16.0932
B0464.7	WBGene00000235	baf-1	803.466	984.743	170.29	195.99	385.014	128.006	171.634	177.728	219.43	150.619	386.418	331.491	179.326	177.89	554.642	126.179	585.886	292.245	123.24	170.5	137.948	319.148	133.738
B0464.8	WBGene00007187	tag-342	69.0337	84.1926	9.20328	9.79566	44.1133	7.72071	5.89552	5.19428	21.5555	9.09083	24.198	22.5539	4.52463	3.77438	61.042	14.6957	80.0874	20.476	3.94429	7.58111	4.19175	17.6617	4.30379
B0464.9	WBGene00007188	B0464.9	61.1462	65.502	15.8907	20.256	18.2501	10.9752	8.63423	8.00473	21.3271	11.0016	25.4574	23.0264	6.77866	7.77095	41.5134	11.2487	46.0216	22.5695	6.94431	8.00105	5.42539	20.6351	7.64025
B0478.1	WBGene00002178	jnk-1	0.714473	0.403218	18.5109	10.6236	6.24893	13.3002	4.54684	3.77023	0.645665	2.03111	16.098	18.5394	7.31586	7.00662	3.80087	16.6481	0.793052	15.1983	5.65422	3.69013	3.65536	17.2105	5.12645
B0478.3	WBGene00015202	B0478.3	0	0	2.13934	1.50616	4.29972	10.2204	5.31642	6.76846	0.721382	3.48015	2.81774	3.48034	9.32617	9.70931	2.10853	36.5536	0.11007	1.80747	10.4862	8.54291	10.4218	1.78188	6.93994
B0491.1	WBGene00007189	B0491.1	14.6432	18.0279	22.6153	28.3343	5.51967	11.4982	9.26194	9.65862	17.8608	22.5837	21.644	22.3904	8.51248	7.34843	22.2482	10.0883	5.25758	18.1334	6.23435	7.3078	5.64227	20.1026	6.07982
B0491.2	WBGene00005016	sqt-1	1.83444	3.42664	0.783939	2.04305	2.17322	6.24967	940.83	1405.33	39.4692	2.99306	5.78449	4.859	744.484	452.935	1.20958	2.91667	5.37531	1.97625	650.849	1183.59	1255.35	2.94367	1610.76
B0491.3	WBGene00007190	rmd-3	0.245365	0.324663	0.210382	0.551035	0.0343987	0.0343987	0.449093	3.15488	23.0328	393.269	0.128932	0.0997872	0.158307	0.0896795	0.105958	0.262114	0.0536427	0.0703278	0.282125	0.379341	0.460216	0.0391357	0.28523
B0491.4	WBGene00007191	lgc-20	0.161045	0.106362	9.65445	5.74504	3.85487	3.17605	1.20877	1.10038	0.165757	1.21399	7.52147	8.55442	1.53999	1.24079	1.46281	3.23168	0.668711	7.26371	1.24757	1.71247	1.44439	8.68114	1.07225
B0491.5	WBGene00007192	B0491.5	333.281	310.251	215.541	206.438	261.625	201.822	294.935	285.858	196.129	270.36	201.396	205.141	297.29	322.127	235.348	195.897	311.855	183.554	222.162	243.191	240.677	193.72	251.278
B0491.6	WBGene00007193	B0491.6	23.6682	24.4606	24.661	23.9923	20.6352	17.3383	13.1808	9.60192	13.6495	10.8783	25.4691	27.3311	11.4607	10.8005	25.0722	20.2727	20.3831	21.7483	11.4774	14.679	11.135	23.1609	11.2208
B0491.7	WBGene00007194	B0491.7	12.0239	24.5068	18.7434	19.2082	23.254	40.0214	21.3074	14.0812	15.1614	8.447	17.624	17.914	23.5148	19.4903	18.1249	34.9299	14.7475	12.2373	18.7314	16.7414	13.6695	12.9003	17.7283
B0491.8	WBGene00000529	clh-2	0.148145	0.311763	0.466062	0.251934	3.56357	10.0582	4.34389	3.60025	0.720522	3.22336	2.48379	2.28477	5.03399	4.23722	0.170011	9.80738	0.0929149	1.9552	4.80903	4.84997	4.65102	2.32592	4.38331
B0495.1	WBGene00005149	sre-1	0	0.0227703	0.0868675	0.186523	0.0470493	0.219138	0.130262	0.0587644	0	0.0998403	0.126876	0.0682529	0.312036	0.294606	0.108695	0.473907	0	0.0842949	0.0640585	0.155678	0.125205	0.16143	0.210858
B0495.10	WBGene00007044	cpna-5	0.286775	1.23391	38.0534	36.2432	11.5224	31.6464	13.7024	11.0926	2.03797	4.88122	24.5325	27.3542	13.042	12.1665	8.09915	34.6864	1.51899	23.2376	13.941	15.7733	14.6783	28.8428	11.6189
B0495.2	WBGene00015203	B0495.2	58.1353	43.5608	18.0255	19.0099	25.9126	24.8021	15.2774	17.4224	20.875	19.9696	21.6065	18.6065	11.97	11.026	47.3068	25.092	51.1245	19.5663	12.7423	16.3637	15.1304	18.5679	11.9464
B0495.4	WBGene00003730	nhx-2	0.334659	1.4354	19.4015	19.0971	17.5009	55.1109	42.2127	37.1279	11.2568	6.60715	15.255	20.0087	33.2427	39.0739	5.2404	44.6263	0.633355	14.5474	26.832	16.3948	19.5822	18.7401	26.4778
B0495.5	WBGene00015204	B0495.5	9.88359	10.5089	9.15302	12.026	8.46604	9.77597	6.55773	6.35076	5.76192	7.21047	8.06019	8.60436	6.65117	7.67516	12.1638	12.5516	11.5937	7.40306	6.83024	9.19074	7.04269	7.84209	5.8619
B0495.6	WBGene00015205	B0495.6	208.706	331.49	122.734	141.356	38.1215	39.6911	47.7521	54.8833	63.834	56.3709	140.621	136.905	56.2296	57.2523	152.572	33.7804	68.1861	120.106	51.6427	47.5165	55.4229	134.306	59.1574
B0495.7	WBGene00015206	B0495.7	113.585	97.747	52.4513	68.9304	43.2646	63.731	80.0964	69.772	30.4963	36.284	60.4944	58.3616	70.4997	71.3001	79.9337	46.2421	52.9868	52.8192	53.5067	55.0901	48.9294	61.4967	57.9639
B0495.8	WBGene00015207	B0495.8	125.074	125.714	56.3647	62.5774	80.5234	50.3528	21.7077	21.564	41.2895	38.0789	68.2872	67.7778	25.2367	22.5349	130.915	52.2211	144.059	54.492	22.9526	24.3631	19.2204	59.306	20.9336
B0495.9	WBGene00015208	B0495.9	34.625	41.5981	18.5699	22.5132	17.8957	27.5444	22.7892	20.0015	21.5541	27.5038	26.6319	24.4478	20.6708	21.7334	33.2276	33.7586	22.289	21.8852	19.8733	25.1634	21.1177	22.4318	16.8914
B0496.1	WBGene00015210	B0496.1	0.0190571	0	0.0200602	0	0.110774	0.672583	0.0824237	0.35605	0.233273	8.56796	0.0231537	0.0230394	0	0.0147824	0.06686	0.214444	0	0	0.0647879	0.0768799	0.147384	0.0336248	0
B0496.11	WBGene00194883	B0496.11	0	0	0.173593	0.353633	1.86944	5.66462	3.92385	3.16011	0.631691	1.62534	0.258441	0.232326	4.91722	5.92731	0.300892	5.54332	0	0	4.05255	3.02	2.4733	0.175736	3.96987
B0496.2	WBGene00015211	B0496.2	0	0.0851187	0.0326379	0.0339647	0.018033	0.018033	0	0.0236753	0.0591969	1.13139	0	0	0	0	0.055547	0	0	0	0	0	0	0.0203763	0
B0496.3	WBGene00006814	unc-82	0.8608	2.11524	42.0552	45.1306	19.6979	34.7105	17.161	16.6274	5.97991	10.724	29.435	35.456	22.3546	23.1184	9.14346	34.2631	3.44145	25.6269	18.0732	23.1891	20.9476	31.569	17.3002
B0496.5	WBGene00015214	srtx-1	0	0.0438433	0.23132	0	0.0928857	0.667671	0.378345	0.473416	0.0540761	0.13364	0.4404	0.365623	0.269278	0.232041	0.198294	1.19414	0.0321	0.484237	0.607992	0.204908	0.479949	0.491584	0.136291
B0496.6	WBGene00015215	B0496.6	0.110478	0	0.253883	0.112457	0	0.209012	0.117959	0.0520337	0.399966	13.409	0.279967	0.114963	0.0189266	0.0211521	0.143528	0.336871	0	0.109626	0	0.174813	0	0.0559485	0
B0496.7	WBGene00015216	valv-1	0.199777	0.0837573	63.6382	26.9146	4.70113	10.1376	14.7576	21.571	9.36685	44.1632	63.6616	72.4515	26.8227	15.3892	7.97654	32.9669	1.67675	51.5339	22.0784	22.7971	24.2092	54.6643	16.1615
B0496.8	WBGene00015217	tag-224	4.42984	4.89889	36.3028	28.5386	8.71454	13.089	7.4344	8.0305	3.66383	8.09624	19.6292	20.7505	7.89757	6.68004	9.27201	12.1056	5.3101	17.1623	7.47855	12.7036	15.8983	18.7957	7.96629
B0507.1	WBGene00015218	B0507.1	1.05754	1.79745	39.9219	26.903	5.04336	2.14788	10.9778	13.1901	0.894222	1.29399	24.0999	29.6823	24.5373	12.025	6.65003	3.45123	2.78649	29.9955	10.8668	19.0824	19.9807	33.8324	14.9076
B0507.10	WBGene00015227	B0507.10	0.0372851	0.112357	1.77782	1.47885	1.46703	3.09196	0.969931	2.32726	1.02485	1.48406	0.849023	1.01748	3.38349	1.82871	1.10762	4.19561	0.102939	1.52754	10.0992	2.19413	2.64697	1.39198	0.935676
B0507.11	WBGene00006006	srx-115	0.0190312	0	0.0570592	0.3423	0.0276557	0.639277	0.0399563	0.17801	0.0160752	0.0252725	0.206571	0.258693	0.23391	0.117926	0.0333843	0.97792	0.0376997	0.236745	0.283224	0.122003	0.0549547	0.101538	0.103602
B0507.2	WBGene00015219	B0507.2	10.9101	12.8093	30.5059	28.9741	15.545	27.6972	16.959	16.5715	7.38127	16.0502	30.5556	30.9884	44.8262	34.8108	25.8389	37.9599	9.6095	29.5452	21.8888	27.9757	23.5939	31.2387	14.939
B0507.3	WBGene00015220	B0507.3	5.56804	7.87715	25.2294	31.452	5.41126	7.36145	3.72905	4.00828	2.19392	4.16103	16.7535	13.5793	9.84938	4.85764	14.7529	6.79306	3.16739	21.8274	6.52088	6.94255	10.3955	20.6289	3.87147
B0507.4	WBGene00015221	B0507.4	0	0	0	0	0.200063	0	0	0	0	0.125437	0	0.03915	0	0.0779645	0.0724963	0.254861	0	0	0	0	0	0	0
B0507.5	WBGene00015222	B0507.5	0	0	0	0	0	1.58058	0	0.0605363	0.0280235	0.0596882	0	0.0383508	0.0220175	0	0	0.0508463	0	0.0372843	0.112546	0	0	0	0
B0507.6	WBGene00015223	B0507.6	0.00589147	0.0782246	0.0636944	0.0657698	0.192585	0.252879	0.085235	0.346302	0.28227	1.09555	0.0676453	0.134783	0.496553	0.419166	0.0338467	0.921639	0	0.149786	0.669099	0.339917	0.459332	0.143599	0.115547
B0507.7	WBGene00015224	B0507.7	0.0153102	0	0.315126	0.640389	0.116677	0.0832393	0.128512	0.0263534	0.0212027	0.0406787	0.139155	0.138656	0.12511	0.0685405	0.0879363	0.363955	0	0.200069	0.263976	0.185385	0.132696	0.0754465	0.0372039
B0507.8	WBGene00015225	B0507.8	0	0	0.825352	0.351635	0.725169	0.921963	0.509137	0.709835	0.206255	0.478029	0.409546	0.334296	1.14414	1.00414	0.329081	1.63502	0.0623237	0.574171	5.06931	1.26329	1.65778	0.439107	0.374941
B0507.9	WBGene00015226	B0507.9	0	0	0.1752	1.35712	0.0643313	1.00073	0.237941	0.435078	0.0560867	0.944713	0.119677	0.120071	0.342665	0.578328	0.0776573	0.264194	0.0555803	0.190355	0.14206	0.212836	0.753121	0.0756491	0.143615
B0511.1	WBGene00001432	fkb-7	12.2021	22.2251	136.112	141.251	17.7388	6.68538	6.69755	8.72983	0.539733	1.0934	69.8008	77.1847	7.16472	13.3266	58.86	4.57072	22.5132	57.325	7.00954	8.14203	5.43243	68.9031	5.04387
B0511.10	WBGene00001228	eif-3.E	156.329	147.336	73.721	84.4506	127.677	164.523	108.297	85.6485	54.3871	67.2018	79.5764	74.4306	106.338	112.954	100.581	143.199	120.469	66.219	89.928	76.0365	64.0765	64.7382	103.914
B0511.11	WBGene00015236	B0511.11	0.912941	2.94608	3.65579	3.21312	1.81733	0.814596	1.2747	2.28595	6.37412	71.2785	1.43966	1.46673	0.513551	0.763771	0.409693	1.15123	1.44714	0.835631	0.797454	4.63843	4.92606	1.4945	2.83122
B0511.12	WBGene00015237	B0511.12	40.6775	36.031	38.9795	43.5505	19.1524	19.6087	14.4993	15.4356	24.8882	17.4071	34.9603	35.0795	11.9166	12.5473	44.6607	17.002	26.888	33.5505	9.682	11.8052	12.5308	35.5335	10.0751
B0511.13	WBGene00015238	B0511.13	29.7252	45.52	7.02343	8.44757	7.36314	6.10494	4.38347	4.22634	14.4454	6.57223	11.7156	10.5513	4.23922	3.48598	27.1357	7.81285	17.4704	9.73422	3.06453	3.82716	4.72119	10.7988	3.04156
B0511.14	WBGene00015239	B0511.14	19.2784	18.0269	20.7702	29.8549	25.9053	12.7608	8.77721	8.53898	18.5624	11.4896	22.7719	22.6929	6.73594	7.78443	28.4425	12.9594	22.7742	17.6426	6.63213	8.76473	10.1082	22.8438	7.14692
B0511.2	WBGene00015228	B0511.2	2.49287	2.31955	1.24859	1.45585	1.09588	1.19708	0.700042	0.614414	1.82342	0.913557	0.916511	0.927615	0.605993	0.604393	2.25683	1.03906	1.32055	0.675951	0.437256	0.432939	0.144906	0.778597	0.450419
B0511.3	WBGene00015229	fbxa-125	0	0	0.0776925	0.0577393	0.0919823	0.120019	0.0405903	0.249646	0.362735	11.09	0.076901	0.0634415	0.0960113	0.0866317	0	0.184212	0	0	0.0760412	0.425572	0.0609237	0	0.0391167
B0511.4	WBGene00015230	tag-344	0.141532	0.456813	0.121045	0.195196	0.0645223	0.0841889	0.0915523	0.727799	1.23092	29.0224	0.071933	0.0222537	0	0.0331183	0.0259626	0.147618	0.0371633	0.0512936	0.0229664	0.238848	0.287796	0.0505896	0.11828
B0511.5	WBGene00015231	cutl-14	0.204662	0.337086	1.24395	0.523453	2.07974	1.28583	6.19271	5.71127	0.846389	1.02295	17.9375	23.9042	3.57817	3.5024	0.882497	2.37927	0.0439577	15.4685	3.63876	4.80248	7.58198	19.5202	2.54481
B0511.6	WBGene00015232	B0511.6	139.671	119.714	172.875	181.917	198.983	238.255	77.4223	64.9555	50.4278	49.5361	135.766	122.601	99.2866	85.4939	167.468	344.125	148.943	106.433	85.8279	115.674	97.9888	102.433	77.9591
B0511.7	WBGene00015233	B0511.7	142.231	179.105	31.9203	37.8212	43.0781	17.2753	15.7978	18.0527	26.7674	18.3871	50.9284	46.2464	14.4781	14.7147	102.268	22.8599	85.3721	43.1564	11.5785	13.1444	11.3181	44.1987	11.7632
B0511.8	WBGene00044321	tag-264	13.3599	19.6491	43.7763	46.9145	36.0723	68.1667	54.4488	41.1885	36.4546	27.5156	34.0501	33.0252	52.7177	52.3071	26.4169	67.586	12.229	23.8017	49.8638	38.1291	31.1858	26.6411	48.6403
B0511.9	WBGene00015235	cdc-26	180.486	181.97	71.2554	88.0089	120.066	26.6526	22.2927	29.0762	76.8274	41.0116	96.5302	91.2204	21.7531	19.7865	126.158	25.6782	180.276	80.9232	16.7746	21.9595	19.6109	79.3138	17.0861
B0513.1	WBGene00001562	lin-66	233.332	194.224	182.201	204.58	279.085	42.311	37.576	42.559	30.1016	28.7283	209.097	208.142	44.7282	42.834	174.049	35.3475	240.772	188.631	48.4256	46.8047	45.0561	204.905	39.2298
B0513.2	WBGene00007195	B0513.2	249.24	280.555	72.9516	66.0117	146.113	62.532	32.8754	36.0937	93.244	69.6723	77.0591	73.2984	23.7677	22.329	198.54	64.8556	257.551	61.1424	30.1292	25.9968	27.5144	81.4916	33.2088
B0513.3	WBGene00004443	rpl-29	6510.25	5626.1	22775.7	17558	8017.87	21626.5	32127.7	31871.4	39903.8	25154.7	17756.3	21842.7	37836.4	47261.5	7225.51	20922.2	2562.56	13286.7	33769.8	42675.2	30500	15109.2	33635.8
B0513.4	WBGene00007196	B0513.4	1.15724	56.3809	4.4434	8.48637	0.349383	5.97524	38.8544	7.33037	210.649	8.37117	2.33525	8.85598	17.934	20.8312	10.331	110.804	0	4.50479	3.57242	1.155	1.39336	4.18335	10.0651
B0513.5	WBGene00007197	B0513.5	0.981361	0.48791	1.52553	0.999909	12.9754	38.2989	21.5786	17.7292	14.4327	34.2735	6.87169	7.17937	20.3259	26.6023	0.203921	53.7486	0.619651	3.32224	24.4316	25.9798	21.6041	4.62254	19.9254
B0513.6	WBGene00007198	B0513.6	0.364046	0.344216	0.0570789	0.0923303	0.0314161	0.369518	0.0610901	0.0824663	0.309304	5.34879	0.0545466	0.0756462	0.0260501	0.0379304	0.272835	0.027873	0.175392	0.0392202	0.031141	0.0498451	0.0237856	0.0556015	0.0195481
B0513.9	WBGene00007200	B0513.9	0.2173	0.206603	0.992916	0.095877	10.0764	44.3677	21.6955	22.6273	27.1691	52.9373	10.3322	9.72711	42.7854	48.1943	0.166549	93.6568	0	5.6631	67.9274	43.6277	41.4712	6.46579	22.4885
B0523.1	WBGene00002212	kin-31	0.631821	0.34556	0.0512117	0.170932	0.530529	0.199216	0.0505988	0.414268	0.947801	26.7093	0.0432778	0.046561	0.0247234	0.0817205	0.210411	0.165663	0.554447	0.0675566	0.0403662	0.038059	0.183656	0.0636261	0.0838708
B0523.3	WBGene00003993	pgl-2	13.4261	17.7407	2.5751	2.19488	3.22664	3.87042	6.58855	4.68632	11.6643	8.77431	3.75527	3.24222	4.5083	3.45049	11.7145	3.75402	10.8493	3.03132	3.09813	6.47251	5.9884	3.11405	3.38965
B0523.5	WBGene00001443	fli-1	30.1212	29.1107	24.0674	30.0425	21.404	17.1562	9.61866	10.3401	13.7948	15.5936	22.1568	21.91	9.93286	9.58264	36.6824	16.553	28.7546	19.1137	7.55739	11.3574	11.9873	23.8424	8.01585
B0524.2	WBGene00015241	B0524.2	0.018951	0	0	0.163586	0	0	0	0.0911757	0.85212	12.37	0	0	0	0	0.129685	0	0.0338623	0	0	0	0	0.0263673	0
B0524.3	WBGene00015242	B0524.3	0.0213199	0.0322332	0.0662591	0.0467877	0	0.012488	0	0.01793	0.0130174	0.187773	0.0342609	0.0141323	0	0	0.0164858	0	0.063512	0.0279292	0	0	0	0.0347182	0
B0524.4	WBGene00015243	B0524.4	0.0167724	0	0	0.090488	0	0.253335	0.0142973	0.0252272	0.173975	3.94636	0	0	0.019518	0	0	0	0.0166011	0	0	0	0	0	0
B0524.5	WBGene00015244	B0524.5	0.0879223	0.242653	0	0	0.529373	0.157623	0.08292	0.219465	4.09517	79.3803	0	0.0576275	0.302356	0	0	0.528171	0.466676	0	0.0865122	0.245719	0	0	0
B0524.6	WBGene00015245	B0524.6	31.4543	29.2966	24.7638	28.9083	38.5481	42.9027	23.2711	18.4316	39.5682	26.7068	24.8305	21.5664	20.2225	18.6929	28.9644	34.8021	33.6553	23.2451	19.4615	19.7539	17.6273	22.4222	22.2227
B0545.1	WBGene00006599	tpa-1	12.9438	11.984	40.7233	36.5667	30.7821	41.9951	26.3642	25.3306	7.02377	20.3159	49.7948	56.8969	38.1972	35.5608	16.985	57.1054	10.5817	46.74	26.8754	31.1725	42.8708	57.2465	24.9644
B0545.3	WBGene00015246	scl-23	0.073017	0	0.0156581	0.06926	0.298231	0.0213873	0	0.343591	1.50068	35.7624	0.0391125	0.0194597	0.0775378	0	0	0.269485	0.036474	0.0229864	0.0363302	0	0.092959	0	0
B0545.4	WBGene00015247	B0545.4	0.0254403	0.0741613	0.0828479	0.581859	0.180232	0.312077	0.153442	0.0994233	1.58809	0.211856	0.11954	0.231812	0.129193	0.101842	0.222069	0.469842	0.062286	0.129142	0.161987	0.504044	0.57296	0.276825	0.182338
B0546.1	WBGene00015248	mai-2	962.022	1163.14	585.451	471.859	895.319	663.213	1154.1	1170.2	991.305	1180.07	656.35	702.961	1141.58	1282.94	688.466	636.228	775.002	649.534	1103.08	1236.15	1323.19	585.272	1365.36
B0546.2	WBGene00015249	B0546.2	153.975	134.273	39.9648	42.2122	52.9224	21.133	18.3189	20.0033	38.7902	27.9713	66.5222	67.8858	16.232	14.5376	106.231	28.0979	89.5962	65.1509	15.8621	22.0469	18.2916	59.0761	14.37
B0546.3	WBGene00015250	B0546.3	4.16618	4.48996	14.089	14.2399	14.0663	19.1477	17.4929	17.1267	12.4476	22.2923	12.3448	14.2258	17.8697	16.6905	10.1213	33.8728	5.00974	10.8331	17.4051	26.4891	25.8897	12.6547	15.8565
B0546.4	WBGene00015251	B0546.4	35.3378	36.6242	54.1262	50.8952	26.421	23.0525	20.9318	22.0269	17.9174	35.6193	50.3418	63.2284	23.0539	18.1303	29.0526	34.2571	26.7105	45.3203	23.3006	43.925	48.3931	48.2578	19.5997
B0546.5	WBGene00015252	B0546.5	0.0124363	0.13765	0.0109809	0.0556902	0.153626	0.187511	0.0331934	0.0527582	0.0094022	0.0586324	0.0263479	0.0393267	0.0366978	0.047634	0	0.252215	0.0245707	0.0186094	0.0567495	0.0218715	0	0.0191318	0.0601303
B0547.1	WBGene00000817	csn-5	58.3519	73.8433	39.2626	43.441	49.7082	21.5437	22.3943	22.9206	41.9105	35.7141	47.2944	49.8374	18.6845	20.6024	76.814	22.0881	51.7829	40.2891	17.9408	19.4446	14.0137	43.1849	16.6257
B0547.2	WBGene00015253	B0547.2	0	0	0	0	0	0	0	0	0	0	0	0	0	0	0	0	0	0	0	0	0	0	0
B0547.4	WBGene00005086	srd-8	0	0	0	0	0.347634	0.981672	0.407263	0.172652	0	0.0115517	0.263171	0.278017	0.15467	0.0913497	0	0.0780013	0.0394243	0.249206	0.104061	0.210556	0.13455	0.208478	0.0806315
B0554.1	WBGene00015254	B0554.1	0	0	0.311595	0	0	0	0	1.1687	0	0	0.57732	0.481584	0.444642	0	0	0	0	0	0.788465	0	0	0	0
B0554.2	WBGene00015255	B0554.2	0.00996283	0.0999233	0.187246	0.118461	0	0	0	0.0814553	0	0	0	0	0	0.0233848	0	0	0	0	0	0	0	0.033198	0
B0554.3	WBGene00015256	B0554.3	0	0	0	0	0	0	0	0	0	0	0	0	0	0	0	0	0	0	0	0	0	0	0
B0554.4	WBGene00015257	B0554.4	0.0465414	0.0807413	0.210363	0.0837583	0	0.508107	0.304959	0.519401	0.0172348	0.0497256	0.159905	0.150695	0.103216	0.00791352	0.315232	0	0.04623	0.246081	0.0385692	0	0.0788999	0.330767	0.0555374
B0554.5	WBGene00015258	B0554.5	0	0	0	0	1.5249	4.21413	2.33747	2.51501	0.295798	1.64429	0.151085	0.215987	2.87326	5.03226	0	3.93264	0.117723	0.0675164	1.95404	1.42531	2.07045	0.0891263	2.49905
B0554.6	WBGene00015259	dod-20	0.014346	0	0.0528278	0	0.333527	1.28569	0.70212	1.33704	0.280261	0.932481	1.12776	0.522765	4.37567	2.22698	0	2.40399	0	0.776388	5.6665	0.347247	0.414257	0.812374	0.922087
B0554.7	WBGene00015260	B0554.7	0.589588	0.239778	0.590266	0.696666	0.643082	1.65065	0.647597	0.845889	0.0532323	0.124565	0.205973	0.301839	1.32427	1.0593	0.442253	0.625697	0.233025	0.136243	0.914094	0.335197	0.444532	0.126886	0.759128
B0563.1	WBGene00015261	B0563.1	26.5487	16.6986	0.717574	0.592629	5.15549	0.16465	0.247319	0.400261	0.384398	0.356389	3.32735	4.10318	0.298355	0.210661	16.9952	0.200863	9.46855	5.74381	0.14692	0	0	4.89728	0.162106
B0563.10	WBGene00077673	B0563.10	0.304981	0	0	0	0	0	0	0	0.0762895	0.347535	0	0	0.16762	0	0	0.176677	0	0	0.188829	0.222233	0.795358	0	0
B0563.2	WBGene00006637	tsp-11	0.111903	0.296808	17.7863	11.7859	3.4488	4.60185	3.08168	2.57054	1.33887	3.36644	17.0543	14.1295	7.9905	6.72844	6.87279	8.44615	0.796542	14.9382	5.46875	1.32657	1.87511	17.168	3.74811
B0563.4	WBGene00006479	tmbi-4	37.4211	34.1297	71.757	64.4263	28.477	45.5588	76.6776	81.4328	40.9252	81.7639	113.633	89.3405	108.049	80.1264	49.8967	70.8229	19.6378	86.3498	94.7167	65.8437	81.5319	91.0968	73.2318
B0563.5	WBGene00015262	B0563.5	0	0	0.302651	0.495603	0.221142	0.221142	1.16714	2.08115	6.01884	2.49834	0.705255	0.687531	2.06538	0.691117	0.177967	3.54519	0	0.399276	2.91453	0.162494	1.23211	0.178894	0.422928
B0563.6	WBGene00015263	B0563.6	2.0597	0.478143	1.81893	1.22801	2.65982	6.95969	2.33894	1.87467	0.888017	1.05088	6.97863	4.51663	4.53363	3.6066	1.49087	9.2395	0.422859	5.27001	6.33554	2.03032	2.25698	5.19894	3.75951
B0563.7	WBGene00015264	B0563.7	0.0326099	0.479344	1.00357	0.604231	1.60703	7.64777	1.9511	3.28836	1.10901	4.02479	4.28871	1.41093	3.37142	1.9571	1.7731	6.74715	0.181139	2.53668	4.61249	2.59343	4.12489	2.21903	3.25838
B0563.8	WBGene00015265	B0563.8	113.687	57.2434	8.06162	3.83	5.36277	0	0	0	1.34796	0.307912	39.5303	38.8955	0	0	66.5555	0.38683	35.582	38.9156	0	0	0	38.4373	0
B0563.9	WBGene00044687	B0563.9	0	0	0.298494	0.687607	0	0.409747	0	1.29321	0	23.8416	0	0	2.55567	0	0	3.31461	0	0	4.88021	8.6651	34.556	0	0.372669
B0564.1	WBGene00007201	exos-4.1	NA	123.717	NA	NA	53.5464	67.0424	94.357	84.9756	79.8103	53.7839	74.3391	72.2297	71.1596	81.9015	90.2685	60.3611	64.0559	65.8521	66.0733	61.8449	47.258	63.1674	71.438
B0564.10	WBGene00006766	unc-30	22.3439	14.6315	42.8823	35.8906	11.3506	8.12918	4.43152	6.06018	1.01238	2.13249	29.1225	31.342	7.29092	7.39897	17.5203	8.20532	12.0721	31.6318	8.802	6.03027	4.62381	33.1865	7.18147
B0564.11	WBGene00023421	B0564.11	39.7307	79.9953	20.6593	22.6258	27.1415	12.7523	11.8367	12.6965	22.1428	35.3556	28.2956	27.3773	9.68568	11.6291	40.674	14.2206	35.3199	23.7312	9.55838	11.3473	11.8614	22.0575	9.3214
B0564.2	WBGene00007202	B0564.2	14.031	20.6313	6.7175	8.92178	11.8872	10.3035	6.96055	7.20963	10.9069	8.59013	7.77641	8.18822	5.72344	7.34113	12.4717	9.85695	11.55	7.09051	5.32525	9.24093	8.143	5.62486	5.7466
B0564.3	WBGene00007203	B0564.3	0.123826	0.337199	1.33136	1.58288	2.54421	8.31933	2.63137	2.55304	0.838564	5.94662	3.09271	2.21821	6.10422	8.99884	0.187041	14.6803	0.242269	1.62996	5.36946	3.6584	4.21889	1.75739	2.92577
B0564.4	WBGene00007204	B0564.4	0.144639	0.0486436	0.189244	0.268482	0.296625	0.903592	0.19894	0.257672	0.0543321	0.735891	0.254707	0.258237	0.579991	0.812613	0.284783	1.42239	0.0314554	0.129414	0.550877	0.557894	0.611156	0.100523	0.242316
B0564.6	WBGene00007206	B0564.6	0.0215691	0.281499	6.39724	2.96488	1.93628	4.12205	3.03424	2.58198	1.35126	3.73235	9.88226	12.2597	5.73861	3.74776	0.848084	5.1886	0.423055	12.4712	2.9388	3.99231	5.72956	10.8798	2.01061
B0564.7	WBGene00007207	B0564.7	13.9401	19.6198	17.6237	20.9376	22.2897	31.3955	17.3624	15.0175	15.3387	11.6686	16.4194	15.8621	17.9519	17.731	20.949	27.9297	15.9179	12.6043	16.0877	11.8462	12.0066	13.1242	14.6233
B0564.9	WBGene00007208	B0564.9	0.0167652	0.218802	4.96868	2.30452	1.50494	3.20378	2.37967	2.00679	1.05995	2.90079	7.71981	9.57343	4.46048	2.91303	0.659166	4.04101	0.328817	9.74858	2.29063	3.10311	4.45343	8.49145	1.5788
BE0003N10.1	WBGene00015266	BE0003N10.1	11.3471	12.8793	10.4783	13.036	18.2195	11.3637	11.223	7.94825	11.5653	7.25892	7.29363	7.40087	8.28617	9.32245	7.84895	10.6601	14.7224	6.51537	9.03241	7.81212	4.43737	6.80934	10.4437
BE0003N10.2	WBGene00015267	chin-1	20.8283	27.5831	19.1536	22.7349	28.1272	14.1914	8.71067	8.61379	22.1937	5.31128	14.0002	15.8625	8.14948	9.4399	18.4833	11.6564	25.32	12.8921	6.78193	6.96656	5.73042	15.5603	8.04128
BE0003N10.3	WBGene00015268	BE0003N10.3	0.789102	2.71463	20.061	20.8349	7.75489	0.946545	3.53165	3.30576	0.621563	0.383323	7.6859	9.38322	2.27442	2.61503	5.44493	1.2573	3.63016	7.17425	3.18681	3.79923	2.1085	8.40118	4.25956
BE10.1	WBGene00007209	BE10.1	0.341639	0.137174	0	0	0.108259	0	0.0747053	1.32348	5.16213	99.2728	0	0	0.0432683	0	0.0906277	0	0.074443	0.0456338	0	0	0	0	0
BE10.2	WBGene00007210	agmo-1	0.175519	0.438719	18.5774	7.54661	2.83489	1.65283	30.8854	33.9743	1.59525	0.155741	46.2002	50.7225	28.642	18.6066	4.76398	1.18486	0.976857	40.9434	17.1673	27.5198	28.6146	50.8041	29.4746
BE10.3	WBGene00007211	BE10.3	16.3734	10.2399	0.232262	0.389091	4.2639	0.337572	0.0574309	0.0172237	0.0232308	0.0803977	4.2508	3.84552	0.0823572	0	14.9876	0.13882	8.93667	3.49578	0.0518397	0.115771	0.27933	2.74168	0.0109665
BE10.4	WBGene00007212	BE10.4	4.12758	1.3174	0.167704	0.333404	0.7526	1.1896	1.33418	0.824479	0.567868	0.815502	2.93138	2.02316	1.23951	1.08864	2.26692	1.00642	0.898407	2.85805	0.721314	0.978034	1.79544	2.01074	0.662172
BE10.5	WBGene00044127	BE10.5	2.08095	0.681483	0	0.783004	0.70512	0	0	0.147548	0.941533	37.2617	1.23648	0.942747	0	0	1.67985	0	1.61565	0.478546	0	0	0	0.576542	0
C01A2.1	WBGene00007213	C01A2.1	2.29094	2.55514	3.19987	4.57236	1.84552	0.761766	0.413163	0.378511	0.0416652	0.174438	1.29192	1.33932	0.36289	0.213294	6.02009	1.12817	2.86589	1.42064	0.335914	0.61592	0.26239	1.44421	0.293573
C01A2.2	WBGene00007214	C01A2.2	2.44449	5.04182	187.313	121.156	29.7311	44.7326	72.407	87.4918	12.4877	33.3302	115.352	169.9	61.4567	107.951	24.8383	45.8887	9.09828	69.5602	51.6718	42.9121	24.8483	95.7172	61.8894
C01A2.3	WBGene00007215	C01A2.3	18.1774	24.2729	39.8203	44.0124	21.9336	40.7545	48.3461	34.0241	22.7432	15.7785	34.9524	34.9989	50.3682	46.8477	22.4888	46.4655	9.94406	26.4977	33.6499	19.0401	13.666	26.62	35.5703
C01A2.4	WBGene00007216	C01A2.4	60.327	74.7139	33.915	34.0532	53.7165	61.0643	24.2607	23.7668	34.9058	61.9906	47.9969	46.5089	29.8685	26.2914	49.2709	89.7784	73.4452	41.6594	34.3276	45.5427	52.6534	37.1223	23.0328
C01A2.5	WBGene00007217	C01A2.5	108.744	124.752	44.9319	59.8936	85.3952	36.2573	21.4991	19.5146	27.0456	20.1364	71.1014	67.9053	22.6779	20.9815	110.16	36.7393	136.562	57.8109	18.4559	24.8803	19.1181	52.572	17.4015
C01A2.6	WBGene00007218	C01A2.6	0.265931	0.0337853	0.0237878	0.0506403	0.098525	0.128556	0.369101	0.353789	0.263814	2.1967	0.0814605	0.0952725	0.0510133	0.0856222	0	0.0805493	0.146286	0.0642883	0.051006	0.546994	0.349542	0	0.183205
C01A2.7	WBGene00007219	nlp-38	4.39164	2.69457	5.69513	3.37753	31.0823	83.5105	23.3592	23.5853	4.23695	33.5592	19.2789	22.2093	36.8588	29.774	3.97651	86.2198	4.58066	16.4909	41.1189	41.4751	41.3194	18.1245	31.4524
C01A2.9	WBGene00077546	C01A2.9	1.55468	0.251612	0.348047	0	0	0	0	1.84726	0.151106	3.11003	0.434694	0.432547	0.248329	0.569457	0.40157	0	0.85713	0.719176	0	0	0	0.295789	0
C01B10.10	WBGene00015284	C01B10.10	0.125877	0.688734	5.22213	6.43089	1.65137	4.8965	3.62667	3.71067	1.73734	3.98167	4.92581	6.35143	4.4639	4.2175	1.8411	4.3848	0.489087	4.75471	3.813	5.47305	5.33997	5.08385	2.91194
C01B10.11	WBGene00044294	C01B10.11	0.325247	4.27118	317.874	231.82	65.5056	107.365	123.523	153.311	15.1262	38.5364	200.841	256.358	163.577	105.036	60.596	85.7899	12.6176	219.114	123.475	120.451	142.916	236.062	146.371
C01B10.3	WBGene00015278	C01B10.3	0.391029	0.305529	0.363493	0.75968	12.1055	29.9808	10.9417	9.61171	8.99337	12.8543	1.60468	1.35562	14.1435	12.9011	0.29178	42.7385	0.258405	1.35309	10.632	9.14862	11.2187	1.35312	7.11647
C01B10.4	WBGene00015279	C01B10.4	0.116918	0.227935	1.8375	2.61471	0.381837	1.08791	1.7164	1.28595	0.850533	1.53217	0.979238	1.23791	1.39688	0.860608	0.457962	2.02419	0.283326	0.640401	0.863502	2.3536	2.72819	0.812778	0.903299
C01B10.44	WBGene00194839	C01B10.44	0.0346483	0	0	0	0.0397103	1.22783	0.0590947	0.114604	0.347471	6.84265	0	0	0.317626	0.0657797	0.047936	0.463991	0	0.0321128	0	0	0	0	0
C01B10.5	WBGene00001858	hil-7	15.8743	311.085	7573.63	7092.07	1225.86	64.7945	21.7824	24.5342	2.69253	7.48134	4779.81	5788.13	89.2446	35.6291	1695.06	86.4857	525.313	5107.32	103.722	94.3538	101.783	5539.72	33.9903
C01B10.6	WBGene00015280	C01B10.6	0.26294	0.706066	28.5228	11.2956	46.9089	143.337	155.649	234.854	181.787	266.355	51.876	62.2489	190.015	179.544	4.59671	152.006	1.30796	75.6064	236.217	137.148	185.931	56.9294	130.03
C01B10.7	WBGene00015281	C01B10.7	0	0	0	0	6.9155	13.8462	2.45737	0.791307	0.438697	0.557665	0	0.0821115	4.30429	5.53266	0.351507	12.7878	0	0	1.99097	0.273998	0.525274	0.111509	5.47739
C01B10.8	WBGene00015282	C01B10.8	29.7513	29.6658	8.61988	9.00218	27.5195	50.1915	21.8576	15.7732	21.4298	10.879	10.9358	10.1954	20.6598	19.9027	19.5765	38.0909	21.663	9.37754	15.1997	16.0718	10.5969	7.76801	17.8184
C01B10.9	WBGene00015283	C01B10.9	21.42	20.6098	9.87718	11.8592	14.9873	25.8588	10.3801	9.37563	14.7345	10.8789	11.3837	10.1486	13.003	13.0764	18.1712	23.7702	18.799	8.0304	8.80406	10.3215	7.6505	9.53047	9.01262
C01B12.1	WBGene00005017	sqt-2	0.312163	0.616233	1.51763	1.35407	2.41024	3.67033	720.675	1018.3	20.9292	0.975344	1.50379	1.60769	577.349	351.18	0.446171	1.28926	0.553131	0.926729	520.459	978.971	970.574	1.49638	1273.4
C01B12.2	WBGene00015285	C01B12.2	15.3119	17.696	36.0481	39.6235	13.851	31.0912	20.8045	24.3795	8.18202	12.2031	37.6305	40.6898	24.5524	26.5431	28.3639	30.7488	10.2454	34.5984	22.9659	25.2614	21.4718	39.1347	18.953
C01B12.3	WBGene00015286	C01B12.3	0.065409	0.318673	13.1978	15.0077	1.79337	6.01911	3.23528	3.28587	0.831172	2.47322	4.35895	6.03373	5.1487	4.95796	2.69308	4.56017	0.671732	4.47565	3.30821	8.9474	9.05739	4.47855	4.20095
C01B12.4	WBGene00015287	C01B12.4	0.112357	0.201747	1.05488	0.840865	0.609103	1.25412	0.60409	0.679463	0.464332	9.25397	1.09515	1.35642	0.817753	0.533897	1.09037	1.26063	0.0582667	0.922994	0.615478	0.415346	0.297299	1.38043	0.374824
C01B12.5	WBGene00015288	C01B12.5	0	0	0.56241	0.602359	1.40477	2.39376	1.20468	1.09973	0.155641	0.746326	0.658472	0.534411	1.26445	1.16938	0	3.35505	0.0421582	0.514412	1.31307	1.71691	1.7077	0.49503	1.54001
C01B12.8	WBGene00015291	C01B12.8	22.8957	34.1338	3.74475	3.08538	23.7018	2.59838	3.07209	2.81366	10.1597	15.6361	7.99238	6.39786	1.98778	1.41357	24.2699	2.67578	37.2863	7.73017	2.31006	6.01801	2.62838	6.86167	3.17509
C01B4.1	WBGene00006283	str-257	0.386896	0.0395553	0	0	0	0	0	0	0	0	0.0344554	0.0197784	0	0	0.032655	0.0733467	0.064812	0.0947965	0	0	0	0.0539094	0
C01B4.10	WBGene00006136	str-76	0.249521	0.0123594	0	0	0.0510571	0	0	0.0188972	0	0	0.020088	0.0099944	0	0.0199031	0	0	0.0538418	0.0266526	0	0	0	0.0145863	0
C01B4.3	WBGene00006284	str-258	0.052439	0.0122292	0.302334	0.140788	0.142634	0.305667	0.0491596	0.0719506	0.113313	0.128831	0.19281	0.211985	0.106553	0.109654	0.032655	0.337967	0.0185358	0.0946114	0.209839	0.0659983	0	0.180605	0.0899389
C01B4.5	WBGene00005138	srd-61	0.432534	0.188298	0.364886	0.236114	0.0521187	0.171263	0.108788	0.131917	0.316871	0.314866	0.265282	0.41346	0.0910883	0.0695522	0.239186	0.191936	0.0605952	0.296668	0.161905	0.0862228	0.0693455	0.214893	0
C01B4.6	WBGene00015270	C01B4.6	41.8958	14.5342	10.8388	4.64778	10.3246	8.50569	7.3891	5.91602	21.881	15.1635	16.587	16.7352	5.63858	9.27504	13.0271	6.47446	25.8374	12.4042	17.0971	2.25177	1.4334	12.4578	5.00007
C01B4.7	WBGene00015271	C01B4.7	1.8722	0.797225	3.52929	0.744095	3.95577	7.04233	7.97134	3.80384	5.26961	11.984	2.37203	2.7418	5.5226	3.48771	1.24929	13.7978	0.729116	3.14366	10.6461	5.07098	8.74869	2.69665	4.01551
C01B4.8	WBGene00015272	C01B4.8	0.885233	0.466455	0.140921	0.0427401	1.20733	2.22076	2.82474	1.22695	0.956821	2.25944	0.390292	0.323431	2.26681	2.38151	0.0624336	3.27592	0.193615	0.250823	4.925	1.2103	2.34211	0.231577	2.08053
C01B4.9	WBGene00015273	C01B4.9	10.6252	4.94136	8.00445	1.14789	6.51535	6.38538	36.4712	20.5531	98.7488	84.4539	14.0717	17.8612	13.0163	12.9044	3.53793	6.88573	10.0924	14.5117	23.9244	10.4678	10.1906	12.2942	17.5304
C01B7.1	WBGene00015274	ztf-12	16.7177	36.8829	216.662	247.513	90.6329	56.2696	38.334	33.593	8.12977	16.8179	113.129	121.079	40.9682	38.3246	84.1674	61.7491	46.1411	102.596	38.893	32.5231	28.8432	104.978	37.5551
C01B7.3	WBGene00015275	C01B7.3	0	0.107248	0.315133	0.736877	0	1.92614	0	0	0	0	0	0	0	0	0	0.115074	0	0.186758	0	0	0	0	0
C01B7.4	WBGene00006467	tag-117	2.43666	3.67169	23.1092	25.1642	10.5803	17.2617	6.88406	6.32937	1.65325	3.26421	13.9215	14.5979	19.6093	16.3072	10.6579	23.1551	3.55605	13.1909	7.707	10.9995	13.32	14.4348	7.0103
C01B7.5	WBGene00015276	C01B7.5	0	0.37195	3.72743	1.59265	3.05607	3.34015	2.46733	1.93647	0.283592	0.916101	3.31771	5.60258	6.32464	7.24294	0	5.03878	0.764486	2.99514	4.21926	4.69358	2.66227	3.11596	2.45107
C01B7.6	WBGene00004457	rpm-1	0.487707	1.03712	24.1269	23.4301	5.29297	7.63704	3.83727	3.45543	1.01065	1.75168	9.43483	10.7983	6.64081	6.47693	5.30805	8.84517	1.6037	8.21567	3.1188	3.93487	2.87433	9.6851	3.06171
C01B7.7	WBGene00015277	C01B7.7	0.0172713	0	0	0.0945323	0.684143	1.01362	0.646436	0.458599	0.193981	0.623459	0.115065	0.140542	1.99851	1.70537	0	2.26262	0.0342237	0.049134	0.668055	0.696758	0.80144	0.0283561	0.536179
C01B9.1	WBGene00007220	C01B9.1	0.110765	0.202529	0.23951	0.234983	2.14596	4.98049	3.94553	3.48795	0.638416	0.41106	2.12723	2.42579	4.4393	4.24361	0.313658	4.91065	0.1442	1.91572	2.59944	1.94358	1.13788	2.0582	2.85704
C01B9.4	WBGene00194890	C01B9.4	1.27103	0.848273	0	0	0	0	0	0	0.32713	2.20412	0.929909	0.233257	0	0	0.679073	0	1.31588	0.502301	0	0	0	1.31889	0
C01C10.1	WBGene00000523	clc-2	1.70067	2.66858	22.4252	24.6347	3.80791	6.90112	6.79118	6.07487	0.837464	1.13437	18.7768	13.0815	11.2475	8.35771	6.76159	11.0039	0.967435	18.1725	8.43468	8.29422	7.89108	14.7117	5.71797
C01C10.2	WBGene00015294	C01C10.2	0.344177	0.249334	5.64874	3.05899	6.31135	17.3157	12.1314	17.2547	4.57208	7.97576	16.6111	10.2601	22.9692	13.8129	1.6998	26.5125	0.317823	13.11	25.51	21.8937	27.8864	11.5111	11.7615
C01C10.3	WBGene00015295	acl-12	5.80298	6.8326	23.8984	28.6451	8.23505	12.2971	11.7303	17.4605	7.3219	23.0155	30.08	20.9154	22.3731	13.7946	14.9463	14.9233	3.92978	29.0409	16.5547	10.8384	18.5361	26.3182	10.4523
C01C10.4	WBGene00000526	clc-5	1.05733	2.39744	64.9036	46.9528	5.52855	10.6291	10.7496	10.8369	2.21426	3.01191	45.0662	38.0511	17.5151	13.4865	16.3027	13.7369	1.96306	43.9038	17.137	11.2577	13.819	39.669	9.16427
C01C4.1	WBGene00003739	nlp-1	0.121338	0.222315	0.984849	0.429434	12.2687	29.5766	14.7042	15.6605	4.24393	29.8499	5.045	3.11479	22.4335	19.1368	0.309305	65.4778	0.189871	4.40608	35.8368	22.2398	26.4898	2.87819	27.006
C01C4.2	WBGene00015292	C01C4.2	0.0229181	0	0.041343	0	0.157569	0.445733	0.108614	0.16568	0.0402926	0.10118	0.29533	0.201401	0.109979	0.17483	0	0.907818	0.0409533	0.187883	0.367345	0.291625	0.279533	0.184673	0.309767
C01C4.3	WBGene00015293	C01C4.3	0.141847	0.154476	2.59262	1.35673	10.517	27.5615	15.1799	15.1491	4.67574	14.3535	8.52993	5.74215	23.7117	20.8575	2.29739	48.1832	0.0828193	7.12772	32.7174	24.4847	23.4446	5.77686	18.3626
C01C7.1	WBGene00000186	ark-1	16.7202	18.6165	53.4238	40.7602	25.9157	32.7576	15.0323	17.9742	19.7346	15.8863	41.3888	50.6294	18.574	17.1695	24.1496	31.2806	20.1827	42.1341	17.8941	20.1164	16.4943	44.7035	15.1834
C01F1.1	WBGene00015296	C01F1.1	151.314	119.269	60.0646	56.8164	117.769	84.1695	34.9503	38.627	53.1679	57.5939	72.4245	68.4045	32.3474	31.342	126.98	69.6609	215.5	68.598	35.8648	43.7042	34.8664	58.8798	32.1023
C01F1.2	WBGene00015297	sco-1	34.6925	33.101	29.7955	29.4127	40.2738	44.1357	47.4246	44.0744	58.3086	40.24	30.2391	31.6794	42.3252	44.477	27.6098	42.5004	36.9489	23.2894	46.4983	39.4041	25.8034	24.6669	45.1827
C01F1.3	WBGene00015298	C01F1.3	3.30081	18.3925	143.029	158.904	24.6617	15.1089	62.6238	58.5491	5.29318	5.37612	50.0192	61.5701	42.6906	58.6448	45.8528	22.9535	15.6587	46.307	48.0597	43.8775	27.8599	55.5334	70.6757
C01F1.4	WBGene00015299	C01F1.4	0.874125	1.89843	2.03088	2.51311	1.75141	4.21408	1.57499	1.74397	0.754317	2.71107	1.83569	2.82002	2.08221	1.88661	0.686722	3.55958	0.436903	2.6434	2.03807	0.900445	2.07146	2.09679	1.64248
C01F1.5	WBGene00015300	C01F1.5	0.137917	0.0272118	15.3276	7.96543	2.58672	0.918427	27.4235	39.994	0.893111	0.242939	10.5123	11.5844	15.6212	13.1023	2.46673	0.731136	0.680561	9.08898	13.8807	28.7747	16.0101	11.0842	28.4495
C01F1.6	WBGene00015301	C01F1.6	29.9374	32.7363	20.6874	24.3078	16.9509	19.4946	9.87102	10.9856	37.296	18.9638	25.6269	25.6417	11.0613	11.3373	26.1887	22.0766	19.9119	25.6681	8.76197	12.1932	8.59977	24.1574	9.50374
C01F4.2	WBGene00015303	rga-6	1.94401	1.16777	1.23474	0.673932	4.60887	9.91423	1.94391	2.60758	0.700764	1.93032	3.78559	4.33299	4.30295	3.55499	0.740603	10.0391	0.8523	3.08958	3.69951	2.6753	2.42191	3.02434	3.62845
C01F6.1	WBGene00007221	cpna-3	80.6889	81.6745	8.50861	9.66909	11.038	11.2472	9.82969	8.36279	23.1871	8.78426	24.8486	21.6947	8.45774	7.99038	51.9781	11.379	31.1794	20.2068	5.50425	8.25933	7.93932	18.6445	5.52175
C01F6.2	WBGene00007222	C01F6.2	0.513287	0.248859	0.0293833	0.027732	0.22677	0.480718	0.189553	0.503846	1.80411	45.6626	0.183621	0.0851611	0.236531	0.329389	0.0352433	0.646893	0.135772	0.126614	0.208204	0.162026	0.290422	0.0910433	0.221969
C01F6.4	WBGene00001413	fem-3	50.9727	46.3658	3.94085	3.99436	7.01367	2.09962	2.43434	2.76992	19.6899	4.13993	11.2672	9.01959	1.90258	1.2434	30.5984	2.04949	23.1365	10.8451	1.13258	2.04272	0.910395	9.6111	1.03362
C01F6.5	WBGene00000120	aly-1	446.019	462.894	205.763	237.242	222.928	67.1987	32.7933	31.2744	16.4653	22.7766	220.436	236.067	37.781	36.9589	448.92	67.2737	337.41	188.435	36.1927	67.6595	39.7536	189.603	33.5183
C01F6.6	WBGene00006438	tag-60	6.138	9.32785	76.5212	79.6081	57.4866	150.468	91.4541	94.249	37.4422	43.132	83.3584	90.434	87.868	101.39	28.3127	147.851	8.13097	97.5489	76.3235	59.8819	63.3357	96.5455	77.3447
C01F6.8	WBGene00002046	icl-1	57.2663	88.4758	41.5592	40.7465	73.4272	80.5567	41.0009	41.1276	47.9817	24.1012	47.1379	47.8328	47.7152	39.5517	59.7837	77.1058	65.435	41.5616	34.9939	36.0539	24.3003	39.3775	33.7073
C01F6.9	WBGene00007223	C01F6.9	575.671	924.618	571.157	558.411	225.183	326.686	413.856	544.881	638.79	607.746	602.376	642.649	358.587	338.943	621.283	274.642	262.864	724.537	356.048	424.626	337.049	600.325	368.241
C01G10.1	WBGene00007230	C01G10.1	0.0742982	0.252119	0.0112473	0.0383669	0.0111977	0.0163173	0.0080891	0.160192	0.479475	10.9805	0.0673537	0.0511334	0.0090519	0.00298948	0.148923	0.0192142	0.0637924	0.0839026	0.0182939	0	0.0222576	0.0634913	0
C01G10.10	WBGene00007237	C01G10.10	9.46533	14.0159	7.26423	9.1701	7.86632	7.94026	4.80767	4.26964	6.30312	5.00324	7.44696	7.78399	4.81428	4.37189	13.2089	7.35289	9.04313	6.22971	3.66492	4.96727	2.6121	6.64048	3.33395
C01G10.11	WBGene00006808	unc-76	88.7661	85.2289	99.0917	90.8812	69.5576	68.8617	30.015	30.7975	36.8805	38.0196	103.978	111.057	46.1005	37.0553	87.6041	102.252	75.3325	115.031	40.9886	29.4972	38.4901	115.021	36.0475
C01G10.12	WBGene00001021	dnj-3	2.69272	6.02751	4.43327	5.99775	6.28387	9.48618	8.86897	7.23882	8.18802	6.01014	5.99958	5.70421	6.81853	6.10065	6.56855	8.49343	2.10311	3.50461	5.47985	5.12792	6.19223	3.89545	4.5736
C01G10.14	WBGene00007239	C01G10.14	0.772306	0.192736	0	0.156786	0	0	0	1.51282	13.6719	231.815	0	0	0	0	0.220657	0.039497	0.265215	0	0	0	0	0	0
C01G10.15	WBGene00007240	C01G10.15	0	0	1.88213	3.28712	42.1129	121.065	87.185	63.0213	4.85075	9.88842	0.995435	1.07095	141.585	264.267	1.44046	117.712	0.271108	0.617985	73.6145	35.807	25.3457	1.32238	36.45
C01G10.16	WBGene00007241	C01G10.16	0	0	2.23672	3.18013	0.964893	3.85245	4.18485	4.53052	0.494543	5.29593	0.510533	1.01711	4.92035	4.76759	0.105888	5.65121	0.136791	0.475039	5.05292	0.729954	1.39937	0.470972	3.66409
C01G10.17	WBGene00044658	C01G10.17	0	0.839083	0.279884	1.42646	1.06885	6.19237	10.5335	22.452	1.59566	7.17092	0.0743225	0	46.5506	58.0126	5.34503	18.3703	0.242839	0	20.2633	13.5729	14.4847	0	6.21246
C01G10.18	WBGene00077583	C01G10.18	0	0	0	0	0	0	0	0	0	21.6549	0	0	0	0.381715	0	0	0	0	0	0	0	0	0
C01G10.2	WBGene00005970	srx-79	0	0.0252562	0.0164335	0.0462317	0	0	0.0679643	0	0	0.0291456	0	0.0204234	0.0234504	0.0562617	0	0.0301039	0	0	0.0381294	0	0.0487814	0.0277354	0.052817
C01G10.3	WBGene00005969	srx-78	0	0	0.0477105	0.068472	0	0	0	0.0941358	0	0.0193761	0	0.0192382	0.0110448	0.0629986	0.0914387	0.0283565	0	0.0374065	0	0	0	0.108777	0
C01G10.4	WBGene00007231	C01G10.4	0.840363	4.31658	1.19447	7.12645	20.882	101.035	54.1108	168.544	17.3068	6.68635	4.65889	2.43032	268.698	432.914	1.64931	604.638	0.729897	2.33398	78.177	48.0329	71.2325	5.00859	22.0389
C01G10.5	WBGene00007232	C01G10.5	0	1.57729	0.985942	5.88801	5.61427	64.8303	23.3852	49.2101	5.90189	2.63935	2.5103	1.25608	296.815	495.491	0	211.351	0.63777	1.06952	55.4382	45.2271	48.2676	1.09106	17.991
C01G10.6	WBGene00007233	C01G10.6	0	0.25112	0.346749	0.604007	87.141	362.928	46.4307	43.2464	4.4129	1.61024	0.576848	0.574332	57.9199	113.869	1.51614	343.379	0.145219	1.26887	57.4193	25.9974	23.4938	0.60115	24.1546
C01G10.7	WBGene00007234	C01G10.7	7.13667	8.88228	5.52739	6.72523	5.40246	8.21369	11.5803	9.27622	15.6131	11.8683	6.81083	8.46648	10.4899	11.4523	6.75535	7.76889	4.23744	5.60879	8.08294	11.2632	7.52472	6.53451	9.02557
C01G10.8	WBGene00007235	C01G10.8	284.1	304.353	117.264	119.996	289.678	266.132	134.167	96.6277	95.8808	111.515	155.928	174.746	141.366	138.156	281.064	295.04	321.951	114.912	97.063	146.928	116.912	112.695	130.019
C01G10.9	WBGene00007236	C01G10.9	12.8011	17.0946	17.4172	19.7287	21.9434	30.2218	16.2457	12.0974	5.9159	4.94228	17.6965	16.4448	15.3437	15.8154	18.7164	24.2028	9.71085	11.6797	13.2167	8.0887	6.02812	13.3099	13.3337
C01G12.1	WBGene00007242	C01G12.1	2.21167	8.101	31.1767	23.8944	11.6825	11.4873	11.5623	15.1806	3.42748	2.62761	22.9177	26.724	13.0071	13.3783	7.5556	13.0601	4.27603	19.2147	14.1172	16.637	11.7298	23.6049	17.2406
C01G12.10	WBGene00007250	nspb-8	1.71003	0.76698	1.88183	5.24619	1.38351	0.263513	9.53921	5.567	10.1512	0.38353	1.14958	4.16631	4.03203	15.82	1.81669	0.281051	0	0.65291	0.255742	3.67419	5.48172	0.484399	0.209454
C01G12.11	WBGene00007251	nspb-9	1.73068	3.06023	5.24181	7.27067	0.691188	0.0727527	8.56627	3.7291	7.6031	0.607583	1.69922	3.67265	2.98362	6.64069	1.82309	0.502421	0.3967	1.20204	0.212233	0.640892	3.17549	1.44965	0.286532
C01G12.13	WBGene00044333	C01G12.13	0	0	0	0.144151	0	0	0.0925053	0.193112	0.914632	21.5666	0.106172	0.152623	0.166484	0.073365	0	0.177292	0	0.0626682	0	0	0	0.0364235	0
C01G12.2	WBGene00007243	nspb-7	0.74594	0.958336	2.60423	2.77386	0.281273	0.538471	12.0929	7.50603	8.51092	0.575702	3.29101	7.97616	5.60685	19.8186	0	0.74111	0	2.33978	0.691102	3.0922	4.84563	2.35136	0.67065
C01G12.3	WBGene00007244	C01G12.3	40.1039	32.0377	4.08708	5.27167	12.6047	0.234761	0.238384	0.686318	7.94961	109.373	10.377	9.49074	0.221787	0.154757	35.4281	0.249302	24.3456	9.20841	0.120412	0.27453	0	6.91669	0.069347
C01G12.5	WBGene00007245	C01G12.5	0	0	0.0734671	0	0	0.11351	0.0423147	0.234772	0	0.399199	0.0930854	0.305447	0.0669236	0.146499	0	0.035247	0	0.077552	0.0541394	0.177457	0.170099	0.150346	0
C01G12.6	WBGene00007246	nspb-10	0.133966	0.464451	1.47501	1.95437	0.462147	1.58906	8.07612	8.44706	8.75648	0.742536	6.78704	7.27046	3.58574	16.0814	0	1.74335	0	4.34933	1.39136	8.80388	7.36022	5.57892	0.727035
C01G12.7	WBGene00007247	C01G12.7	0.0280708	0.201708	0.447593	0.102468	2.15662	6.75974	1.65504	1.54656	0.181821	0.366972	0.860769	0.724799	1.84105	1.79131	0.134416	7.13373	0.0379123	0.517319	1.79483	1.2489	1.51283	0.843054	2.29108
C01G12.8	WBGene00007248	catp-4	1.34363	0.45377	0.13043	0.376691	0.179412	0.0771912	0.0694786	1.14771	7.46601	132.792	0.136421	0.0638022	0.091631	0.0283505	0.495145	0.115749	0.539132	0.100147	0.0253494	0	0	0.127617	0.0389438
C01G12.9	WBGene00007249	C01G12.9	0.124662	0	0	0	0	0	0.046843	0.085134	0.908621	21.5432	0.0271058	0	0.055071	0	0.099871	0	0.112047	0.0262217	0	0	0	0.0368883	0
C01G5.2	WBGene00004179	prg-2	2.7025	2.0892	4.27738	3.14278	2.73013	6.1226	17.3429	14.5061	41.4767	28.7624	2.93688	3.24631	8.0823	6.58331	2.1972	5.7677	2.11527	3.25915	7.36805	10.7584	14.7933	3.46269	8.12359
C01G5.3	WBGene00015305	C01G5.3	0.995061	0.968056	1.06262	1.34426	1.17973	1.65438	0.601579	1.37009	1.50386	20.9808	0.936091	1.06031	0.543045	0.567296	1.59769	2.01169	1.02115	0.8011	0.435877	0.555209	0.468911	0.959751	0.411063
C01G5.4	WBGene00015306	C01G5.4	0.038928	0	0.0042637	0.116992	0.0541267	0	0.0189514	0.568163	0.622677	13.0698	0.0053252	0	0.0138613	0.0105524	0.00768647	0.0196459	0.05208	0	0	0	0.0213055	0	0
C01G5.5	WBGene00015307	C01G5.5	30.7298	33.6716	2.54467	4.19453	6.86045	3.21211	3.33287	3.16376	9.42771	3.69337	7.95272	7.68687	2.93287	2.43063	19.4434	4.22717	16.2967	7.31902	2.25251	5.17337	2.38205	6.50875	2.08968
C01G5.6	WBGene00015308	C01G5.6	146.234	130.814	31.5923	42.0618	32.0667	22.4162	23.0429	26.4863	43.6255	48.2484	69.3411	67.2108	21.7532	22.7033	111.739	23.432	75.4725	54.8744	18.5309	26.9556	21.7865	60.8075	17.0489
C01G5.7	WBGene00015309	C01G5.7	0.15732	0.301531	7.30898	9.27068	1.12233	1.51931	2.11554	2.48825	0.271849	0.829025	5.02332	6.34938	1.99457	4.23429	1.73163	1.27175	0.172379	3.06677	1.26011	2.78754	1.78238	4.33446	1.33449
C01G5.8	WBGene00015310	fan-1	18.0784	17.5486	3.76303	4.96185	5.81632	3.36802	3.10123	2.96377	7.7005	7.95192	7.18196	6.04558	1.79591	1.69799	17.7972	4.10196	16.1446	5.43362	1.58817	3.11117	3.18644	5.17711	1.35224
C01G5.9	WBGene00015311	C01G5.9	0.214126	0.927141	19.7877	23.0768	2.33498	0.77009	1.0199	1.39591	0.292166	0.100514	5.82228	6.70274	1.28592	1.14462	3.44891	0.504886	1.25762	5.3108	0.7731	1.34542	1.17023	6.2838	0.596349
C01G6.1	WBGene00000170	aqp-2	188.038	631.966	8276.65	6731.91	1459.83	832.515	385.574	503.894	120.688	123.257	3162.3	3634.06	727.88	675.519	1685.19	775.583	773.848	3769.01	746.106	561.613	603.996	4778.19	697.958
C01G6.2	WBGene00007224	C01G6.2	3.31055	2.9115	1.29405	1.02912	5.69172	0.228945	0.061374	0.238048	2.612	53.8278	1.66121	1.59298	0.0196946	0.157991	3.65729	0.283068	4.74534	1.14263	0.0764496	0	0.081937	1.23305	0.193933
C01G6.3	WBGene00007225	C01G6.3	1317.27	1127.63	165.044	217.114	214.72	2.35594	1.21683	2.07	37.0361	1.43114	519.184	474.776	3.07027	1.8205	959.201	2.89275	513.026	452.577	1.18851	0.824911	0.637562	483.452	2.05035
C01G6.4	WBGene00007226	C01G6.4	142.477	129.102	106.668	94.0391	41.9387	41.4388	54.2212	64.4699	69.1411	65.3251	118.077	136.127	51.8311	34.8244	93.4874	47.0649	76.2205	112.784	53.8554	69.6589	75.1102	111.977	41.2077
C01G6.5	WBGene00007227	C01G6.5	141.313	125.018	48.023	50.603	97.9715	74.7941	43.2052	43.3652	51.1955	32.4993	70.8782	72.0694	46.952	44.2776	116.963	80.1776	150.662	71.02	53.9201	50.7473	56.7903	69.7513	46.2258
C01G6.6	WBGene00006510	tag-165	32.5424	32.2614	78.8929	54.8723	26.0744	35.8272	152.558	146.778	60.8703	38.7454	26.2946	27.6839	32.0624	27.9222	39.7943	36.3412	31.7216	28.6649	86.8417	63.7118	53.2959	33.4479	119.204
C01G6.7	WBGene00007228	acs-7	1.94611	5.91524	17.4576	14.7998	7.53668	22.5068	36.662	25.5736	6.04578	15.2556	20.8381	24.5139	35.2127	38.4411	7.97769	21.2708	3.05699	21.7535	24.3965	43.0792	42.0868	29.4093	25.4811
C01G6.8	WBGene00000289	cam-1	116.303	116.827	168.04	165.394	62.2652	29.6319	15.5988	16.3588	14.2634	8.99345	130.522	131.629	19.6771	16.3925	130.185	34.252	82.9986	107.149	16.347	15.5071	14.6246	120.005	14.8402
C01G6.9	WBGene00007229	C01G6.9	0.165423	0.410353	23.7111	12.0696	0.467192	0.0785935	0.817079	0.587512	0.335723	0.506484	17.0404	30.6747	1.13756	0.56286	5.48471	0.118361	0.800588	14.1685	0.744394	1.34318	0.447007	22.1076	0.616135
C01G8.1	WBGene00015312	C01G8.1	46.7874	71.7572	1.75653	1.9868	29.1542	0.550016	1.85726	3.23816	140.547	5.30042	10.9047	9.6319	1.1975	0.644053	33.0019	1.43876	55.8842	13.5375	0.843085	2.10778	2.29443	11.1778	0.93225
C01G8.2	WBGene00000540	cln-3.2	11.8095	13.1648	8.44791	11.2246	5.6967	9.23466	5.92618	6.19493	4.28064	5.81545	11.9126	11.3726	6.8639	6.53387	11.5051	9.08667	7.14244	9.29889	5.49804	5.84212	6.86768	9.10337	5.07512
C01G8.3	WBGene00000965	dhs-1	42.8191	44.5404	8.13627	9.35007	12.6678	15.9327	13.9099	14.3838	23.0697	11.4757	15.1469	13.8329	12.924	12.7599	22.4486	16.7017	24.8286	16.2347	9.89756	14.5623	15.4384	13.8706	8.74757
C01G8.4	WBGene00001022	dnj-4	8.6953	12.582	6.08989	6.18859	5.22489	7.88661	4.96385	4.1407	8.82688	9.07855	7.04526	7.68513	4.85586	5.26328	8.52117	7.43068	10.0283	6.68216	4.78854	7.19786	4.90039	5.76872	3.59423
C01G8.5	WBGene00001333	erm-1	117.616	116.482	168.369	170.594	127.578	249.957	151.944	166.469	104.276	83.2047	155.53	172.061	161.732	174.728	129.034	205.25	84.5743	160.538	152.222	121.819	131.375	187.904	146.69
C01G8.6	WBGene00015313	C01G8.6	9.42199	9.17158	2.38598	2.55462	2.56659	2.55445	25.2542	25.7218	25.5127	38.778	3.03071	2.763	9.29665	8.67405	3.27539	3.60211	6.93746	3.07469	7.84489	19.6153	18.7456	3.32175	11.6883
C01G8.9	WBGene00002717	let-526	122.532	124.534	177.218	194.655	123.718	76.0508	45.888	52.0203	52.818	48.8855	152.657	151.083	52.3032	44.685	151.336	77.647	117.353	163.049	52.2608	51.3821	47.4668	150.726	48.5514
C01H6.1	WBGene00000637	col-61	0	0.0274081	0.210677	0.351193	0.526166	0.357003	4.50121	5.70056	1.10656	0.226863	2.24005	2.64032	8.22427	4.93248	0.0820603	0.470291	0.0363153	1.95711	2.4796	6.51984	5.97062	2.23904	2.90713
C01H6.2	WBGene00007252	C01H6.2	0.374576	0.426293	6.22382	5.75178	1.72246	3.46191	4.52064	5.10206	0.740166	1.75279	5.09525	6.47357	3.53892	4.31419	1.26499	4.04241	0.352856	4.69096	3.10311	3.12621	2.18366	5.84982	3.29042
C01H6.3	WBGene00007253	C01H6.3	0.317368	0.251486	2.0798	2.30295	1.0518	3.26754	0.856947	0.879019	0.114111	0.51683	2.49878	2.27645	1.12658	1.18238	0.214159	2.87701	0.0783417	1.90058	1.34131	1.06333	0.856172	1.55229	1.3206
C01H6.4	WBGene00007254	C01H6.4	0.0451233	0.0622867	2.10994	1.71589	2.44237	4.93306	4.39181	2.94263	1.85389	3.07912	2.72404	3.06804	3.78061	4.52655	0.798517	5.08887	0.047908	1.78818	3.46025	2.38839	3.38863	2.53553	3.41893
C01H6.5	WBGene00003622	nhr-23	24.7689	24.8091	77.6883	74.7423	15.6201	13.4125	34.9687	41.2866	18.9484	38.9998	32.6529	33.8898	26.5335	31.2923	25.3666	15.4429	20.2514	33.3081	39.871	29.0418	16.5539	40.2845	40.5812
C01H6.6	WBGene00007255	C01H6.6	1.14897	0.756306	1.77795	1.64055	0.55295	0.69759	1.63209	2.37193	2.16803	10.0024	2.38302	2.13515	2.04953	1.53882	2.05257	1.26254	0.804292	1.65041	1.60628	3.00495	2.1177	1.91043	1.72869
C01H6.7	WBGene00007256	tag-298	153.713	136.974	60.2323	70.2851	92.8338	25.4673	14.6872	14.9262	28.8386	11.0485	77.3034	73.4562	13.3261	14.7585	149.324	23.5876	135.821	64.2927	13.3069	17.4993	14.344	72.9685	12.5947
C01H6.8	WBGene00007257	C01H6.8	0.490813	3.53508	24.5959	24.7228	8.46753	18.228	16.8524	13.2094	2.92744	3.61987	15.8245	16.8967	19.837	17.7967	6.72571	18.7799	1.65246	11.9723	14.8085	17.075	20.3722	15.781	16.106
C01H6.9	WBGene00007258	C01H6.9	34.4016	30.5963	6.46866	8.10105	14.0701	5.04777	3.55356	3.76263	6.46926	7.13804	14.8558	12.0442	2.41219	1.93129	33.3822	3.35045	29.0618	11.0326	1.8739	3.01728	2.20561	14.2019	2.12949
C02A12.1	WBGene00001781	gst-33	0	0	0.253354	0.108849	1.62075	2.96194	1.30301	1.72866	0.588711	2.52751	0.398196	0.405417	2.49749	3.12672	0.198002	6.03219	0	0.631714	2.9303	1.87735	2.13404	0.73647	2.14646
C02A12.10	WBGene00044090	srbc-33	0	0	0	0	0	0.0765957	0.118857	0.256866	0.0162299	0.027353	0	0.0288882	0.11342	0.0429918	0.0337057	0.413079	0.0870847	0.0345076	0.151517	0.155027	0.110966	0.0317697	0.114533
C02A12.2	WBGene00015315	srbc-29	0	0	0	0	0.236051	0	0	0	0	0	0	0	0	0	0	0	0	0	0	0	0	0	0
C02A12.3	WBGene00015316	srbc-30	0	0	0	0	0.121003	0	0	0	0	0	0	0	0	0	0	0	0	0	0	0	0	0	0
C02A12.4	WBGene00003096	lys-7	0.446359	0.65218	0.576257	1.20787	10.6427	58.4848	63.6189	232.481	70.5496	196.941	1.48333	0.779723	175.133	267.363	0	92.5209	0.390421	1.12928	494.437	230.067	279.894	1.25764	129.9
C02A12.5	WBGene00015317	srbc-32	0	0	0	0	0	0.0213873	0	0	0	0.021375	0.0195563	0.0194597	0	0.0387525	0.0282342	0.0544751	0	0	0	0	0	0.0330252	0
C02A12.6	WBGene00015318	srbc-36	0	0	0	0.0409127	0.209048	0.112865	0.083315	0	0	0.0282455	0	0	0	0.0153905	0.104418	0.0635907	0	0	0	0	0	0	0
C02A12.8	WBGene00044088	oac-2	0.0073797	0	0	0	0.0444269	0	0.0306572	0	0.0124331	0	0.0389024	0.0411494	0.0168983	0	0	0	0	0	0	0	0	0	0
C02A12.9	WBGene00044089	srbc-31	0	0	0	0	0	0	0	0	0	0.0214221	0	0	0	0	0.285075	0	0	0	0	0	0	0	0
C02B10.1	WBGene00015326	ivd-1	32.8792	29.4716	8.4629	7.98655	39.7086	73.7886	84.7599	61.1154	101.956	139.842	12.0862	11.0881	63.662	73.7813	22.3439	72.3827	32.2874	11.382	57.132	48.9876	60.3629	12.2195	60.1677
C02B10.2	WBGene00015327	C02B10.2	137.398	182.492	34.3923	38.6983	24.2524	18.8285	15.7087	14.6631	50.683	20.6827	59.4038	56.3781	12.7645	11.4801	124.907	18.9003	69.4914	59.5081	13.5611	13.435	11.3776	57.0844	11.1875
C02B10.3	WBGene00015328	C02B10.3	6.5307	23.5836	233.293	211.073	64.282	70.3637	53.0788	68.6247	13.8287	29.4599	168.796	189.703	69.5656	66.9312	58.0441	82.4685	23.9718	151.785	63.5365	53.1694	50.7661	170.115	65.8046
C02B10.4	WBGene00015329	C02B10.4	697.76	627.417	163.727	170.163	201.637	93.6147	57.6007	65.2115	133.448	68.0799	288.649	266.535	59.2775	58.1979	432.261	84.6654	401.59	223.052	60.1377	54.4136	35.3547	227.388	63.9298
C02B10.5	WBGene00015330	C02B10.5	77.5602	76.1227	65.5045	75.2571	61.6139	33.7028	26.3179	31.5325	45.7146	35.5463	65.6629	68.4998	19.7356	20.2228	72.7024	25.5628	63.2718	69.0986	20.1522	22.6821	18.5367	61.8989	19.4343
C02B10.6	WBGene00015331	C02B10.6	0.391873	0.0105295	0.0211162	0.0483196	0.0434958	0	0	1.30254	5.72269	161.544	0.0253879	0	0.0158987	0	0	0	0.232504	0.0117582	0.0078492	0	0	0	0.0220199
C02B4.1	WBGene00000082	adt-1	0.122986	0.349564	5.65119	3.82586	2.97515	0.725466	6.97114	8.25492	1.15549	0.232403	19.3757	12.1402	16.542	5.27632	2.72553	1.07347	1.05977	15.5941	8.40234	9.1487	14.2091	12.6775	5.97506
C02B4.2	WBGene00003616	nhr-17	15.1377	15.0549	22.3044	23.4438	17.4354	19.4102	10.2886	8.42323	8.51956	8.38935	34.8957	28.222	21.222	18.501	23.1164	22.0416	13.419	26.8134	22.3731	9.35184	16.0503	23.8538	17.7568
C02B4.3	WBGene00007259	C02B4.3	0	0	0	0	0.242139	0	0	0	0	0	0	0	0	0	0	0	0	0.065425	0	0	0	0.0691455	0
C02B4.4	WBGene00045386	C02B4.4	4.14799	1.33072	12.7519	8.49007	11.1544	14.985	12.2748	9.51319	3.7961	9.7375	45.6519	33.6538	17.1061	13.3142	11.4408	37.642	1.23171	40.8462	23.0319	17.6806	15.3452	35.3665	13.5672
C02B8.1	WBGene00015320	C02B8.1	0.595695	0.561023	2.17428	2.33648	1.25903	0.419712	0.612778	0.966086	1.28482	0.479381	1.33539	1.1782	0.387658	0.434173	1.32875	0.539787	0.387311	0.682296	0.294222	0.377918	0.824177	1.09652	0.431958
C02B8.2	WBGene00015321	fbxc-38	4.43014	1.50707	0.335182	0.31821	0.089208	0.14359	0	0	0.0180692	0	0.852016	0.956479	0.110278	0	2.07264	0.102048	1.80024	0.450042	0	0	0	0.402935	0
C02B8.3	WBGene00015322	C02B8.3	1.09641	0.860183	0.227796	0.433087	10.2462	26.1865	13.4384	19.6774	3.79176	27.1867	5.06951	3.16361	17.459	15.5693	1.28376	47.8085	0.867848	5.93664	29.7915	23.2693	21.2031	3.94822	18.2236
C02B8.4	WBGene00001953	hlh-8	0.083526	0.657232	26.8234	21.6143	3.88602	2.62145	6.0947	12.8862	3.18737	5.54202	19.7719	15.4345	4.79794	5.53519	6.37387	6.73129	1.34434	18.3993	6.74369	2.54617	4.52184	21.27	4.67777
C02B8.5	WBGene00015323	C02B8.5	0.031393	0.0519246	0.0115885	0.0723573	0.960353	2.37056	0.590285	0.452892	0.158961	0.64035	0.404419	0.249438	0.813166	1.10127	0.078885	3.83339	0.0199682	0.337728	1.18929	0.675535	1.01798	0.245948	0.705345
C02B8.6	WBGene00015324	C02B8.6	14.1975	14.3444	15.698	18.617	11.8798	3.83924	3.23291	3.03446	3.07456	2.42657	25.3353	18.2872	6.13671	4.67135	23.5015	6.94449	10.7543	23.4386	4.02267	3.7052	3.30927	18.7248	3.52095
C02B8.7	WBGene00015325	C02B8.7	0	0	0	0	0	0	0	0	0	0	0	0	0	0	0	0	0	0	0	0	0	0	0
C02C2.1	WBGene00015332	tyr-1	0.300727	0.138778	0.108053	0.127282	3.04477	8.76918	28.3085	24.6473	8.57597	20.639	4.9738	2.53847	27.5282	34.7553	0.745201	12.7712	0.174989	6.05888	21.4239	20.7783	28.9277	4.26668	14.308
C02C2.3	WBGene00000845	cup-4	0.0973207	1.16176	12.1537	12.6197	2.13971	7.7806	8.96233	6.06888	2.79264	6.16958	8.07142	8.62159	7.64305	9.50467	2.76256	7.83524	0.468748	8.71717	5.1943	6.72193	9.67375	9.27026	5.5202
C02C2.4	WBGene00015333	C02C2.4	0.05655	0.0257679	0.0430657	0.0950159	1.06739	2.41786	2.77248	1.47734	0.875346	0.773958	0.432613	0.311493	3.48071	3.22955	0	2.78636	0.0707288	0.275182	1.08732	0.580085	1.00537	0.293506	0.992161
C02C2.5	WBGene00015334	C02C2.5	0.20824	0.219547	2.90388	1.20593	3.46792	9.14946	1.01977	1.18532	0.855843	1.01998	6.71601	6.76497	2.50561	2.07271	0.374246	7.83454	0.0358143	6.55483	2.73862	3.18804	2.73835	6.96347	1.47721
C02C6.1	WBGene00001130	dyn-1	17.0861	17.9323	68.6829	59.8959	44.1998	53.6691	38.551	36.5741	26.0291	28.7864	91.3034	70.549	53.9072	39.5426	38.6753	66.9298	23.8566	95.8928	76.4013	46.2944	55.2434	87.7839	50.7188
C02C6.2	WBGene00007260	olrn-1	4.48618	9.12827	16.1169	13.1813	14.701	26.5872	8.03261	7.92377	2.11387	3.34375	26.2082	22.999	18.1597	13.254	18.7137	32.3528	5.32962	23.2419	20.7948	10.3057	9.61135	22.5708	14.0152
C02C6.3	WBGene00007261	C02C6.3	5.31937	6.66866	93.8464	58.8195	41.5785	85.5752	48.0993	53.8704	15.4918	23.1551	96.9584	77.1629	73.096	54.2625	47.3097	87.6425	9.25386	112.219	68.3001	33.8885	42.7987	97.5054	52.0267
C02D4.1	WBGene00007262	jud-4	0.0435806	0.0270248	0.460304	0.0792397	0.349036	0.213814	1.94907	1.56928	0.428348	0.109412	10.3887	6.82442	5.53766	2.54001	0.177827	0.335922	0.201272	7.22829	1.65122	3.51429	7.87862	6.22792	0.434814
C02D4.2	WBGene00004777	ser-2	0.0292091	0.355633	2.86334	3.18967	3.45819	6.07913	2.12331	1.91969	0.597957	1.13915	3.9563	3.40521	4.34794	3.7379	2.9706	12.0457	0.14612	3.60407	3.73486	1.24854	1.80595	3.02779	3.27875
C02D5.1	WBGene00015335	acdh-6	0.0453879	0.444801	3.15487	0.707319	2.21032	0.224387	10.3809	11.0539	0.810279	0.448573	14.8256	20.0724	8.60094	4.19982	3.61185	0.138814	0.879211	13.8063	4.65532	13.4035	10.5011	17.6506	5.35831
C02D5.2	WBGene00015336	C02D5.2	2.86248	4.62935	47.5726	43.5208	7.40683	16.3208	14.6861	14.3836	2.07521	2.73045	30.315	36.5033	16.0055	14.6438	9.48361	15.1033	3.14456	26.2592	10.1423	13.8108	14.1027	31.6675	11.434
C02D5.3	WBGene00015337	gsto-2	0.161508	0.0271367	0.0832156	0.262073	1.32477	1.28252	0.158641	0.180596	0.099395	1.64269	0.15198	0.0466509	0.634325	0.348813	0.0676903	0.526968	0.163885	0.10268	0.336537	0.494746	0.835693	0.0950295	0.299499
C02D5.4	WBGene00043097	C02D5.4	45.0416	44.863	65.141	92.8299	29.4794	52.7231	60.2678	54.2525	25.6637	85.8012	41.2698	50.7244	58.78	84.161	45.0154	64.6261	27.9645	35.411	40.1992	74.1578	74.446	35.8218	53.9878
C02E11.1	WBGene00015344	nra-4	125.531	112.143	110.589	134.34	167.2	114.118	98.4012	94.8699	48.5737	49.6437	96.681	99.5737	85.4694	98.2625	125.551	99.6297	143.334	77.3231	80.1119	84.3122	69.1755	85.3962	92.7606
C02E7.1	WBGene00015338	catp-2	0.0192147	0.0396176	0	0.0357379	0.180865	0.220885	0.020208	0.0380083	0.0187699	0.0993918	0	0.0199949	0.228522	0.083433	0.0484699	6.85434	0.020137	0	0.0913578	0	0.0461078	0.0078418	0.0681056
C02E7.10	WBGene00015342	C02E7.10	0	0	0.0224569	0.035217	0.155118	0.14041	0.073865	0.101036	0	0.163662	0.0515328	0	0.577677	0.533187	0	4.86134	0	0	0.504487	0.0547442	0	0	0.177854
C02E7.13	WBGene00006244	str-211	0	0.254388	0	0	0.0480507	0.0480507	0.0636123	0	0	0.0219562	0	0	0.0114757	0.0369945	0.0580043	0.117852	0	0	0.0184265	0	0.0477433	0	0.0200806
C02E7.2	WBGene00005246	srh-21	0	0	0.0847513	0	0.185041	0.228061	0.113186	0.0577309	0.0190656	0	0.141898	0.13678	0.0841714	0.128022	0	0.274597	0	0.155079	0.183522	0.419666	0.200761	0.0694962	0.0932037
C02E7.3	WBGene00005245	srh-20	0	0.0601083	0.0400994	0	0.178299	0.178299	0.11261	0.063627	0	0	0.201965	0.200505	0.167275	0.132826	0.0392297	0.34045	0	0.124767	0.0503167	0.0561851	0	0.121561	0
C02E7.4	WBGene00005247	srh-22	0	0	0.0842653	0.0487023	0.0258603	0.0495072	0.105833	0.040681	0	0	0.721109	0.900873	0.140383	0.0428453	0.0312172	0.393096	0	0.64431	0.0203339	0	0	0.545559	0.0628528
C02E7.5	WBGene00005248	srh-23	0	0	0.388717	0.282406	0.265022	0.697852	0.134175	0.133011	0	0.0225764	0.499057	0.334299	0.237295	0.236689	0.0633099	0.535332	0	0.420702	0	0	0	0.434096	0.0881047
C02E7.6	WBGene00015339	C02E7.6	2.43851	7.02539	2748.15	1080.15	631.21	30.2261	2702.95	3981.49	350.89	18.0742	4622.93	7707.56	2891.67	2279.38	451.04	22.3037	147.174	3014.47	1007.96	1973.23	1957.59	4458.85	2133.89
C02E7.7	WBGene00015340	C02E7.7	0.277986	1.77216	380.683	114.556	355.207	31.3989	896.513	1272.08	197.047	13.5461	1356.22	3745.64	1857.18	1443.8	154.741	21.1982	39.0586	894.438	433.01	790.905	1332.51	1260.6	479.009
C02E7.8	WBGene00015341	C02E7.8	0	0	0	1.14305	0	0.278463	0	0	0	0	0	0	0	0	0	0	0	0	0	0	0	0	0
C02E7.9	WBGene00006238	str-205	0	0.17254	0	0.183596	0	0	0	0	0	0	0	0	0	0	0.225213	0	0	0	0	0	0	0	0
C02F12.1	WBGene00006643	tsp-17	0.793648	2.18192	24.4196	15.3298	5.32955	3.64819	0.925479	1.41645	0.0379708	0.321149	31.3153	22.2	4.44553	2.63888	12.5622	8.02176	2.26248	30.3585	3.9701	1.47742	3.03612	23.7954	1.51551
C02F12.10	WBGene00045215	C02F12.10	0.175341	0.501648	0.867662	0.566093	0.286221	0.551166	0.59641	0.583568	0.88023	1.05382	1.77455	1.52439	0.614071	0.313802	0.453445	2.18478	0.114047	1.19878	1.02701	1.05931	2.21538	1.08745	0.638403
C02F12.3	WBGene00015354	C02F12.3	0.312945	0.522869	1.35199	0.733799	72.4519	176.843	53.7955	57.935	11.9918	47.7356	30.5056	19.6973	113.014	93.9072	2.51065	248.919	1.22702	29.0164	144.609	95.8406	96.4843	16.8122	68.4846
C02F12.4	WBGene00006431	tag-52	52.9972	51.5708	24.9012	30.7156	24.4953	13.4155	4.80904	5.80236	5.6196	6.75382	40.9368	31.7194	15.5613	7.16944	59.3583	18.5388	41.8584	31.6283	10.8501	7.2252	10.5044	35.3195	4.65114
C02F12.5	WBGene00015355	C02F12.5	0	0	0	0.0699747	0.0907763	0.339796	3.15114	1.96856	5.76827	3.01382	3.71879	1.21338	17.8271	11.0921	0	0.301412	0	2.21649	2.62706	3.90357	15.0271	2.25516	1.2975
C02F12.7	WBGene00015356	tag-278	1.98767	5.55836	80.4071	64.3908	50.1825	59.9518	19.1122	16.7981	3.33801	10.4759	103.771	81.1531	39.5667	28.9803	45.8919	73.3367	20.105	102.128	58.2107	40.5073	52.1767	85.5776	29.6618
C02F12.8	WBGene00015357	C02F12.8	21.5739	24.8307	7.66838	9.03906	8.70512	1.6972	1.655	2.18589	4.62169	4.14421	12.0589	9.08405	3.1465	2.22535	17.6284	3.94493	17.9998	10.1422	3.76182	2.56433	2.1309	10.8013	1.83497
C02F12.9	WBGene00015358	C02F12.9	0.0234312	0.0350307	0.385193	0.326657	0.476737	1.54121	0.388307	0.357974	0.100155	0.246816	0.850278	0.353731	0.862291	0.949103	0.0524463	1.43314	0.106206	0.820554	1.24117	0.567156	0.541283	0.555811	0.714463
C02F4.1	WBGene00000419	ced-5	19.9981	19.9035	11.0708	14.1419	9.09851	11.284	6.76416	6.3368	11.6901	9.79755	11.8441	11.2011	5.80279	5.94885	22.1308	11.2789	14.759	9.3681	4.5976	6.7339	4.87643	10.3858	4.48791
C02F4.2	WBGene00006527	tax-6	4.79485	7.69297	111.15	98.6245	56.1102	109.936	67.78	55.1671	23.9931	51.4589	86.2602	97.2001	78.3556	73.8795	24.8134	133.295	11.1808	99.2404	79.2977	78.72	87.5148	87.3211	70.4277
C02F4.4	WBGene00007264	C02F4.4	0.0610735	0.127784	18.5371	8.40749	0.836032	0.245811	46.3199	64.8169	1.64811	1.13561	13.0279	24.4095	45.2525	26.8943	1.54817	0.656318	1.13492	11.1742	38.3862	76.0865	80.9463	17.3461	74.8825
C02F4.5	WBGene00007265	C02F4.5	0	0	0	0	0	0	0	0	0	0	0	0	0	0	0	0	0	0	0	0	0	0	0
C02F5.1	WBGene00002231	knl-1	131.377	113.373	31.3695	40.6834	63.4277	17.0827	15.1695	16.348	26.3058	31.6909	53.6967	46.2978	9.45174	8.45763	112.638	13.9118	110.348	41.8387	8.15094	11.04	11.4864	50.8903	10.0044
C02F5.10	WBGene00015351	C02F5.10	2.25339	2.44351	1.64657	0.620654	1.55557	0.517386	0.387105	0.541763	5.50348	54.0977	1.01552	1.40624	0.308765	0.619284	8.77331	1.10269	2.6139	0.833097	0.20279	0.770574	0.74369	1.23517	0.568075
C02F5.11	WBGene00006628	tsp-2	0.193378	0.585681	0.65824	1.69739	1.02861	2.49272	0.693101	1.28479	0.51367	1.45448	1.14947	0.861367	2.42561	1.89837	0.345403	4.24441	0.119484	1.10281	1.41582	3.35523	2.95394	1.64206	0.535682
C02F5.12	WBGene00015352	C02F5.12	20.2865	23.0472	27.2462	31.1408	11.1121	10.4557	6.51866	6.05924	3.18443	4.48639	28.4727	29.6848	7.27752	6.06048	23.8923	14.3027	15.8211	21.8108	8.23574	10.232	8.58141	26.3473	5.7703
C02F5.13	WBGene00015353	C02F5.13	40.7788	68.5083	8.73567	10.9631	10.3873	6.16285	6.03612	4.86081	11.9168	6.07875	16.1837	14.4512	4.47225	5.3396	37.6743	6.70293	22.4324	12.0924	3.01024	5.04898	4.4806	12.2304	3.6686
C02F5.14	WBGene00044445	C02F5.14	0.274807	0.0735213	3.52669	1.35272	1.71319	3.08392	70.6958	83.3701	4.12577	9.37124	6.55443	9.21862	50.8625	43.8484	0.0861697	3.72857	0.0973077	5.78972	28.3591	77.8194	88.4647	7.35402	56.9623
C02F5.2	WBGene00015345	C02F5.2	0.0653847	0	0.988907	2.51792	0.095102	0.095102	0.125901	0.524181	4.65803	53.9265	0.630269	0.908039	0	0	0	0.116626	0.16433	0.304175	0.0747085	0.527549	0	0.861838	0
C02F5.3	WBGene00015346	C02F5.3	95.6571	93.2959	67.0272	70.402	61.8436	97.6646	52.033	46.4785	28.9958	31.0824	68.0803	69.1689	60.9347	56.2702	92.3187	148.78	58.6272	50.372	38.2735	62.0401	46.6127	49.3752	41.6035
C02F5.4	WBGene00015347	cids-1	45.7322	61.988	19.0159	26.4693	15.1887	14.5863	6.9792	6.90143	20.1093	9.02091	26.5129	24.1579	8.48852	7.14778	49.0238	14.29	31.9781	20.5529	5.67418	8.99942	7.31966	22.7719	6.13349
C02F5.5	WBGene00015348	C02F5.5	0.381382	0.713049	0.192883	0.559309	0.1996	0.0429423	0.205586	1.04103	6.30689	136.962	0.253201	0.204813	0.0448487	0.178029	1.16964	0.391528	0.25607	0.221797	0.0501305	0	0	0.305706	0.0599005
C02F5.6	WBGene00015349	C02F5.6	45.021	45.0406	3.56764	4.44	10.6459	4.65553	6.35733	6.04979	11.5076	22.381	11.2062	11.267	4.1453	4.73273	25.0882	5.29568	28.2274	10.4141	3.76247	6.62932	7.39701	8.23645	4.03708
C02F5.7	WBGene00015350	C02F5.7	3.51519	4.76805	22.4214	22.2192	10.2905	32.3167	33.2168	44.6744	7.24838	34.4503	13.9824	20.1594	26.4215	23.0417	7.4795	39.3036	3.18377	13.8474	24.3478	48.9703	43.7743	16.2009	17.0903
C02F5.8	WBGene00006627	tsp-1	0.0851681	0.289493	1.23184	1.73469	0.37697	2.06348	0.540408	1.25816	0.737702	1.823	1.48178	1.43199	2.95538	2.45666	0.213649	6.31992	0.0501063	1.6808	2.26771	2.83864	4.66727	1.62967	0.68938
C02F5.9	WBGene00003952	pbs-6	331.566	409.336	45.2561	47.2235	100.452	124.824	180.747	209.491	222.677	208.544	98.6852	90.3354	175.019	165.726	182.801	119.016	183.727	100.145	150.476	170.604	170.796	75.6671	167.686
C02G6.1	WBGene00015359	C02G6.1	0.211959	0.265485	0.813767	1.38134	0.880711	3.87628	3.65604	2.25655	0.924787	1.08394	0.326076	0.40195	3.22207	2.99281	0.276384	2.14877	0.407754	0.432374	2.94493	2.12516	2.00053	0.424216	2.35435
C02G6.2	WBGene00015360	C02G6.2	0.0379175	0.00711493	0.0619619	0.103957	0.036172	0.060979	0.286279	0.29835	0.251877	4.81724	0.0402083	0.0385424	0.152461	0.073797	0.0526992	0.196042	0.0482185	0.0375352	0.137389	0.113059	0.221678	0.0456831	0.128526
C02G6.3	WBGene00044803	C02G6.3	0	0.0850377	7.91334	5.26605	0.165436	0.165436	6.20619	8.56568	0.829531	0.390541	13.9716	20.3769	6.16449	4.31237	4.22399	0.437646	0.271924	14.7736	3.42007	7.29281	6.15858	13.5552	7.88254
C02H6.1	WBGene00015361	C02H6.1	0.0179119	0	0.0229616	0	0.13323	0.0717835	0.033594	0.0732343	0	0.0248597	0.0212167	0.026255	0.0794678	0.197833	0	0.208425	0	0	0.0194618	0	0	0	0.021209
C02H6.2	WBGene00015362	fbxa-105	0.100049	0	0.511642	0.404437	2.12958	5.79948	4.32921	3.31546	1.03809	2.32879	4.47605	4.92404	6.84007	5.72886	0.0799183	10.5641	0.192877	2.45905	3.81772	7.41345	11.0736	2.95499	2.71603
C02H7.1	WBGene00001127	dyf-11	3.03938	1.31824	14.7105	11.8096	7.63962	6.67042	1.03068	0.876074	0.448777	0.995677	13.521	12.1775	2.04492	1.50717	8.93041	9.62015	5.54679	13.0261	4.29634	2.1629	2.55313	12.7419	2.17128
C02H7.2	WBGene00015364	npr-19	0.0377181	0.0389633	0.109674	0.227795	0.912124	2.01627	0.709456	0.442386	0.0781	0.474104	0.653218	0.69441	1.34308	0.898214	0.0962081	2.60156	0.0514897	0.75969	1.50042	0.874086	0.994164	0.847161	0.8478
C02H7.3	WBGene00000086	aex-3	0.421355	1.15421	27.8607	24.0709	8.49008	12.6122	5.60492	5.71308	1.94452	7.71047	27.6165	22.4404	8.28622	6.75769	8.72235	16.4885	2.57833	27.957	12.0698	6.13029	7.87967	27.1441	6.9321
C03A3.1	WBGene00007266	C03A3.1	1.03196	7.22527	86.2297	90.0052	7.50478	9.42786	5.54643	5.19256	1.00246	1.5272	59.2305	46.9069	11.6109	7.65644	26.4507	12.4071	4.72767	62.6221	10.6781	5.61404	6.40926	53.176	6.89491
C03A3.2	WBGene00007267	C03A3.2	35.0721	33.7581	28.8774	24.6462	25.0398	48.4236	48.407	49.2375	17.931	16.0502	49.0374	38.8136	48.7035	39.4386	31.814	41.3493	15.953	54.8982	38.879	32.8878	39.2951	51.9879	36.4792
C03A3.3	WBGene00007268	C03A3.3	0.0209403	0.0294527	0.411492	0.090104	0.281496	1.66512	0.423903	0.579346	0.0184989	0.169275	1.09063	0.921126	0.696525	0.367777	0.110205	1.40065	0.100039	1.11817	0.755784	0.337909	0.305368	1.11792	0.617093
C03A7.10	WBGene00015368	srt-65	0.0189025	0	0.0183881	0.0907077	0.466967	1.40098	0.736743	0.760896	0.164354	0.245145	0.160002	0.210655	0.669852	0.387796	0	1.14787	0.0374447	0.142856	0.646886	0.457539	0.927917	0.0954206	0.425633
C03A7.11	WBGene00015369	ugt-51	2.30701	4.16762	7.6908	10.399	2.61541	8.41067	5.62569	5.99504	2.22011	12.7846	10.9724	12.3247	4.57123	3.43526	5.31432	3.92842	0.960507	7.09854	3.55618	7.96065	7.95464	9.20097	2.37372
C03A7.12	WBGene00015370	C03A7.12	0.148531	0.281304	5.64991	5.85001	0.141752	0.219523	0.527113	0.688412	1.12563	3.87722	1.92041	1.52371	0.258103	0.303605	1.24029	0.159819	0.527379	1.55649	0.509659	0.198234	1.07036	1.22501	0.185193
C03A7.13	WBGene00015371	C03A7.13	0	0	2.77694	4.13122	0.196498	0.180437	0.198135	0.690545	1.11943	2.22993	1.04768	0.924326	0.165139	0.197526	0.786808	0.0298866	0.154775	0.765351	0.213956	0.358689	0.362635	0.794003	0.122045
C03A7.14	WBGene00000031	abu-8	0.0933689	0.679259	7.55613	3.89001	6.86639	1.49225	50.4353	41.4409	27.9762	1.17899	158.133	206.901	115.206	81.557	4.1038	2.17254	0.997805	203.012	37.6104	51.8751	185.466	153.009	10.7535
C03A7.2	WBGene00015366	C03A7.2	0.163757	0.380682	0.30374	0.2347	0.443036	0.75586	0.11634	0.191623	0.590557	0.272697	0.292697	0.205133	0	0.0640407	0.206101	0	0.804168	0.138184	0.0404762	0.143705	0	0.106347	0.0976243
C03A7.3	WBGene00005887	srw-140	0	0	0	0	0	0.0198557	0.0313724	0.0341587	0.0258242	0	0	0	0.0103721	0.0115917	0	0	0	0	0	0	0.043152	0	0
C03A7.4	WBGene00004099	pqn-5	0.041832	0.337556	0.661494	0.500637	0.67857	0.25848	33.1353	28.6375	26.597	0.609924	15.6408	23.4045	41.4651	41.6724	0.175974	0.421562	0.0844694	30.8248	11.2404	17.455	81.2208	17.9365	4.68042
C03A7.5	WBGene00005929	srx-38	0	0	0	0.046029	0.1194	0.792249	0.127065	0.341402	0.0347003	0.0409153	0.024956	0.0248328	0.562268	0.353461	0	1.0958	0	0.0368896	0.175153	0.165729	0	0.0337235	0.249469
C03A7.6	WBGene00005930	srx-39	0	0.286803	0	0	0	0	0	0	0	0	0	0	0	0	0.03668	0	0	0	0	0	0	0	0
C03A7.7	WBGene00000029	abu-6	0.0186327	0.41919	0.978149	0.637766	0.532652	0.280723	25.3686	23.6638	20.6144	0.441602	19.6378	26.1385	24.9753	27.0096	0.336538	0.380614	0.0814613	31.6808	6.87353	10.2844	47.6122	18.1563	2.95241
C03A7.8	WBGene00000030	abu-7	0.0566075	0.530253	2.37127	1.08707	1.53428	0.530393	30.0097	28.5825	25.3421	0.621257	45.4911	60.1491	44.3028	36.375	1.17251	0.66281	0.21984	73.7739	13.38	16.9836	68.0872	43.2152	4.36158
C03A7.9	WBGene00015367	srt-64	0.0163216	0	0	0	0.0474337	0.112494	0.298165	0.133863	0.0137865	0	0.0198302	0	0.126796	0.106313	0.101685	0.16043	0	0	0.0468522	0	0.0471304	0	0
C03B1.1	WBGene00015372	C03B1.1	0.112756	0.0588217	0.326331	0.090857	0.184135	0.0589207	0.0438413	0	0	0	0.244675	0.177532	0.0476145	0.0453597	0.262431	0.140871	0.0509057	0.188619	0	0	0	0.190497	0.0469777
C03B1.10	WBGene00015380	C03B1.10	17.9489	1.63331	0	9.53397	21.8224	0	0	0	0	2.95607	0	1.40392	0	0.900775	39.1726	0	13.633	3.30358	0	0	6.70654	2.04895	0
C03B1.12	WBGene00003053	lmp-1	938.489	623.331	310.387	305.881	380.647	240.434	267.483	287.392	144.038	168.224	706.745	571.354	381.158	299.16	728.185	254.974	535.684	650.319	380.43	218.479	234.43	608.74	281.881
C03B1.13	WBGene00015381	C03B1.13	7.43275	5.54219	4.7802	5.17406	2.69988	4.91463	4.64606	3.51908	2.47698	6.69718	7.20514	4.53625	7.44683	5.23282	7.07805	4.95737	2.14527	5.03686	3.88996	6.67807	9.66762	5.44688	2.99904
C03B1.14	WBGene00015382	C03B1.14	0.409538	0.722569	0.689301	1.536	1.81849	2.89155	2.85723	2.11541	2.37883	2.73559	3.82009	1.01428	7.34565	4.19068	0.909532	5.61217	0.376681	1.72056	4.71331	3.17426	4.24974	1.05203	2.69883
C03B1.2	WBGene00015373	C03B1.2	0.0502147	0.105857	0.0212951	0.045139	0.50901	0.829002	0.451139	0.263093	0.079123	0.248867	0.145842	0.243958	0.543315	0.485024	0.048997	1.39093	0.0929777	0.101838	0.714895	0.70168	0.3386	0.221011	0.618517
C03B1.3	WBGene00015374	C03B1.3	0	0	0.100374	0.21368	0	0	0.206515	0	0	0.0633135	0	0.258644	0.603124	0.0739655	0.16752	0.15303	0	0.136174	0.23472	0	0	0.168246	0
C03B1.4	WBGene00015375	C03B1.4	0.0501383	0	0.311797	0.51951	0.0364343	0.0697502	0	0.105149	0	0.258536	0.364492	0.332612	0.619025	0.140158	0.74827	0.672169	0.099333	0.314072	0.210951	0.254733	0.193881	0.215016	0.058093
C03B1.5	WBGene00015376	C03B1.5	0	0	1.24553	0.653143	0.895364	1.19803	0.890534	1.00704	0.198535	0.15656	4.56578	2.78174	1.89818	0.966935	0.621162	2.19333	0.190102	2.75886	1.21414	0.70357	0.629436	3.46905	1.00415
C03B1.6	WBGene00015377	C03B1.6	0	0	0	0	0.65027	2.17004	0.116457	0	0.0399284	0	0.12828	0.145425	0.243458	0.129766	0	0.578809	0	0.0613093	0.135202	0.172498	0.204008	0	0.111774
C03B1.7	WBGene00015378	C03B1.7	10.1739	6.75752	5.3491	6.55774	5.52108	3.83555	1.97037	1.58861	1.76579	1.85155	8.79986	6.39168	2.38204	1.66752	10.0415	3.66208	9.09002	4.98384	2.4444	2.076	2.1565	4.94541	2.03118
C03B1.9	WBGene00015379	C03B1.9	0	0	0	0	0.0982383	0.0982383	0.0650267	0.270734	0.0298517	0	0	0	0	0.0262117	0.0756513	0.222733	0	0	0.044569	0	0.487884	0	0.14669
C03B8.2	WBGene00015385	C03B8.2	2.69508	2.55126	5.71849	6.16538	1.18024	2.76462	3.37086	2.89295	5.9595	7.04988	3.8657	3.85089	1.89035	1.94121	6.03192	1.71506	1.91844	3.09945	1.73812	2.41514	3.30751	2.30255	1.74074
C03B8.3	WBGene00015386	C03B8.3	0.177783	0.101282	0.448399	0.920253	0.213554	0.162063	0.190675	0.426026	1.2645	25.0328	0.353743	0.503232	0.0326355	0.0182364	0.386849	0.351765	0.177116	0.18956	0.134974	0.075358	0.571402	0.174218	0.277653
C03B8.4	WBGene00003002	lin-13	69.3936	56.5793	37.9517	45.9755	32.7034	27.5788	17.5011	16.7614	23.1348	24.9668	41.4526	41.7848	14.6699	12.9568	70.4543	24.2035	45.7015	36.6178	11.8943	14.6649	14.5949	39.4795	12.7962
C03C10.1	WBGene00002202	kin-19	465.009	365.774	402.911	440.487	239.957	252.656	227.36	259.057	216.73	326.871	336.108	347.987	208.339	235.411	379.739	239.437	295.264	328.642	208.279	216.551	199.272	362.296	209.766
C03C10.2	WBGene00007269	C03C10.2	0.0567902	0.0706056	0.185031	0.143291	0.122518	0.0233355	0.0347267	0.348874	0.899898	23.176	0.057889	0.0482893	0	0	0.140847	0	0.0767127	0.0418087	0	0	0	0.0547012	0
C03C10.3	WBGene00004392	rnr-2	1088.64	1065.99	97.5485	98.691	743.785	59.0409	38.2152	35.1666	153.143	18.475	290.164	250.649	29.8121	27.2585	832.558	55.2623	1400.96	214.516	22.6142	30.2664	32.9649	219.835	33.1666
C03C10.4	WBGene00007270	C03C10.4	185.349	210.83	22.7991	29.2205	39.5824	37.0054	46.8607	54.5757	59.7435	110.264	71.2115	68.4613	53.6876	57.5203	144.255	65.3422	116.717	60.235	62.76	59.2374	53.877	57.599	48.9081
C03C10.5	WBGene00007271	C03C10.5	5.02759	22.3769	992.699	1050.8	26.1557	1.29958	0	0.853107	0.992985	1.37652	344.56	386.057	3.00787	0	198.895	0.79686	42.0374	331.901	1.01497	0	0	347.592	0
C03C10.7	WBGene00007273	C03C10.7	0.0835598	0.716791	0.111885	0.097447	0.0343403	0.128544	0.0496143	0.0991063	0.0409784	0.556996	0.0287086	0.035526	0	0.0183289	0.188687	0.0842257	0	0.0394487	0.052668	0.0953245	0	0.0416919	0
C03C10.9	WBGene00185075	C03C10.9	23.9192	226.711	2630.19	2539.73	866.991	6.53063	9.18207	12.8761	3.04415	9.3879	932.634	1111.71	15.429	0	593.77	8.0087	576.271	838.02	6.3099	0	0	1009.46	5.09375
C03C11.1	WBGene00007274	C03C11.1	0.0682357	0.087291	0.126672	0.196865	0.776195	0.378576	0.193322	1.08467	6.45403	140.536	0.473961	0.489613	1.00831	0.265968	0.187479	1.09539	0.135166	0.444965	0.454944	0.305692	0.694977	0.481532	0.38656
C03C11.2	WBGene00001483	fog-3	7.71299	3.24198	0.389705	0.173221	0.537679	0.434644	14.1339	17.1555	2.30869	58.2291	0.457601	0.669441	4.08868	3.9095	1.01584	0.814338	2.64072	2.66545	2.89591	3.66793	1.71989	1.696	4.76527
C03D6.1	WBGene00007275	C03D6.1	0.17763	0.339647	1.19186	1.36346	2.56245	8.28654	5.54505	6.1155	1.40036	3.36027	0.959063	1.44219	10.5593	11.6168	0.575416	11.4734	0.124469	1.23429	4.6467	3.72261	4.09335	1.97902	5.7049
C03D6.3	WBGene00000466	cel-1	64.5526	58.731	28.3482	35.1724	20.5657	15.2582	12.3523	11.5918	15.6179	12.69	34.9541	33.2642	11.562	8.75394	61.1774	19.6494	46.3135	29.8345	9.41879	13.3668	11.3383	28.6307	8.70664
C03D6.4	WBGene00003800	npp-14	92.2997	80.9669	21.1987	27.0133	45.1087	30.4963	22.6343	23.0561	46.9704	27.5687	35.9372	32.3186	17.6515	17.2356	69.535	29.8011	75.0496	29.4762	16.4712	24.4777	21.6033	31.9738	17.3788
C03D6.5	WBGene00007277	asfl-1	64.4731	71.2854	2.30739	2.53692	35.3451	1.24697	5.48011	6.82797	36.3469	25.425	11.7598	10.2407	2.11469	2.07272	28.8477	0.862434	70.1151	11.5939	1.91643	3.27997	8.28127	10.5915	2.46891
C03D6.6	WBGene00007278	lab-1	39.4229	42.1567	1.13591	0.867673	7.26092	1.62204	0.56922	1.01238	21.37	60.6957	6.49223	6.51075	0.596372	0.759814	29.3622	0.875594	32.738	6.13201	0.237165	0.506151	1.67717	5.44315	0.306783
C03D6.8	WBGene00004437	rpl-24.2	273.209	374.974	335.253	335.764	223.703	337.985	169.241	158.102	88.17	96.7779	270.733	260.54	223.339	194.938	332.882	464.789	176.323	196.552	177.29	297.359	249.275	243.699	199.611
C03E10.1	WBGene00007279	C03E10.1	0	0	0	0	0	0	0	0	0	0	0	0	0	0	0	0.0722563	0	0	0	0	0	0	0
C03E10.3	WBGene00007281	C03E10.3	0.230566	0.302648	0.235701	0.494862	1.27495	3.43713	0.728458	0.128873	0.315074	0.351805	0.305467	0.249233	0.986946	0.915396	0.285767	3.21905	0.20948	0.329539	0.881621	1.02103	0.521969	0.339307	0.971282
C03E10.4	WBGene00001645	gly-20	45.259	47.251	27.304	26.6386	22.8519	25.804	17.2342	17.8836	30.347	33.9704	35.3199	37.0564	18.6992	20.685	47.9549	24.4534	31.4807	36.583	15.7108	19.6378	16.4807	33.7862	15.4286
C03E10.5	WBGene00007282	clec-223	0.0107227	0.25904	0.100689	0.0872311	0.127337	0.0593753	0.0499411	0	86.5345	2.33529	0.0170381	0.00702805	0.0358878	0.0185062	0	0.111822	0.0105902	0.078041	0.0175405	0.0149835	0	0.0370206	0.038998
C03E10.6	WBGene00007283	clec-222	0	0	0.0294289	0.0461503	0	0	0	0	8.14255	0.346085	0	0	0	0	0	0	0	0	0	0	0	0	0
C03F11.1	WBGene00015387	C03F11.1	0.224388	0.0172534	0.26164	0.331119	0.725215	2.0025	0.683308	0.674063	0.117147	0.57865	1.01214	0.60495	1.03302	0.67088	0.138199	3.0534	0.0718635	0.710869	1.05664	0.938114	0.799785	0.853811	0.889713
C03F11.2	WBGene00015388	C03F11.2	0	0.108397	0.951451	0.493307	0.666043	1.2333	1.73266	1.51944	0.397446	0.432042	5.80801	4.1266	3.50258	1.54885	1.12311	1.18085	0.182942	5.31923	1.80191	1.44538	2.64707	4.31869	0.695812
C03F11.3	WBGene00015389	scav-1	0.435439	1.59839	17.8356	17.5432	19.9212	52.406	36.9642	32.0647	11.4536	15.9961	19.3706	14.7198	61.3059	44.9712	7.72244	53.5315	1.27033	17.9818	47.1032	21.5692	34.2938	16.0866	32.8428
C03F11.4	WBGene00015390	C03F11.4	0.319474	0.145951	1.10487	1.17304	1.99515	5.41936	1.78542	1.90457	2.55525	2.33476	3.00079	2.57259	1.78737	1.60998	0.341536	7.42468	0.0476882	2.52275	2.25195	1.585	1.18366	2.594	1.43136
C03G5.1	WBGene00015391	sdha-1	60.3927	45.3756	91.8056	82.2957	89.6625	96.1573	127.15	112.812	59.8174	100.682	133.001	95.6136	226.31	196.95	74.2362	116.231	60.0332	117.462	226.93	114.851	158.053	120.54	170.04
C03G5.10	WBGene00044338	nspc-3	0	0.044281	0.279049	0.208502	1.81018	6.52017	94.8584	59.8074	34.0787	1.49168	0.508926	0.499478	20.5371	15.0071	0.229639	16.4131	0	0.628219	13.8575	85.7698	107.548	0.612589	28.0894
C03G5.11	WBGene00044339	nspc-4	0	0.297294	0.293915	0	0.2523	0.329202	142.702	92.895	50.575	1.25675	0.0351106	0.0349372	11.638	4.3874	0.448847	2.39905	0	0	9.92303	148.949	168.376	0	24.8326
C03G5.12	WBGene00044340	nspc-5	0	0.152057	0.296233	0	0.129155	0.188205	38.0948	15.7364	27.5591	0.716464	0.213716	0.373887	5.25399	3.0225	0	1.97144	0	0.365556	2.90442	20.6702	38.0168	0.255275	7.53576
C03G5.13	WBGene00044357	nspc-6	0	0.152057	0.296233	0	0.129155	0.188205	38.4032	16.2451	27.2868	0.716464	0.213716	0.373887	5.372	3.0225	0	1.97144	0	0.365556	3.28254	21.594	38.0168	0.255275	7.41245
C03G5.2	WBGene00015392	nspc-7	0	0.0409553	0.356292	0.192843	2.72038	10.0257	102.583	55.8649	35.7989	1.45565	0.281805	0.867034	18.7869	11.246	0.473557	9.4308	0	0.659859	13.5324	90.6932	115.784	0.640806	25.9005
C03G5.7	WBGene00001448	flp-5	0.073994	0.105986	5.42179	1.32468	43.4618	130.921	82.7403	94.9579	20.7396	100.351	52.3785	34.7925	142.251	106.281	5.4407	209.406	0.770609	51.5406	238.742	99.8424	113.283	32.6535	123.79
C03G5.8	WBGene00023477	nspc-1	0	0.303958	0.267643	0.175488	1.52315	5.35363	116.697	58.9188	36.2617	1.58297	0.504063	0.586151	21.7856	14.2283	0.193226	11.0496	0	0.6145	13.7731	106.463	138.081	0.629201	28.7503
C03G5.9	WBGene00044337	nspc-2	0	0.152057	0.296233	0	0.129155	0.188205	38.4032	16.2451	27.2868	0.716464	0.213716	0.373887	5.372	3.0225	0	1.97144	0	0.365556	3.28254	21.594	38.0168	0.255275	7.41245
C03G6.10	WBGene00015396	nhr-148	0.0151181	0.549478	3.71917	5.12027	1.09228	1.28926	0.986166	0.741999	0.168447	0.170166	1.84011	1.41274	1.05095	1.00375	0.696252	2.06105	0.162787	1.05101	0.708974	1.66489	0.931394	1.20295	0.689899
C03G6.11	WBGene00005439	srh-231	0	0	0	0	0	0	0	0	0	0	0	0	0	0.0414223	0	0	0	0	0	0	0	0	0
C03G6.12	WBGene00015397	nhr-149	0.119978	0.26088	2.8933	2.18206	0.277145	0.133235	0.0487159	0.0947346	0	0.0289339	1.10623	1.57632	0.080996	0.167155	0.772997	0.1661	0.0608083	0.847042	0.0777265	0.271719	0.058866	0.94926	0.0441235
C03G6.13	WBGene00015398	tag-293	0	0	0.0169351	0	0.453819	1.07588	0.371098	0.169768	0.1969	0.10575	0.16353	0.0505059	0.771629	0.453111	0.0802355	9.04848	0	0.118694	0.89791	0.571543	1.78518	0.0422913	0.429353
C03G6.14	WBGene00015399	cyp-35A1	0	0	0.124668	0.221605	0.320707	1.86935	1.21363	1.0551	0.35126	2.4554	0.0316408	0.0647323	0.526394	0.496773	0.069559	2.10616	0.0115048	0.0240859	1.41887	0.63303	1.32705	0.019853	0.828956
C03G6.15	WBGene00015400	cyp-35A2	0.0227707	0.0968843	5.34723	5.63894	5.4915	18.5798	37.2874	41.2046	19.5825	26.2831	1.25164	2.17153	7.839	13.3338	2.97339	28.6917	0.208622	1.13046	43.8027	16.4791	25.1812	1.40062	35.9083
C03G6.16	WBGene00015401	srsx-24	0	0.203251	0.0192193	0	0	0.0262535	0	0	0	0.0340864	0.0596136	0.0297044	0.0137129	0.0595318	0	0.257532	0	0	0.0225744	0	0	0	0.0239953
C03G6.17	WBGene00015402	C03G6.17	0.0166519	0.0571023	1.51972	0.915265	2.91576	9.70644	2.30228	1.26297	0.998865	3.88212	2.02357	2.54306	6.0859	6.94243	0.801656	17.6582	0	1.81882	6.41185	5.4145	7.36589	2.34233	2.93326
C03G6.18	WBGene00005646	srp-5	0.547617	0.493033	0.751329	0.637351	0.950251	2.80791	2.13995	2.05277	2.04328	5.39323	2.99079	2.55562	3.71858	3.46198	0.338702	3.6652	0.772407	2.83418	2.71602	3.5145	4.13856	2.61528	2.77897
C03G6.19	WBGene00005647	srp-6	2.3345	2.03381	4.20773	3.80372	4.55453	9.83533	10.3306	10.992	13.3772	23.7749	15.9009	13.9561	24.7028	18.7416	2.26645	14.5594	1.79452	15.8075	14.0687	16.7581	20.4723	15.8336	12.1015
C03G6.2	WBGene00005947	srx-56	0.0252331	0.27293	0	0	0.375897	1.94262	0.490101	0.941124	0.0175777	0.201103	0.0725245	0.0598315	0.735912	0.627494	0	1.59165	0	0.0284152	0.388321	0.404365	0.34474	0.0326679	0.35582
C03G6.3	WBGene00005602	srj-14	0.0098103	0.144205	0.0176973	0.100635	0.314698	1.77691	1.91598	1.90911	0.670029	1.67292	0.206464	0.132735	2.12196	2.23531	0.0135674	2.17562	0.0175269	0.152955	1.64882	4.41376	5.38455	0.129513	0.800649
C03G6.5	WBGene00015393	C03G6.5	0	0	0.599882	0.59692	7.92857	27.5181	31.4413	23.8807	3.88162	20.2121	1.3921	1.28127	27.1652	32.2474	0	21.8454	0.0701823	0.753548	19.7046	57.8666	60.4287	0.952087	21.7474
C03G6.6	WBGene00015394	C03G6.6	0	0	1.02635	0.347373	0	0	0	0.036408	0.0161191	0	0.323062	0.597482	0	0.103445	0.076186	0.171122	0	0.445246	0	0	0	0.344598	0
C03G6.7	WBGene00005480	srh-275	0	0	0	0	0.102844	0	0.0349593	0	0	0	0	0.0250358	0	0	0.0745347	0.175997	0	0	0.0409894	0	0	0	0
C03G6.8	WBGene00015395	nhr-147	0.0148961	0.65226	5.01683	6.63392	1.08766	1.51027	0.27829	0.304393	0.0263185	0.22502	1.54926	2.03386	0.834494	0.619024	1.05909	3.17923	0.141709	1.1734	0.553708	0.908169	1.07535	1.55889	0.478444
C03G6.9	WBGene00005450	srh-244	0	0.0594377	0.150901	0.086276	0.321155	0	0	0.0330679	0	0	0.157594	0.0730744	0.0427855	0.0387825	0	0.0277747	0	0.0911953	0.0228612	0	0	0.11808	0
C03H12.1	WBGene00007284	C03H12.1	18.7415	21.9017	25.458	27.6957	20.4115	15.6803	11.0446	9.30461	6.179	5.89661	34.001	24.0975	15.3551	11.8695	31.9622	17.7728	20.6206	28.6504	14.6303	8.66653	8.23289	27.3508	13.124
C03H5.1	WBGene00015403	clec-10	0.015559	0.0604154	0.406128	0.463415	8.566	23.7026	12.1491	19.3175	5.02985	1.83504	9.86054	9.57021	42.0763	30.9954	0.125396	24.1028	0.0520878	10.014	44.7861	3.38219	5.30801	4.52163	21.8339
C03H5.2	WBGene00015404	C03H5.2	21.8412	22.5095	64.6073	61.3632	22.7408	40.6756	81.3219	99.7393	52.5721	91.2385	44.0564	56.2298	60.0544	74.4005	31.5127	40.0853	12.1255	44.0386	52.2234	65.0184	51.6573	50.6598	54.3867
C03H5.3	WBGene00015405	C03H5.3	82.3545	103.988	37.7155	44.9357	103.885	58.0289	26.0853	20.2895	31.7047	21.8658	45.361	43.4305	22.5885	21.8302	92.6445	60.278	131.964	33.472	25.5992	29.7586	19.8941	28.3488	25.811
C03H5.4	WBGene00015406	C03H5.4	2.36683	1.66671	0.751788	0.800497	0	0.0666787	0.108516	0	0.129638	1.53578	0.485422	0.711225	0.148014	0.1167	1.12915	0.0804117	0.099403	0.403218	0.123444	0.509575	0.144812	0.0884845	0
C03H5.5	WBGene00015407	C03H5.5	0.790566	1.38676	6.5176	8.50612	3.31105	8.62331	8.54284	7.65049	3.96615	5.19248	6.02292	6.51107	8.36207	8.16412	1.66623	8.18709	0.933514	3.80198	6.36666	8.27417	7.04985	5.60987	5.79641
C03H5.6	WBGene00015408	C03H5.6	0.106874	0.143443	1.37068	0.554271	4.97447	10.2752	5.1478	4.34122	0.324873	1.78866	9.88012	10.4246	6.94226	7.63919	0.220751	9.94126	0.300718	7.40243	6.84462	7.00412	6.36326	9.35662	6.97405
C03H5.7	WBGene00015409	C03H5.7	11.1687	8.66691	0.552331	0.851257	0.981645	2.60384	0.233567	0.390103	0.10252	0.204888	3.55244	2.54711	0.678551	0.378571	7.85803	2.64888	1.64779	3.76846	0.750819	0.426809	0.433135	2.81562	0.249777
C04A11.1	WBGene00007285	C04A11.1	0.155533	0.3367	7.0832	3.6817	3.05964	5.67596	4.23221	3.94336	2.25578	2.51725	22.6582	18.4527	8.13782	6.77146	2.18037	8.21823	0.526789	22.414	6.53366	4.93901	8.20766	17.4117	3.67406
C04A11.2	WBGene00007286	C04A11.2	28.0522	23.9658	30.6609	28.8026	16.0628	1.22681	0.830826	1.227	1.76261	0.30244	28.4773	21.5841	1.57819	0.498848	40.647	1.34185	23.7858	28.9596	0.978687	1.12714	0.902702	28.2702	0.794556
C04A11.3	WBGene00007287	gck-4	43.5849	36.5902	57.5823	65.3065	53.5365	18.5787	12.6706	12.1819	10.9344	10.6554	53.8064	39.3826	18.1679	12.3628	59.824	25.3053	61.1028	51.3103	18.7248	20.3708	25.1918	44.3763	14.5318
C04A11.4	WBGene00000074	adm-2	10.486	10.5715	16.5509	13.5006	11.6941	12.1285	9.08067	9.46904	6.69888	7.77703	24.1583	17.2301	20.5131	10.1029	13.9959	19.1655	13.4163	25.8504	21.6301	20.7791	27.9809	19.4187	11.1276
C04A11.5	WBGene00007288	C04A11.5	0.0638257	0	0.101939	0.463003	1.00379	12.5262	4.39629	5.41864	3.20911	36.4138	3.58385	2.41614	9.07901	10.7423	0.298776	13.623	0	1.58323	9.65843	10.5284	21.681	4.22854	4.94849
C04A2.1	WBGene00015410	tbc-6	4.26701	3.37846	3.10535	3.75418	3.27481	7.03495	5.69212	3.59675	5.20462	14.5494	4.42893	5.67267	7.30408	8.01739	5.00673	11.0999	3.08871	3.19857	5.90436	8.96337	14.6428	3.55795	4.00792
C04A2.3	WBGene00001194	egl-27	97.1294	103.108	167.674	162.027	116.896	99.8453	35.6402	42.7012	77.822	55.5089	118.697	122.148	43.6799	33.2099	125.357	98.1561	99.8604	109.222	48.1291	53.3434	56.2108	113.796	40.2688
C04A2.7	WBGene00001023	dnj-5	326.002	258.344	91.7048	107.848	113.513	37.7912	29.4769	33.6174	90.2812	51.5819	113.882	105.672	28.4229	26.9248	212	42.9764	247.169	139.327	28.4281	33.0018	36.3108	108.847	24.474
C04B4.1	WBGene00007289	C04B4.1	0.0405267	0.0989483	0.014368	0.0299017	0	0	0.0446414	0.0584719	0.0598379	0	0.012001	0.0132106	0.024667	0	0.0489033	0.0175997	0.049597	0.0323489	0	0	0	0.0534389	0
C04B4.2	WBGene00007290	C04B4.2	19.2331	21.1894	0.335466	0.437619	3.9921	0.51364	0.0372268	0.0333283	20.3259	0.325375	4.63656	3.70788	0.0420838	0	9.74525	0.206171	10.4967	4.65317	0.0330279	0	0	3.82204	0.0475583
C04B4.3	WBGene00007291	lips-2	0	0	0	0	0	1.0666	0.037622	0	0	1.9144	0	0	0	0.041886	0.11681	0	0.043684	0	0	0	0	0.0592604	0
C04B4.4	WBGene00007292	C04B4.4	0.014316	0	0.036807	0.0308942	0	0	0	0.051605	0	0.0734208	0.197743	0.132805	0.0265145	0	0.05836	0	0.0255785	0.123751	0	0	0	0.0833923	0
C04B4.5	WBGene00007293	C04B4.5	0	0	0	0.077812	0.175645	0	0	0	0	0.0566365	0	0	0	0	0	0	0	0	0	0	0	0	0
C04B4.6	WBGene00007294	C04B4.6	0	0	0	0	0	0.203221	0	0	0	0.12663	0	0	0	0	0	0	0	0	0	0	0	0	0
C04C11.1	WBGene00007295	C04C11.1	0.0426747	0	0.708655	0.683044	0.773027	1.51073	1.13235	0.664154	1.38561	1.23286	4.01303	2.73595	2.91282	2.42459	0.472119	2.67493	0.143225	2.76864	3.36693	1.10482	2.56007	3.14139	1.57424
C04C11.2	WBGene00007296	arrd-25	29.5219	36.8659	116.439	118.437	62.9353	52.2947	37.7575	40.0673	14.768	16.9233	120.942	90.9999	48.5339	39.7847	97.2821	72.5188	48.6531	133.903	76.5238	34.9712	46.7205	106.849	52.3783
C04C3.1	WBGene00015411	srz-60	0.597339	1.21669	0.242453	0.663832	0.0969037	0.119056	0.100195	0.0287102	0.014728	0.0110697	0.473664	0.678835	0.0787883	0	0.758336	0.280662	0.0660487	0.868187	0.0190492	0	0	0.801164	0
C04C3.2	WBGene00015412	lgc-9	0.302068	0.309548	0.109559	0.121805	0.66435	1.24942	0.594053	0.607464	0.128871	0.799408	0.204667	0.261526	0.432804	0.448484	0.904904	0.895369	0.250155	0.192665	0.219221	0.511798	0.616683	0.161402	0.232485
C04C3.3	WBGene00015413	C04C3.3	68.6578	66.3906	56.0433	51.2848	123.069	209.307	248.864	236.892	160.238	170.03	61.4455	66.7454	206.065	241.059	46.9079	208.463	65.4562	53.064	224.915	181.206	196.09	59.09	242.443
C04C3.4	WBGene00015414	C04C3.4	6.74446	8.92377	8.50302	3.27565	1.51985	0	14.8637	6.54629	18.9561	21.0324	6.41594	7.63724	1.86687	5.15217	0.550743	2.69485	1.11528	5.87654	2.40318	4.29502	6.33151	3.67454	6.66204
C04C3.5	WBGene00001119	dyf-3	1.59916	1.91157	14.5586	8.83936	16.8571	4.44371	2.72844	1.87213	2.27076	3.10401	5.63602	8.4294	1.86404	1.37633	8.79636	6.47953	2.65015	5.89226	2.70219	7.43496	7.2111	8.22006	3.16494
C04C3.6	WBGene00015416	C04C3.6	0.0168323	0	0	0.0347083	0.34243	1.60582	0.308335	0.295602	0.0466213	0.0891626	0.102253	0.23324	0.0467315	0.159389	0	0.438791	0	0.135338	0.174515	0.171036	0.194421	0.116929	0.196908
C04C3.7	WBGene00015417	C04C3.7	0	0.066818	0.0205107	0	0.240789	0	0.0409253	0	0.482201	0.261163	0	0	0	0	0.043627	0	0	0	0	0	0.0562655	0	0
C04C3.9	WBGene00195067	C04C3.9	0	0	0	0	0	0.233456	0	0	0.147971	4.62819	0.528577	0.52676	0.121588	0.421758	0	0.313092	0	0.75051	0.195234	0.561516	1.35481	0.287611	0.405946
C04D8.1	WBGene00015418	pac-1	43.7074	43.0477	67.8297	63.2641	38.3172	40.0419	25.3636	27.0726	22.2775	22.3834	57.5941	62.9243	25.3311	24.7256	41.0242	38.187	41.7371	53.1476	27.4839	31.1281	25.5403	54.505	26.5755
C04E12.10	WBGene00015439	C04E12.10	0	0	0.0380899	0	0	0.272925	0.100698	0.0953113	0.0199519	0	0.0137378	0	0.0105806	0.0969	0	0.0830127	0	0	0.0598904	0.0244315	0.0589479	0	0.0277715
C04E12.11	WBGene00015440	arrd-20	0.0914503	0.0253569	0.304503	0.358948	0.62897	3.88635	0.732396	2.16129	0.582994	1.91149	0.152602	0.222708	1.85981	2.28686	0	2.0452	0.035725	0.141992	1.64689	3.85466	1.48978	0.148624	1.47656
C04E12.12	WBGene00015441	arrd-21	0.473752	0.312782	0.36186	0.508246	0.622903	1.56377	2.05913	2.34901	0.712543	2.01929	0.3019	0.41465	1.58032	1.27972	0.119582	1.52998	0.333218	0.17658	1.58425	4.0814	2.17734	0.35133	1.72396
C04E12.2	WBGene00015433	C04E12.2	0	0.0967153	0.0346363	0.223664	2.93095	7.98341	11.4513	12.8245	5.25369	8.19767	0	0.0893961	13.6674	14.1641	1.45366e-07	11.8677	0	0	16.1256	15.8657	30.5016	0.0463045	7.08817
C04E12.4	WBGene00015434	C04E12.4	0	0	0.0545673	0.126355	8.2851	24.0083	5.33178	4.74225	2.71751	3.12463	0.0149608	0.0450301	12.1903	15.2657	0.486558	28.2761	0	0.0246636	15.5229	7.80234	6.81897	0.0715428	6.05569
C04E12.5	WBGene00015435	C04E12.5	0	0.0152976	0.0888566	0.0916536	0.446429	1.8498	1.14624	0.97533	0.216252	0.176047	0	0.0131491	1.33997	2.47622	0.165108	1.18014	0	0.1488	1.76349	0.394894	0.989308	0.0383809	0.763312
C04E12.6	WBGene00015436	C04E12.6	0	0.561123	0.082856	0	0	0.0543817	0.0787323	0	0.0722768	0.0498105	0	0	0.312901	0.248359	0	0.495827	0	0	0.154656	0.393374	0.35438	0	0.170641
C04E12.7	WBGene00015437	scrm-3	0.993035	0.523596	0.645804	0.336196	0.90237	0.926073	1.93651	2.48933	0.495915	0.664527	0.39619	0.466241	1.7851	2.26359	0.279025	0.885666	0.351447	0.5552	2.22859	2.24914	1.37192	0.657273	1.97103
C04E12.8	WBGene00006012	srx-121	0	0	0.0216633	0	0	0	0.0345887	0	0	0	0	0.0247704	0	0	0	0	0	0	0	0	0	0	0
C04E12.9	WBGene00015438	srbc-2	0	0	0	0.0357813	0	0	0	0.027497	0	0.0106021	0	0	0	0	0.0280085	0	0	0	0	0	0	0	0
C04E6.10	WBGene00005093	srd-15	0	0	0	0	0.111798	0.132243	0.0332743	0	0.0129977	0.0953802	0.0838214	0.10208	0.0454165	0	0	0.07397	0.104605	0.154492	0.0405911	0	0	0.184393	0
C04E6.11	WBGene00015425	C04E6.11	4.82172	6.90759	7.03626	8.2032	8.69621	12.3477	8.21222	5.79627	9.61822	4.85122	5.72126	4.91853	8.18903	7.50755	8.53451	11.4685	6.63623	4.47067	5.79206	4.94704	2.32422	5.31837	5.93957
C04E6.13	WBGene00015427	C04E6.13	0.81394	0.524667	0.392355	0	18.7666	51.4842	18.9341	21.9067	10.3441	39.4139	10.7018	9.95175	27.3831	24.687	0	69.0249	1.3903	6.1193	26.1712	37.3957	28.9211	7.83561	30.2254
C04E6.2	WBGene00015419	srsx-18	0	0.131597	0.0706575	0.0859957	0.0836503	0.185638	0.0829893	0	0.0163255	0	0.290251	0.13294	0.258421	0.167916	0	0.412512	0.162985	0.167449	0.108001	0	0	0.133293	0.164446
C04E6.3	WBGene00015420	C04E6.3	0	0	0	0	0	0	0	0	0	0	0	0	0	0	0	0	0	0	0	0	0	0	0
C04E6.4	WBGene00015421	C04E6.4	0	0	0	0	0	0	0.0481846	0.181104	0.283424	8.13867	0	0	0.0667456	0.0376575	0	0.0181167	0	0	0	0	0	0	0
C04E6.5	WBGene00015422	C04E6.5	0.0566543	0	0	0	0.0567247	0.232234	0	0.130328	0.775401	22.5264	0	0.0146747	0.0758258	0.0552198	0	0.149506	0.127122	0	0.0220301	0	0.0563692	0	0.0237087
C04E6.6	WBGene00001698	grd-9	0	0.0835583	0	0.0666843	0.0708037	0.28536	0.234006	0.237137	0.0484396	0.0995698	0.0197366	0.0366351	0.465854	0.264158	0	0.32135	0.0368047	0.057996	0.173238	0.330128	0.251266	0.027761	0.0991709
C04E6.7	WBGene00015423	C04E6.7	0.222358	0.211881	1.07445	1.40004	5.78549	17.4647	5.205	4.73032	3.36237	6.48111	2.13173	2.69088	7.89614	6.62375	0.14841	21.8262	0.16717	1.74619	8.53769	6.80876	5.9519	1.78575	6.94407
C04E6.8	WBGene00015424	C04E6.8	0	0	0.370925	0	3.69783	8.53778	5.75757	4.53779	2.61858	6.36044	0.101282	0.236911	6.64642	3.91201	0.0986477	14.5388	0.127437	0.166969	5.40932	4.14282	3.55103	0	4.81346
C04E6.9	WBGene00005094	srd-16	0	0	0	0.127144	0.0980733	0.120493	0	0	0	0.0592432	0.0509112	0.050736	0.115807	0	0.0591943	0.0841419	0	0	0	0	0	0	0
C04E7.1	WBGene00015428	C04E7.1	0.142701	0.0316312	0.164426	0.111942	0	0	0.0958573	0.0429093	0.0189962	0.275691	0.148925	0.108755	0.12189	0	0.190465	0	0.107442	0.0264326	0	0	0.129881	0.0369229	0
C04E7.2	WBGene00015429	sor-3	43.6639	35.1531	27.6911	32.8825	19.6793	13.1311	5.78502	5.40875	4.73273	2.75895	38.707	30.4737	12.9607	9.15461	48.4657	18.0696	23.19	33.6345	12.1225	8.15641	5.63392	34.4473	8.15621
C04E7.3	WBGene00015430	C04E7.3	2.50173	1.92971	8.22876	8.88626	5.51992	11.0672	3.39255	2.55937	1.45209	2.99972	8.77662	6.29385	5.61055	4.16926	8.66993	15.7395	3.04833	7.15879	7.69822	6.7266	7.1356	7.12732	3.90736
C04E7.4	WBGene00015431	C04E7.4	1.29824	1.0304	5.19258	5.1434	2.10198	4.918	2.04767	1.95943	0.719046	1.53467	4.95821	3.47718	2.94261	2.1044	3.39884	7.8917	0.817328	4.29516	3.65144	3.81772	3.47592	4.24818	2.17521
C04E7.5	WBGene00045270	C04E7.5	0.0467457	0	0	0	0.563252	0	0.08772	0	0.524806	0	0.08214	0	0.175759	0	0.306157	0	0	0	0	0	0	0	0
C04F1.1	WBGene00015442	C04F1.1	0	0	0	0.0372647	0	0	2.79848	2.37313	0.0784253	0.494209	0.065871	0.027171	3.51656	2.25552	0	0	0	0.0258082	2.07227	7.994	10.8052	0	1.9991
C04F1.3	WBGene00002989	lim-7	8.27404	10.6691	71.4287	62.5449	15.0449	12.8026	3.95693	5.56222	4.08786	1.55861	43.685	51.4773	5.55879	6.06485	17.0977	14.5366	9.56956	41.9619	6.18999	6.52175	4.65089	49.6995	5.63441
C04F12.1	WBGene00007297	C04F12.1	21.2125	18.3509	3.30256	5.12026	8.16109	6.70741	6.55994	7.46074	15.2154	12.1028	5.44613	5.32083	6.78194	7.40456	12.8435	8.68694	18.8281	5.84115	7.76727	10.3734	11.4137	6.09	8.34015
C04F12.10	WBGene00001405	fce-1	14.4975	26.6207	57.3841	65.6941	24.891	43.2892	47.2812	43.7667	29.3348	48.1783	46.7165	47.0579	47.2491	49.5578	35.0363	45.7949	14.5701	38.3475	36.6208	42.5453	38.5256	41.9629	37.1557
C04F12.12	WBGene00077685	C04F12.12	0.049266	0.142947	0	0	0	0	0.103496	0	4.48016	94.192	0.0598565	0.133631	0	0	0	0	0.0976507	0.0579045	0	0	0	0	0
C04F12.3	WBGene00002069	ikb-1	0.0734802	1.32501	34.5093	35.9754	4.92363	7.47823	12.8594	10.0684	2.73284	4.68879	17.7791	20.9117	10.6275	9.41282	9.13421	12.2923	1.68897	16.9113	8.7233	18.6061	15.2359	18.3231	7.71112
C04F12.4	WBGene00004426	rpl-14	615.123	758.558	2705.25	2181.85	2804.83	5904.14	5368.94	4664.54	3215.62	2763.23	1571.09	1936.93	5361.87	5580.56	893.185	5413.18	600.044	1280.92	4515.11	8718.21	6306.61	1475.42	5690.51
C04F12.5	WBGene00007299	C04F12.5	89.1799	120.844	11.363	8.22208	29.8716	16.7944	29.8869	37.3013	53.2865	53.0451	29.4089	31.4489	31.6547	29.116	41.3241	18.5862	55.8037	38.1211	26.3138	32.8318	49.1386	34.7	30.7793
C04F12.6	WBGene00007300	C04F12.6	0.0868583	0.0586665	0.0700545	0.299338	0	0.617163	0.016586	0.328905	1.71278	36.05	0	0.080949	0	0	0.0526567	0.087211	0.149399	0.0315066	0	0	0	0.0361935	0
C04F12.7	WBGene00007301	C04F12.7	0.652831	0.429127	0.278457	0.709579	0.252612	0.20268	1.21445	5.35225	42.735	411.324	0.489274	0.726564	2.06168	0.467755	0.0248925	0.281022	0.08433	0.415223	2.76767	0.272859	0.438899	0.313252	0.52606
C04F12.8	WBGene00007302	C04F12.8	1.30937	1.14591	16.0219	10.6262	12.4206	24.8205	6.67627	7.23345	10.2435	23.6751	16.4707	20.0668	16.3681	18.4931	2.55915	39.2162	0.909382	12.8901	10.8116	10.4986	13.4643	10.224	9.53132
C04F12.9	WBGene00007303	rnh-1.3	0.969872	227.423	5.00417	4.99661	4.27062	7.385	5.36388	7.6787	16.6956	12.4405	2.81329	3.51695	2.68967	3.64505	7.94271	6.80262	1.47652	44.6699	20.1424	7.29051	4.14366	4.01689	4.01129
C04F2.1	WBGene00005300	srh-79	0.0368477	0.024288	0	0	0	0.0647583	0	0	0	0.0172416	0.039476	0	0.114931	0.0754625	0.238783	0.467381	0	0	0.0181054	0	0	0	0
C04F2.4	WBGene00005437	srh-229	0.00950187	0.130335	0.0184865	0.0195929	0.151859	0.265473	0.0587664	0.115998	0.00802605	0.0386232	0	0	0.0915962	0.190306	0.0425247	0.287676	0	0.0111679	0.0375973	0.114997	0	0.0313111	0.0681796
C04F5.1	WBGene00004795	sid-1	17.2875	12.1531	4.09762	4.21164	6.05497	5.67722	6.60146	6.45648	14.5006	6.49286	7.15548	6.12693	6.3184	5.50611	15.2264	6.10509	9.90094	8.36779	4.58892	7.15761	6.66938	7.01555	3.9151
C04F5.2	WBGene00015444	C04F5.2	0	0	0	0	0.255607	0.373278	0.200349	0.0717403	0	5.81e-10	0.0505895	0.0655925	0.102783	0.110504	0	1.30517	0	0	0.104035	0	0	0	0
C04F5.3	WBGene00006782	unc-46	0	0.13277	0.301408	0.043381	0.882863	2.76681	1.16754	0.727987	0.155667	0.733485	1.6163	1.78599	1.81034	2.04351	0.0169766	2.79809	0	1.26681	2.12586	1.27861	1.49718	1.45353	1.74998
C04F5.4	WBGene00015446	srab-1	0	0.22841	0	0.037315	0	0	0.0360087	0.225581	0.0147104	0.0110565	0	0	0.0622259	0.195899	0	0.053366	0.037734	0	0.0590792	0	0	0	0
C04F5.5	WBGene00015447	srab-2	0.0169547	0	0	0	0.0492747	0.0492747	0	0.0387567	0	0	0	0	0.143483	0.14549	0	0.0543367	0.06717	0	0.0382681	0	0	0	0.0205918
C04F5.6	WBGene00015448	srab-3	0.015544	0	0	0.033959	0.137633	0.258504	0.0937354	0.06928	0	0.175489	0.164491	0.104995	0.130061	0.118286	0	0.235733	0	0.0544325	0.0670155	0	0.0736641	0.0267387	0.073621
C04F5.7	WBGene00015449	ugt-63	0.47716	0.311512	0.0680118	0.0585685	2.8978	4.19433	2.13017	4.40024	5.6204	9.82781	1.34463	3.25086	5.36708	4.27462	0.100436	4.81418	0.244422	0.700612	4.30989	0.334096	0.557996	0.883726	4.59007
C04F5.8	WBGene00015450	C04F5.8	89.0408	95.382	32.5539	33.6298	37.732	43.7711	34.755	33.0292	42.8375	29.153	37.2701	39.0162	26.3134	28.3234	56.9951	41.2549	55.4871	28.8712	25.0938	30.5072	23.3974	30.6996	28.853
C04F5.9	WBGene00015451	C04F5.9	10.5201	12.6458	6.42299	6.87473	7.98082	9.25444	4.50104	4.16462	10.4584	6.61225	6.37079	6.88394	3.947	3.70793	12.4736	9.43377	10.9508	6.93361	3.52811	5.96369	3.96864	6.96035	3.09062
C04F6.1	WBGene00006929	vit-5	1.11808	3.10571	8.01155	5.06159	0.167039	0.0591683	0.0715073	0.0348372	3322.51	35.2988	0.109424	0.0508818	0.0581696	0.0287195	0.126584	0.18139	0.0826558	2.6767	0.0315443	0.048348	0.089401	0.418885	1.92717
C04F6.2	WBGene00015452	C04F6.2	0.206968	0.301667	16.875	9.1186	3.89824	7.49018	18.6703	31.8946	5.60343	17.3161	31.0748	25.9677	28.5205	15.1966	18.9586	27.9661	0	30.9845	33.0158	23.2838	29.425	27.4227	23.3269
C04F6.3	WBGene00000503	cht-1	816.622	620.632	142.239	210.051	261.209	3.31242	4.64179	7.42725	3.54897	1.11558	427.147	362.101	10.6007	5.51492	998.294	33.2139	418.248	507.815	9.30528	38.8332	50.9791	552.066	10.2022
C04F6.4	WBGene00006810	unc-78	22.6066	23.0195	53.3458	58.0916	28.6001	22.5214	36.1762	31.3361	12.2422	16.2816	39.5503	31.6642	46.7235	41.8693	40.2016	29.7311	22.6035	37.1371	38.0824	24.2965	25.4764	41.2347	34.7146
C04F6.5	WBGene00000990	dhs-27	5.26591	17.6813	105.637	134.064	22.4912	24.7971	16.3492	17.3249	2.61854	2.7248	70.7029	50.1878	36.0131	26.5774	64.4628	23.4487	14.3755	54.2178	37.6116	5.83868	6.39995	53.4386	25.1573
C04F6.7	WBGene00195081	C04F6.7	0	0	0	0	0.124868	0.210503	0.155434	0.036995	0.0276383	0.0527374	0.181864	0.0775929	0.234017	0.16312	0	0.254472	0	0.167805	0.152596	0.130014	0.0830817	0.110205	0.0857755
C04G2.1	WBGene00007304	ttr-39	0	0.196773	0	0.1184	5.29143	10.9938	5.17542	5.78071	1.72075	4.62288	0.987426	0.776667	6.47553	6.66385	0	16.3195	0	0.604757	7.80048	7.28561	9.10544	0.29293	5.32439
C04G2.10	WBGene00007309	C04G2.10	0.0248442	0.514169	0.95677	0.993103	0.690419	0.711997	0.69407	0.650576	7.3467	10.1654	0.485841	0.321586	0.226072	0.166977	0.181313	0.352373	0.101484	0.485474	0.148547	0.553148	0.344848	0.565755	0.108839
C04G2.11	WBGene00007310	C04G2.11	0.0345207	0.251792	0.0350331	0.118958	0.030445	0.0582842	0	0	0.0176996	0.00696348	0.0316128	0.0441705	0.0318795	0.0252243	0.0367517	0.0522405	0	0.0572001	0	0.0422665	0	0.0713745	0
C04G2.2	WBGene00007305	C04G2.2	0.140526	0.333675	0.0627119	0.214519	0.258814	0.169018	0.0314403	0.429858	2.31326	54.9749	0.105409	0.0351564	0.03415	0.0225568	0.0325392	0.207583	0.265373	0.0450382	0.0676815	0.233028	0.337347	0.0537037	0.0269573
C04G2.4	WBGene00003432	msp-36	2.9535	1.76417	0.189195	1.44949	0	0	0.261647	5.92868	179.591	2430.47	0.0342747	0.156099	0	0	0.483846	0.0603193	0.113539	0.123434	0	0	0	0.248114	0.379951
C04G2.5	WBGene00007306	C04G2.5	0.262114	0.0374057	0.0538655	0.387616	0	0	0.0558443	0.507008	2.42225	54.4716	0.080245	0.352851	0	0	0.0466593	0	0.225933	0.151917	0	0	0	0.148415	0
C04G2.6	WBGene00001001	dis-3	39.3804	39.9869	27.4962	32.3362	30.3816	42.8069	19.7201	13.0146	18.5754	10.9335	22.6163	22.4289	18.3061	16.2038	40.3957	37.7714	33.9188	17.566	13.2105	15.0196	10.1493	18.0318	14.936
C04G2.7	WBGene00001204	egl-38	0.348463	0.938527	50.995	40.8191	4.88378	8.38556	4.67263	7.29291	1.16507	2.96178	25.1054	28.0747	6.2325	5.84715	6.44666	10.5781	0.98028	31.9017	6.32182	5.25332	4.59428	35.7512	7.50089
C04G2.8	WBGene00007307	C04G2.8	2.65067	0.780211	0.0276678	0.117325	0.039947	0.039947	0.120921	7.64628	93.3681	1853.04	0.12009	0.170646	0	0.0944988	1.15416	0.0454643	0.850631	0.0333497	0	0	0	0.0500645	0.052607
C04G2.9	WBGene00007308	C04G2.9	1.34077	0.175146	0.0862393	0.119888	0	0.05148	0.0282068	3.45823	58.0521	971.782	0.0889762	0.0202013	0.131059	0.0104224	0.0235674	0	0.747596	0.0157923	0	0.0861366	0	0.0441197	0.0311361
C04G6.1	WBGene00003402	mpk-2	0.137634	0.0971261	1.59544	0.525635	5.41477	15.1153	7.09123	6.18339	1.83083	3.6387	3.37762	4.13335	7.5759	7.42506	0.435749	15.8381	0.145558	2.65462	5.63957	7.33444	6.48566	3.02168	6.32156
C04G6.10	WBGene00015458	C04G6.10	0.0189056	0.0720248	0.574671	0	1.14521	0.105229	3.51891	3.85294	0.795624	0.0986835	5.55033	7.6949	5.54723	2.84777	0.0995293	0	0.257152	4.03848	1.40661	2.81751	8.86213	4.89304	1.30402
C04G6.11	WBGene00015459	C04G6.11	0	0	0	0	0	0	0	0	0	0	0	0	0	0	0	0	0	0	0	0	0	0	0
C04G6.13	WBGene00077489	C04G6.13	0	0	0.0475377	0.225255	0	0	0.194479	0.264336	0.041468	0	0.0708184	0.028375	0.0855628	0.088927	0	0.04183	0	0	0	0	0	0.0773413	0.100526
C04G6.2	WBGene00015453	C04G6.2	0.0343287	0.244254	1.28774	0.576038	0.20677	0	10.2459	15.9821	2.64486	0.441932	0.789558	1.61536	4.64937	4.58043	0.411083	0.203746	0.084062	0.403819	1.60938	4.39836	3.10603	0.330008	4.81567
C04G6.3	WBGene00004040	pld-1	13.0594	12.5329	35.3677	35.3689	24.08	35.3767	25.2374	22.6519	22.9777	30.1252	25.0861	26.7171	20.8767	25.5949	19.9777	39.5619	14.0203	21.3834	18.605	31.2755	25.105	22.9789	19.4562
C04G6.4	WBGene00015454	C04G6.4	17.5953	18.3225	32.4288	36.6981	15.9802	16.975	17.2527	14.3001	22.3712	18.4954	25.2193	27.3437	13.8607	19.1447	19.8149	16.067	14.6046	22.6844	14.0122	18.9647	15.3683	22.6341	14.5547
C04G6.5	WBGene00015455	C04G6.5	0	0	7.76608	1.46098	3.5373	12.9184	7.25537	4.81138	1.52757	9.25935	25.1584	25.2865	16.4933	12.3103	1.60915	8.95038	0	16.9198	7.4398	3.49706	8.04494	15.1175	7.49482
C04G6.6	WBGene00015456	C04G6.6	0.195183	0.168654	1.13655	1.41449	1.07246	0.774643	3.15807	1.38044	14.1448	10.4692	0.857019	0.444634	1.18957	0.791843	0.414257	1.10597	0.3417	0.556917	1.28668	3.89852	2.64189	0.896257	1.08063
C04G6.7	WBGene00015457	C04G6.7	0.175019	0.0953413	0.835019	0.0739673	2.4162	0.052145	3.25526	2.64705	0.599679	0.129977	7.78024	9.84665	5.67065	4.15521	0.18884	0.057502	0.36081	5.90128	1.27035	5.77121	9.1844	5.56333	0.90459
C04H4.1	WBGene00007311	C04H4.1	0	0	0	0	0.609057	0.609057	2.18947	1.4825	0.36089	1.69125	0.630133	0.566461	0.869695	1.01951	0	0.746903	0.949787	0.723715	1.51713	3.347	0	0	1.7288
C04H5.1	WBGene00007312	C04H5.1	25.3543	30.2442	37.3688	41.0036	18.524	26.0619	26.8369	22.4472	30.5386	18.5955	36.8731	30.2899	26.2657	23.9822	24.2666	30.5709	13.7488	27.7472	22.6332	17.2345	13.3139	34.1745	22.7209
C04H5.2	WBGene00007313	clec-147	0.0660809	0.546469	0.294671	0.728019	0.0269584	0.0762604	0	0.0319484	7.98117	61.57	0.0334366	0.128532	0.0435722	0.165077	0.0650857	0.128908	0.0886223	0.0551219	0.071179	0	0	0.174324	0
C04H5.3	WBGene00007314	gcy-29	0.0538611	0.0065376	0.126153	0.137155	0.121548	1.38892	0.581423	0.763919	0.203934	0.453254	0.284535	0.495522	0.281479	0.331557	0.0809524	0.823653	0.0498136	0.402157	0.47073	0.40227	0.395425	0.314371	0.416598
C04H5.6	WBGene00003392	mog-4	61.1105	53.3009	19.0162	20.0358	46.098	22.1292	16.4619	16.8658	22.6036	15.1209	24.5959	20.8611	13.2044	12.9103	43.3481	20.7493	66.5564	19.4394	12.9611	14.2943	11.4735	19.8803	14.0544
C04H5.7	WBGene00007315	C04H5.7	0	0	0	0	0.328567	0.0090514	0	0	7.15597	1.6142	0.0323241	0	0	0	0	0	0	0	0	0	0	0	0
C04H5.8	WBGene00007316	nlp-41	2.96766	6.96688	4.23347	3.72265	26.4957	61.266	42.4931	43.3414	8.16569	61.4774	16.1697	17.4588	75.5293	60.9423	12.6587	68.7555	7.10255	14.1845	59.1065	98.8526	104.168	8.51149	61.4474
C05A2.1	WBGene00004083	pph-1	2.28218	0.742269	2.14527	1.87064	7.10649	18.9173	9.58147	9.44851	6.60123	12.0596	8.46506	8.56091	12.2262	12.3269	1.35045	22.546	0.62097	7.93265	11.4487	13.0887	13.8722	6.91358	8.75764
C05A9.1	WBGene00003999	pgp-5	0.00795055	0.153552	0.396872	0.443676	1.30339	2.72718	9.03593	3.45642	1.00479	0.95205	0.674302	0.647405	2.33098	2.97015	0.362795	7.92295	0.0280491	0.574203	1.21975	3.65457	6.37515	0.808434	1.56344
C05A9.2	WBGene00007317	C05A9.2	12.9534	36.1077	170.058	196.256	31.8611	48.2842	36.853	35.4293	5.15761	9.42172	200.103	146.005	52.0111	36.8536	109.162	55.1953	14.8438	205.904	50.2867	30.2315	32.7497	180.957	29.0242
C05B10.1	WBGene00003043	lip-1	2.31458	4.13872	14.1216	12.2683	11.6629	22.8724	11.0936	11.1404	23.2668	9.71834	15.3493	16.0758	12.5173	12.0394	8.28402	28.1398	1.74005	12.6227	12.3204	13.18	12.3949	13.7436	12.7641
C05B5.1	WBGene00007319	C05B5.1	0.0466373	0.200916	0.406027	0.223798	0	0	0	0	0.143661	7.91719	0	0	0	0	0	0	0	0.0778605	0	0	0	0	0
C05B5.11	WBGene00045242	C05B5.11	1.46049	1.11664	0.113817	0	0	0	0	0	1.6978	1462.9	0.374379	0.576595	0.039003	0.18715	0.646312	0.280446	0.111398	0.372843	0	0	0	0.115296	0
C05B5.12	WBGene00194886	C05B5.12	0	0	0	0.36722	0.195423	0.195423	0	0.563987	1.14794	19.0566	0	0.363967	0.186268	0.44689	0	1.4214	0	0	0.326526	0	0	0	0
C05B5.2	WBGene00007320	C05B5.2	0.0773335	0.0195559	0	0.295023	0	0	0.207824	0.869411	12.0783	126.201	0.0168927	0	0.028951	0.0570908	0	0.129168	0	0.0232124	0.0183384	0.224363	0.202757	0.0705111	0.0257781
C05B5.3	WBGene00004100	pqn-8	0.0544473	0	5.00734	2.83905	2.88755	8.75172	2.81341	2.49244	2.39662	2.1082	4.84419	5.63448	3.82575	2.62568	1.06786	10.7615	0.0934581	5.45856	4.33863	6.38056	7.16033	5.49195	2.00638
C05B5.4	WBGene00007321	C05B5.4	12.5853	14.1535	9.57233	10.9126	8.56627	8.33059	3.58588	4.31505	0.408399	1.36248	15.8246	15.8164	7.43723	7.63911	17.0835	7.80182	6.57125	13.2354	6.32132	5.6299	5.28043	13.958	5.01838
C05B5.5	WBGene00007322	C05B5.5	0	0.52536	0.0781871	0.188962	0.400707	1.26559	0.566849	0.193313	0.118341	0.414166	0.14891	0.221314	0.751694	0.462562	0	1.86373	0.0347157	0.138322	0.260304	1.27679	0.973263	0.0773376	0.237806
C05B5.6	WBGene00007323	fbxa-155	0.0487027	0.093773	0	0	0.0844393	0.455423	0.0287033	0.88095	0.628268	21.3039	0.0498359	0	0.230095	0.0106058	0	0.896218	0.0270822	0.0245555	0.0516909	0	0.0664625	0	0.031684
C05B5.7	WBGene00004344	rgs-1	4.43875	5.76402	30.9581	36.3354	10.8404	13.1962	4.58643	4.79101	1.24349	5.80506	20.7992	23.2917	7.92449	8.41895	7.54658	16.8616	4.25741	19.444	7.33343	9.13381	7.38626	20.6482	6.87272
C05B5.8	WBGene00007324	C05B5.8	0.912251	4.21272	19.9955	21.7579	9.71125	22.2791	16.622	11.9363	4.11465	24.96	28.7677	23.7125	26.5688	22.1165	4.82821	32.6977	1.16793	18.2684	20.3153	51.2317	46.3806	17.0252	16.4556
C05C10.1	WBGene00007328	pho-10	1.81982	0.631571	0.0894636	0.102131	0.896107	0.812475	0	0.142134	0.0416668	0.048886	0.416916	0.350828	0.643233	1.88744	1.21231	0.22447	1.028	0.248254	0.19578	0.0546775	0.209641	0.256491	0.12866
C05C10.2	WBGene00007329	C05C10.2	81.5002	58.2094	21.4318	24.6866	30.9461	11.5065	10.0786	9.01046	15.8469	13.9873	27.6091	25.3834	6.78196	6.60621	68.3579	12.272	62.7871	20.1127	4.98995	8.42657	7.53201	21.4957	5.74033
C05C10.3	WBGene00007330	C05C10.3	50.854	54.5675	32.4661	17.337	91.2313	158.999	164.728	99.1558	89.1856	83.2471	26.8775	38.3584	157.644	190.025	38.9486	156.036	45.7182	37.3245	128.373	103.668	142.935	48.758	97.6119
C05C10.4	WBGene00007331	pho-11	0.235903	0.474324	0.199503	0.585926	71.6429	205.744	92.1833	140.035	66.4594	3.01081	0.460487	0.570043	93.8786	177.505	0.292029	128.72	0.193582	0.511031	137.381	102.367	105.539	0.374005	110.79
C05C10.5	WBGene00007332	C05C10.5	890.713	878.926	21.4631	24.7697	435.866	1.79589	6.41382	5.72854	223.03	15.5302	129.446	111.751	2.3999	2.84211	365.329	2.99126	742.627	130.447	2.60459	5.20188	3.23209	91.8023	5.03054
C05C10.6	WBGene00007333	ufd-3	133.858	123.29	10.4711	13.4217	57.1106	29.9887	32.0924	31.3654	57.9843	49.0425	29.2487	25.6857	26.114	26.7548	82.2394	23.9117	105.725	24.9962	18.972	25.9818	22.3173	21.8735	24.5539
C05C10.7	WBGene00007334	C05C10.7	1.80257	3.41281	1.43615	0.541602	2.14982	2.16716	3.8356	3.56335	7.02717	7.4786	1.20254	1.7166	1.78773	1.53916	2.10794	2.59328	1.63963	1.13329	2.30366	4.68425	3.19326	0.956079	2.22762
C05C10.8	WBGene00086567	C05C10.8	0.132451	0.097753	0.190816	0.14652	0	0	0	0.149605	0.203541	379.809	0	0	0	0.0507182	0	0	0.148306	0	0	0	0	0.107349	0
C05C12.1	WBGene00007335	C05C12.1	0.532191	0.242919	0.307897	0.499676	0.267945	0.260647	0.0281527	0.723575	2.65625	46.0073	0.15344	0.137603	0	0	0.177634	0.111669	0.583233	0.109231	0.0208082	0	0.0580869	0.139773	0
C05C12.3	WBGene00001795	gtl-1	0.0382687	0.0370182	2.59867	1.72902	9.07832	26.3731	8.221	6.47615	3.59562	3.89467	4.88994	6.13423	7.51373	9.08314	0.774077	25.0499	0.14126	3.62251	6.08648	6.3295	7.02632	4.94501	4.81754
C05C12.4	WBGene00007336	C05C12.4	0.10624	0.076552	1.07596	0.339244	12.9644	28.2333	19.537	14.4155	6.76567	25.5168	11.6087	10.8148	29.9261	30.1565	0.576612	47.4807	0.199657	8.77021	22.9167	49.7789	65.6126	8.77913	17.5765
C05C12.5	WBGene00007337	C05C12.5	0.540803	0	0	0.0831367	0.674092	0.283037	0	1.21532	12.3103	196.851	0	0.169979	0.0946962	0.277859	0	1.43581	0	0	0.214985	0	0	0	0.142397
C05C12.6	WBGene00007338	C05C12.6	0.256963	0.265343	0.224187	0.290507	1.56867	5.19786	1.15918	0.895122	0.908234	0.460319	1.46672	1.96396	1.75087	1.8186	0.038645	4.9251	0	1.81045	1.27682	0.97755	1.59027	1.59725	1.38106
C05C8.1	WBGene00015460	C05C8.1	17.1126	28.832	9.74555	10.6254	8.73191	13.6858	12.1934	12.8828	15.3572	22.8431	13.6415	14.3123	13.3802	15.3358	29.5371	16.8701	19.7611	12.227	12.1276	16.297	16.0792	10.1949	14.757
C05C8.2	WBGene00015461	C05C8.2	77.2952	84.9971	45.3016	51.8678	79.0838	89.8386	27.5164	20.2507	34.7328	21.8223	46.9519	43.0211	29.6178	25.9015	86.8349	69.3281	83.256	33.8663	26.5243	25.4863	21.2384	32.9468	25.5277
C05C8.3	WBGene00001428	fkb-3	5.02638	47.0641	216.062	251.413	88.3033	59.7492	144.959	171.122	25.029	20.6313	119.528	168.667	129.996	138.705	83.1357	60.379	43.0354	112.46	95.7121	130.343	114.889	123.146	174.222
C05C8.4	WBGene00001563	gei-6	103.963	78.049	46.4856	52.5719	71.5443	16.3073	13.5808	14.0049	26.5261	22.0767	45.9297	46.8338	11.7205	9.86116	89.7254	16.9246	117.869	39.3649	10.2723	17.4296	15.2263	45.0474	10.1838
C05C8.5	WBGene00015462	C05C8.5	27.0127	30.6815	11.0007	13.4935	14.03	9.48259	6.94529	6.57298	10.1298	12.3334	15.1576	14.0612	4.77284	5.12133	28.2802	7.67978	22.6955	13.3309	4.06609	5.73277	6.90726	11.6307	4.2287
C05C8.6	WBGene00015463	C05C8.6	29.3704	33.4549	18.5186	25.5575	11.9937	9.76159	10.2425	10.0837	23.4361	20.3305	21.8799	21.1167	7.7277	7.4585	32.7296	9.16079	16.9482	19.0917	4.76698	6.74806	7.71232	21.7154	5.00134
C05C8.7	WBGene00015464	C05C8.7	2.45229	12.7787	221.085	219.774	37.7794	66.4066	103.352	114.806	22.3997	27.1776	92.3338	95.5802	135.743	131.496	43.8591	73.4786	10.8075	91.4504	177.718	72.7728	70.8211	123.127	183.108
C05C8.8	WBGene00015465	C05C8.8	0	0.0499637	0.192349	0.0927378	0.254055	0.331491	0.0620936	0.127709	0.195004	0.0509453	0.0793678	0.0395208	0.127789	0.271689	0.0255568	0.267276	0	0.200048	0.206965	0.70054	0.495772	0.166806	0.060777
C05C8.9	WBGene00015466	hyls-1	38.0173	45.878	13.6878	19.1703	13.5095	11.0716	5.68898	7.34522	14.7652	11.5144	24.3642	22.3038	7.94396	8.03605	38.6777	11.0368	21.6316	19.3064	5.44975	12.2363	9.28116	22.2673	5.5701
C05C9.1	WBGene00007325	C05C9.1	0.0143857	0.0987443	5.26686	3.50778	0.44916	1.00001	7.42117	6.93546	0.174441	0.103738	4.97311	4.45456	7.37356	3.44251	1.45643	0.331634	0.507339	4.33	6.57479	8.03582	10.5872	5.26647	8.471
C05C9.2	WBGene00007326	C05C9.2	0.0554687	0.109686	0.775614	0.407795	0.399857	0.996291	0.243858	0.191357	0.145697	0.0672902	2.16018	1.34109	0.246069	0.168539	0.421647	2.6937	0.5842	2.03119	0.638882	0.0986582	0.35663	1.08735	0.62689
C05C9.3	WBGene00007327	C05C9.3	0.637658	0.199187	0.133101	0.212991	1.17247	2.61509	1.10305	1.17043	1.67395	3.01592	0.541013	0.466865	0.862265	0.917488	0.639221	2.45817	0.120636	0.595358	0.923276	0.739215	0.695681	0.560585	0.845479
C05D10.1	WBGene00015477	C05D10.1	50.0775	51.1362	130.03	123.158	68.103	82.2126	37.37	39.9165	13.0338	12.9825	110.121	115.837	46.2869	40.3024	71.6594	83.6118	46.2695	102.561	38.8929	40.2447	39.1952	103.722	40.5207
C05D10.2	WBGene00015478	C05D10.2	0.967358	1.09112	14.494	10.7045	5.80838	9.54011	2.20254	3.0069	1.12095	2.05789	9.72246	13.0673	2.85259	2.97341	1.80345	8.16646	0.804866	11.0868	3.74452	2.32374	1.56578	11.2267	3.47477
C05D10.3	WBGene00015479	wht-1	7.95213	7.31727	2.12448	3.07354	2.01945	1.35543	3.21443	3.31001	0.50485	3.05654	3.41877	3.40078	2.50278	3.223	6.67525	1.64214	3.39856	2.92511	1.78267	6.65798	6.13763	3.55752	1.8142
C05D10.4	WBGene00015480	C05D10.4	2.91063	3.3385	31.5453	28.3794	10.2655	15.1716	15.8326	20.5935	5.26264	8.04529	35.3329	41.5981	22.0812	17.3828	8.79493	19.0561	4.10614	36.1955	15.8384	24.7421	22.0189	36.26	24.2057
C05D11.1	WBGene00015481	C05D11.1	61.4552	49.7539	18.3959	19.3762	60.166	81.3079	58.6324	53.1292	38.8175	39.6925	28.8644	27.3378	52.696	56.9347	43.8133	69.656	60.467	21.824	39.4597	50.5582	36.5214	20.4394	45.3713
C05D11.10	WBGene00015487	C05D11.10	48.3686	74.0491	67.1192	55.2347	29.8999	52.951	66.8676	59.5688	55.5337	36.8597	60.5242	58.1522	77.8007	74.7309	53.8973	68.7632	25.3455	45.3597	64.4708	48.5794	40.2858	49.8503	65.2032
C05D11.11	WBGene00003214	mel-32	325.525	247.566	139.458	87.2465	185.703	163.379	476.878	484.187	282.855	152.554	125.463	133.737	133.13	185.901	178.011	145.635	283.654	123.04	237.979	233.298	173.712	118.892	345.726
C05D11.12	WBGene00002855	let-721	125.569	114.18	85.7094	115.592	74.5464	54.5328	68.6547	65.2714	41.4106	99.2175	90.1977	104.189	71.3306	72.5794	112.179	52.3936	107.579	74.8832	43.1735	110.793	100.769	78.8982	47.7495
C05D11.13	WBGene00015488	C05D11.13	8.25665	13.3205	37.9522	32.9365	23.5028	26.3433	7.98237	7.9619	6.40704	8.82709	24.0256	28.8159	8.87757	8.61789	17.9567	25.5337	15.3378	17.1476	10.0413	11.1997	9.20106	19.7879	9.33269
C05D11.2	WBGene00006516	vps-16	27.2293	28.707	15.5928	18.8287	17.881	15.7114	13.5203	11.0101	13.336	8.84042	15.6099	17.0381	12.795	13.4235	26.2933	17.9853	23.7745	13.3206	11.2639	13.6365	10.9243	13.5876	10.8498
C05D11.3	WBGene00006515	tag-170	137.326	153.732	45.8082	44.4522	59.4861	58.2631	33.926	32.8033	43.6514	29.0358	77.2855	69.2161	46.2132	43.7433	107.686	67.5939	97.0189	59.7096	36.693	24.8187	23.4236	55.5731	34.0436
C05D11.4	WBGene00002881	let-756	2.25345	2.33614	32.3975	29.5471	24.0051	90.1284	34.4991	39.5909	8.22466	10.1093	25.5467	29.831	28.7247	27.816	6.18203	56.6374	2.11735	28.4246	30.7931	29.1011	20.1646	31.5509	29.3739
C05D11.5	WBGene00015483	C05D11.5	0.901579	1.82572	2.04707	3.47657	3.59675	11.5506	4.85315	4.69485	3.66133	10.7395	2.95646	3.61944	6.51872	10.9937	0.9371	7.25853	1.0375	3.20845	9.80521	4.87232	4.474	2.64303	7.49778
C05D11.6	WBGene00003523	nas-4	0.368291	0.607661	0.518508	0.542416	0.679616	1.68579	14.7489	17.5402	0.834713	1.08136	1.17317	1.33197	19.1221	12.868	0.289584	0.831732	0.262462	1.18427	12.7867	15.134	10.9252	1.18957	16.1318
C05D11.7	WBGene00015484	C05D11.7	115.278	86.4122	36.1292	34.7119	46.8494	32.6839	35.4147	32.9237	28.7285	32.48	46.4981	47.5436	31.8845	31.7994	69.9085	49.8052	73.4099	41.6784	27.4621	23.249	21.4785	41.8428	24.5185
C05D11.8	WBGene00015485	C05D11.8	10.4585	12.1757	14.8635	19.783	9.0612	15.0792	7.77219	6.80133	8.0231	6.02346	17.0057	16.6946	6.99827	6.58689	19.3931	14.9184	7.40028	13.3637	5.14968	6.54483	6.1967	14.0761	5.20101
C05D11.9	WBGene00015486	C05D11.9	26.4372	27.8642	10.7611	14.1589	16.3971	16.9255	8.77898	5.96837	11.0294	7.67317	13.7434	12.15	7.13589	6.73099	28.6447	17.6429	22.9652	8.99133	5.93255	7.77109	6.60884	9.91024	5.95975
C05D12.1	WBGene00007339	C05D12.1	0.118613	0.141336	10.0921	6.46877	2.80621	2.95496	7.67168	8.43221	1.29042	2.88079	6.28477	8.83132	7.62814	6.84978	2.32733	3.59846	0.623121	5.98111	6.10288	9.07405	12.0838	6.82375	11.8682
C05D12.2	WBGene00007340	C05D12.2	0.00482053	0.0322319	0.064401	0.135505	1.05315	2.57532	0.972406	0.907125	1.74287	2.17185	0.179296	0.160656	0.797338	1.52894	0.0608192	2.5086	0.0532357	0.133497	1.13696	1.2134	1.39779	0.272714	0.658099
C05D12.3	WBGene00014666	C05D12.3	0.119337	0.0412063	1.51558	0.674979	13.1157	33.1851	33.7927	33.4344	23.8572	26.5402	7.46666	7.11731	50.2826	57.9166	1.11788	36.1918	0.279402	5.67298	43.0956	19.1743	14.9481	6.22955	28.2399
C05D12.4	WBGene00007341	C05D12.4	86.7285	53.9906	1.3016	1.12811	21.1127	12.3444	1.96037	1.23391	3.02474	2.80971	19.1047	15.9119	3.45572	3.45845	38.34	10.5797	58.3744	16.14	3.52742	1.87302	0.959483	16.128	1.54984
C05D12.5	WBGene00007342	C05D12.5	59.5495	45.2951	0.768893	0.804645	13.1075	0.174072	0.100806	0.105013	0.45679	0.141654	12.3785	10.74	0.179798	0.278198	30.8171	0.256613	38.9544	9.36519	0.128966	0	0	8.95373	0
C05D12.7	WBGene00044029	C05D12.7	0.398251	2.78955	4.92851	6.22439	28.7395	85.4524	40.8699	44.7308	10.6297	22.4922	16.7827	19.7224	36.2709	39.5382	1.25423	86.9424	2.12545	17.7417	56.9396	42.1605	33.6234	14.1185	41.4123
C05D2.1	WBGene00000900	daf-4	31.5936	24.9557	31.4991	26.8802	22.5195	30.9997	13.7814	12.7806	10.1675	13.857	27.085	29.4294	19.6549	21.0455	22.0391	26.7706	32.087	33.2179	21.583	28.4472	15.0011	34.4404	19.3227
C05D2.10	WBGene00015470	C05D2.10	117.701	105.203	53.9401	57.7008	68.5344	19.84	19.2516	22.9437	36.9954	38.5528	50.1525	54.4639	16.4889	17.0762	79.9145	22.1603	106.26	47.2997	13.4205	18.504	17.3204	42.429	16.1262
C05D2.3	WBGene00015467	C05D2.3	0.0229221	0.015109	0.0640576	0.0226466	0.0440503	0.057477	0.040653	0.169504	1.77138	39.9542	0	0.0244358	0.0438566	0.0565014	0	0.0341986	0.0400323	0	0.0272281	0.0815398	0	0.0705117	0.0713859
C05D2.4	WBGene00000239	bas-1	0.292363	0.461793	5.52814	3.74967	10.5924	24.5487	20.4619	15.104	7.38748	14.6005	12.4962	13.2791	16.4249	21.8166	1.09919	23.9712	0.594968	6.39946	15.5956	10.2774	9.78696	7.34323	16.9732
C05D2.5	WBGene00001514	xnd-1	33.122	38.5546	3.6041	3.72396	15.5878	1.76848	11.6905	12.5051	61.0757	17.8895	10.8134	8.66368	5.28043	4.46087	18.63	2.52156	34.745	12.1674	5.31839	8.01177	7.93977	11.8664	5.73595
C05D2.6	WBGene00015468	C05D2.6	70.0736	66.1211	23.335	27.5947	17.8432	9.93195	8.11396	8.55252	20.9888	8.65604	30.5523	29.8195	6.78541	5.95828	48.7494	10.4902	38.4601	25.6114	6.11375	7.17872	6.53784	26.6752	6.77755
C05D2.8	WBGene00015469	C05D2.8	1.01236	1.64088	2.96538	3.27357	22.5994	68.8065	41.014	48.5226	34.6919	95.594	5.58467	5.77074	40.7627	42.2323	3.24467	50.9503	1.09379	3.34859	48.3212	26.5478	36.9938	2.89379	36.3478
C05D9.1	WBGene00004927	snx-1	52.8688	43.295	29.7234	25.2071	67.8062	23.9833	24.4978	24.5764	30.8985	23.8371	44.323	33.1298	40.8301	29.5921	37.0012	30.3928	69.666	36.6227	45.1799	28.7076	35.4194	38.2884	36.1572
C05D9.2	WBGene00015471	lmp-2	0.0365605	0.293297	3.9888	4.0756	5.03263	16.8013	6.71859	6.43919	2.91134	7.13016	8.48451	7.60789	19.3336	12.3617	1.59242	21.3201	0.299352	10.0697	13.9751	6.18902	10.4474	7.3899	8.08645
C05D9.3	WBGene00015472	C05D9.3	7.58428	17.2642	122.445	118.469	42.0204	35.7415	22.9809	22.9094	21.0936	19.5489	88.483	65.7569	41.5647	32.0617	60.4428	43.9476	25.6225	100.873	57.2651	27.9136	36.6779	82.4096	32.5592
C05D9.4	WBGene00015473	C05D9.4	0	0	1.52138	4.79573	0	0	0.40315	1.16052	0	0	8.84702	5.91709	0.434847	1.11525	0	0	0	2.99142	0.740934	0.669401	1.61512	3.98481	1.66749
C05D9.5	WBGene00002062	ife-4	24.8188	36.1292	92.7714	79.8795	38.9334	12.9025	10.5168	8.91648	4.78784	9.1547	89.8003	76.2863	17.8382	14.3565	89.4243	17.6456	40.2068	75.7434	18.7541	12.7807	14.4709	69.9331	15.9598
C05D9.7	WBGene00015474	C05D9.7	70.0866	77.9079	104.807	108.675	29.4633	12.8051	9.8242	11.2689	3.83458	1.96782	123.749	101.872	17.8268	14.8088	124.946	15.986	35.311	96.1081	18.0555	8.07288	9.2112	101.536	10.6228
C05D9.9	WBGene00015476	C05D9.9	0.0638257	0.247834	1.21459	1.39756	1.4853	5.64287	17.3044	17.7722	13.1785	23.9252	3.01898	1.96382	35.7351	26.5926	0.264293	28.4163	0.468827	2.28678	25.965	19.9187	31.4481	2.28218	15.4942
C05E11.1	WBGene00015492	lnp-1	59.3052	46.1906	36.8105	37.3757	33.5974	22.3604	15.2408	16.4116	11.743	14.0444	65.6546	51.2326	22.7454	17.0475	92.1444	24.5029	47.8937	50.8549	23.2213	19.2726	19.6997	53.3361	19.3262
C05E11.2	WBGene00015493	C05E11.2	0	0	0	0	0	0.223576	0	0	0	0.201176	0	0	0	0	0	0	0.115583	0	0	0	0	0.095721	0
C05E11.3	WBGene00015494	C05E11.3	12.8977	21.1354	89.84	78.3966	10.1925	7.50615	5.11537	5.81959	1.54415	2.5623	88.745	71.1574	11.5759	7.12415	40.1682	11.3738	8.24009	81.1213	9.51455	6.46032	7.94229	81.2349	6.2793
C05E11.4	WBGene00000133	amt-1	0.0512822	0	0.0241351	0	0.87006	1.66915	2.47507	1.01964	3.22227	7.13897	0.177671	0.0773844	3.55534	1.38588	0	2.05366	0.0207939	0.108473	0.501266	0.911947	2.23059	0.186442	0.645271
C05E11.5	WBGene00000136	amt-4	0.0151533	0.0732766	3.5204	1.11715	8.2779	21.9302	15.4269	14.2694	8.3513	6.48562	9.00722	7.1151	22.9699	21.0014	1.11583	28.3611	0.189764	5.63147	17.1779	2.69457	3.27784	6.60151	17.4108
C05E11.6	WBGene00015495	C05E11.6	0	0.077177	0.5167	0.499416	3.37139	5.38492	2.50259	1.21671	1.59709	0.744717	1.33113	1.07587	3.0714	1.90686	0.587903	18.9601	0.248867	1.49417	3.48704	1.77089	3.0105	1.08094	2.36518
C05E11.7	WBGene00015496	C05E11.7	0.45853	0.303998	5.16989	4.10451	0.227741	0.059821	3.94482	4.1807	0.0942261	0.108347	4.66918	3.24713	3.13073	1.83127	2.12937	0.0607436	0.365669	4.55727	6.95709	6.14711	6.85712	4.17401	5.23255
C05E11.8	WBGene00001455	flp-12	0.0980717	0.14476	2.13874	0.707459	38.3073	96.9022	72.8123	82.0006	16.5867	135.139	24.2634	19.6179	105.328	93.147	0.764777	198.06	0.423328	24.0185	141.652	118.093	106.71	16.9094	88.5614
C05E4.1	WBGene00005643	srp-2	17.0675	15.11	2.96478	4.76462	9.07677	1.48851	0.979351	1.64221	15.4053	24.3322	9.39068	10.5154	6.38736	5.63687	17.224	3.65649	12.3579	6.63553	4.32299	3.93818	3.04546	6.42457	1.47878
C05E4.10	WBGene00005613	srj-25	0.0558762	0.0658505	0.0081871	0.322452	0.207917	0	0	0	0	0.00558813	0	0	0	0	0	0.0134861	0.021132	0	0.0111004	0	0	0.0172677	0
C05E4.11	WBGene00005612	srj-24	0.0298897	0.0711017	0.00708683	0.039874	0.0899833	0	0	0	0	0.00483713	0	0	0	0	0	0.0116731	0.0182913	0	0	0	0	0.0149471	0
C05E4.12	WBGene00015491	C05E4.12	1.94209	2.04223	0.454464	0.899173	0.275563	0.128491	0.0291833	0	0.0385366	0.0587645	1.49215	1.42684	0.0356317	0.0235356	1.41993	0.0756511	0.898914	1.15858	0.0173341	0	0	1.10004	0
C05E4.13	WBGene00006288	str-262	0	0.048746	0.694593	0.581897	0	0	0	0.0591755	0.0275407	0.578316	0.265757	0.13746	0.122304	0.036477	0.0571927	0.452026	0	0.223132	0.131769	0.131535	0	0.328975	0.0197998
C05E4.14	WBGene00005228	srh-2	0.81675	1.83866	2.91934	4.59662	0.58518	0.169485	1.21512	1.54716	0.561858	5.64621	1.60874	1.43519	1.08235	0.444632	0.397098	0.411368	0.272449	1.88499	1.27501	5.62443	5.65638	1.29722	0.318115
C05E4.2	WBGene00006087	str-20	0	0	0	0	0.211034	0.607933	0.066112	0	0	0.0203002	0	0	0.0377347	0	0	0	0	0	0	0	0	0	0
C05E4.3	WBGene00005642	srp-1	0.0359797	0.0199526	16.0981	12.4447	1.18015	0.210861	1.83636	3.55056	9.3267	37.4724	6.045	10.0493	1.79117	2.26779	1.17332	0.131789	0.534576	7.07397	2.96358	4.63804	4.27875	10.7762	1.3101
C05E4.4	WBGene00005516	sri-4	0.0151052	0.0225829	0.0146941	0	0	0.057876	0.0317113	0.175907	0.0418377	0.040118	0	0	0.0372865	0.033798	0	0.32418	0	0	0	0	0	0	0.0183456
C05E4.6	WBGene00006182	str-134	0.0357287	0.210488	0	0.244445	0	0.047475	0	0.0408367	0	0.0508627	0	0.0215974	0.0564964	0.0568666	0.1113	0.297536	0	0	0.0204118	0	0	0	0.0216965
C05E4.7	WBGene00015489	C05E4.7	0.242768	0.0890203	1.37189	1.49013	0.368056	0.158368	0	0	0.0526013	0	0.32435	0.233495	0.134414	0	0.104534	0.362674	0.118046	0.395066	0	0	0.171939	0.698794	0
C05E4.9	WBGene00001564	gei-7	81.9933	112.845	553.461	703.553	159.863	141.711	582.635	573.697	176.267	1096.6	445.964	626.539	704.495	584.528	220.996	176.363	112.304	444.253	434.013	2292.27	2490.73	556.069	388.861
C05E7.1	WBGene00007343	C05E7.1	0.886903	0.247212	8.54604	3.7791	6.17296	4.74125	14.6707	15.0853	2.0289	5.77232	51.3718	37.7677	26.9377	10.3132	7.43187	2.58778	0.935106	40.6639	14.2156	16.978	19.4388	33.6065	12.5153
C05E7.2	WBGene00007344	C05E7.2	0.166441	0	0.822222	0.673856	2.00419	1.43589	9.65405	10.2641	5.83108	0.30345	35.529	27.6756	34.7654	13.6002	0.744839	2.25026	0.183411	28.8172	7.11693	7.60718	31.3876	26.2975	2.74601
C05E7.3	WBGene00007345	C05E7.3	1.18557	0.741859	3.61918	3.03529	2.85763	10.2619	2.91017	3.2634	0.911111	3.62423	7.28618	3.07923	9.4475	7.78893	1.3132	14.1876	1.17987	5.7931	13.7217	9.7425	4.83993	6.16724	7.08378
C05E7.4	WBGene00007346	C05E7.4	0.247528	0.594573	0.107485	0.336992	0.289033	1.48483	0.557375	0.459989	0.0577098	0.318373	0.0805465	0.0931652	0.540095	0.398378	0	0.988716	0.155655	0.114813	0.599154	0.267447	0.255247	0.0843311	0.365868
C05G5.1	WBGene00007347	C05G5.1	0.419948	0.742629	9.10369	6.16407	4.52755	10.2182	7.65169	7.67052	2.64568	4.06352	12.4542	10.3372	18.2294	11.3189	2.47367	13.0551	0.680503	12.4789	13.355	9.02353	12.5871	10.4591	11.7108
C05G5.2	WBGene00007348	C05G5.2	27.7702	22.2831	14.2115	16.349	17.2481	9.25284	6.70774	7.19211	6.22291	4.88519	23.9555	18.5039	8.0569	5.84438	42.7213	9.0893	24.4375	22.1046	9.397	8.82128	8.30326	20.6366	6.86482
C05G5.3	WBGene00007349	C05G5.3	5.16137	7.97006	19.7615	17.7379	9.76761	13.4382	4.51156	3.97738	2.63392	4.82892	24.8213	17.6605	6.8471	4.45918	20.5655	19.205	6.16892	19.9658	7.75629	4.59012	5.79802	20.6712	7.05759
C05G5.4	WBGene00007350	C05G5.4	144.255	115.929	205.412	173.319	232.371	223.173	159.695	159.372	132.755	163.485	235.415	177.302	287.669	218.482	207.54	272.745	193.064	204.099	390.57	177.9	238.452	207.315	255.541
C05G5.5	WBGene00007351	C05G5.5	4.4052	7.90578	12.6339	13.4617	3.12356	0.973885	0.163386	0.20674	0.0111565	0.139752	14.3271	9.57612	0.449111	0.357	17.7941	1.5531	5.0498	9.69179	0.596031	0.402624	0.192609	7.73775	0.325592
C05G5.7	WBGene00050939	C05G5.7	73.0594	102.231	933.712	382.889	261.219	400.962	4649.58	5366.56	84.0206	14.0856	1352.66	1257.33	16957	8877.02	393.607	376.971	37.4302	1415.9	14643	3468.61	3749.58	1672.94	11118
C05G6.1	WBGene00015497	nhr-76	1.73024	1.53881	10.8491	8.79894	1.94273	1.06121	2.36587	3.65879	8.91381	2.44352	4.14893	5.11773	1.17918	0.925018	2.84988	0.963673	1.31153	4.38706	0.735775	3.98369	3.31775	4.66923	1.03611
C05H8.1	WBGene00000518	ckk-1	0.241901	1.96224	9.32528	6.58983	6.74109	18.1571	4.34784	5.40695	2.00454	6.62327	8.95745	10.9922	6.94919	6.61675	1.67277	16.9073	0.484408	7.13947	7.06191	3.26478	5.00424	9.43023	6.43735
C06A1.1	WBGene00007352	cdc-48.1	153.79	151.374	45.1736	51.0424	134.265	148.927	155.547	157.035	223.166	191.473	71.3315	71.3308	139.448	155.423	109.102	121.428	148.678	55.9027	120.353	112.953	129.28	56.7118	148.986
C06A1.2	WBGene00007353	C06A1.2	0.22234	0.395683	6.45813	6.14972	5.86037	12.0097	13.0752	14.1402	4.22663	13.9069	12.4817	16.9147	20.513	22.9423	1.15105	14.1528	0.49423	9.19831	14.7035	20.2841	15.5277	9.9065	17.1344
C06A1.3	WBGene00007354	C06A1.3	0.244753	0.34673	0.0284154	0.123244	0.0101926	0.028833	0.0867754	0.796973	4.14245	105.33	0.0296883	0.156348	0.0524259	0.110762	0.129828	0.0974765	0.063013	0.0329787	0.0775307	0.202362	0.243069	0.0230335	0.133298
C06A1.5	WBGene00007355	rpb-6	325.324	385.529	136.595	144.341	152.396	134.651	84.6121	77.1985	94.9287	54.8205	169.224	170.457	80.7139	75.343	257.597	123.505	233.865	131.93	74.2648	61.7808	51.7584	135.547	76.7228
C06A1.6	WBGene00007356	C06A1.6	0.0558443	0.078986	0.028655	0	0	0	0.286328	0.712798	0.0919757	0	0	0	0.486661	0.309424	0.48775	0	0	0	0	0.553216	0.396974	0	0.100941
C06A1.7	WBGene00044235	C06A1.7	0	0.08252	0.0299369	0	0	0	1.23957	1.27753	0.222907	0	0	0	1.0711	0.504844	0	0	0	0.0949605	0.153248	2.52411	1.3961	0	0.31637
C06A12.3	WBGene00007357	C06A12.3	2.0431	1.81492	8.64771	10.2594	4.67245	11.727	11.3191	12.5925	14.1191	21.959	5.16106	5.98042	10.2459	9.2383	0.617088	11.5428	2.01962	5.15482	6.07908	17.397	14.861	6.1245	6.47778
C06A12.4	WBGene00001550	gcy-27	0	0	0.0480852	0.014391	0.111537	0.696943	0.145588	0.130402	0.0238512	0.188413	0.122813	0.119751	0.198328	0.155661	0	0.919132	0.0632457	0.063013	0.219644	0.415998	0.203554	0.0655535	0.130161
C06A12.5	WBGene00007358	lact-6	0.161923	0.228981	0.424154	0.582036	0.0235739	0.430126	0.566683	0.0634606	0.119258	0.348156	0.078529	0.090663	0.154657	0.0910703	0.0750681	0.476356	0.101033	0.794419	0.0820589	0.312056	0.188231	1.31845	0.044165
C06A12.8	WBGene00007359	C06A12.8	0	0	0	0	0	0	0	0	0	4.39768	0	0	0.0941532	0	0	0	0	0	0	0	0	0	0
C06A5.1	WBGene00015499	C06A5.1	30.4608	24.9316	6.73641	8.23004	14.3346	10.2299	8.01969	6.78902	13.6128	8.28527	11.5581	9.68985	6.4185	6.53571	26.0435	10.3471	27.3593	9.52712	5.39431	6.2177	5.87704	9.5548	5.33885
C06A5.10	WBGene00015506	C06A5.10	2.74278	3.62048	3.06809	1.25813	0	0.180937	3.33789	4.27331	7.00955	2.3283	2.8552	2.73793	0.729452	0.92214	6.5988	1.43923	2.68299	1.55469	0.575601	0.869086	0.391467	2.15096	1.09906
C06A5.11	WBGene00004803	sir-2.4	8.77812	13.6182	5.66636	5.74294	4.50478	5.22649	3.04996	2.19986	4.79503	3.69033	6.50436	5.98358	3.04451	2.67976	12.2611	5.86996	6.18278	5.21357	2.6654	3.39703	2.84207	5.15064	2.43952
C06A5.12	WBGene00044414	C06A5.12	6.51636	14.1356	7.86473	11.375	1.13994	1.03986	5.22627	6.1871	2.94396	16.6092	7.21447	6.79438	2.99983	3.25767	21.5444	5.24141	5.48798	15.636	3.69064	2.10804	0	13.7944	3.8302
C06A5.2	WBGene00015500	C06A5.2	1.91562	0.361178	0.175931	0	0.252142	1.03804	0	1.29164	1.80856	40.18	0.0337224	0.0834605	0	0	1.02074	0.296829	1.55311	0.0961861	0.062647	0	0.160297	0.0458929	0.0643185
C06A5.3	WBGene00015501	C06A5.3	20.4177	21.2402	30.9302	35.0538	24.5394	20.6257	8.64559	8.27013	20.5451	15.5222	28.8023	31.3419	9.67047	9.1441	30.7631	20.9366	21.3869	22.0718	9.43553	10.5596	9.49588	24.0874	6.94517
C06A5.4	WBGene00015502	C06A5.4	0.377432	0.664017	0.608135	0.953669	0.548224	1.03214	1.906	1.39425	4.49137	4.51749	0.569671	0.822674	1.0979	0.968698	1.17278	1.28056	0.480502	0.468375	0.959163	2.68653	2.51855	0.487742	0.935515
C06A5.5	WBGene00015503	C06A5.5	2.46171	2.69253	4.11114	5.41413	5.99072	1.60652	2.60784	2.52812	2.46822	1.93599	2.81633	3.24376	1.74618	1.70573	5.30804	3.24363	4.27016	3.31284	1.79763	2.22466	1.28264	3.40368	1.70552
C06A5.6	WBGene00015504	C06A5.6	19.927	20.736	4.54645	4.46224	10.2736	2.39606	8.38632	8.93516	30.7136	25.0251	8.66344	7.4532	4.52304	4.02984	13.3335	2.74669	17.7219	8.62834	3.75032	4.77593	4.40861	7.66495	4.63356
C06A5.7	WBGene00006823	unc-94	42.9725	43.6526	51.9047	52.5738	46.0357	71.2534	45.1722	43.8716	25.4061	33.775	64.0576	67.265	52.9038	51.2089	53.1504	86.6002	37.5253	64.5969	45.6058	45.7177	54.7835	70.4242	36.6339
C06A5.8	WBGene00015505	C06A5.8	10.403	13.6726	1.12512	1.18939	8.89982	0.695371	2.76655	3.21592	23.4557	18.4049	2.7571	3.00527	1.52955	1.17999	7.20489	1.22599	16.6335	2.39516	1.3952	2.49363	3.84279	2.25522	0.891861
C06A5.9	WBGene00004380	rnf-1	36.0493	39.7169	3.73994	4.34219	13.7643	2.75412	7.41817	7.79983	17.881	17.1176	10.1108	8.92248	3.85835	2.48039	34.4384	4.88866	32.5391	10.0791	3.55651	6.87535	8.94002	10.2206	2.88201
C06A6.2	WBGene00015507	C06A6.2	36.761	36.1602	40.8446	48.3829	15.0004	18.3274	17.3771	14.7581	4.19399	4.51926	43.0598	43.1923	19.0762	20.4173	48.7692	19.2512	20.0035	37.0609	13.9149	13.6001	12.2983	39.007	16.6034
C06A6.3	WBGene00015508	mvb-12	63.8522	66.9192	22.4882	25.2085	12.8953	15.4054	13.672	14.2125	14.122	11.9539	34.4667	34.7251	12.6997	11.6634	52.2733	14.0711	28.936	30.3593	11.332	13.4162	13.4036	31.0345	9.52365
C06A6.4	WBGene00015509	C06A6.4	70.1962	73.0474	27.1817	22.5963	29.7893	46.1341	39.0582	39.3179	79.251	42.5543	36.5966	36.9894	49.3277	47.5461	39.1236	60.4504	64.9036	34.5097	55.4713	34.5944	33.122	31.3153	38.0785
C06A6.5	WBGene00015510	C06A6.5	10.4264	30.4348	127.216	156.566	26.2707	49.3689	73.4831	78.0686	11.6439	31.795	77.8467	92.0806	60.0675	69.3829	49.1115	49.3403	9.7418	67.6472	58.2688	77.9894	64.5048	71.1796	64.8503
C06A6.7	WBGene00015511	C06A6.7	0.0876573	1.09079	2.49433	1.50198	0.449463	1.8007	0.397143	1.26073	1.18318	36.4564	1.26157	1.00156	0.448183	0.404736	1.63461	2.70424	0.326841	1.16913	0.45275	0.15591	0.781187	1.12132	0.299945
C06A8.1	WBGene00015512	C06A8.1	43.8091	50.7357	149.821	90.0527	78.7416	142.637	268.484	272.924	76.691	102.87	44.0194	55.7019	114.498	104.971	56.0138	128.154	30.2755	75.1595	130.774	185.525	153.141	87.9784	176.728
C06A8.2	WBGene00015513	C06A8.2	71.7625	74.4547	19.6458	23.3666	33.9761	10.8938	9.09597	8.1848	21.2579	13.3455	25.9093	22.9204	6.84267	6.60635	56.8128	12.9878	66.7092	22.8129	6.54568	10.0684	9.13885	23.7964	5.80549
C06A8.3	WBGene00015514	C06A8.3	1357.76	1165.97	646.546	900.604	805.488	772.606	1868.21	1744.25	1303.72	1977.39	1091.59	1211.05	1686.13	1526.25	1250.52	767.486	774.324	1103.96	1374.09	2021.83	2481.48	1171.9	1627.78
C06A8.4	WBGene00004823	skr-17	56.5177	75.2961	6.98857	8.02906	13.8061	4.06821	8.54056	9.50371	32.5832	18.1089	15.9884	13.6378	5.67342	5.56046	45.0758	4.027	36.6512	13.4706	3.96132	7.61544	3.93059	12.5021	4.73271
C06A8.5	WBGene00015515	spdl-1	71.1453	81.2265	51.6568	58.317	69.6047	26.6767	13.5238	15.3193	19.8967	53.4458	66.9677	63.7704	12.5511	9.44713	109.804	23.0637	80.5412	60.5932	10.7315	11.9641	10.2058	62.8467	10.9259
C06A8.6	WBGene00015516	C06A8.6	0.149796	0.0719669	0.0156489	0	0.39959	1.11438	0.0285938	0.929648	2.56965	91.7895	0.0809701	0.125335	0.115054	0.169387	0.026073	0.615185	0.273466	0.056169	0.0970806	0	0.0858454	0.073213	0.0645268
C06A8.7	WBGene00005262	srh-39	0	0	0	0	0.159803	0.144651	0.0738787	0.0302999	0	0.0186732	0.0641305	0.155644	0.105467	0.027296	0	0.843578	0	0.0664858	0.0196088	0	0	0.145182	0
C06A8.8	WBGene00015517	C06A8.8	2.02919	3.95728	18.1076	15.9067	12.3921	33.7083	9.57973	10.2865	4.05454	7.24524	26.5429	27.9006	20.2808	22.6774	6.6146	43.8539	0.526738	20.5251	11.4929	13.4206	12.7318	23.892	9.21946
C06A8.9	WBGene00001615	glr-4	1.27751	1.34826	1.90463	2.18171	3.78515	9.81283	3.37987	2.60631	0.575126	1.68819	3.39213	3.29627	4.20899	3.66108	1.36779	11.2896	0.496428	2.74831	3.42341	3.90212	4.28304	3.30834	3.35405
C06B3.1	WBGene00007360	C06B3.1	0	0	0	0	0	0	0	0	0	0	0.0302953	0	0	0	0.0558143	0.088883	0	0	0.0277895	0	0	0	0
C06B3.10	WBGene00006277	str-250	0	0	0	0	0	0	0	0	0	0	0	0.0461567	0	0	0	0.169718	0	0	0	0.0545444	0	0	0
C06B3.11	WBGene00005933	srx-42	0	0	0	0.0832483	0	0	0	0	0	0.0403883	0	0	0	0	0	0.17349	0	0	0	0	0	0	0
C06B3.12	WBGene00044114	srxa-11	0	0	0.018899	0	0.0564643	0.0564643	0	0	0	0	0	0.0234874	0	0	0	0	0	0	0	0	0	0	0
C06B3.13	WBGene00044115	srxa-12	0.015628	0.126778	0	0	0.0179058	0.0179058	0.0258699	0	0	0	0	0	0.0389731	0.00955915	0.0275777	0.116695	0	0	0.0137342	0	0	0	0
C06B3.14	WBGene00044116	srxa-13	0	0	0	0	0	0	0.077199	0	0	0	0	0	0	0	0	0.030748	0	0	0.0213843	0	0	0	0
C06B3.16	WBGene00189947	C06B3.16	0	0	0	0	0	0	0	0	0.122437	2.31739	0	0	0	0	0	0.152607	0	0	0	0	0	0	0
C06B3.2	WBGene00007361	oac-3	0.024802	0.0551889	0.0662399	0.0860811	0.168256	0.230178	0.0757892	0.0441911	0.0501116	0.0996302	0.370078	0.0991286	0.0340001	0.0572182	0.0763615	0.322219	0.0356841	0.129054	0.0313017	0.151837	0.151022	0.072354	0.0687305
C06B3.3	WBGene00007362	cyp-35C1	0.052845	0.122343	6.65381	7.07992	4.75756	12.2092	14.091	15.652	6.16999	6.31669	1.69308	2.5381	8.77145	11.7383	6.13316	20.8899	0.813618	0.524249	18.8475	9.36912	15.6959	0.737062	21.7002
C06B3.4	WBGene00007363	stdh-1	6.48197	10.7784	14.2876	17.947	6.73358	12.1865	11.7989	10.3464	5.56417	22.1458	13.888	13.68	14.9901	17.2179	12.824	11.7238	4.56795	12.6296	10.775	23.0551	17.3834	13.5227	12.9006
C06B3.5	WBGene00007364	stdh-3	0	0.101945	0	0	0.151192	0.210443	0.0312056	0.028357	0	0.0394785	0	0	0.041268	0.106164	0	0.582059	0	0.0212274	0.0169841	0	0	0	0.101592
C06B3.6	WBGene00007365	C06B3.6	3.36952	3.89775	0.928764	1.79181	15.3535	66.842	41.5953	41.6085	43.6991	121.973	6.59199	6.13926	71.021	84.3606	1.63984	127.327	2.12684	6.53698	85.3439	101.877	118.646	5.8578	59.3954
C06B3.7	WBGene00007366	C06B3.7	0.0227418	0.138752	0.0947919	0	1.71992	2.43478	1.87973	1.5316	1.58663	9.54753	0.10822	0.053924	1.78057	2.19992	0	4.43168	0	0.140062	4.0241	10.8518	9.99427	0.058885	2.36786
C06B3.8	WBGene00001552	gcy-32	0	0.02426	0.48137	0.263599	1.00727	2.3272	0.915673	0.664197	0.113775	0.27655	1.13977	1.19764	1.45816	1.15739	0.037222	2.54167	0.0976164	0.854932	1.42154	0.941828	1.31313	1.22129	1.43687
C06B3.9	WBGene00006278	str-252	0.0160776	0	0	0.219997	0	0.0213627	0	0	0.0135805	0.0106752	0	0	0.115668	0.0124712	0	0.232431	0.0364323	0	0.0249465	0	0	0	0
C06B8.1	WBGene00007367	nhr-150	0.550566	1.1173	6.87796	10.4458	1.29976	2.5621	0.944589	0.718952	0.0538974	0.147868	3.5274	3.24103	1.04267	1.42389	3.76203	1.72051	0.472546	2.72008	1.21021	0.783512	1.04949	2.82676	1.614
C06B8.10	WBGene00005428	srh-218	0	0.0488397	0	0	0.073378	0.185207	0.107076	0	0	0	0.0507886	0.0203497	0.061363	0.0376623	0.0295259	0.243345	0.114428	0.0197837	0.0384652	0.0679047	0	0	0.140426
C06B8.11	WBGene00007373	C06B8.11	0	0	0	0.121552	0	0	0	0	0	0.25717	0	0	0	0	0	0.0712103	0	0	0	0	0	0	0
C06B8.2	WBGene00007368	C06B8.2	0.0412293	0.521401	9.1933	7.20238	1.78301	4.3435	3.7321	4.30885	1.57518	1.22589	13.7767	16.1711	9.29389	6.34398	2.70046	5.39149	0.34846	10.3432	5.6673	3.32859	5.25092	13.4911	4.73562
C06B8.3	WBGene00007369	C06B8.3	0	0.336697	0	0.110012	0.303395	0.065273	0	0	0	0.0846993	0	0	0	0.038081	0	0	0	0	0	0	0	0	0
C06B8.4	WBGene00007370	str-264	0.0211423	0	0	0.0456253	0.072678	0.360659	0.0360517	0.23857	0.0570775	0	0.0803526	0.0403112	0.394756	0.44779	0	1.32308	0	0.0238085	0.265156	0.160317	0.0810404	0	0.239253
C06B8.6	WBGene00005429	srh-219	0.103474	0.0880247	0.533741	0.980712	0	0	0.0300977	0	0	0	0.557947	0.259725	0	0	0.269712	0.0278805	0.0709073	0.656158	0	0	0	0.294043	0
C06B8.7	WBGene00007372	C06B8.7	7.4307	10.2875	36.6806	42.4042	12.5188	1.52458	2.3432	2.72326	1.36965	3.81122	19.6395	21.2044	2.63656	2.09418	23.1524	1.8753	10.4372	17.8305	1.65036	3.05198	2.76241	20.9826	1.60854
C06B8.8	WBGene00004452	rpl-38	1207.68	1366.35	4871.16	4374.86	3669.43	10082.6	10152.6	7432.33	5730.47	5164.1	3706.68	4167.65	10616.6	12272.3	2256.52	8500.32	854.119	3396.45	8965.91	12470.5	9792.9	3514.48	10663.7
C06B8.9	WBGene00005768	srw-21	0	0	0	0	0.101395	0	0	0.713033	0	0	0	0.0246832	0	0	0.0287978	0	0	0	0	0	0	0	0
C06C3.1	WBGene00003196	mel-11	58.1711	58.5646	147.813	140.601	69.845	30.0844	20.7981	21.8992	37.4643	37.162	91.0509	100.398	21.8854	18.9073	86.4525	31.263	73.2803	98.8965	20.4233	26.5592	24.9347	105.125	20.7778
C06C3.10	WBGene00044169	C06C3.10	0.198836	0	6.84362	4.47003	0.665391	0.242623	5.08443	3.9104	0.494475	19.8942	14.4104	9.24433	5.96168	2.51884	6.61153	0.0698777	0	8.8617	3.61009	11.6048	16.7373	8.52385	6.9623
C06C3.12	WBGene00175031	C06C3.12	0.209246	0	0.873481	0.619532	1.40226	5.05017	2.25925	1.20682	2.04141	1.028	0.949523	1.18743	3.21312	2.54714	0.0474653	5.83032	0.369814	1.33306	4.19541	3.76274	2.81574	1.0826	1.11968
C06C3.3	WBGene00007374	C06C3.3	0.0927322	0.027388	2.02564	0.890705	0.365976	0.374541	0.930891	0.828097	0.0936653	0.741816	2.14438	2.8444	1.09802	0.670512	0.251496	0.795052	0.121906	1.77999	0.877709	2.10624	1.4693	2.18029	1.01328
C06C3.4	WBGene00007375	C06C3.4	0.0682341	0.323559	13.2766	12.4943	0.798273	1.07202	4.50087	5.63466	0.194641	0.337661	8.98841	7.55734	4.72752	3.09235	1.79539	1.76261	0.130195	8.1836	3.84363	3.53969	5.87178	8.29192	3.88723
C06C3.6	WBGene00005271	srh-48	0.526988	0.402728	0.142112	0.338986	0.167969	0.283164	0.215075	0.168271	0.417331	0.110854	0.261598	0.204482	0.406766	0.155494	0.126727	0.693537	0.114486	0.333948	0.250721	0.408051	0.709331	0.244323	0.0602746
C06C3.7	WBGene00007377	C06C3.7	14.0025	9.87896	0.282544	0.213038	3.70003	1.82405	0.179077	0.0674803	0.863184	0.172674	2.33087	2.05711	0.295801	0.43145	12.8231	0.964833	10.2892	2.16911	0.416422	0.476244	0.426111	2.20076	0.348699
C06C3.8	WBGene00007378	C06C3.8	0.034598	0.100799	0.12088	0	0.124934	0.582884	0.196526	0.210773	0.749714	5.7754	0.245461	0.141351	0.171427	0.283338	0.0233227	0.65465	0	0.190151	0.423728	0.336368	0.303976	0.141144	0.166574
C06C3.9	WBGene00014668	C06C3.9	0.0935186	0.0200772	6.2308	8.06092	0.591309	1.45749	3.3038	3.00807	0.499397	0.363793	3.73385	3.19729	3.54762	3.14549	1.00267	3.45454	0.136408	2.94306	2.82791	4.0722	3.64309	3.36267	2.71665
C06C6.1	WBGene00007379	C06C6.1	0.0157835	0	0	0	0	0.0204458	0	0	0	0	0.0464299	0	0	0	0	0.0246567	0.0348683	0	0	0	0	0	0
C06C6.2	WBGene00006264	str-233	0.051424	0	0	0.0457343	0	0	0.036138	0	0	0	0	0	0.0392508	0	0.518417	0	0	0	0	0	0	0	0
C06C6.3	WBGene00006262	str-231	0.08467	0	0	0	0.379766	1.1634	0.034835	0.117377	0.0369943	0.268597	0	0	0.0819165	0.039948	0	0.772103	0	0.102793	0.130845	0.319113	0	0.0292765	0.132594
C06C6.4	WBGene00003653	nhr-63	0.230402	0.268036	4.93082	2.16348	2.57318	7.55636	3.14986	3.64054	0.876462	2.18802	12.1837	9.53508	7.74736	4.00726	0.815294	11.7706	0.408799	10.446	5.68623	7.4152	8.20567	9.21408	3.90972
C06C6.5	WBGene00003640	nhr-50	0.805587	0.569619	10.6708	6.13044	5.32237	10.5357	5.86311	6.40279	3.22425	7.18573	21.0276	19.7902	13.2343	7.78094	3.6899	17.9662	0.312042	22.059	13.4822	13.6741	15.4556	16.7045	7.19052
C06C6.6	WBGene00007380	C06C6.6	0.0123131	0.0833753	0	0.0499037	0	0.0080749	0	0.0057969	0.08901	1.50621	0.007385	0	0	0.00942985	0.04264	0	0.0565719	0.0158245	0	0	0	0.0124712	0
C06C6.7	WBGene00007381	C06C6.7	0.0391759	0.00802997	0.0052249	0.0110752	0.364814	0	0.0112737	0.0521918	0.446286	8.21204	0.0810315	0.00649345	0.0536978	0.0129312	0.147108	0.0258141	0.0243368	0.0482622	0.0059859	0.10834	0.0522168	0.042537	0
C06C6.8	WBGene00007382	C06C6.8	0	0	0	0.12767	0.562833	0.262441	0.134007	0.508257	2.10664	28.2599	0.373638	0.465442	0.257842	0.197092	0	1.562	0.1556	0.0884195	0.279495	1.8874	1.43653	0	0.114793
C06C6.9	WBGene00007383	C06C6.9	0	0	0.123742	0.160855	0	0	0	0	0.199314	4.02789	0	0	0	0	0	0.41978	0	0	0	0	0	0	0
C06E1.1	WBGene00015518	C06E1.1	282.351	347.752	116.416	159.386	125.586	4.99437	5.65432	12.6014	4.34286	87.4083	219.36	221.03	10.5045	9.52882	292.261	9.36692	229.274	200.858	10.8862	11.0821	12.5067	237.834	7.41405
C06E1.10	WBGene00015525	rha-2	12.0506	13.6099	15.9805	20.5579	21.0286	29.0631	10.8285	7.33246	7.0556	6.30701	12.2696	11.4146	9.8727	9.02766	17.276	24.8486	13.3746	9.07234	8.58325	8.47652	6.65441	9.79486	8.42826
C06E1.11	WBGene00015526	C06E1.11	0.321004	0.475881	0.851895	0.983444	0.143619	0.254459	0.432231	0.205706	0.56343	0.876788	0.271379	0.390279	0.205796	0.301393	0.404858	0.377207	0.392703	0.406434	0.292509	0.655471	0.265072	0.325055	0.391632
C06E1.3	WBGene00015519	C06E1.3	0.287734	0.55465	4.49814	3.23182	2.51416	4.20886	5.18812	6.11125	3.19134	3.16205	15.1545	15.1434	12.216	8.67648	0.70752	4.49731	0.374067	15.1615	4.36074	4.34034	9.88687	11.8308	3.79876
C06E1.4	WBGene00001612	glr-1	0.0337049	0.0147302	3.57082	1.45673	1.97844	4.61803	0.933298	0.90478	0.117682	0.473158	5.45759	5.74848	1.40101	1.13365	0.537548	4.90409	0.128795	4.46613	1.25743	1.28962	0.913062	5.95742	0.978992
C06E1.5	WBGene00015520	fip-3	0.317916	0	0	0	0	7.71643	0	0	0.644974	1471.78	1.51284	3.39995	0.174	0.19446	0	1.70394	0	1.30248	0.617093	0	0	0.853919	0.304472
C06E1.6	WBGene00015521	fipr-16	0	0	0	0	0	0	0	9.00903	17.2942	4411.9	5.2934	2.18348	1.00799	3.24947	2.59003	2.36601	3.3459	0	3.27791	0	0	0	0
C06E1.7	WBGene00015522	C06E1.7	0	0.0458993	0.691404	0.769968	0.194485	0.301189	0.508666	0.423902	0.482598	4.66948	0.598476	0.790431	0.520351	0.615009	0.0469543	0.483845	0	0.573672	0.560567	0.59397	0.463806	0.506198	0.360052
C06E1.8	WBGene00015523	ztf-30	0.240086	0.569437	29.8834	25.3942	2.0916	3.17055	5.19569	5.22823	0.165329	0.17904	12.6808	15.7436	4.29229	5.05732	5.36368	4.81381	0.638352	12.724	4.84199	3.20746	2.02034	14.7701	5.689
C06E1.9	WBGene00015524	C06E1.9	19.782	22.5237	9.06487	10.8078	17.7061	17.3637	11.4866	9.26434	11.8463	14.5698	11.6964	10.635	8.68601	8.57386	18.8979	20.4807	26.7646	8.16617	7.91373	8.93101	9.22519	8.2203	8.19595
C06E2.1	WBGene00015527	C06E2.1	0.068442	0.139621	4.57956	1.7201	4.54141	9.0292	8.11705	6.51133	1.83597	2.51485	7.58662	6.59185	11.5504	7.84003	1.43353	8.58398	0.165533	7.15691	8.0034	7.55285	10.8439	6.35734	5.74242
C06E2.2	WBGene00015528	C06E2.2	0	0	0	0	0.255308	0.255308	0	0	0	0	0	0	0.533036	0.407655	0	0.281538	0	0.292462	0.231052	0	0	0	0
C06E2.3	WBGene00006716	ubc-21	0.174985	0.335014	0	0.058629	0.371933	0.976553	0.182704	0.553698	0.0482083	0.188637	1.01622	0.60773	0.622943	1.03685	0	3.28596	0.0563343	0.654472	1.22327	0.45569	0.492622	0.581095	0.714333
C06E2.5	WBGene00015529	C06E2.5	115.232	150.781	32.7556	39.7831	41.4742	15.0481	5.84889	4.62683	10.0349	2.26691	78.6069	60.4353	5.68511	3.39196	121.094	6.4201	90.0863	61.2691	3.89497	4.73431	5.15346	66.2248	3.64347
C06E2.7	WBGene00006717	ubc-22	0.851839	0.631287	0.504668	0.630809	1.65655	3.66977	0.888464	0.964566	0.225765	0.727418	1.84828	1.09365	1.73729	0.798462	0.645228	5.81903	0.237996	1.396	1.46598	1.38875	1.42981	1.43432	1.40048
C06E2.8	WBGene00002092	ins-9	0	0	0	0	0.3978	0.3978	8.50454	13.7667	1.0267	0.449663	0.110708	0.247158	1.36133	1.21542	0	0.818237	0.206781	0	5.93199	5.25731	4.20992	0	7.85529
C06E2.9	WBGene00044579	C06E2.9	0.855082	0.55389	0.212385	0	0	0	0.350237	0	0.136435	367.322	1.0761	1.02395	0	0	1.21478	0	1.1407	0	0	0	0	0.265189	0
C06E4.1	WBGene00015530	C06E4.1	0	0	0	0.0803567	0	1.19508	0	0	0	0.0258752	0	0	0	0	0	0	0	0	0	0	0	0	0
C06E4.2	WBGene00015531	C06E4.2	0.391257	2.61182	201.529	124.168	2.41998	9.7968	19.4955	40.0043	5.37796	8.40733	154.382	169.987	23.6497	21.6693	22.5695	11.9623	4.63286	165.815	22.4813	19.2768	14.6166	173.484	15.0823
C06E4.3	WBGene00015532	C06E4.3	0.0213828	0.201616	0.0811173	0.146752	2.4236	4.62235	1.50056	0.978788	0.354537	0.559659	0.264688	0.169636	1.53797	1.20263	0.646743	1.75886	0.052348	0.181925	1.15964	0.588696	0.912008	0.122326	0.504734
C06E4.4	WBGene00015533	C06E4.4	0	0	0	0	0.409293	0.0779567	0	0	0	0	0.0651335	0	0.037209	0	0	0.240525	0	0	0	0	0	0	0
C06E4.5	WBGene00015534	C06E4.5	0.08391	0	0	0	0	0	0.0589793	0	0	0.0388192	0.0331306	0	0	0	0	0	0	0	0	0	0	0	0
C06E4.6	WBGene00015535	C06E4.6	0.0433274	0.220037	0.126547	0.150567	0.318609	1.55803	0.0860573	0.224335	0.114269	0.205081	0.699916	0.25792	0.530243	0.465813	0	0.636183	0.133215	0.314368	0.313492	0	0.103969	0.175829	0.0259769
C06E4.7	WBGene00015536	glb-2	0.0362787	0	1.45948	0.593919	1.4137	4.99292	1.0055	1.53979	0.226437	1.19473	1.6771	2.55803	2.2816	1.66159	0	5.57988	0.234882	1.50045	2.01323	3.57765	2.87619	1.84091	2.41316
C06E4.8	WBGene00015537	C06E4.8	0.0485127	0.0319769	0.0433211	0.351203	0	0.255803	0.317052	0.330728	0.274707	0.920755	0.168483	0.444566	0.462601	0.980291	0.143618	1.60744	0	0.132264	0.800176	0.862859	0.831751	0.359027	0.254989
C06E7.1	WBGene00015538	sams-3	86.2557	105.929	97.8516	82.9559	79.0891	122.317	134.282	122.989	84.1479	59.5343	67.5129	67.2366	79.1817	58.3202	62.6682	111.523	69.3921	113.876	92.8264	87.8571	83.3527	113.056	112.936
C06E7.2	WBGene00015539	C06E7.2	0.64602	0.800051	8.55776	7.53725	6.12727	14.2896	8.55607	9.00653	3.47623	10.3518	9.89929	10.8223	10.0502	10.5919	4.40548	16.7522	0.646508	10.5678	10.0791	11.1572	11.7506	9.08572	10.7251
C06E7.3	WBGene00015540	sams-4	74.6821	92.6091	79.0316	72.405	63.9774	68.2438	89.8928	94.5237	67.006	90.9958	61.4635	60.7852	56.7463	43.7575	75.7435	62.8209	72.7138	92.0464	61.7174	67.2274	72.0697	94.2423	74.6709
C06E7.4	WBGene00015541	C06E7.4	11.012	27.1057	232.655	233.003	45.2949	22.5462	46.7376	63.5472	5.0594	3.81726	107.457	120.224	35.2776	25.3596	77.0637	14.5788	29.376	118.981	27.8307	64.672	54.5527	134.322	40.7931
C06E7.6	WBGene00004973	spe-27	0.0595437	0.293206	0.576313	0.378989	0	0	0.125112	0	0.407707	11.1964	0	0.0895225	0	0	0.924337	0.318587	0	0	0	0	0	0.0984525	0
C06E7.7	WBGene00005728	srv-17	0	0	0	0	0	0	0	0	0	0.0203728	0	0	0.0392977	0	0	0.0750143	0	0	0	0	0	0	0
C06E7.88	WBGene00189995	C06E7.88	0.0269016	1.86859	130.213	94.5472	4.56506	0.11395	2.33579	6.47082	0.068335	0.284708	52.1319	74.2142	1.49656	3.29365	20.6966	0.129347	3.05076	71.5156	0.477376	13.9692	7.906	67.745	1.80791
C06E8.3	WBGene00004182	prk-1	5.26888	5.15502	6.32057	3.80134	8.41907	26.6178	25.2547	25.9191	12.2772	25.1015	9.76162	11.4291	19.7358	19.8752	4.02982	26.3997	4.83568	9.80025	20.1913	30.9387	31.2342	9.48198	16.8701
C06E8.5	WBGene00015544	C06E8.5	0.186796	0.0643939	0.292689	0.466015	0.757023	0.920018	3.8052	3.55427	2.13026	0.425488	10.2687	11.849	8.54508	7.6539	0.0935473	0.678055	0.0734524	7.30715	2.06262	4.17528	10.8828	7.75303	0.821071
C06G1.1	WBGene00015545	C06G1.1	0.882628	1.61601	37.6785	15.2298	6.50015	1.25849	37.074	50.8599	4.10165	0.857393	80.6143	65.7597	70.2675	31.1302	11.4557	2.41563	2.79269	77.8158	43.7794	49.3781	58.2583	68.1643	44.5572
C06G1.2	WBGene00015546	C06G1.2	0.243363	0.213265	19.7568	7.054	9.25297	1.2362	16.5225	16.9847	2.00644	0.305972	103.895	76.9848	12.3095	5.3595	5.10172	1.15303	2.65008	99.4885	13.8872	20.666	16.8718	78.2772	14.5252
C06G1.4	WBGene00015547	ain-1	112.218	137.533	374.203	370.491	311.906	86.9925	56.438	56.8419	24.0463	35.3567	359.584	285.519	91.9948	67.2707	323.244	101.344	246.403	429.305	111.088	57.5087	68.023	373.754	76.9767
C06G1.5	WBGene00015548	C06G1.5	0.72053	2.0945	45.4661	43.1073	16.5699	21.5347	13.5333	12.6641	3.66426	4.98811	45.0835	34.885	25.2008	18.7606	17.5265	23.0531	5.42003	45.3109	24.4462	14.0239	17.2562	38.0871	18.1014
C06G1.6	WBGene00077591	C06G1.6	0.431178	1.72962	52.4769	46.6168	18.6855	19.2721	17.5644	19.3226	5.23292	4.19961	42.1347	35.2723	24.1116	19.8554	17.1169	19.0923	6.40052	48.1745	36.9141	13.6455	16.098	39.4248	23.5719
C06G3.1	WBGene00003695	nhr-105	7.93189	7.12276	15.1446	13.9187	12.7784	31.0808	24.471	22.0236	7.52837	13.5778	16.8957	18.0961	28.9471	32.5174	6.88096	46.2631	5.82865	15.2537	29.7203	16.5503	16.4691	15.2651	21.0114
C06G3.10	WBGene00000585	cogc-2	8.87788	11.0952	16.0993	19.3238	9.87614	9.83406	9.62288	9.24009	11.8611	13.8021	12.0933	13.1676	6.85686	8.42181	15.8893	9.41746	9.27697	11.1484	5.76347	6.83208	7.10391	10.9725	6.27482
C06G3.11	WBGene00006572	tin-9.1	109.768	190.274	226.524	192.045	114.736	90.5946	226.388	207.64	245.578	143.058	187.917	163.614	205.864	226.625	106.117	111.589	80.8303	153.088	209.187	100.312	77.0503	186.211	204.857
C06G3.2	WBGene00002228	klp-18	61.2576	52.2915	15.3846	18.772	47.9153	8.49857	10.5588	13.4707	60.5396	14.9619	21.6242	20.3028	7.08528	5.30035	47.6811	8.08974	67.505	19.4219	7.49215	9.16054	11.0322	20.5787	9.83396
C06G3.3	WBGene00015549	C06G3.3	0.19144	2.07067	0.39699	0	0	0.804383	3.16029	1.90971	5.70963	6.48475	0.816255	1.5443	2.83753	6.47958	0.33871	2.21515	0	0.608592	1.28727	3.06786	3.66903	0.765567	0.821798
C06G3.4	WBGene00015550	C06G3.4	0	0	0.0490135	0.0143913	0.0202795	0.0202795	0.0146497	0	0	0.0344408	0.00847955	0.0462995	0.00484415	0.0222168	0.0557139	0.0660824	0.0454469	0.0099669	0	0	0	0.0143196	0
C06G3.5	WBGene00015551	C06G3.5	9.18235	25.9971	136.932	139.684	65.4598	106.059	72.9479	70.6694	29.6756	63.6422	69.1462	72.0988	71.3272	67.025	50.949	142.718	20.6814	56.9112	54.0121	77.6802	75.9787	71.3824	50.3556
C06G3.6	WBGene00015552	C06G3.6	28.9837	40.0981	109.671	146.254	20.5564	12.1823	11.0489	9.90068	3.80444	5.52829	80.5474	90.5381	13.035	13.309	66.9665	20.776	27.3095	64.0027	7.33486	21.2066	21.0763	70.7058	7.55541
C06G3.7	WBGene00015553	trxr-1	39.8487	39.8545	42.1432	43.5598	48.5325	53.5893	37.0842	36.5163	25.1941	43.0547	41.2548	45.8287	38.5568	36.1006	52.5494	55.7671	52.432	34.9656	33.2624	47.7212	40.7806	34.8903	31.805
C06G3.8	WBGene00015554	C06G3.8	54.299	71.5323	11.435	14.025	13.8629	12.3757	17.8108	15.1777	18.128	8.42564	23.0893	19.6971	13.7719	15.5188	34.6116	11.0526	25.4093	19.7056	13.1433	10.2877	9.38244	19.2059	14.0822
C06G3.9	WBGene00015555	C06G3.9	6.9577	13.2386	36.928	44.0535	25.741	28.1694	21.4865	21.051	20.4391	26.0252	27.5679	29.0842	20.2808	20.1907	22.0661	32.4923	14.2053	20.9435	20.0399	18.3336	16.3304	23.137	20.8793
C06G4.1	WBGene00015557	C06G4.1	18.4209	17.2127	8.11259	8.77562	4.10021	2.22307	3.83214	4.02477	10.1793	15.4162	8.71742	8.11781	1.81746	1.82967	15.8316	2.64876	14.0907	7.81254	1.56211	3.57613	3.05885	7.95223	1.77178
C06G4.2	WBGene00000542	clp-1	103.775	78.6534	29.7669	30.3958	88.8552	110.564	103.107	97.6746	81.8665	95.4792	64.6332	61.4997	121.279	129.066	55.9441	129.22	99.8483	68.2388	95.2498	122.713	126.944	65.8099	87.8513
C06G4.4	WBGene00015558	C06G4.4	0.282781	1.14759	0	0.411727	0.14584	0.14584	0.500314	1.25906	3.14545	74.136	0.154529	0	0.193406	0.190009	0	0	1.15068	0.0589425	0.066144	0	0.975088	0.173972	0.153885
C06G4.5	WBGene00015559	npr-17	1.77067	1.28936	0.652177	0.360619	1.17952	3.17527	0.838321	0.683051	0.305972	2.21251	1.67853	1.68972	1.16308	1.38494	1.15903	3.47402	0.324712	1.28163	0.969433	0.87949	1.25905	1.00772	0.724483
C06G4.6	WBGene00044446	C06G4.6	0	0	0.992222	0.676678	0.0487657	0.137949	0.215596	0	0.283788	0	1.60396	1.47365	0.181829	0.0807698	0	0.45138	0.076047	1.02295	0.264551	0.215069	0.163076	0.925591	0
C06G8.1	WBGene00007384	C06G8.1	5.16683	13.998	5.84439	8.87953	11.1907	19.7315	6.37954	12.8459	13.9955	52.1365	13.3468	14.1499	18.9523	29.9587	9.32784	14.6599	6.75905	9.30321	52.0132	54.5709	57.3719	9.98393	28.8615
C06G8.2	WBGene00003876	pept-2	0	0.0691834	2.04183	1.16793	1.91508	4.85816	5.40356	4.96266	5.9447	5.63234	4.81147	6.63621	6.79074	5.68759	0.364453	4.80768	0.0940822	4.20243	3.4407	10.2024	10.1609	4.48942	3.30059
C06G8.3	WBGene00014669	C06G8.3	2.91377	3.29219	8.18845	9.22562	5.80975	20.8352	32.6167	26.5317	9.44457	32.621	9.057	9.77251	23.3974	20.0005	6.48425	23.9293	1.43949	9.52675	20.6914	21.633	27.1714	9.68744	15.4817
C06G8.4	WBGene00005085	srd-7	0	0	0	0.038304	0.0539883	0.0539883	0	0.0849293	0.0791741	0.0226188	0.0225694	0	0	0.0415642	0	0.0297675	0.073596	0	0	0.119087	0	0.0612132	0
C06H2.1	WBGene00007385	atp-5	725.267	590.538	401.093	398.768	408.041	675.529	941.955	850.807	541.59	887.205	456.99	502.1	923.914	1131.09	418.357	684.651	376.798	426.531	848.016	935.55	1043.09	463.953	945.528
C06H2.2	WBGene00007386	C06H2.2	8.73773	12.3887	10.7353	14.0519	12.9931	25.796	10.9054	7.64892	7.69934	22.3199	11.2204	11.0816	11.9288	11.6593	14.4999	23.0014	9.00665	8.3447	7.97959	9.78725	8.61979	9.13345	8.97569
C06H2.3	WBGene00007387	C06H2.3	7.23169	12.128	4.01114	4.86488	13.4148	7.09797	4.36974	3.27312	4.86456	2.97868	5.35442	5.55828	4.69363	5.45234	6.29784	8.89504	10.126	3.88228	3.16705	3.20234	3.03294	3.81476	3.38131
C06H2.4	WBGene00007388	folt-1	1.72359	1.08247	2.48886	3.20419	3.254	6.37273	4.33287	3.2692	1.45084	1.89343	2.72458	3.10112	3.72795	3.50812	3.41554	5.88781	0.66358	2.74902	2.94912	2.48618	3.33638	2.13099	2.8344
C06H2.5	WBGene00007389	glb-3	0.207694	0.195011	0.984259	0.205081	3.49109	7.64599	2.96716	4.98143	0.296822	1.70717	2.78098	3.21422	5.44457	4.05799	1.47875	11.6309	0.0739167	1.84833	3.82455	3.31328	2.44235	2.49274	4.79473
C06H2.6	WBGene00007390	C06H2.6	126.484	189.705	54.5113	56.4182	38.8896	78.148	65.5707	70.5645	95.3181	47.1161	85.6599	91.8525	77.8243	75.1735	89.6028	69.0005	52.1472	82.7713	56.3815	52.5306	46.1438	74.4434	49.846
C06H2.7	WBGene00007391	C06H2.7	25.4414	40.1652	0.72454	1.07354	9.96041	2.11549	0.843022	0.538804	8.81872	8.82066	9.89921	6.74364	1.63697	0.974652	29.0823	2.11627	26.3644	7.60059	1.33086	3.00054	5.14384	7.8926	0.925814
C06H5.1	WBGene00007392	fbxa-156	0.0147418	0.132772	1.53289	1.41015	1.24847	4.54084	6.08663	6.56051	2.64635	10.3777	2.29438	3.03206	7.25247	7.30522	0.0765877	5.51463	0.100419	2.96931	7.82475	6.86839	8.59657	2.1646	5.07599
C06H5.2	WBGene00007393	fbxa-157	0.0144416	0.194016	1.57899	1.45186	1.20423	4.92	4.79515	6.02453	2.04112	8.44345	1.87098	2.64822	6.54734	6.68024	0.0987241	5.23005	0.0983824	2.18792	6.88664	5.43301	6.64933	1.80202	4.81224
C06H5.6	WBGene00007394	C06H5.6	0.618697	1.38829	18.7197	21.6059	14.8574	23.0795	26.9935	24.2068	11.8273	16.8769	8.00468	9.20975	15.3484	15.5129	3.98746	16.9335	2.29085	7.90918	14.5442	10.8283	14.6768	7.99254	17.0731
C06H5.7	WBGene00007395	C06H5.7	3.9897	6.18973	28.7245	24.471	9.93365	13.112	27.715	32.1009	12.3171	26.4507	17.2853	22.7513	27.3911	30.8289	8.07522	25.5337	3.78661	15.4909	22.0306	33.3925	34.2892	17.9209	25.6725
C06H5.8	WBGene00044795	C06H5.8	1.52568	1.50828	1.52846	1.27073	1.43944	2.50432	2.87446	2.16572	1.99767	3.13353	1.1462	1.31833	2.69544	3.14123	0.982728	3.54643	0.534421	1.11304	2.66033	3.40239	1.97588	1.43677	2.24207
C07A12.1	WBGene00001821	ham-2	1.34207	19.9469	86.4131	114.938	24.3982	11.1274	5.08771	4.83609	1.94613	8.2903	52.0943	43.6232	9.37412	8.18997	49.0081	17.8782	16.5148	45.057	10.3253	6.23249	8.01029	43.9085	6.44127
C07A12.2	WBGene00015560	C07A12.2	0.59255	0	2.94941	2.09414	1.36758	29.3297	34.9524	37.5999	12.2075	174.105	25.7459	25.761	47.2553	40.8627	3.75717	40.2708	2.13267	22.0296	63.8384	34.4477	39.7505	14.265	26.7371
C07A12.3	WBGene00003628	nhr-35	8.13502	8.3917	19.5416	19.6504	14.5886	21.6694	11.2624	12.9983	6.70093	10.0469	27.4937	21.3022	21.7478	14.9883	17.4657	37.129	9.63222	30.4988	23.7882	13.6526	18.445	25.4693	14.5102
C07A12.4	WBGene00003963	pdi-2	1702.48	1777.64	3135.83	3973.56	4008.66	1041.3	2652.17	3042.47	790.385	1273.31	3515.76	2662.54	2628.42	2263.5	3023.86	976.664	2891.22	2969.51	3557.25	1985.61	1852.79	2983.77	3427.76
C07A12.5	WBGene00005008	spr-3	54.4012	41.9622	20.3551	26.8184	16.3513	2.27779	2.48284	3.14664	3.53115	1.57094	33.3479	25.3512	4.94679	2.43056	50.8467	1.68879	34.4878	28.7	4.39098	5.56634	6.26388	26.2471	3.44272
C07A12.7	WBGene00015561	C07A12.7	32.8137	31.7629	86.2505	78.0434	71.5671	28.9755	32.7958	34.467	15.6923	29.7692	81.7392	64.6894	44.0284	33.8124	71.085	46.9861	54.2579	85.7713	59.5737	52.081	59.971	77.8278	44.5725
C07A4.1	WBGene00007396	tiar-3	0.197116	0.185164	3.6582	3.04935	2.31841	5.77424	4.32894	3.49899	1.74964	4.70373	7.18811	5.77379	5.69619	6.13825	1.04745	6.60653	0.459784	8.03663	7.15136	5.98293	6.45228	5.62765	4.92211
C07A4.2	WBGene00007397	C07A4.2	0.0883677	0.323592	2.20242	3.35598	2.17445	4.04823	3.45361	3.99382	0.507436	4.69649	1.37421	1.03866	2.68502	1.17701	0.544477	3.48063	0.257451	1.07099	1.82771	3.0768	5.22402	0.959198	1.08577
C07A4.3	WBGene00007398	C07A4.3	0	0.235525	0	0	0	0.0304241	0.143074	0.083113	1.09941	4.83072	0	0.034421	0.198579	0.221479	0	0.0774923	0	0.0269085	0.221384	0	0.132219	0	0.124632
C07A9.1	WBGene00007399	clec-162	0	0	0	0	0.109773	0.0236168	0.038435	0	0	6.03395	0	0	0.043873	0	0	0.0284809	0	0	0.0198081	0	0	0	0
C07A9.10	WBGene00007406	C07A9.10	0	0	0.345586	0.341197	0.0362393	0.0362393	0	0.0429473	0	0.0165564	0.332247	0.532968	0.0615513	0	0.131239	0.26217	0	0.503151	0	0.100593	0.144006	0.332599	0
C07A9.11	WBGene00003572	ncx-7	0.0160656	0.160729	0.564756	0.36184	3.64276	9.96676	7.04711	4.27156	2.9307	1.385	3.03083	4.16122	6.48717	9.02632	0.126219	8.29726	0.03345	1.90115	4.61053	2.40162	2.43746	2.97293	4.24928
C07A9.12	WBGene00043994	C07A9.12	0.153595	0.530812	7.88086	6.75895	5.42266	10.6861	3.73341	3.38726	0.448478	2.39318	7.34232	7.59138	4.18941	4.01846	1.43277	11.7661	0.175845	6.72079	3.76342	4.77858	4.46432	7.69696	3.01688
C07A9.13	WBGene00044227	C07A9.13	0.0725264	0.148598	2.9743	1.77285	2.07136	0.059178	0	0.093093	1.02286	15.3482	5.20632	6.01389	0.118483	0.0473815	1.96405	0.160208	0.425253	2.58537	0.0465292	0.261058	0.0989738	4.67941	0.0624789
C07A9.2	WBGene00007400	C07A9.2	259.358	366.498	81.3682	92.3142	68.0949	43.8697	39.5971	34.2109	84.812	48.6852	115.363	110.931	35.8009	33.6427	208.073	52.6685	165.979	100.435	33.9248	39.0285	25.2926	83.5389	34.4091
C07A9.3	WBGene00006579	tlk-1	308.729	251.329	112.146	131.682	151.777	67.9893	38.6092	47.9081	72.0614	57.0475	146.868	136.01	38.9035	31.3284	234.119	54.9086	228.163	163.321	35.3337	42.9699	41.1597	142.238	34.2184
C07A9.4	WBGene00003571	ncx-6	0.008791	0	0.0180444	0.126875	0.348643	1.74671	0.717749	0.441094	0.531299	0.915815	0.18691	0.192413	1.54327	1.916	0.0533855	1.96022	0	0.0880154	0.438442	0.276592	0.270786	0.0705095	0.630144
C07A9.5	WBGene00007401	C07A9.5	0.105139	0.0112678	3.01683	2.06031	0.887677	0.046564	0.0827927	0.207825	0.0631722	1.84655	5.99758	7.3179	0.250951	0.0942464	1.86722	0.200203	0.232418	4.05513	0.0211326	0.0646374	0	4.81755	0.0445066
C07A9.6	WBGene00007402	ugt-60	0.226508	2.22855	16.0881	22.4706	9.13179	20.6467	10.3684	8.76758	3.46975	2.13425	10.2469	12.3166	9.19263	12.1422	5.21999	22.3014	1.22009	9.21414	9.63782	4.40534	3.02373	10.716	9.47832
C07A9.7	WBGene00007403	set-3	43.6023	42.9884	18.4151	25.3416	14.6442	15.2269	10.224	9.64449	17.2543	18.9267	22.2134	21.8995	7.33221	7.01184	38.36	16.9516	28.6135	21.0738	6.64436	8.74052	8.04511	23.5436	6.59786
C07A9.8	WBGene00007404	C07A9.8	0.114093	0.0646827	0.101629	0.0452767	0.574257	4.00539	1.85008	1.26623	0.186127	1.37695	0.411298	0.211689	2.34145	2.32101	0.0192559	5.44946	0.0217449	0.163105	2.11946	2.07626	1.10959	0.0762663	1.30184
C07A9.9	WBGene00007405	C07A9.9	8.11261	12.4894	44.499	37.6276	30.7986	89.8747	43.6279	50.5681	6.65752	29.2837	19.5188	24.2784	35.2542	23.0291	9.76102	82.198	3.798	14.923	18.5579	49.6125	52.4862	19.388	19.2743
C07B5.2	WBGene00007407	C07B5.2	0.0573463	0.080658	0.176515	0.118248	0	0	0.706387	0.262383	0.0484393	0.168765	0.206718	0	0.348985	0.256625	0.40269	0.183929	0	0.0674015	0.0756365	0	0	0	0
C07B5.3	WBGene00007408	C07B5.3	0.0458727	0	0.287101	0.543051	3.80167	12.8405	3.87549	4.17951	1.24856	35.6723	2.29912	1.31324	7.57279	5.37303	0	19.5487	0.0909183	1.75785	13.3938	4.11706	6.38586	1.09377	6.70406
C07B5.4	WBGene00007409	C07B5.4	0.191351	1.25945	16.5174	15.7463	6.75581	14.0298	5.77266	6.47276	1.8778	4.39064	18.6403	14.8961	10.2784	7.21036	7.68428	20.5637	1.09644	16.6934	12.2736	8.04098	10.7201	17.4136	5.40871
C07B5.5	WBGene00003828	nuc-1	54.6611	52.8709	42.7069	44.652	37.4904	77.3707	20.2747	26.8544	41.2056	47.831	71.4407	57.4254	65.9786	58.9713	66.1862	89.7279	24.9305	60.2542	61.1927	25.8991	28.6179	62.1652	30.8769
C07B5.6	WBGene00007410	C07B5.6	0.616359	2.03676	3.7288	6.59703	0.407119	0.381036	0.949694	0.410305	0.344511	0.501572	3.76614	2.77466	1.02635	0.323403	7.65958	0.885546	0.561455	2.97982	0.786378	0.488617	1.1775	2.61843	0.648423
C07B5.8	WBGene00195209	C07B5.8	1.86602	1.63772	3.36445	3.1403	0	0.656913	3.08759	3.06784	4.95673	5.62409	8.51224	8.59352	5.86418	3.04088	3.09507	0.198052	0	5.60172	2.66987	1.58145	0.953923	6.2767	1.27731
C07C7.1	WBGene00007411	C07C7.1	0	1.54773	0.434282	0.24333	1.42159	3.87116	0.66882	1.09806	0.130721	0.650595	0.394912	0.821376	0.840614	0.961486	0.104004	2.97399	0	0.432447	0.818653	0.475004	0.360619	0.517437	0.604428
C07D10.1	WBGene00015566	C07D10.1	0.196417	0.311144	6.24844	3.86499	0.822066	0.893234	1.2741	1.41366	0.786225	0.824468	7.28235	7.21799	1.30224	1.38391	2.34765	1.42152	0.279407	6.38605	0.92848	1.85184	1.00866	7.54247	0.920253
C07D10.2	WBGene00015567	bath-44	39.9735	38.4377	30.5393	31.966	13.9415	21.5399	22.3283	22.0081	28.917	24.94	40.3492	43.87	16.5971	18.6893	35.4935	22.596	20.3051	38.4124	16.8652	23.7031	18.0408	42.401	18.7004
C07D10.3	WBGene00015568	sre-3	0	0	0.0680468	0.0985923	0.157557	0.322211	0.194347	0.162923	0.013684	0.029146	0.206396	0.107321	0.258047	0.195633	0	0.646979	0	0.0806538	0.153826	0.0496511	0.223646	0.15711	0.0923341
C07D10.4	WBGene00003526	nas-7	2.56833	2.52524	3.2838	1.19192	2.96014	1.92582	14.3813	16.8408	2.42981	1.07083	24.414	27.664	23.662	11.5059	3.42541	3.25986	1.33438	20.0535	6.64374	16.4088	20.661	21.4382	6.57152
C07D10.5	WBGene00015569	C07D10.5	96.2113	129.321	84.4577	127.969	30.0103	8.45626	2.76467	3.392	4.06684	4.10434	154.333	143.966	4.81606	4.73846	194.906	10.9151	67.6796	147.864	3.87934	5.22995	4.11344	142.972	3.94498
C07D10.6	WBGene00044673	C07D10.6	0	0	0	0	0.610001	0.131237	0	0	0	0	0	0	0	0.0764915	0.346503	0	0	0	0	0	0	0	0
C07D8.5	WBGene00015564	C07D8.5	0	0	0	0	0	0	0.292557	0	0.117585	0.191517	0.084566	0.188796	0.211788	0.107981	0	1.22054	0	0.081808	0.936188	0	0	0	0
C07D8.6	WBGene00015565	C07D8.6	370.222	295.957	46.0416	44.4514	254.911	119.959	147.502	125.82	174.174	121.639	207.117	151.845	208.126	182.81	272.033	145.751	345.72	139.405	128.536	109.605	105.24	104.803	135.126
C07E3.1	WBGene00007412	stip-1	53.7028	42.4333	17.2109	20.3847	34.6075	17.778	10.1544	8.44731	18.6265	15.4583	23.3387	21.9414	8.37299	8.00471	49.217	17.2535	57.1003	18.7257	8.29098	10.2758	8.83586	18.4888	7.14621
C07E3.10	WBGene00007420	C07E3.10	0.386509	1.54202	32.2225	32.6077	1.12827	0.152978	33.5301	42.5603	1.37047	0.483301	26.2015	40.4879	22.2605	15.4407	8.08887	0.253042	0.609288	28.4113	12.7444	20.8451	20.711	28.4743	24.1154
C07E3.2	WBGene00007413	pro-2	57.9001	56.8799	48.8189	53.0045	103.749	106.253	32.6603	24.3125	30.8197	21.1933	41.3824	37.7741	36.3528	32.8305	53.5557	89.1383	76.5148	30.244	30.3774	35.3521	26.6285	34.3814	31.6297
C07E3.3	WBGene00007414	C07E3.3	0.204371	0.49105	20.6425	10.8815	5.50933	8.79241	8.17448	15.7279	6.25456	37.2792	17.4967	23.9452	10.4342	11.344	3.08083	13.3926	0.984167	21.7057	17.1526	33.9945	57.7112	23.1957	12.7072
C07E3.4	WBGene00007415	C07E3.4	1.63912	0.144723	0.185056	0.235589	0.400017	0.536715	0.120644	2.49743	1.37399	31.5259	0.308424	0.331288	0.231806	0.210075	0.0505678	1.27102	1.74597	0.327194	0.202276	0.379712	0.351835	0.294851	0.135237
C07E3.5	WBGene00007416	ceh-52	0.0417063	0.0595894	3.58126	2.55751	2.80641	5.55189	0.49517	0.375432	0.0762618	0.277634	2.76878	3.3234	1.18504	0.982843	0.192644	6.96492	0.16351	2.43511	1.32339	1.12954	0.419283	2.1248	0.733178
C07E3.6	WBGene00007417	C07E3.6	34.692	37.8036	84.5802	86.9308	19.8062	7.63272	4.98575	4.96443	5.40731	2.21939	53.6515	56.8744	6.47865	4.36231	38.167	10.3521	26.7034	41.193	5.72416	7.40399	5.08282	46.562	6.42902
C07E3.8	WBGene00007418	C07E3.8	1.06495	1.17874	0.0811413	0.178084	0.46943	0.156257	0.0999079	0	0.0280112	0.0107245	0.508278	0.37953	0.237376	0.0750268	1.93948	1.01514	0.265166	0.397435	0.0573052	0.0517727	0.374748	0.399091	0.110391
C07E3.9	WBGene00007419	C07E3.9	4.12565	4.84517	8.4571	9.74559	1.60012	3.03306	5.37715	5.91903	7.31403	11.0465	5.04258	5.38519	4.55212	4.77358	3.33021	4.83428	1.08348	3.89111	3.14613	15.251	13.7304	4.59018	2.62815
C07F11.1	WBGene00006593	tol-1	48.2	56.9876	78.7762	80.983	54.3675	15.4414	13.9673	14.2215	12.8226	11.6873	48.6248	52.6604	17.0554	17.5812	44.4682	17.715	53.812	42.7521	16.4266	17.6639	17.7764	45.3304	14.9697
C07F11.2	WBGene00015570	C07F11.2	0.691693	0.73975	0.398797	0.296525	1.94819	2.52097	0.870139	1.06999	0.41155	1.00053	1.85252	1.44142	1.31387	1.28409	0.51449	3.76617	0.667731	1.39588	1.37367	1.48489	1.09323	1.19113	1.24979
C07G1.1	WBGene00006620	try-2	0.244926	0.543015	0.537692	1.01119	0.632182	1.7403	2.39414	2.40853	0.100104	0.326634	0.91838	1.57914	2.32992	2.32379	0.214703	2.80812	0.200538	0.760344	1.94935	1.3821	1.66123	0.787838	1.63256
C07G1.2	WBGene00015571	C07G1.2	0.254604	0.293568	0.819236	1.24375	0.864385	1.84191	2.31334	2.64363	0.168667	0.306543	0.919377	0.987599	2.45964	2.29962	0.355078	2.55629	0.129861	0.66648	1.79086	2.20643	1.2851	0.60541	1.34322
C07G1.3	WBGene00003961	pct-1	78.1468	75.9251	71.2433	59.3506	48.6058	34.4712	19.272	20.7775	27.2166	19.2611	62.4794	66.4154	19.4899	16.8517	59.9199	32.8408	65.5415	56.5498	14.9584	18.4055	20.5295	58.3637	16.676
C07G1.4	WBGene00006957	wsp-1	46.7227	46.1543	48.2647	34.28	40.2835	26.2561	20.6557	22.2482	34.5483	31.9587	59.0117	63.566	20.1709	18.7882	36.7023	24.134	45.4146	62.9053	18.9403	25.1189	25.2118	67.3783	17.1268
C07G1.5	WBGene00004101	hgrs-1	57.423	53.005	53.92	53.9426	30.6631	35.3308	31.7993	38.6894	41.0401	72.6775	57.5857	57.6591	30.0523	25.5756	61.5094	34.8066	44.1525	55.2574	33.3044	45.0642	44.2981	56.6501	26.9149
C07G1.6	WBGene00015572	C07G1.6	0.11581	0	0	0	0.193371	0.716651	0	1.57523	8.92242	95.8428	0	0	0	0	0	0.249136	0.0574353	0	0	0	0	0	0
C07G1.7	WBGene00015573	C07G1.7	0	0	0	0.064329	0	0	0	0.0692347	0.780586	0.508508	0	0	0.0630493	0	0	0	0	0	0	0	0	0	0
C07G1.8	WBGene00044608	glrx-22	114.321	148.21	41.7621	58.9259	31.4562	46.0569	29.4354	23.4915	24.0228	40.9861	62.6847	60.94	29.6639	31.1034	106.03	38.8882	70.6956	43.2139	24.1016	24.7804	26.3041	39.3486	29.1768
C07G2.1	WBGene00000465	cpg-1	37.3633	88.0213	5.53721	6.45621	22.8547	3.11382	13.1944	17.3926	937.865	49.9468	16.416	14.3985	4.83721	3.46409	20.9383	3.70313	51.053	28.2915	4.63483	21.8431	29.6399	16.7187	6.95097
C07G2.2	WBGene00000223	atf-7	110.857	157.533	126.779	149.833	188.301	198.603	85.4246	83.6486	97.0479	73.0336	208.728	226.697	110.676	126.793	172.505	197.933	144.48	170.006	95.6891	97.9194	96.3897	188.224	100.357
C07G2.3	WBGene00000380	cct-5	261.985	265.82	162.83	164.132	447.264	578.529	274.034	258.21	188.612	119.322	232.638	246.702	326.449	328.298	196.422	525.523	351.17	203.639	261.818	298.637	271.149	227.615	282.127
C07G3.10	WBGene00015578	C07G3.10	0	0.0412507	0.0536813	0	1.50385	2.91032	0.518707	0.316084	0.0467817	16.6417	0.416264	0.449044	0.874027	0.648563	0.242046	3.49725	0.366238	0	0.465131	0.890477	1.49372	0.28195	0.300407
C07G3.2	WBGene00015574	irg-1	0.707979	1.34406	0.287981	0.136175	2.50706	3.25196	5.74803	4.17546	1.84802	1.08031	3.76437	2.66757	5.68891	3.99057	0.402133	9.87416	0.806607	2.27533	3.25696	1.72464	7.38477	2.49134	1.98325
C07G3.3	WBGene00006258	str-227	0.822816	0.121249	0.071495	0.179716	0.250502	0.113155	0.170484	0.266138	0.0769923	0.256275	0.0694831	0.123923	0.32586	0.184357	0.367918	0.0555625	0.213849	0.0880976	0.198351	0.526235	0.213332	0.0916187	0.172445
C07G3.4	WBGene00006257	str-226	0.102164	0.0983897	0	0	0.338781	0.0246373	0.0355953	0	0	0	0	0	0.0457057	0	0.0892223	0	0	0.0304498	0	0	0	0	0
C07G3.5	WBGene00006259	str-228	0.0462424	0.0106573	0.0620203	0.0624967	0.0220203	0.0220203	0	0	0.00669373	0	0.054627	0	0.00525912	0.0397853	0.0398727	0.0242825	0	0.0272163	0	0	0	0.0250569	0
C07G3.6	WBGene00006256	str-225	0.639901	0.121528	0.416119	0.538876	0.356926	0.0926463	0.0360087	0.0985085	0.028776	0.0821745	0.34126	0.286232	0.0411045	0.0554578	0.590666	0.026683	0.083622	0.177616	0	0	0.242832	0.1975	0
C07G3.8	WBGene00015576	C07G3.8	0.0500979	0.0346787	0.291674	0.149713	0.678269	1.09256	0.33766	0.254442	0.139753	0.271467	0.112262	0.188751	0.29273	0.284222	0.916965	1.66228	0	0.0889866	0.261446	0.235695	0.234431	0.10565	0.414766
C07G3.9	WBGene00015577	ugt-64	16.9771	10.2113	5.6164	8.9849	12.076	15.8965	24.3558	23.8414	32.7585	29.7593	8.7617	8.00341	12.7976	16.7874	15.2181	15.7112	12.5204	4.3981	10.4994	9.76225	7.96054	4.71941	12.0866
C07H4.1	WBGene00007421	C07H4.1	0.0278665	0.296465	3.16564	3.63665	2.62253	4.21711	4.87326	3.22107	1.92901	5.83911	4.82026	5.04442	6.51258	5.55979	0.195567	9.55926	0.0552113	2.81782	3.35065	7.94966	7.8565	4.07135	2.04643
C07H4.2	WBGene00000532	clh-5	38.0898	36.6212	35.601	44.6639	21.8028	22.9496	19.1506	16.4736	18.8973	12.1787	32.2505	31.734	18.7683	19.2565	39.685	22.0434	23.6215	24.9991	15.0657	17.0227	13.7716	29.5504	15.0596
C07H6.1	WBGene00002986	lig-4	7.47877	7.8459	6.44843	6.85463	6.68452	15.7715	6.59127	5.33918	5.29284	6.72268	5.39055	5.47872	6.18058	5.33235	6.62321	14.0976	7.52699	5.26239	5.08901	6.36832	5.72745	4.81233	4.64858
C07H6.2	WBGene00015579	C07H6.2	104.194	187.864	65.159	76.702	41.6067	46.0609	39.1598	39.0609	64.0803	40.1707	76.4531	81.5925	43.4568	38.9723	85.1386	51.607	77.8383	71.0923	32.1383	37.6187	22.796	63.2871	34.4218
C07H6.3	WBGene00015580	cls-1	1.26362	1.75403	29.7432	26.1981	7.67376	18.5193	16.1834	17.9459	6.0182	19.4403	12.7819	14.357	14.5999	18.5853	5.42268	13.9814	2.28803	12.6219	10.8897	14.816	13.8411	15.1082	11.5324
C07H6.4	WBGene00015581	C07H6.4	80.2041	64.0088	32.1947	33.9733	65.6611	36.8857	18.4955	19.8874	28.1227	33.2602	37.9205	36.6018	15.1967	15.4812	68.9379	34.3516	103.092	31.816	14.6228	18.545	16.6594	35.687	14.098
C07H6.5	WBGene00000479	cgh-1	135.219	184.376	75.6256	83.454	59.4564	53.1488	102.56	139.2	921.192	168.243	88.5863	94.0521	50.1269	49.8845	90.3104	41.0124	107.606	104.98	48.7672	47.733	60.2482	101.624	49.0699
C07H6.6	WBGene00000537	clk-2	4.76369	6.13801	9.73686	12.6112	5.15792	7.77292	4.79801	5.06859	10.7612	4.50899	6.09853	6.45636	3.99808	3.94596	8.51805	9.59304	3.15888	5.11756	2.96679	4.58441	3.35007	5.19144	2.53608
C07H6.7	WBGene00003024	lin-39	10.6523	17.4395	64.045	76.1025	14.318	24.5126	16.4925	15.4175	5.46676	6.32935	50.5808	55.9083	25.8461	21.4924	22.5304	26.8332	7.17341	47.9238	17.9304	20.7041	18.8612	56.5483	13.8207
C07H6.8	WBGene00000854	cux-7	46.3496	43.2412	25.0467	29.2166	68.1533	37.1535	13.7498	13.4639	23.8411	17.3886	25.9681	25.1258	14.1554	12.7363	41.6862	36.9859	89.1534	18.8655	13.0989	16.5298	12.7389	21.1437	11.5846
C07H6.9	WBGene00015582	C07H6.9	1.09304	2.71023	0.446383	0.864159	0.378007	0.709895	0.46197	0.815829	0.095843	3.88049	1.08989	1.37859	0.254304	0.22868	1.54934	0.425942	0.178333	1.10828	0.175706	0.175497	0	1.30211	0.19643
C08A9.1	WBGene00004932	sod-3	0.41696	0.183155	0.850729	1.55302	0.751428	2.66075	2.0424	2.8661	6.48414	17.3871	1.03445	1.11199	13.3914	20.9794	0.634987	5.21832	0.262891	0.882224	8.55029	2.69148	7.05167	0.693636	3.29456
C08A9.10	WBGene00044773	C08A9.10	0.371434	0.114608	0.0372863	0	0	0	0	0	13.9273	0.388518	0	0.0576275	0	0	0	0	0.151914	0	0	0	0	0	0
C08A9.3	WBGene00015583	C08A9.3	0.0905407	0.042964	0.0237693	0.0653141	0.0546664	0.0104121	0	0.0287188	0	0.0199963	0.0435495	0.0691133	0.0513703	0.0172591	0	0.0114818	0.0588265	0.0616542	0.0205781	0	0.0207004	0.036188	0.0219974
C08A9.6	WBGene00015586	C08A9.6	23.6349	18.6075	6.92588	5.87535	8.41161	4.5062	2.00339	2.08182	3.9279	1.52741	13.1326	11.0865	3.19877	1.74712	18.1687	6.2876	14.0166	10.5977	3.39757	3.3514	3.10835	10.967	2.10895
C08A9.7	WBGene00015587	sdz-2	56.7865	32.4509	3.45148	3.61065	8.69562	0.769236	0.0810805	0.160043	0.36773	0.0420737	17.0578	13.1533	0.250995	0.0203369	33.9521	0.30583	26.4815	12.1769	0.0472464	0.0840375	0	11.6059	0.183729
C08A9.8	WBGene00015588	C08A9.8	2.91907	1.94782	0.779186	0.983849	0.930803	0.347915	0.271693	0.350112	0.630259	0.269868	1.66108	1.31272	0.524747	0.241443	3.27407	0.478401	1.62543	1.79888	0.368849	0.291715	0.262798	2.11369	0.227209
C08A9.9	WBGene00015589	C08A9.9	0.287291	0.0698667	0.0190479	0.343336	0.115499	0.0766352	0.039131	0.0690457	0.361835	0.0738203	0.1092	0	0	0.0227936	0.509704	0.110127	0.0454363	0.0862621	0.0238668	0.0580024	0.0522527	0.133673	0.0219773
C08B11.1	WBGene00006996	zyg-11	62.1505	66.4951	15.041	16.5412	23.3599	14.27	19.2617	19.0714	58.1118	26.7493	24.7213	22.824	18.6793	20.2703	46.8902	17.9776	49.1212	23.5181	13.8905	14.3096	12.0251	21.7399	11.3582
C08B11.2	WBGene00001835	hda-2	32.7181	38.9911	16.6736	21.444	11.6702	10.0467	5.92631	6.97706	9.13327	7.1036	22.2666	21.6883	4.83012	5.49475	33.3142	11.6814	25.6469	17.6075	4.10617	5.31844	6.45754	17.3099	4.37948
C08B11.3	WBGene00007433	C08B11.3	177.4	167.949	72.37	90.8094	71.1825	32.5838	19.7731	21.2635	41.2906	21.3931	97.8127	89.5113	17.6641	14.8902	182.042	29.8773	134.653	117.85	17.3429	20.0705	19.2347	98.4008	15.0334
C08B11.4	WBGene00003813	nrf-6	1.66146	2.92701	9.53825	17.0596	6.86639	17.3227	14.0421	11.4473	19.9039	16.3293	6.93738	7.13459	10.3879	12.0381	5.35755	15.0659	1.08205	5.05295	6.68541	6.65359	5.70628	6.27606	7.86247
C08B11.5	WBGene00004723	sap-49	391.302	313.9	112.479	115.934	119.36	65.1865	72.1039	85.8089	122.535	72.1017	122.145	112.425	49.5697	48.4654	207.547	55.3444	208.627	141.448	59.8879	61.6836	50.5557	130.836	58.3289
C08B11.6	WBGene00007434	C08B11.6	67.6746	73.5416	13.764	17.5223	23.579	12.0859	8.84517	7.50502	12.4401	11.4248	25.8852	23.6988	6.97803	7.5024	52.2217	16.8515	44.5718	19.1667	4.7013	7.69048	7.7841	15.8235	4.9673
C08B11.7	WBGene00006724	ubh-4	53.9506	72.929	38.7076	48.5823	36.2897	46.832	49.2967	42.3928	36.9148	42.3495	32.1575	33.3259	45.1394	46.7053	68.4257	53.7249	39.1639	25.9473	34.4637	39.3683	33.3849	26.9098	42.7154
C08B11.8	WBGene00007435	C08B11.8	19.8549	25.0599	8.4885	11.3945	3.95918	6.67321	11.3023	9.53465	13.0147	9.15532	12.5496	10.8572	9.90819	11.3461	20.4405	8.52461	5.68357	14.1881	6.31989	6.10008	5.76116	11.4663	5.93445
C08B11.9	WBGene00007436	C08B11.9	74.8396	98.2638	37.7383	41.3142	34.2336	39.5144	28.6602	25.3018	25.453	31.0783	46.4201	46.8898	29.5011	28.7487	88.4875	32.5528	65.7267	37.5774	22.3941	23.2573	19.61	44.6771	24.641
C08B6.1	WBGene00007422	ugt-17	0.0096859	0	0.648746	0.212547	6.64418	19.8196	20.9283	14.8358	8.81408	10.2546	3.96913	5.21538	16.8117	15.8018	0.578922	23.6955	0.0434915	2.57118	15.555	15.1823	12.2746	4.71152	14.2023
C08B6.10	WBGene00007430	C08B6.10	0.655798	0.4485	0.943603	0.723818	2.56789	7.91841	10.6569	11.7714	8.19782	14.1517	3.49095	3.63815	12.0213	16.9962	0.460187	12.1042	0.252161	3.33726	13.4646	16.6943	19.3494	2.65194	9.84616
C08B6.11	WBGene00007431	C08B6.11	0	0.0151528	0.867315	0.741884	1.72663	3.19691	2.63862	1.83203	1.01217	1.63346	2.87403	3.64493	2.59016	2.84263	0.676908	5.08267	0.0229643	2.52767	1.5903	2.26572	2.10723	2.62005	1.53486
C08B6.12	WBGene00007432	srxa-18	0	0	0	0	0	0.0766817	0	0.045747	0	0.0550623	0	0	0.0451737	0.0155227	0.089578	0.103394	0	0	0	0	0	0	0
C08B6.13	WBGene00044012	srxa-19	0.0602874	0.557618	0.0451976	0.0948077	0	0.93473	0.084207	0	0	0.0884487	0.250059	0.0535899	0.0445995	0.0595318	0.591469	0	0.263003	0	0	0.0633285	0	0.0675271	0
C08B6.14	WBGene00044044	C08B6.14	0	0.13153	0.0124374	0	0	0	0.0514332	0	0	0	0	0	0.0778062	0.00991745	0.0885233	0.114634	0	0	0.0367012	0	0.0621486	0	0.0296275
C08B6.2	WBGene00007423	C08B6.2	0	0	0	0	0	0.082084	0.124259	0.0589237	0.218539	0.142285	0.0931785	0.0464292	0.477392	0.172652	0	0.104531	0.077551	0.0441004	0.151166	0.373744	0	0.0507005	0.171562
C08B6.3	WBGene00007424	C08B6.3	0	0.0149791	1.61877	1.1497	2.23965	6.31278	1.45924	1.54292	1.88532	3.91917	2.75115	3.42138	3.38566	2.43321	0.303971	5.11274	0.0567963	2.04225	1.96317	3.05173	3.69131	2.59857	1.58196
C08B6.4	WBGene00007425	C08B6.4	0.00938073	0.263895	12.1259	6.80413	7.98727	1.37209	4.21258	4.19778	0.219057	0.304195	188.484	221.178	4.16046	2.63399	4.22697	1.17259	1.5586	91.4674	2.14873	6.32948	6.45689	112.461	3.36877
C08B6.5	WBGene00007426	C08B6.5	0	0.115855	0.11461	0.0757083	0.17999	0.239838	0.0913143	0	0	0.0194295	0.210948	0.189914	0.0675054	0.0610468	0.203977	0.360048	0.0255167	0.136945	0.0254184	0.0454317	0	0.226466	0.0136775
C08B6.6	WBGene00007427	C08B6.6	0	0	0	0	0	0	0	0.051531	0.0603762	1.48521	0	0	0	0	0	0	0	0	0	0	0	0	0
C08B6.7	WBGene00007428	C08B6.7	55.099	61.7775	45.766	53.5913	35.8709	28.8587	23.7892	22.4517	34.4266	22.487	47.5675	46.8069	20.5645	22.1985	69.0927	26.7586	44.7996	48.5849	16.5471	18.222	13.8468	43.8263	16.5855
C08B6.8	WBGene00007429	C08B6.8	76.109	114.742	33.5305	37.419	26.8442	27.1356	20.5271	17.4141	21.6723	13.3847	38.2493	40.3841	20.758	19.7885	68.6951	26.3436	48.3584	29.6758	14.5701	16.2213	13.1077	30.4722	14.9587
C08B6.9	WBGene00000142	aos-1	89.4089	93.9437	25.4536	29.0812	35.1814	22.6364	24.0071	19.8779	30.0999	21.897	32.2747	28.4528	18.7818	19.349	67.8582	26.9896	76.322	25.9642	14.1111	18.9888	13.989	19.758	18.1577
C08C3.1	WBGene00001174	egl-5	6.04898	4.19305	42.4375	37.7072	5.69147	10.0638	6.31925	20.029	1.99366	18.079	20.6155	24.642	7.54469	9.13284	5.62841	7.39588	3.37943	23.7873	14.8928	12.421	7.8881	24.1786	10.8576
C08C3.2	WBGene00015590	bath-15	16.5832	17.759	2.24431	2.42815	3.61019	1.41375	2.15881	1.82791	11.0069	8.81505	4.11838	3.71339	1.6872	1.48953	12.7416	2.95972	12.7001	3.2818	0.842812	1.92916	1.38018	2.64537	0.801639
C08C3.3	WBGene00003102	mab-5	0.961803	5.32837	41.3974	38.5445	11.0539	23.9356	11.4854	13.8404	2.19892	11.1574	26.012	27.4969	13.36	13.831	9.32978	18.415	2.92465	21.7961	13.8983	14.1925	12.6884	21.9697	10.6907
C08C3.4	WBGene00015591	C08C3.4	101.303	151.525	11.6952	13.5818	41.5925	5.05268	42.448	49.6911	121.719	100.648	30.791	31.5054	18.0436	18.2729	60.863	3.91157	91.6359	37.1493	18.1112	31.9083	30.7644	32.6253	22.7905
C08D8.1	WBGene00015592	C08D8.1	0.159623	0.0716579	0.0118317	0	0.198817	0.33002	0.172316	0.137033	0.157226	2.4259	0.0953189	0.054859	0.259076	0.293188	0.822983	0.423899	0.078717	0.0692017	0.164713	0.196266	0.47032	0.100127	0.143703
C08D8.2	WBGene00006582	tmd-2	0.364273	0.718582	30.6241	27.4232	12.2624	14.5621	9.52369	8.20404	5.118	8.63585	18.5555	21.4886	11.6381	12.298	8.84578	17.1681	3.59673	19.2122	11.5481	14.4801	13.0415	22.3942	9.62608
C08E3.1	WBGene00015593	C08E3.1	0.743638	0.198538	1.6752	4.25184	296.288	961.298	272.805	1035.45	90.8598	371.387	30.1428	20.0444	1842.18	1222.46	0	793.635	1.84719	44.6831	3017.38	835.493	726.41	28.4827	1171.08
C08E3.10	WBGene00015602	fbxa-158	0.0207465	0.544857	0.927399	1.54416	0.237433	0.58733	0.438284	1.19078	0.486369	0.943597	0.734993	0.66545	2.05264	0.749971	0.151398	3.50081	0.106547	0.686837	1.70093	0.314554	1.01219	0.644215	0.349446
C08E3.11	WBGene00015603	fbxa-159	0	0	0	0.129036	0	0	0.120987	0	0	0	0	0	0.0399665	0	0	0.102694	0	0	0.0328968	0	0	0	0
C08E3.12	WBGene00015604	fbxa-160	0	0	0	0	0	0	0.051861	0	0	0.0383705	0	0	0	0.0209075	0.0603347	0	0	0	0	0	0	0	0
C08E3.13	WBGene00015605	C08E3.13	0.662271	0.141901	1.75341	3.32711	244.538	805.871	229.227	826.847	75.8791	315.136	26.7884	17.3131	1620.02	1087.8	0.224132	660.787	1.71967	37.2199	2490.59	685.843	585.08	22.974	984.178
C08E3.14	WBGene00044415	C08E3.14	0	0.170104	0	0	0	0	0	0	0	1.98429	0	0	0	0	0.0990307	0.0397497	0	0	0	0	0	0	0
C08E3.15	WBGene00044416	C08E3.15	0	0	0	0	0	0	0	0	0	3.40813	0.28385	0	0	0.743698	0	0	0	0	1.50612	0	0	0	0
C08E3.2	WBGene00015594	btb-15	0.301314	0.158612	0.0270005	0.303836	0.040341	0.040341	0.116568	0	0	0.0337962	0	0.158747	0	0	0.110829	0	0.0697067	0	0	0	0	0.0455696	0
C08E3.3	WBGene00015595	bath-33	13.2968	6.4576	0.0664657	0.190777	5.34023	0	0.046546	0	0.0384452	0.0147194	2.95705	2.72099	0.0153866	0	4.59768	0	10.4532	2.2451	0	0	0	2.04463	0
C08E3.4	WBGene00015596	fbxa-161	0	0	0.0177871	0	0.112932	0	0.0351757	0.0314888	0.0774485	1.11426	0	0	0	0.0550952	0	0.214954	0.0414353	0	0.0241165	0.117218	0.141411	0	0
C08E3.5	WBGene00015597	fbxa-162	0	0.1757	0.0224569	0.038272	0.632868	1.22567	0.5847	0.727554	0.337572	2.51809	0.310569	0.113299	0.889874	0.528652	0.0382233	3.22459	0.033831	0.226055	1.6329	1.2148	1.18362	0.165394	0.142484
C08E3.6	WBGene00015598	fbxa-163	1.15884	1.05416	0.20696	0.207683	1.05628	0.735189	0.0852359	0.386418	0.105549	3.48191	0.233294	0.266138	0.514894	0.378083	1.59103	2.61567	0.463684	0.303209	0.167669	0.980186	0.468905	0.116505	0.0750188
C08E3.7	WBGene00015599	fbxa-164	0	0	0.0204128	0	0.095878	0	0	0.0889537	0.0393395	0.49692	0.0279806	0.0421091	0.219858	0.0467779	0	0.346021	0.0703563	0.0480878	0.333532	0	0	0	0
C08E3.8	WBGene00015600	fbxa-165	0	0.0619389	0.0596271	0.175267	0.237307	0.0170182	0.0792236	0.278636	0.075735	0.762232	0.0155622	0	0.969748	0.0970618	0	0.168786	0	0	1.6805	0.0516729	0.297182	0	0.0607947
C08E3.9	WBGene00015601	fbxa-166	0.0325389	0.0214478	0.231256	0.338228	0.917219	3.66711	2.2119	3.25388	0.949058	0.723734	0.955762	0.36289	4.5245	2.40783	0.100654	3.8265	0	0.205164	4.64592	0.874632	0.418409	0.236056	1.25952
C08E8.1	WBGene00007437	C08E8.1	0	0	0	0.186777	1.58839	2.13305	0.657232	0.821457	0.367271	0.0906322	1.23833	1.26113	1.50718	2.06116	0	8.72909	0	0.726444	0.924265	0.437528	0.331756	0.339278	0
C08E8.10	WBGene00077692	C08E8.10	0.564785	0	2.27835	0	5.47687	7.1984	39.6393	44.6744	27.1029	48.0912	16.4733	26.8572	22.5435	15.9691	0.206606	14.51	0	19.034	57.7013	39.4182	39.4283	14.0723	86.3947
C08E8.11	WBGene00119201	C08E8.11	0.0572347	0	0	0	0	0	0	0	0.0625027	113.579	0	0	0	0	0	0	0	0	0	0	0	0	0
C08E8.2	WBGene00007438	C08E8.2	0	0.176997	0	0	0.0500023	0.0500023	0	0	0.0383596	0.153445	0.0209035	0	0.0424698	0	0	0.0275696	0.034081	0	0	0	0	0	0
C08E8.3	WBGene00007439	C08E8.3	0	0	0	0	0	0.1286	4.50453	3.45751	0.739199	9.71551	4.54389	3.00006	2.21807	0.449742	0.216603	8.55205	0	5.58043	11.3634	6.50461	2.98937	3.17265	8.54014
C08E8.4	WBGene00007440	C08E8.4	0.0384471	0.0266948	0.533582	0.443354	1.19287	2.94192	4.80162	8.05939	1.46141	21.7611	2.46784	1.475	21.1502	10.5111	0.133175	14.5678	0.128265	2.36603	23.951	33.9423	47.7049	2.10305	4.54423
C08E8.5	WBGene00007441	C08E8.5	0	0	0	0	2.59648	3.78361	0	0	0	0	0	0	2.68722	0	1.9995	8.30043	0	0	0	0	0	0	0
C08E8.6	WBGene00007442	C08E8.6	0	0	0	0	0.588377	1.12639	0.506021	0.185114	0	0.214496	1.17098	0.923816	0.224218	1.13805	0	0.663365	0	0.260376	0.180013	0	0.233208	0.132595	0
C08E8.9	WBGene00050891	C08E8.9	0	0	0	0	0.950813	1.82025	0.817728	0.299145	0	0.34608	1.88933	1.49054	0.361768	1.83618	0	1.072	0	0.420106	0.290444	0	0.376272	0.213936	0
C08F1.1	WBGene00015606	math-2	0.0620281	0.0039033	0.0145962	0.0303792	0	0.212647	0	0	0.0094448	0	0	0	0	0	0	0.0177859	0	0	0	0	0	0	0
C08F1.10	WBGene00015613	C08F1.10	109.211	168.325	189.099	299.915	31.0392	0.481763	0.119764	0.908162	0.203495	0.129262	185.671	192.737	1.3811	0.498279	245.738	0.520291	56.8042	150.278	0.303802	0.181034	0.0915129	197.173	0.415499
C08F1.11	WBGene00044417	C08F1.11	10.5532	25.8062	69.4893	126.292	7.07902	0.203271	0.0807823	0.216641	0.0262488	0.0251698	52.111	57.9385	0.284759	0.355674	56.1841	0.0979269	9.33335	45.0191	0.158281	0.364522	0.109463	52.6927	0.200824
C08F1.3	WBGene00015607	fbxb-13	35.8846	27.8262	2.11842	2.71446	3.8716	0	0	0.0341693	0.11056	0.0308998	12.6536	10.7056	0.0949269	0.059648	30.8553	0.124449	12.8901	9.65583	0	0	0	8.87129	0.0777482
C08F1.4	WBGene00015608	math-3	0.0354833	0.154642	3.1454	2.53822	6.35244	17.767	7.10974	4.48709	2.51532	4.11003	4.21094	4.47881	10.1965	8.87897	1.48318	21.271	0.308576	3.83754	8.70257	7.52409	6.47835	4.42942	4.89424
C08F1.5	WBGene00015609	math-4	0.11762	0.408769	6.09668	4.8626	7.25334	19.2123	5.27124	4.35922	2.32427	3.52003	5.39396	5.57099	6.08869	6.43359	3.55888	17.6379	0.458263	4.66352	5.75496	1.53194	2.1065	5.34788	3.38209
C08F1.6	WBGene00015610	C08F1.6	182.246	183.063	28.3628	45.0278	13.6529	0.331647	0.120971	0.324706	0.565728	0.0371749	100.17	89.1671	0.858243	0.35338	175.427	0.23227	44.3999	75.1666	0.0919665	0	0	78.0105	0.302175
C08F1.8	WBGene00015611	C08F1.8	2.80861	1.6522	1.37878	0.893824	1.38544	0.860559	0.322535	0.173871	0.0723864	0.189514	1.76903	2.15078	0.494966	0.203625	1.8114	2.70458	1.05453	2.02039	0.430428	0.816835	0.649826	1.78611	0.393915
C08F11.1	WBGene00007450	C08F11.1	0	0.0369143	0.25612	0.585985	0.648457	2.56684	8.63653	7.96906	2.6203	9.68553	0.412425	0.545512	10.6049	12.3618	0.092092	7.41085	0	0.539987	15.2164	5.5523	9.74289	0.268193	11.3808
C08F11.10	WBGene00007457	C08F11.10	0.582385	0.134225	0.0221623	0.062348	0.140723	0	0.0985427	1.37259	6.45616	113.602	0	0	0.0562373	0	0.0799353	0.27733	1.10179	0.0267771	0	0	0	0	0
C08F11.11	WBGene00007458	C08F11.11	0.384474	0.783357	0.692845	1.31872	0	0	0.119888	0	783.774	17.1697	0	0	0	0.0442975	0	0.193266	0	0.381385	0	0.183049	0	0	0.529375
C08F11.12	WBGene00007459	C08F11.12	0	0	0	0	0	0.670617	0	0	9.93029	1.00053	0	0	0	0	0	0	0	0	0	0	0	0	0
C08F11.13	WBGene00007460	C08F11.13	0.181823	0.37684	4.37379	3.98158	5.45013	17.6833	23.5981	22.724	5.97738	33.0165	6.20773	8.71573	21.0281	29.6995	0.739507	40.3159	0.126892	3.13093	14.8104	80.7476	71.0407	4.45914	13.0203
C08F11.17	WBGene00045069	C08F11.17	0.0706947	0	0	0	0	0	0	0	0	0	0	0	0.125841	0	0	0	0	0	0	0	0	0	0
C08F11.2	WBGene00007451	C08F11.2	0	0	0	0	0	0	0.0335603	0	0	0.0503369	0	0	0	0.0481682	0.0841217	0.0716693	0	0	0	0	0	0	0
C08F11.3	WBGene00007452	C08F11.3	0.0327195	0.224402	0.0559529	0	0.0713173	0.462594	1.29658	1.87793	0.138187	1.43991	0.039753	0.0395568	2.16886	1.92624	0	1.17726	0.0694777	0.101351	2.60923	3.82804	2.78333	0.0624316	1.18154
C08F11.4	WBGene00005684	sru-21	0	0	0.0239484	0.037556	0.0264667	0.0264667	0	0	0	0	0	0	0.0427778	0	0.040763	0.0291858	0	0	0.0240223	0	0	0	0
C08F11.5	WBGene00007453	fbxa-98	0	0.0223817	0.0364037	0.079208	0.716813	2.89757	1.36762	1.89976	0.754492	1.04	0.94224	0.378603	2.70513	1.73772	0.0712263	4.5132	0	0.778517	2.67801	2.9584	2.86202	0.50615	1.14104
C08F11.7	WBGene00007454	C08F11.7	0.021162	1.54917	0.144889	0.765034	0.239857	1.14967	0.682753	0.720725	1.60852	2.17415	0.0873183	0.198904	0.0429592	0.249733	0.092354	0.651147	0.169368	0.0855508	0.641713	0.264524	0.319119	0.141031	0.126617
C08F11.8	WBGene00007455	ugt-22	0.0439212	0.589125	15.4747	18.5644	37.5183	134.933	95.8862	57.8915	39.3927	70.1157	13.0728	15.608	37.8783	58.5675	6.95162	121.628	0.733576	5.82606	77.1784	53.4114	55.3798	7.87061	79.6942
C08F11.9	WBGene00007456	srz-29	0	0	0	0	0	0	0.0773847	0	0	0.0244733	0.0223909	0	0.038374	0.0142954	0.164986	0.032842	0	0	0	0	0	0	0.0223827
C08F8.1	WBGene00007443	pfd-1	126.021	148.444	118.864	128.24	94.0699	117.472	66.6067	56.6938	86.7391	62.6664	124.398	127.017	72.2719	73.815	161.678	107.328	102.598	107.747	64.6434	67.1571	65.3599	94.3747	66.0735
C08F8.2	WBGene00007444	C08F8.2	20.564	20.242	5.36281	6.99575	16.136	17.6238	10.7718	9.18742	11.8698	11.8322	9.79026	8.61023	11.3949	10.5316	17.368	15.574	15.3037	7.48184	9.06023	8.69935	8.20962	8.16108	9.26712
C08F8.3	WBGene00007445	C08F8.3	111.27	107.662	3.18845	3.53162	69.4482	4.15732	5.96561	6.13632	32.02	12.2114	23.1298	18.778	3.17666	2.4908	67.6834	2.20872	125.015	21.3845	2.6147	5.6293	4.82256	16.6122	3.82321
C08F8.4	WBGene00007446	mboa-4	2.63572	2.25014	0.117443	0.0812864	0.0735817	0.0140149	0.0202484	0.742961	1.22589	39.1204	0.586997	0.285266	0.00669507	0	2.60083	0.190151	0.532658	0.358039	0	0	0	0.378443	0
C08F8.5	WBGene00007447	fbxb-9	6.30561	5.95071	0.194989	0.14605	0.0242637	0.0242637	0.0511165	0.033462	0.00737665	0	3.0813	2.14588	0.0434952	0.0265809	5.44405	0.10882	0.921768	1.55952	0.0396364	0	0	1.41373	0.0415886
C08F8.6	WBGene00007448	C08F8.6	3.60952	0.82252	0.873656	1.01908	1.09854	0.145956	0.191387	1.4714	8.75071	162.935	0.790936	0.794934	0.125235	0.142048	1.96136	0.63019	2.93275	0.663308	0.208661	0.540842	0.217226	0.48105	0.164745
C08F8.7	WBGene00004309	rap-3	0.103981	0.713113	7.69104	5.38942	0.773666	0.327018	7.00308	7.08666	1.45592	3.05303	5.98816	8.16747	5.48725	5.28964	2.71488	0.565939	0.42103	5.12429	4.45561	8.23185	6.7328	7.35407	4.85734
C08F8.8	WBGene00003657	nhr-67	5.05874	8.63072	16.7579	15.367	5.58884	5.80765	2.79581	3.5053	0.276089	0.601229	18.0863	18.834	3.71378	2.66242	12.6838	5.25443	3.55633	17.7827	2.86277	3.23216	2.84914	18.5214	2.40315
C08F8.9	WBGene00007449	C08F8.9	133.588	236.651	206.181	235.687	51.9282	79.7111	234.53	183.4	253.622	204.837	223.21	241.793	277.861	322.067	79.4601	64.0995	38.6315	173.305	200.96	146.171	115.738	125.199	263.894
C08G5.1	WBGene00015614	C08G5.1	0	0.0275151	0	0.0110435	0.0751792	0.0208659	0	0.0112627	0.0253582	0.765878	0.01487	0	0.00342053	0.0110268	0.0441073	0	0	0	0	0	0	0	0
C08G5.2	WBGene00015615	fbxc-48	0.222956	0.527956	0.0181107	0.0385547	0.106261	0	0	1.21329	0.137516	7.15993	0.268981	0.285604	0	0	0.304922	0	0.068162	0.273099	0	0	0	0.11359	0
C08G5.3	WBGene00015616	C08G5.3	0.358219	0.483403	0.0337182	0.282913	0	0	0.0283526	0.148998	0.479874	5.03994	0.106853	0.0977768	0	0	0.465315	0	0.307206	0.128625	0.01944	0	0	0.218445	0.0179009
C08G5.4	WBGene00004926	snt-6	2.17558	2.26485	10.6311	5.68472	6.74196	20.0329	12.0923	11.309	1.72208	12.9891	7.87505	8.00778	14.5203	11.1416	2.70999	21.0862	1.03736	8.4273	19.4191	14.4519	12.8779	9.0665	16.1233
C08G5.5	WBGene00015617	C08G5.5	0.0436107	1.49e-39	37.8062	16.0931	9.05985	17.7655	14.6196	17.5664	5.78359	15.0399	37.7293	41.324	20.2549	16.2705	5.20182	20.7471	1.59373	50.0596	25.0243	12.6399	14.5705	42.1016	17.8681
C08G5.6	WBGene00015618	C08G5.6	0.0662408	0	0.197438	0	0.424483	1.78119	1.1143	0.379457	0.240057	0.731773	0.724467	0.615627	1.12167	0.982322	0	1.38514	0	0.470129	0.572216	1.06036	0.677596	0.493811	0.728551
C08G5.7	WBGene00044418	C08G5.7	0	0.061302	0.0741847	2.77078e-07	8.49633e-07	0.140294	2.23549e-06	6.13034e-07	1.01e-08	2.37e-08	0.06261	0.074966	0.32859	0.0512743	1.35546e-07	0.0997948	8.07713e-07	0.0677825	3.95e-08	2.25e-08	5.24e-09	0.104919	1.34e-07
C08G9.1	WBGene00015619	C08G9.1	1.21426	1.45895	8.14252	4.41064	11.6491	20.5111	23.5642	17.6491	7.39073	17.204	19.7266	24.6787	20.4132	23.2559	4.77426	26.5233	0.551983	16.3226	17.505	28.7692	23.0457	17.5781	18.9334
C08G9.2	WBGene00015620	C08G9.2	0.370191	0.371922	9.1915	6.17409	1.43332	0.462356	1.9874	1.75771	0.0825199	0.0695617	4.96805	6.16728	1.68813	1.21096	2.03186	0.925362	0.662926	5.32676	1.54266	1.81402	1.98062	5.8735	1.83009
C08H9.1	WBGene00007462	C08H9.1	0.0219089	0.0280271	0.431343	0.300154	0.971876	2.12031	1.3277	0.933005	0.222172	1.38219	0.883532	0.616538	1.60112	1.41007	0.0338827	2.79159	0.0191312	0.548765	0.949065	0.712121	0.939072	0.883617	0.691434
C08H9.10	WBGene00007469	C08H9.10	0	0	0.0208764	0.0230973	0.179708	0.369829	0.140125	0.231037	0.0479926	0.11226	0.0280729	0.0062305	0.309568	0.214271	0	0.694286	0.0437681	0.0319272	0.280673	0.35344	0.501025	0.039334	0.079634
C08H9.11	WBGene00007470	C08H9.11	0.0118134	0	0	0.0508317	0.647967	1.347	0.329208	0.341544	0.0830708	0.26528	0.0107647	0.0428459	0.516732	0.592584	0.0414403	2.22195	0	0.00347119	0.548855	0.360113	0.648138	0.0193952	0.319485
C08H9.12	WBGene00007471	C08H9.12	0.0252469	0.0502267	0	0	0.336267	0.703267	0.250489	0.414295	0.0693867	0.23493	0.0305382	0.0112245	0.450915	1.22231	0.0751797	1.56786	0	0.0133465	0.363598	0.398265	0.435482	0.0381447	0.051229
C08H9.13	WBGene00007472	C08H9.13	0.0112345	0	0.0514017	0.0976594	0.0326465	0.1114	0.0235835	0.220598	0.145417	0.878289	0.0272991	0.0609459	0.188271	0.0338516	0.0197046	0.0540007	0.044503	0.0966211	0.116109	0.211294	0.509486	0.0382673	0.076783
C08H9.14	WBGene00007473	C08H9.14	0	0	0	0.0581904	0.0257882	0.0696936	0.108215	0.0795797	0.22143	1.41996	0	5.74e-09	0.15568	0.0295569	0.0311302	0.0142188	0	1.43e-09	0.0647218	0	0.212576	0	0
C08H9.15	WBGene00007474	C08H9.15	2.63644	2.89151	27.5516	24.0367	6.09575	18.4229	20.2207	22.6802	15.8554	18.869	33.328	37.029	27.4333	29.2987	12.7005	14.9244	0.863546	32.4015	20.3961	25.433	26.7277	32.8428	19.3679
C08H9.16	WBGene00086566	C08H9.16	55.0583	58.3761	17.5924	20.3523	40.7262	18.0668	11.6619	14.5299	30.619	31.4608	31.6029	26.6693	8.73135	7.64527	73.2599	18.0473	67.5955	21.9636	9.94844	12.2107	12.4662	23.2017	7.64522
C08H9.2	WBGene00007463	C08H9.2	216.676	278.165	422.872	521.656	398.175	389.055	485.626	484.128	306.246	289.9	357.419	389.361	358.96	455.117	382.303	313.765	341.663	377.834	394.328	411.795	346.992	414.914	437.748
C08H9.3	WBGene00007464	C08H9.3	12.318	11.5864	5.04353	6.25469	5.32574	5.63823	6.64612	6.05053	7.61656	7.86014	7.56579	6.7264	3.94078	4.84337	10.3632	4.05857	7.96875	9.34325	3.48192	4.01061	4.26292	7.40192	3.58239
C08H9.4	WBGene00007465	C08H9.4	0.248536	0.0930141	0.0113956	0.0241552	1.2432	2.8499	0.729085	0.847318	0.17621	0.261886	0.0423842	0.029354	1.25379	1.47591	0.0991902	3.63416	0.0509423	0	1.03122	1.49533	1.36663	0.0717273	0.40435
C08H9.5	WBGene00003862	old-1	0	0.0707427	0.0371596	0	2.4316	5.98756	1.2861	1.13559	0.179784	0.285413	0.143084	0.152043	1.9014	2.09967	0.0230818	6.45574	0.0233708	0.152562	1.9237	1.20679	1.43591	0.139686	0.620606
C08H9.6	WBGene00007466	C08H9.6	0.0294231	0.0217151	0.0435483	0.1394	0.126631	0.203827	0.0304924	0.0777325	0.012358	0.355233	0.078537	0.0787954	0.176675	0.353102	0	0.295758	0	0.0260857	0.119252	0.0585957	0.125826	0	0.0723412
C08H9.7	WBGene00007467	C08H9.7	0.0230355	0.102988	0.011062	0	0.407553	1.71352	0.312782	0.236693	0.0864755	0.248486	0.0723056	0.0410676	0.514784	0.745962	0.0127235	1.63021	0.0354058	0.0162393	0.398699	0.437398	0.673151	0.0093349	0.129128
C09B7.1	WBGene00004780	ser-7	0.0214521	0.218664	0.682996	0.120028	1.93618	4.37991	1.37736	2.4977	1.30991	10.6011	2.02654	1.4602	2.67642	2.04165	0.643233	6.88511	0.0675412	1.57415	3.54993	1.32118	1.67707	1.44548	1.88448
C09B7.2	WBGene00015621	C09B7.2	17.4641	24.1505	46.6484	31.4322	6.36695	17.5477	23.4083	27.2722	11.394	22.3364	43.9403	42.1354	30.3998	27.1173	28.285	20.3015	6.35778	41.955	26.4905	31.8661	33.2681	47.8041	22.3073
C09B8.1	WBGene00002146	ipp-5	0.0281597	0.0935411	9.35007	3.97562	8.85514	20.5387	10.5093	8.23086	3.95799	6.5674	21.3689	18.2272	25.9005	17.002	1.432	25.2718	0.502752	20.7699	17.7434	11.7331	16.7792	20.8878	13.6101
C09B8.3	WBGene00015622	C09B8.3	0.0590301	0.0499637	3.27285	1.017	0.703971	0.840677	2.52629	3.10959	0.0896739	0.0193485	5.02971	4.09639	2.94247	1.74658	0.397452	0.469745	0.274236	5.66976	5.28712	2.81295	3.83123	5.14348	4.28818
C09B8.4	WBGene00015623	C09B8.4	43.5647	30.5961	9.06185	8.81402	4.90731	5.70647	6.9367	1.84503	2.0403	1.46585	7.45819	7.26232	12.7027	6.36989	35.4712	9.1909	9.96344	7.97652	4.95235	7.0372	28.9666	13.0146	2.25408
C09B8.5	WBGene00015624	C09B8.5	24.4033	19.2597	3.2305	3.68336	1.42194	1.05909	0	0.101844	0.445851	0.116299	9.51461	5.84182	0.17361	0.149714	20.3126	1.43885	8.28326	5.73634	0.198098	0.269816	0.34098	5.8654	0.150216
C09B8.6	WBGene00002023	hsp-25	8.75533	21.8641	535.586	393.545	176.168	319.221	392.761	457.26	383.731	596.565	584.134	463.168	572.91	476.489	124.885	349.477	42.024	593.44	983.562	395.666	455.336	616.26	513.982
C09B8.7	WBGene00003911	pak-1	77.2691	83.67	87.0803	90.1878	59.5542	40.9213	32.6808	25.5291	13.1901	13.3843	108.931	81.1979	37.989	29.787	102.023	41.2953	64.8059	135.857	41.3094	27.6321	36.4455	102.058	30.4448
C09B8.8	WBGene00015625	C09B8.8	0.047363	0	0.672773	0.095214	0.60423	1.34092	1.50969	1.58782	1.03386	1.06129	4.9221	2.50353	3.76395	1.85271	0.243132	2.44704	0	2.53042	2.19607	1.87679	2.14268	2.71001	1.00548
C09B9.1	WBGene00015626	C09B9.1	0	0.166548	0.0212871	0.0696607	0.729263	2.77581	0.503541	0.757646	0.120223	0.625847	0.0393389	0.0682529	1.07042	1.06927	0	2.40795	0	0.0290751	0.625495	0.130622	0.375616	0.0285648	0.667538
C09B9.2	WBGene00015627	C09B9.2	0.502275	0.0792033	0.0159331	0.0675467	0	0	0	0.586937	5.70691	99.1851	0	0.0246254	0	0	0.0733123	0	0.403341	0	0	0	0	0	0
C09B9.3	WBGene00015628	C09B9.3	0.173262	0.157744	0.249025	0.314441	0.106439	0.0077406	0	0.469222	0.21349	7.17659	0.1587	0.142953	0.0609953	0	0.0560643	0	0.170531	0.127902	0.0164609	0	0	0.0719307	0
C09B9.4	WBGene00015629	C09B9.4	0.199549	0.140522	0	0.177692	0.163747	0.325027	0.139437	0.687448	5.81578	137.518	0.0165957	0	0.0431984	0.0984687	0.0718767	0.226708	0.0850624	0	0.114941	0.0437834	0	0	0.132953
C09B9.6	WBGene00003448	msp-55	4.10645	0.75321	0.211197	0.239859	0.0402127	0.0585981	0.156216	2.52345	96.3878	1837.43	0.0249201	0.0272309	0.131653	0.0471898	0.0242714	0.00986283	0.458505	0.0563157	0.361202	0.193389	0.137437	0.0661516	0.224823
C09B9.7	WBGene00015630	C09B9.7	0.0528356	0.132281	0	0	0.0680553	0.211106	0.023481	0.714177	0.418005	13.6221	0.0099324	0.0381805	0.0129432	0.0183531	0.618382	0.0247014	0.0592818	0.0170699	0.00726835	0	0	0	0.0066929
C09B9.8	WBGene00044484	C09B9.8	0.411747	0.163145	9.00778	5.70189	5.12465	15.2339	10.1417	10.1747	1.90149	4.96105	20.3811	24.2324	13.1492	14.3518	1.01217	13.2672	0.208108	21.1346	10.433	10.711	7.7714	17.8174	11.4717
C09C7.1	WBGene00006981	zig-4	1.48835	2.66077	30.1403	42.6074	8.74812	18.5305	9.49785	8.29229	1.12427	4.47728	26.3835	11.6001	9.66489	6.90586	10.2532	25.3969	1.34423	14.9291	12.0239	21.0413	18.7282	13.7848	10.233
C09D1.1	WBGene00006820	unc-89	0.513191	1.43174	43.4206	37.1319	33.7435	70.1316	60.0906	48.7557	28.123	48.9508	45.9939	52.4085	57.1602	69.1679	8.93944	57.673	3.79113	35.7599	67.6659	53.792	61.2077	46.4545	62.6953
C09D1.2	WBGene00015631	clec-89	0.0797869	0.0338057	0.289537	0.272619	1.6243	4.67076	1.94449	2.6702	0.630373	1.86102	1.32531	0.824801	2.69197	3.20256	0.0421667	5.0783	0.10209	0.498326	2.54907	1.46536	2.103	0.652009	1.27691
C09D4.1	WBGene00015632	C09D4.1	0.262226	0.195888	4.69087	2.54718	5.02991	10.9503	8.44079	7.90506	1.70373	7.7045	5.03795	7.43144	7.86403	6.65732	0.746372	13.8316	0.307853	4.3568	7.90907	7.42938	6.72861	6.79505	8.87744
C09D4.2	WBGene00015633	C09D4.2	4.24182	2.75233	1.545	2.4025	1.50272	2.68739	4.81948	6.81494	10.0352	15.9735	2.53383	2.68711	3.73715	4.11736	2.70823	7.91461	1.35218	1.80827	3.86094	6.86212	8.99194	1.96419	3.57209
C09D4.3	WBGene00015634	C09D4.3	0.668958	0.381362	0.362176	0.512344	0.165422	0.101858	0.0703313	1.32277	2.21632	78.3838	0.104952	0.268217	0.049942	0.0168209	0.460343	0.535228	0.696405	0.174847	0.0368612	0.043741	0.251564	0.263943	0.059025
C09D4.4	WBGene00015635	C09D4.4	39.839	38.7038	13.8568	15.8183	20.1799	15.36	12.2739	11.7231	20.027	17.0318	16.0607	14.5193	9.08904	8.90469	29.9468	17.358	28.574	16.1056	9.12893	8.4907	10.2025	15.1776	8.19092
C09D4.5	WBGene00004431	rpl-19	681.299	740.422	2611.41	2016.25	2379.92	5017.25	4031.94	3369.24	2967.33	2541.07	1330.96	1431.94	3700.57	4119.63	824.068	5166.57	634.701	1218.74	3718.07	6019.57	4622.24	1202.88	4559.07
C09D4.6	WBGene00015636	C09D4.6	0.0385663	0	0	0.0832263	0	0	0	0	0	0.485407	0	0	0	0	0.121439	0	0	0	0	0	0	0	0
C09D8.1	WBGene00004215	ptp-3	40.662	43.5628	86.3469	85.8159	60.1733	36.6427	22.0707	22.4712	9.88506	12.4161	77.3939	76.349	23.4964	20.5	53.961	35.2354	48.7047	66.5006	21.4916	21.3466	19.6428	69.9095	21.6223
C09E10.2	WBGene00000958	dgk-1	1.63673	2.3308	33.7225	31.8513	15.746	21.8876	8.38553	8.22192	1.67667	4.71357	23.4064	19.0335	11.7929	9.54625	13.3398	30.0074	3.96665	26.6074	16.9084	8.11013	9.34889	24.7211	12.2663
C09E7.1	WBGene00015637	srxa-5	0.0592971	0.326081	0	0.1478	0.02616	0.121844	0	0.0754977	0	0.0577793	0.0543189	0	0	0.0139642	0.063158	0.112794	0	0.0746488	0.0438071	0	0	0.036936	0
C09E7.10	WBGene00044295	C09E7.10	0	0	0.0413357	0	1.04962	2.25718	0.968643	0.641585	0.137784	0.559976	0.325761	0.426026	1.11291	0.942416	0	4.02458	0.0712463	0.322542	0.796326	0.560469	1.17842	0.637244	0.653601
C09E7.2	WBGene00004102	pqn-10	2.82263	2.40654	1.85784	0.823331	0.776787	0.033424	0.562601	0.583218	0	0.033407	2.64698	2.85559	1.15965	0.445343	1.66948	0.150113	1.81094	2.65906	0.729254	1.29018	1.65085	3.54686	0.647038
C09E7.3	WBGene00003859	oig-1	0	0	1.41703	0.958857	2.99486	4.08931	3.81929	2.94223	1.02309	2.34572	4.57242	5.16834	5.57036	8.08798	0.099046	5.51172	0	3.72335	4.05032	6.30632	4.66239	4.15883	3.69287
C09E7.4	WBGene00015638	C09E7.4	17.0775	17.4034	16.0974	21.4793	10.6122	11.8401	3.99312	2.99474	2.88523	1.70637	32.2811	32.4842	6.01669	4.59948	26.0737	9.68754	19.6931	17.8868	4.58096	5.39167	4.34366	18.1737	4.03342
C09E7.5	WBGene00015639	C09E7.5	0.0140551	0.0155885	0.0253546	0.0476897	0.09662	0.18497	0.090565	0.154316	0.100599	0.0704715	0.0199759	0.0702598	0.0581285	0.105588	0.0496033	0.124304	0.0278255	0.0343308	0.105218	0.223558	0	0.0547182	0.0403821
C09E7.6	WBGene00015640	C09E7.6	0.573326	0.770601	1.59745	4.38172	1.39088	1.95715	1.55479	0.580913	1.5032	1.08175	1.93986	1.8598	1.76139	0.70052	1.05831	1.36372	0.464785	1.47221	1.20623	1.82602	1.0694	1.46918	0.691119
C09E7.7	WBGene00015641	C09E7.7	6.96418	9.87131	9.99214	12.839	6.50603	11.6655	7.27531	7.4787	10.2761	12.4814	8.62412	8.51584	5.73376	5.84873	19.6058	11.9137	5.7479	7.39376	4.60351	8.22297	7.04325	7.85034	4.86493
C09E7.8	WBGene00015642	C09E7.8	4.06991	4.90038	3.7039	4.02742	1.82511	3.19927	2.90025	3.1188	5.69913	8.20337	2.89906	3.36333	2.51191	2.86803	6.79437	4.18164	2.76894	2.92896	2.16943	4.21002	2.15217	2.61448	1.98918
C09E7.9	WBGene00015643	C09E7.9	1.79323	2.83987	3.75891	5.68085	2.67679	4.63127	2.73657	2.18892	3.0081	3.21181	2.84591	3.00237	2.17418	2.24208	4.09972	6.39147	1.22645	2.48272	2.22438	4.4858	4.1536	2.70278	1.71772
C09E8.1	WBGene00015644	C09E8.1	8.65031	7.44924	32.4343	31.6441	12.0854	20.2197	26.9763	25.3817	11.7118	19.929	21.602	24.8697	24.1488	25.5401	11.0727	19.6336	5.2148	19.2573	18.7776	16.6885	14.7972	23.4473	20.0873
C09E8.2	WBGene00015645	lips-7	0.0926986	0.195298	4.24525	2.87389	1.43566	0.026398	15.0601	14.9794	0.968585	0.0605982	15.5167	19.2339	17.0009	9.40018	1.48181	0.219539	0.588938	10.7989	6.76891	30.471	27.4624	16.578	11.2797
C09E8.3	WBGene00015646	mlt-10	20.9056	27.1417	46.2496	37.7017	60.3664	5.97636	182.876	289.087	11.9146	2.72221	155.893	197.981	204.74	115.508	42.2751	3.10172	40.6209	260.899	151.409	193.35	230.019	237.388	301.229
C09E9.1	WBGene00007476	C09E9.1	78.5575	109.684	28.8543	24.5758	29.4506	27.5182	20.1864	21.3723	30.89	26.304	43.9851	50.1155	21.1404	22.5025	51.1655	46.7541	52.4601	40.6885	19.4765	21.1494	23.3864	39.8742	18.0543
C09F12.1	WBGene00000522	clc-1	0	0.4558	2.17071	1.91415	5.83048	18.283	19.2538	28.7356	14.8544	38.5774	13.7602	9.08384	63.3716	30.237	0.524763	33.2755	0.242246	16.1123	38.7495	19.5837	35.0232	12.4229	14.9764
C09F12.2	WBGene00007482	C09F12.2	0.0333749	0.0371414	0.475725	0.471842	1.4395	5.88383	5.00548	5.95859	0.386127	0.988615	0.398799	0.375003	7.08982	7.39444	0.105442	8.77638	0.038564	0.356901	9.64842	1.79715	3.47219	0.318371	3.57464
C09F12.3	WBGene00007483	C09F12.3	0.0169093	0	0.320849	0.208613	0.392335	1.63291	1.40738	1.47318	0.0755421	0.662419	0.783833	1.05196	2.00396	1.38861	0.667185	2.22851	0	0.618499	1.85181	0.940276	1.23746	0.602409	0.953809
C09F5.1	WBGene00015647	C09F5.1	3.97742	8.6317	147.782	95.1667	39.0695	52.0618	21.0374	26.7649	3.61461	4.06258	63.4402	87.5729	27.5109	26.4221	21.2986	38.681	11.5789	73.2724	30.9351	47.3462	40.3179	83.824	30.6924
C09F5.2	WBGene00015648	orai-1	25.3198	25.9859	17.8092	18.7859	13.733	12.8401	11.5027	11.569	17.8272	25.9803	21.3427	22.6367	15.1064	12.6585	19.3612	16.9141	13.3202	18.0035	12.9635	18.5102	19.747	16.4488	13.6964
C09F5.3	WBGene00015649	C09F5.3	0.238781	0.732886	3.88633	3.58833	0.609065	1.06207	0.194728	0.338262	0.0816411	0.100001	3.20308	3.34955	0.59129	0.564369	0.562012	1.57043	0.378504	2.89654	0.794888	1.13574	0.783837	3.28065	0.503242
C09F9.1	WBGene00007478	C09F9.1	1.95137	1.37327	0.742983	0.775154	1.29552	0	0.1134	0.319964	5.84887	59.8053	1.23419	0.979572	0	0	3.30295	0.084031	4.32853	1.25134	0.198118	0	0.151323	1.38148	0
C09F9.2	WBGene00007479	C09F9.2	11.3635	47.5683	261.465	344.374	83.1203	10.9312	87.7564	84.0713	1.43991	2.14882	115.547	124.254	49.9101	65.0715	95.9129	16.7392	55.0803	99.8517	78.5325	60.0036	42.1443	107.222	104.037
C09F9.3	WBGene00007480	glna-1	0.263584	0.268772	1.04999	1.19697	2.57777	6.36031	9.71556	9.28515	8.81752	32.2092	2.27517	2.60381	5.57476	5.27144	0.16291	10.7024	0.261792	1.70964	4.85755	13.2556	14.3242	1.95121	4.7857
C09G1.1	WBGene00004103	pqn-11	0	0	0.0133007	0.0680572	0.0596007	0.394197	0.0574067	0.145924	0.61601	0.613919	0.0412553	0	0.0593347	0.0212116	0.0479647	0.192744	0	0	0.0360673	0	0	0.022448	0
C09G1.2	WBGene00007484	C09G1.2	0.162234	0.0238222	0.0303	0.0277405	0.183572	0.700663	0.184738	0.104869	0.0302081	0.192053	0.173504	0.0585349	0.147811	0.194225	0.142656	0.581933	0.0423427	0.0995289	0.218516	0.246514	0.280219	0.14474	0.250211
C09G1.3	WBGene00007485	C09G1.3	0.0361497	0.0540453	0	0	0	0.0961037	0.0782017	0.0826657	0	0	0	0.0437038	0.114325	0	0.242804	0.18034	0	0	0.0413048	0	0	0	0
C09G1.4	WBGene00007486	C09G1.4	7.48914	4.08739	9.95721	6.31124	6.20952	12.285	7.52097	8.87467	2.858	2.6269	14.1111	11.9832	11.1144	8.56323	6.40895	11.4511	3.99418	13.2423	13.8885	7.95245	9.65371	12.2926	11.795
C09G1.5	WBGene00007487	C09G1.5	24.305	12.5429	8.67448	3.76001	24.2863	29.8556	10.7076	13.727	6.10591	23.5657	25.2737	20.9997	21.5794	15.1309	20.9754	29.5573	18.4484	35.0442	29.2623	23.8103	27.3391	25.265	22.9784
C09G12.1	WBGene00015651	ceh-53	0.298857	4.85745	28.1301	22.562	5.2532	3.03858	0.90388	0.350382	0.080172	0.269602	12.9595	13.9128	0.896254	1.18395	7.95065	2.61334	3.35946	11.9673	0.974392	1.0033	1.0578	14.3912	0.627992
C09G12.10	WBGene00023462	srz-83	0	0.194198	0.0198707	0.411395	0	0	0	0	0	0	0	0	0.0574388	0	0	0.120999	0	0.044374	0	0	0	0.0312123	0
C09G12.11	WBGene00023463	srz-82	0	0	0	0.0392423	0.221245	0.271822	0.0399563	0	0	0	0	0.023008	0.013209	0	0.066769	0.189818	0.0431273	0.0541405	0	0	0	0	0
C09G12.16	WBGene00023474	srz-37	0	0.263194	0.0438954	0.157533	0.055767	0.055767	0	0.13159	0	0	0.0345835	0.0984405	0	0	0	0.160633	0	0.0344602	0	0	0	0.0393684	0
C09G12.17	WBGene00044470	C09G12.17	1.54599	0.838935	0.832259	1.42111	0	3.02679	0	0.164157	0.223753	0	0.303608	0.886176	0.168488	0.294556	0.986037	0.511883	0.304983	0.542146	0	0	0	0.916	0
C09G12.2	WBGene00015652	srz-79	0.160717	0	0.017603	0.04055	0	0.138674	0.0759823	0	0	0	0	0	0	0.0404885	0.063485	0	0	0.0560519	0	0	0	0	0
C09G12.3	WBGene00015653	srz-78	0	0	0.0235799	0	0.104237	0.265496	0.0721487	0	0	0	0.075898	0.0216804	0.0421195	0.0139104	0	0.0926512	0.040638	0.0322067	0	0	0	0.0296514	0
C09G12.5	WBGene00015655	C09G12.5	1.06317	0.290887	0	0	0	0	0	0	2.79759	1671.71	0	0	0	0.234218	0	0	0	0	0.222314	0	0	0	0
C09G12.6	WBGene00015656	srz-70	0	0	0	0.221918	0	0	0	0	0	0	0.0246305	0.0304793	0	0	0.136121	0	0	0.0527779	0	0	0	0	0
C09G12.8	WBGene00000424	ced-10	127.411	99.3449	128.245	154.252	75.4447	37.8764	47.1018	41.6415	44.344	39.6411	85.3808	90.9312	43.6125	49.756	101.965	34.487	75.4671	82.9604	42.5036	37.2996	29.9196	72.6488	47.9239
C09G12.9	WBGene00015658	tsg-101	77.7548	83.9811	141.703	136.41	72.2145	46.8381	58.8757	64.0312	60.5025	56.6315	113.145	112.747	47.4963	46.9845	93.2502	44.6518	67.2132	105.496	52.0468	52.0503	41.5457	105.772	50.9575
C09G4.1	WBGene00002043	hyl-1	36.1899	48.9051	67.9394	69.7959	22.2311	20.3291	23.4708	20.844	20.5532	27.1079	42.8588	47.3341	34.1828	26.1488	42.6521	20.1596	20.3417	40.5392	18.4621	17.1815	19.9248	47.0903	13.5808
C09G4.2	WBGene00015650	C09G4.2	1.1414	1.56888	23.8625	13.7443	25.6598	63.5529	40.6427	43.474	33.4601	47.6779	37.9732	54.3812	59.1634	58.1291	8.95373	66.5622	2.16869	47.0633	50.552	41.1242	46.7294	49.2212	44.7617
C09G4.3	WBGene00001051	cks-1	768.442	972.967	160.224	207.358	138.242	78.1283	55.7905	78.642	156.123	66.2873	428.961	382.391	56.394	46.9116	646.021	55.7071	405.516	489.039	41.5744	45.0081	38.1433	346.168	43.1943
C09G4.4	WBGene00044001	C09G4.4	120.648	136.191	37.8417	32.0967	42.2743	72.1511	48.6314	50.334	68.7138	14.3477	75.9977	54.3258	47.9445	32.5567	85.9181	31.9349	61.4249	72.1594	57.4586	49.1407	43.5425	54.7692	38.3439
C09G4.5	WBGene00003224	mes-6	44.9006	51.0467	12.1394	14.9057	16.1642	16.1011	14.5667	15.2994	20.3266	9.87579	25.2156	21.783	9.61457	9.48524	36.7744	16.5137	28.7423	20.2114	8.59288	11.571	9.00645	20.4059	8.3544
C09G5.1	WBGene00001586	ggr-1	0.0538136	0.0564802	0.369875	0.292746	1.53212	4.71467	1.15687	1.25871	0.188596	1.04675	1.28708	1.25855	1.52867	1.7382	0.231858	5.86923	0.143843	0.818806	2.11456	1.81768	2.09698	0.954322	1.59468
C09G5.2	WBGene00007488	dph-2	9.5709	11.2526	10.1014	10.9963	12.8042	14.3985	9.67179	6.14285	12.1131	6.29959	8.34281	7.86691	8.16022	6.82081	10.0313	13.4904	7.64286	6.32707	6.30216	9.01015	5.25417	6.57762	6.63607
C09G5.3	WBGene00000655	col-79	0	0	0.124897	0	0.487824	0.16975	11.8727	27.2335	4.87332	0.455998	0.169632	0.217431	4.06727	4.78504	0	0.378454	0.039699	0.0955322	4.11418	6.30597	6.65485	0.070719	5.93525
C09G5.4	WBGene00000616	col-39	2.24406	1.5511	0.783393	2.77138	61.8347	177.567	624.277	405.583	335.255	26.413	14.2816	28.4799	588.195	1107.31	1.47271	176.284	1.98101	15.9345	295.247	317.552	696.785	22.6349	219.5
C09G5.5	WBGene00000656	col-80	1.44007	2.98726	0.384658	3.1106	40.1388	102.341	129.91	97.2507	3786.39	1658.47	0.453429	0.581183	45.2609	192.409	0.086818	71.1884	0.204363	1.23032	60.6544	48.011	46.3625	0.849801	73.3304
C09G5.6	WBGene00000251	bli-1	0.0268111	0.135161	0.024917	0.0458727	0.0530874	0.0546646	0.324672	1.43362	16.0622	1.09434	0.0152076	0.022733	0.122629	0.117149	0.0579101	0.0665832	0	0.0720793	0.0271582	0.0512131	0.0389791	0.145026	0.0373778
C09G5.7	WBGene00007489	C09G5.7	2.92794	0.431171	0.34783	0.281892	1.84139	0.070676	0.320999	1.00129	5.07938	28.3108	0.552597	0.528895	0.101444	0.0591262	1.28779	0.285874	2.88202	0.427872	0.0335118	0.651536	1.28395	0.411793	0.171361
C09G5.8	WBGene00007490	C09G5.8	0.489165	0.644165	13.5601	11.5927	3.10236	2.59304	0.332101	0.340922	0.0868849	0.421666	6.28378	7.07092	0.588839	0.571389	1.86862	3.0841	1.07553	6.50312	0.5788	0.987922	0.930976	7.23663	0.605038
C09G9.1	WBGene00007492	C09G9.1	67.0959	62.4598	24.3504	22.7866	28.7123	43.004	44.8021	51.0631	77.8504	63.5224	41.0995	40.5446	41.6716	40.3092	42.3371	48.218	29.6273	41.1668	37.5554	48.3089	49.1897	40.2711	33.3797
C09G9.2	WBGene00007493	C09G9.2	112.742	123.893	23.9033	29.784	46.8121	20.7392	20.2999	19.0443	29.3638	16.8993	44.858	41.812	16.68	16.365	77.9504	21.506	94.3789	33.3902	12.9597	16.0244	12.2316	31.6382	14.6816
C09G9.3	WBGene00007494	C09G9.3	0.204594	0.554198	3.06068	2.12868	0	0.0484277	0.942069	1.82215	0.0235387	0.230355	1.72504	1.856	0.638006	0.435666	0.834357	0	0.0915123	1.69843	0.835094	0.644959	0.989866	1.42827	2.16151
C09G9.4	WBGene00006409	tag-19	0.0620987	0.0122355	0.228554	0.201067	0.101075	0.219473	0.0663561	0.340062	0.910529	21.0913	0.0493881	0.0789013	0.0847611	0.0373568	0.0183131	0	0.112928	0.0840493	0.040291	0.0786988	0.0397823	0.0423171	0.110393
C09G9.5	WBGene00007495	C09G9.5	0.0244433	0	0.733587	0.727496	0.277065	0.811795	1.86289	1.25125	0.28018	0.916952	3.12338	2.74052	3.35069	3.099	0	3.27695	0.171301	2.94984	1.34148	2.5957	2.21161	1.81814	1.42282
C09G9.6	WBGene00003864	oma-1	356.598	288.45	8.07745	9.94067	80.5592	1.38544	5.78215	10.4001	129.94	37.8934	80.1069	63.044	2.16457	1.92912	183.183	1.67786	200.83	108.011	1.39873	2.67851	3.78373	75.4549	2.67521
C09G9.7	WBGene00007496	npax-4	0.0504097	0.0354507	0.137255	0.172922	0	0	0	0.44722	1.10607	0.848091	0.0306229	0.0304717	0	0	0.0442197	0	0	0	0	0	0	0	0.125533
C09G9.8	WBGene00007497	C09G9.8	0	0	0	0	0	0	0	0.359487	0.891582	0.520722	0	0.189626	0	0	0.55172	0	0	0	0	0	0	0	0.290803
C09H10.1	WBGene00004455	rpl-42	0.0563257	0	0	0.121552	0.129152	0.188201	0	0.720406	3.03933	45.7961	0	0	0.0616558	0	0	0.372014	0.212286	0.115632	0.099	0	0.128256	0	0.102925
C09H10.10	WBGene00007504	C09H10.10	10.1794	13.3684	7.56194	8.5396	14.0603	16.8562	8.2379	7.38824	14.2471	10.1522	7.83594	7.66554	7.19392	6.96922	10.5572	19.5701	10.8257	6.08505	6.70416	8.30987	7.65456	6.50214	7.00162
C09H10.2	WBGene00004454	rpl-41	870.532	1003.73	3721.88	2902.36	2372.16	5951.92	6485.1	5424.67	5522.81	3978.79	2791.26	3092.05	6563.86	7960.27	1081.12	5635.56	648.67	2214.75	6698.93	10491.5	7317.5	2374.72	7651.64
C09H10.3	WBGene00003831	nuo-1	207.586	173.04	162.192	159.733	211.247	189.622	205.548	191.779	133.828	180.646	131.679	137.418	218.102	245.829	164.774	204.992	215.126	114.917	187.463	190.81	183.537	120.263	200.329
C09H10.5	WBGene00007499	C09H10.5	232.714	224.799	73.1415	98.2098	35.7903	11.1283	40.463	41.494	72.6824	59.6006	92.5896	93.7845	29.4433	30.0062	114.912	18.1934	94.2817	84.5422	21.1912	36.0018	26.2421	78.9925	22.7105
C09H10.6	WBGene00007500	nasp-1	190.211	171.443	42.0664	40.0783	204.49	32.888	21.7012	26.2073	82.2946	45.4757	72.8979	70.7856	17.6789	16.4354	140.595	29.9057	295.064	70.8898	17.7605	23.0798	20.4174	57.2108	18.3283
C09H10.7	WBGene00007501	C09H10.7	94.9663	69.9719	22.1162	27.221	87.5178	16.8115	17.4097	20.431	36.3987	19.0993	36.8608	32.9958	10.3496	10.7456	80.5516	14.8985	112.591	37.6272	9.97981	11.2593	10.0251	36.8323	10.4828
C09H10.8	WBGene00007502	glb-4	0.0539916	0.294606	0.626176	0.528587	2.77111	6.1812	2.40428	2.08595	0.48143	2.11601	1.7726	2.73903	3.10138	3.50652	0.10133	7.93165	0.147424	1.66482	2.64224	3.91005	3.64784	2.55482	2.74687
C09H10.9	WBGene00007503	C09H10.9	0.398293	0.171478	0.107534	0.0277325	0.0977103	0.169188	0.140502	1.16638	1.16333	27.9417	0.0326808	0.117779	0.0502581	0.0104324	0.117951	0.271149	0.220785	0.0241541	0.0516025	0	0	0.0774267	0
C09H5.1	WBGene00015659	C09H5.1	0	0	0	0	0	0	0	0	0	0	0	0	0	0	0	0	0	0	0	0	0	0	0
C09H5.2	WBGene00015660	catp-3	0.0186962	0.150557	0.188818	0.212685	2.41546	7.08521	24.2409	18.5455	16.2559	26.3075	4.74416	6.49965	13.7477	10.9751	0.136661	2.1992	0.0719719	4.33404	9.06468	11.106	20.9373	5.30783	8.27573
C09H5.3	WBGene00006188	str-140	0	0	0.0314945	0	0	0	0.031406	0.0257611	0	0.0212965	0.0181757	0	0.0351363	0	0	0.151885	0	0	0	0	0	0	0
C09H5.4	WBGene00006190	str-143	0	0.371827	0.0163054	0.0771027	0	0	0	0	0	0	0.0934771	0.0653047	0.0699343	0.0240308	0	0.0744617	0.0351003	0.0622726	0	0	0	0.0527625	0
C09H5.5	WBGene00006191	str-144	0	0.100398	0.167296	0.650628	0.0460887	0.235736	0.361871	0.426724	0.0488514	0.183094	0.18209	0.186567	0.302096	0.327831	0	0.531583	0	0.28901	0.270464	0.322289	0.367949	0.181561	0.225793
C09H5.6	WBGene00006180	str-131	0	0.0244699	0.0228759	0	0.45506	0.732467	0.18286	0.580574	0.119232	0.320569	0.0422751	0.078471	0.333242	0.283083	0	0.738566	0.043684	0.0408964	0.916117	0.350927	0.422844	0	0.19129
C09H5.7	WBGene00015661	C09H5.7	0	0.0601083	0	0	0	0	0	0.100323	0.833279	20.5882	0.094778	0	0	0.116754	0.061495	0	0.079442	0	0	0	0	0	0
C09H5.9	WBGene00006179	str-130	0	0	0.0213118	0	0.0706557	0.0921917	0.163635	0.234833	0.0274809	0.17195	0.0196923	0	0.146934	0.274848	0	0.431593	0	0	0	0.261546	0	0	0
C09H6.1	WBGene00005009	spr-4	80.4291	57.0671	41.8205	51.4521	50.1998	23.6156	14.2929	13.9649	14.2148	14.4199	45.2767	46.399	14.757	12.9123	71.6916	23.7245	65.7927	35.6041	12.0635	18.998	18.3873	38.5436	11.6618
C09H6.2	WBGene00002999	lin-10	31.3926	35.7936	99.6976	104.966	56.8739	30.3957	20.0437	18.1815	16.1993	14.5465	61.1739	66.8766	20.0741	18.0076	56.2833	26.1027	47.3181	56.6868	18.7423	24.0225	22.2218	65.2647	19.3242
C09H6.3	WBGene00003136	mau-2	58.2921	53.5325	14.2837	16.8164	11.0623	10.3884	7.93701	7.97343	15.361	9.7093	23.3129	20.3055	7.04673	5.75537	42.5827	10.2344	26.6844	17.9791	4.70519	6.03104	6.79413	20.8819	4.50978
C10A4.1	WBGene00015662	C10A4.1	0.401284	0.629942	0.152002	0.242259	0.103004	0.0664813	0.0530461	0.168547	0.177829	0.158801	0.321915	0.18615	0.160098	0.0277765	1.07422	0.151478	0.268503	0.36027	0.0660034	0.134585	0	0.366247	0.0255924
C10A4.10	WBGene00050957	C10A4.10	0	0	2.66331	2.2644	0.496826	0.771953	2.96498	3.94233	4.97151	7.54399	2.28839	1.1824	3.32301	4.05791	0.792609	2.09923	0.157901	1.95631	1.95923	2.44307	3.81389	2.09914	1.30611
C10A4.2	WBGene00015663	C10A4.2	0.224176	0	0.235976	0.924503	0	0	0.486583	1.02872	0.189357	1.33634	0	0.337044	0.155595	0.7466	0.394703	0	0	0	0	0	0	0	0.415628
C10A4.3	WBGene00015664	C10A4.3	1.1514	9.13758	54.5209	69.1829	3.21893	2.02157	2.40648	2.29125	0.593081	3.96895	39.6397	31.1383	2.68171	1.36782	23.9952	2.29215	1.91845	44.0511	1.3925	3.73378	2.45414	40.0461	1.12665
C10A4.4	WBGene00015665	C10A4.4	0	0.160969	0.0475377	0.0483963	0	0.124761	0.0959167	0.0404237	2.39702	0.581619	0.084605	0.134238	0.185144	0.0781667	0	0.163104	0	0.0943559	0.08873	0	0	0.0773413	0.0855165
C10A4.5	WBGene00015666	C10A4.5	2.26301	0.91442	0.114362	0.0521214	0.356934	0.316586	0.38262	0.477769	0.118445	4.09545	0.954013	0.853447	0.667912	0.311472	0.9464	0.776378	0.804972	1.06914	0.462533	0.627674	0.496573	0.808902	0.428878
C10A4.6	WBGene00015667	C10A4.6	0.0620638	0	0.0184743	0.04803	0	0	0.0368467	0	0.425988	0.0482908	0.0213232	0	0.0487255	0.040841	0	0.0281233	0	0.0206278	0	0	0	0	0
C10A4.7	WBGene00015668	C10A4.7	0.810602	0.32069	0.337877	0.478161	0	0	0.114298	0.810044	0.17701	0.497123	0.574832	0.34506	0.740374	0.107745	0.591106	0.619032	0.0616847	0.50644	0.330165	0.261709	0.132294	0.693604	0.211225
C10A4.8	WBGene00003380	mnm-2	3.57427	7.8594	8.57622	7.86633	4.82214	3.70498	3.12848	1.527	1.21349	0.186004	17.4556	13.4689	6.82603	5.86883	14.4655	2.94561	2.83639	11.7513	6.27865	8.99259	5.85191	11.4247	5.46738
C10A4.9	WBGene00045456	C10A4.9	0	0	0	0	0.0607163	0.0607163	0.782709	0.167467	0.847767	0.0443233	0	0	0.08696	0.0323953	0.280537	0	0	0	0	0	0	0	0
C10B5.1	WBGene00015670	C10B5.1	5.29277	12.0136	1.31046	1.03867	1.41444	1.66385	1.70943	1.23457	2.5404	3.65198	2.56111	2.31659	1.69113	1.57256	3.1337	1.14055	3.48164	1.79462	0.794877	1.0729	1.06828	1.57615	0.669267
C10B5.3	WBGene00015671	C10B5.3	0.651351	2.79844	44.3855	37.8007	17.8969	32.3131	17.803	24.6866	36.9718	35.6457	29.6726	36.018	47.5513	51.5877	10.0931	44.039	1.92027	30.784	25.6741	22.4605	25.3277	34.1189	18.4215
C10C5.1	WBGene00007505	C10C5.1	19.2594	17.4548	40.1775	54.0733	13.7599	16.6888	16.1864	16.6734	10.5521	15.0596	25.285	28.4369	14.5601	19.4164	28.6152	15.0858	11.7057	22.6636	11.711	12.7727	12.8648	28.3056	9.4861
C10C5.2	WBGene00007506	C10C5.2	0.369172	0.189798	0.0493788	0.171861	1.14469	1.87596	0.879699	0.859443	0.322328	1.91182	0.156481	0.130142	1.18016	0.80681	0.0946447	6.0038	0.15421	0.149601	0.901882	4.38652	4.75758	0.177167	0.217248
C10C5.3	WBGene00007507	C10C5.3	4.80569	4.51897	0.18814	0.556881	1.70401	0.301243	1.97105	1.66022	6.16203	17.5887	2.32847	1.92246	2.44271	1.77957	4.65114	0.857267	2.92621	1.13275	1.22106	2.03702	2.70049	1.27913	0.688783
C10C5.4	WBGene00007508	C10C5.4	8.83795	8.18052	0.214316	0.211515	2.9853	0.312975	1.72148	2.97752	12.8775	54.8657	4.1305	3.30087	4.02833	1.79093	8.17886	2.12302	6.26012	3.25384	3.27052	2.89794	2.58166	4.01889	0.899428
C10C5.5	WBGene00007509	C10C5.5	7.11462	8.90117	0.243883	0.605837	2.90229	1.08911	1.31025	1.25741	3.88372	39.1049	4.58099	3.86647	3.41084	1.66345	8.68439	0.898035	3.39592	2.76356	2.01491	2.30925	3.08383	3.43344	0.590338
C10C5.6	WBGene00000911	daf-15	55.1965	49.4532	36.6799	44.843	32.0116	32.8419	19.1902	17.6626	25.0563	15.3185	40.2672	38.8542	18.6906	18.2549	58.2937	30.9824	43.8762	39.5399	16.8825	23.5575	21.8247	39.2587	15.0227
C10C5.7	WBGene00007511	C10C5.7	0.93005	5.04728	0.35175	0.405143	13.706	42.414	39.8399	52.7068	9.04746	50.7021	6.26892	5.1814	61.5584	45.2382	0.63621	42.1394	0	4.34926	56.7721	40.8444	48.3359	2.4855	57.8737
C10C6.1	WBGene00002192	kin-4	97.9745	75.863	34.5788	34.885	45.6675	21.9602	15.2904	16.4928	42.4871	26.6167	41.4785	41.4316	14.1332	13.9679	55.9264	22.3242	77.4919	48.2353	12.0801	18.5303	19.1426	42.4066	12.7709
C10C6.2	WBGene00007006	npr-3	0.0730965	0.0388413	0.664191	0.196872	2.43768	5.78142	1.71536	1.4809	0.377033	1.06366	1.85326	1.83069	3.10416	2.92332	0.193753	7.47109	0.0346677	1.35011	2.98971	2.39524	2.11319	1.81592	2.12916
C10C6.3	WBGene00007512	C10C6.3	0.135291	0.324179	0	0.0885077	0.299611	0	0.0339487	0.314331	0.798804	22.069	0	0	0.03798	0	0.0361897	0.0835428	0	0	0	0	0.0466945	0	0
C10C6.5	WBGene00007513	wht-2	50.4581	48.5583	9.70893	15.7931	13.8459	7.32628	11.2241	9.19101	16.7029	10.919	18.4586	14.8212	6.26591	6.69414	37.6012	6.00271	28.1517	14.2952	5.07104	13.0123	12.4413	14.9793	5.10644
C10C6.6	WBGene00007514	C10C6.6	74.1482	71.6901	47.6017	57.125	43.8318	59.5472	32.9286	28.7538	21.1133	31.7404	59.7064	57.5067	36.1029	35.495	78.31	57.7299	49.3829	47.919	28.9186	23.9475	24.5244	51.6662	29.9834
C10C6.7	WBGene00007515	C10C6.7	4.63694	5.10384	1.57599	1.2767	0.92217	1.25724	1.73212	1.73248	2.8727	11.2891	3.38404	3.58758	1.47982	0.612937	2.70039	1.54554	1.08028	2.12147	0.750417	1.41601	1.4474	1.84024	0.963114
C10E2.1	WBGene00015672	C10E2.1	0.629427	0.280218	0.0489302	0.0958593	0.062166	0.062166	0	0	0.195928	0.0142016	0.0645367	0.238362	0.132723	0.016591	0.331227	0.397463	0.192162	0.290392	0.057626	0	0	0.125507	0.116436
C10E2.2	WBGene00015673	C10E2.2	0.51737	0.552482	0.672045	0.730333	0.791704	1.60033	0.999183	0.757129	0.490264	0.696817	2.01585	1.58787	1.49127	1.29507	0.557752	4.15173	0.506343	2.06021	2.60704	1.51183	1.40998	1.91257	1.22211
C10E2.3	WBGene00001837	hda-4	11.3269	9.96726	46.0875	41.8887	23.3298	36.5146	17.0437	16.7739	9.23087	10.8745	66.0173	52.2582	33.3103	19.9189	24.5868	55.6357	11.2697	70.9073	37.5669	21.8464	27.7302	63.9897	24.0504
C10E2.4	WBGene00015674	C10E2.4	6.22732	2.80153	0.243952	0.22549	2.53375	4.81718	1.50518	0.840371	0.360851	0.695913	1.96532	1.78289	1.05337	0.872327	2.64333	10.9093	5.08315	1.4462	2.71814	0.422817	0.810569	1.87725	1.40216
C10E2.5	WBGene00015675	C10E2.5	4.48654	0.906647	0.530966	0	0.281574	3.38768	0.288085	0.435108	0.208813	0.307832	1.84409	1.70564	1.19552	0.615777	0.712037	3.35517	2.3413	0.888091	1.19447	0.310364	0.941334	0.818596	0.860389
C10E2.6	WBGene00015676	C10E2.6	106.713	102.76	169.496	175.29	134.963	119.498	78.6985	59.8038	60.2513	18.1047	153.048	105.034	103.819	95.5395	150.207	113.856	92.957	139.743	105.466	25.0138	28.257	128.946	84.4091
C10F3.1	WBGene00015677	cpg-4	18.338	15.563	3.40795	3.72868	6.84488	1.22306	3.70799	3.41876	42.3728	11.3505	4.80655	5.26343	1.69493	1.70667	12.0933	1.41055	15.423	5.29931	1.24747	3.08701	2.50776	4.43271	1.55025
C10F3.2	WBGene00000979	dhs-16	0.0712796	0.548501	21.8395	18.8645	2.34202	1.08942	5.34517	6.26152	0.20834	0.141212	8.86609	12.4434	5.74923	5.54906	3.04793	1.67266	0.877111	8.97499	6.68459	6.4886	5.22349	10.8508	6.756
C10F3.3	WBGene00000069	acy-2	0.051745	0.182563	1.51441	1.16113	1.24281	3.12922	0.814076	0.807138	0.119093	0.611653	1.47195	1.46443	1.13085	1.10891	0.412991	2.96993	0.117139	1.20227	0.96594	0.808865	0.792555	1.57675	0.875395
C10F3.4	WBGene00015678	C10F3.4	13.2328	11.2314	17.9404	13.4501	9.99916	14.9829	6.83822	6.64031	2.08682	6.24362	18.4892	19.5073	6.78905	6.92717	16.4991	14.1689	10.1188	15.7836	6.98794	5.98659	6.05945	15.1239	7.1242
C10F3.5	WBGene00003954	pcm-1	27.6495	38.519	36.6798	36.527	21.4415	9.23912	10.27	8.25991	6.4023	7.9419	34.5052	40.3312	10.0989	11.5313	45.5395	14.042	28.9108	24.9047	8.45898	14.1552	13.7254	26.9182	9.80682
C10F3.6	WBGene00001508	fut-8	0.135854	0.786224	22.0506	22.7027	8.75326	14.5172	9.63844	7.19948	4.42589	9.30423	14.8172	17.9017	7.74523	9.30781	4.64566	11.9709	1.09698	15.8271	7.88609	8.07838	6.13823	18.6812	8.26962
C10F3.7	WBGene00015679	C10F3.7	0	0	18.4407	4.66867	2.88937	1.80269	0.317624	0.222612	0.269792	0	154.049	183.369	1.00259	0.74546	9.85097	0.815533	1.35319	124.136	0.0796937	0.303732	0.17263	142.398	0.141875
C10G11.1	WBGene00015685	C10G11.1	1.32109	0.361647	0	0.0968373	0.180241	0	0.020423	0.0335043	0.358938	6.94533	0.0587013	0.0235201	0	0	0.811841	0	0.33527	0.087825	0	0	0	0.0742426	0
C10G11.10	WBGene00015690	C10G11.10	0.472433	0.806664	0.0798913	0	0.760993	0	0.0814161	0.208949	0.723981	18.7911	0.0332604	0.0330961	0.150873	0.0212349	0	0	0.51157	0	0	0	0	0	0
C10G11.2	WBGene00005273	srh-50	0	0.1757	0	0.140219	0.179936	0.119841	0	0.039041	0	0	0	0	0	0	0	0.228142	0	0	0	0.0547442	0.0493175	0	0
C10G11.3	WBGene00005274	srh-51	0	0	0	0.0862147	0.120171	0.0647476	0	0	0	0	0.0191377	0	0	0.0122184	0	0.056138	0.0936037	0	0.0207756	0	0	0	0
C10G11.4	WBGene00005272	srh-49	0	0	0	0	0.152327	0.0933133	0.035211	0.0288824	0	0.0416758	0	0	0	0.040379	0.0294197	0.177264	0.0380057	0	0.0191634	0	0	0	0.0310953
C10G11.5	WBGene00004068	pnk-1	39.2129	47.1456	16.1324	21.1341	19.0296	37.0962	25.5741	36.0056	27.8992	36.0965	23.6573	25.4749	21.361	27.4865	33.0952	42.0698	25.1608	24.4647	20.4006	28.0497	28.3328	24.3601	23.2332
C10G11.6	WBGene00015686	C10G11.6	20.4622	18.5842	7.9757	10.0651	6.33966	10.3017	7.35536	7.18926	15.2279	8.6064	13.8518	12.5746	4.99974	5.75363	12.3831	9.3412	9.26838	13.2634	5.3147	5.87391	5.37432	13.1964	4.05491
C10G11.7	WBGene00015687	C10G11.7	1441.86	1171.41	1209.8	1205.87	1876.71	143.684	107.345	123.388	174.248	121.15	1062.44	1087.86	131.433	120.139	1303.19	198.792	1920.34	897.944	152.867	159.326	166.725	943.519	160.859
C10G11.8	WBGene00015688	C10G11.8	0.492489	0.0951446	0	0.0945137	0	0	0.0248914	0.890863	19.856	284.786	0.0139866	0	0.0568333	0	0.0201913	0.0368897	0.237395	0.0192191	0	0.0368999	0.132968	0	0.0359922
C10G11.9	WBGene00015689	C10G11.9	4.45505	0.140746	0.0324194	0.148545	0.296657	0	0.127025	14.1485	117.821	2116.37	0.0677432	0.144885	0	0.0964597	0.135584	0.0570633	1.06969	0.0534445	0.104538	0.256529	0.466832	0.155005	0.124226
C10G6.1	WBGene00015680	egal-1	6.76672	10.506	90.3804	82.7881	24.5118	45.3014	34.3594	32.3243	7.3975	15.2465	52.3455	60.8623	39.1542	37.6731	23.2387	54.4314	10.0592	52.2946	33.7556	45.6556	38.5784	58.3685	32.2091
C10G8.1	WBGene00005183	srg-26	0	0	0.088131	0.109914	0.0250937	1.35113	0	0.0956292	0.0291733	0.0324929	0.146173	0.0728038	0.0119858	0.0267903	0	0.119991	0	0.02883	0.0425078	0	0	0	0
C10G8.2	WBGene00015681	C10G8.2	0	0	0	0.0681953	0	0	0	0	0	1.14658	0	0	0	0.099653	0	0	0	0	0	0	0	0	0
C10G8.3	WBGene00015682	C10G8.3	0	0.393237	0.167919	0.0788193	0	0	0.153848	0.306535	0.42155	0.259575	0	0.149895	0.513776	0.391609	0.0670787	0	0	0	0.329465	0.388407	0.886867	0.062757	0.212359
C10G8.4	WBGene00015683	C10G8.4	0.107328	0.368047	0	0	0	0	0	0	133.964	3.69293	0.323844	0	0.252082	0.2584	0.188597	0	0	0	0	0	0	0.366834	0
C10G8.5	WBGene00003567	ncx-2	0.605031	1.41192	86.3772	59.6952	77.5508	139.794	96.0044	71.368	20.2218	22.8551	73.1163	84.159	100.346	130.477	17.7903	160.851	9.25052	90.8774	114.019	85.2729	89.8622	89.5276	83.068
C10G8.6	WBGene00000455	ceh-34	2.66359	20.1939	131.03	131.865	18.8455	15.5231	13.0401	10.8971	2.46078	3.33202	82.2177	92.4193	10.7685	11.5826	46.9655	15.149	7.94307	93.0252	9.91257	12.457	9.26848	95.3138	8.42948
C10G8.7	WBGene00000454	ceh-33	0	0	0.852864	0.362477	1.72435	7.18993	1.36797	1.0585	0.206397	1.12575	2.66436	2.65317	2.11059	2.07829	0.239027	8.08029	0.0570247	2.79486	1.9408	2.07669	2.80996	2.6799	1.89132
C10G8.8	WBGene00015684	C10G8.8	2.12532	3.39201	111.68	84.9722	105.981	181.263	62.5357	62.9224	82.6078	78.5696	69.7397	83.9549	70.9047	63.8744	24.7883	153.75	20.427	55.7476	97.7455	95.0485	82.3559	77.0212	76.077
C10H11.1	WBGene00015691	viln-1	22.0365	27.8366	53.547	37.0557	30.1469	12.3642	9.01796	10.0154	19.5604	12.2118	38.8954	47.5712	8.11623	6.48767	35.956	11.0083	34.4506	37.7119	6.35372	11.8165	13.6817	43.9882	6.19445
C10H11.10	WBGene00015698	kca-1	10.1991	14.2722	2.30321	2.68415	6.05239	0.600057	4.44007	4.89613	97.8862	8.92355	3.33558	3.05368	1.09859	1.18758	8.39955	0.680226	10.6431	3.64481	1.17056	3.51785	2.54326	3.26547	1.40786
C10H11.3	WBGene00015692	ugt-25	1.36397	2.06904	2.66096	4.31217	3.40432	7.99321	14.5949	16.5338	2.39064	7.57696	2.4088	1.7229	21.9643	14.5814	2.71319	9.23844	1.30886	1.4463	16.6471	7.79431	9.40022	1.71869	10.13
C10H11.4	WBGene00015693	ugt-28	4.22664	4.20364	1.30175	1.93477	2.83814	6.01971	10.665	6.57208	2.4993	6.36932	1.25655	1.0211	3.15262	6.08568	3.4978	6.57818	3.04896	0.892485	3.20405	5.98658	7.74846	1.32378	3.1852
C10H11.5	WBGene00015694	ugt-27	0	0	0.121984	0.0639086	0.0765934	0.0279283	0.295981	0.0345777	0.074564	1.04385	0.0243984	0.0301923	0.0226661	0.031154	0.0176105	0.0339776	0	0.0236027	0.0903689	0.202532	0.465922	0	0.0686244
C10H11.6	WBGene00015695	ugt-26	0.504724	1.01362	4.26479	4.45226	5.31099	10.4087	32.0245	12.8685	6.79087	11.7108	1.92649	2.15862	8.63241	16.1376	1.5665	11.6756	0.380918	1.21485	8.0526	14.6627	20.3482	2.10239	13.6707
C10H11.7	WBGene00015696	C10H11.7	0.051176	0	0	0	0	0.022474	0	0.148257	2.60875	43.423	0	0	0.0814763	0.0131198	0	0.0301403	0	0	0.0188499	0	0	0	0.020542
C10H11.8	WBGene00015697	C10H11.8	15.5299	17.0752	11.7256	12.901	13.4189	9.504	5.63864	5.09798	10.1433	4.8058	10.9112	11.8813	5.40325	5.08792	13.1953	8.40572	17.7983	9.57892	4.31335	5.93383	5.60971	11.0799	4.82015
C10H11.9	WBGene00002694	let-502	96.4991	93.9201	144.382	134.281	70.3406	28.235	23.018	28.031	39.8555	49.3536	92.6186	98.6114	19.2622	17.4418	115.683	26.3962	103.434	107.147	17.5135	26.4224	22.8076	103.115	18.1977
C11D2.1	WBGene00015699	C11D2.1	0	0	0	0	0	0	0	0	0	0	0	0	0	0	0	0	0	0	0	0	0	0	0
C11D2.2	WBGene00015700	C11D2.2	0.385024	0.188919	0.129322	0.170707	0.555263	0.683705	0.0917256	0.0523401	0.0733473	0.308295	0.506335	0.525461	0.200705	0.43238	0.244211	1.24476	0.100973	0.377293	0.314487	0.465383	0.700944	0.418384	0.320443
C11D2.3	WBGene00015701	C11D2.3	0.54519	0.242623	1.07228	0	0.909077	0.949423	2.29122	2.42293	2.11624	2.00117	1.24941	2.52031	1.84752	1.71069	0.386227	5.25391	0.366454	0.751996	3.41213	2.48587	10.0529	1.77669	1.8548
C11D2.4	WBGene00015702	C11D2.4	40.8411	35.2127	15.9344	18.8301	25.5861	26.246	19.5274	12.9124	21.3208	6.2357	20.0816	19.1462	18.4046	20.3337	28.7068	23.2393	33.5053	15.7979	14.068	9.23726	8.1933	15.6701	17.0723
C11D2.6	WBGene00006809	unc-77	0.344082	0.255251	0.558116	0.20348	2.58023	5.91301	1.39397	1.06583	0.257434	1.1718	2.24688	2.47123	3.08458	2.64837	0.492599	6.783	0.262652	1.94263	3.15436	2.54611	2.48579	2.1208	2.57252
C11D2.7	WBGene00015703	C11D2.7	74.6541	95.4333	40.4281	56.4972	41.6515	78.1228	43.5831	33.1788	28.7122	32.9581	46.8659	48.3364	49.8601	52.0367	77.2073	65.2758	44.5825	34.2872	34.8516	48.9343	37.4133	36.9269	45.9225
C11D9.1	WBGene00015704	cgef-2	1.2056	1.82964	6.72875	3.805	3.36117	8.17826	3.40755	3.22967	0.800942	1.35552	11.0976	13.0246	4.36325	4.28016	2.87272	6.67283	1.08694	9.492	3.36426	4.01622	3.40792	11.1263	3.64608
C11E4.1	WBGene00007516	C11E4.1	0.658911	1.97092	48.5661	51.729	8.69429	24.7755	36.7808	37.9043	42.3933	65.1245	49.367	34.787	62.4614	77.8941	12.1089	30.2279	1.44766	36.5183	35.3261	31.383	58.0668	41.4338	23.1322
C11E4.2	WBGene00007517	C11E4.2	0.122389	0.302851	7.63032	7.1129	15.0672	26.8158	12.7204	11.3128	11.593	12.4707	11.214	7.89334	22.4014	27.5846	4.11647	74.9117	0.240577	8.4674	31.5489	7.56122	17.0292	8.90041	9.15762
C11E4.3	WBGene00007518	tag-263	0.0091596	0.203749	0.68035	0.767578	0.375954	0.677381	0.153939	0.291825	0.0703983	0.941524	0.676269	0.452604	0.528602	0.628343	0.130179	0.507503	0.0618895	0.586847	0.643829	0.258661	0.356194	0.439827	0.320405
C11E4.6	WBGene00007520	C11E4.6	0.278101	0.485796	28.4103	15.7544	10.2119	13.1169	7.20076	7.49087	2.73795	3.30442	40.721	34.4265	12.1967	8.9251	6.70912	13.3605	3.06018	47.191	15.468	10.5243	14.1455	39.2621	12.0927
C11E4.7	WBGene00007521	C11E4.7	0	0	0.0744812	0	0	0.694704	0.14345	0.941005	6.84032	10.9232	0.0923566	0.0664865	0.410804	0.167934	0	0.710624	0.0384203	0.220701	0.444619	0.489114	0.412079	0.0904593	0.104053
C11E4.8	WBGene00007522	C11E4.8	0.0298313	0	0.240163	0.298746	0.76089	2.93984	0.791062	1.30934	0.0984433	0.433767	1.11014	0.684287	0.867241	0.505676	0.065105	2.61596	0	1.14052	0.724537	0.652559	0.419908	0.987079	0.686949
C11G10.1	WBGene00007525	C11G10.1	0	0.0371933	0.724738	0.644942	1.92166	4.67183	8.81079	6.67559	3.47425	10.6952	7.30999	2.80353	21.2323	7.47757	0.371157	17.8052	0.119869	4.44238	17.0554	25.1743	35.0919	4.0127	13.8694
C11G10.2	WBGene00007526	C11G10.2	0	0.596197	8.88481	4.31084	4.25681	9.76419	10.4407	10.1458	1.67608	5.41151	12.6173	9.0756	9.04213	10.1799	1.74143	5.83566	0.179398	13.4731	29.0699	7.97743	11.7474	11.9813	16.1556
C11G6.1	WBGene00006384	taf-3	49.3621	33.457	26.6897	30.0599	67.7385	9.38913	3.4109	3.64878	6.16763	1.97309	35.9431	27.2452	6.43358	4.45583	55.5883	10.7473	77.8316	30.2695	8.24198	5.67494	5.59394	28.1907	6.35091
C11G6.2	WBGene00007523	C11G6.2	9.6909	5.43942	0.390083	0	2.96675	0	0.0494643	0	0.0194509	0.0485252	1.97357	1.13708	0.107389	0	10.7498	0.0733073	3.5227	1.20936	0	0	0	1.26173	0
C11G6.3	WBGene00007524	C11G6.3	90.1733	60.1827	44.8433	38.3429	296.826	27.6085	8.23706	10.2574	13.7652	5.15906	63.8184	49.081	14.5126	8.15037	93.4066	31.7297	294.382	63.1134	18.6264	14.0052	11.6079	55.6549	13.2571
C11G6.4	WBGene00003624	nhr-28	9.82485	8.66045	18.9076	19.4095	10.6394	12.1078	5.98305	5.92447	3.92864	8.54786	20.3148	16.2369	10.798	6.98442	15.4066	16.1164	7.538	20.2645	11.6502	9.03188	7.48124	17.1998	7.03758
C11H1.2	WBGene00007528	C11H1.2	7.20831	10.1848	9.06164	11.2505	2.50102	6.22678	4.38836	3.4751	1.06715	1.57464	17.3429	11.388	5.30135	4.28622	13.8798	5.40538	4.64139	15.0685	4.69109	3.09395	3.03852	13.6989	4.22534
C11H1.3	WBGene00007529	C11H1.3	25.966	26.6485	39.8257	39.5576	24.3262	15.2993	16.9092	16.4163	5.04367	6.64767	41.4297	34.3253	21.8569	16.1216	36.4452	19.4662	28.08	33.5779	23.2033	15.6035	20.7002	35.9836	21.0752
C11H1.4	WBGene00004191	prx-1	4.15069	4.05514	5.71128	5.38518	3.69283	3.35748	4.80903	4.66201	1.86657	1.50961	6.71223	4.84009	10.6689	6.80588	7.55817	4.29841	3.99143	5.53885	10.9466	2.78287	5.11968	5.35518	6.52337
C11H1.5	WBGene00007530	C11H1.5	0.226964	0.209079	0.226643	0.404022	0.076491	0.279542	27.9846	60.0589	0.867862	0.283466	0.350044	0.155996	24.5279	13.0412	0.100826	0.029692	0.079522	0.290875	42.3546	39.3195	30.8089	0.268994	38.3526
C11H1.7	WBGene00007531	C11H1.7	2.69033	6.61573	25.1625	26.3509	4.24994	4.54269	1.9069	1.18962	0.421287	1.37816	21.2226	14.9375	3.78632	1.98537	13.6297	6.06492	1.71049	14.8639	3.7323	3.63838	1.66154	17.5178	2.29501
C11H1.8	WBGene00007532	C11H1.8	103.206	77.572	45.6439	46.0361	55.6443	19.1015	9.90637	11.4927	16.2441	7.03001	62.7636	50.3651	15.7665	11.3793	90.3533	18.0849	81.704	57.6668	21.2531	14.1392	11.7285	56.9092	13.8611
C11H1.9	WBGene00023500	C11H1.9	3.63466	5.37417	59.5652	50.5776	15.0178	17.916	42.0872	36.0042	5.88439	4.80846	46.4164	37.9584	82.5395	54.642	24.6991	29.852	6.16047	44.1444	67.8503	20.0525	15.0072	40.7254	71.6791
C12C8.1	WBGene00002026	hsp-70	0.263949	0.700205	0.59379	0.881861	2.83361	4.91309	4.07418	3.70959	4.25253	12.7127	6.41242	11.4546	5.75078	11.3163	6.28613	4.35402	1.52798	0.959785	2.7656	20.644	27.2853	1.10324	7.64375
C12C8.2	WBGene00007533	C12C8.2	0.342285	0.594695	13.1249	17.3442	12.6307	29.1805	19.3143	18.3272	16.0387	38.2867	8.82076	10.0823	19.0088	26.3807	3.7431	24.9753	0.617776	5.65132	15.1937	7.85736	8.35731	6.88992	17.2519
C12C8.3	WBGene00003026	lin-41	3.11176	3.28021	1.23368	1.73738	22.101	50.4485	32.493	24.2664	65.0414	6.53595	6.48123	5.37939	46.8571	48.9051	2.59522	48.1734	4.12376	4.76356	55.0779	43.8811	49.2194	5.24477	49.7276
C12D12.1	WBGene00015713	C12D12.1	0.316298	1.14632	35.5888	16.7816	40.9189	125.52	144.56	199.627	157.033	97.4592	61.9729	50.0254	217.188	158.555	8.16365	111.665	2.54546	67.0897	293.289	115.9	147.803	69.6564	126.832
C12D12.2	WBGene00001620	glt-1	0.177327	0.309834	0.698108	0.566037	37.5927	115.218	127.405	134.399	50.9977	91.4671	24.7588	14.1821	162.464	136.104	0.588738	111.636	0.169134	23.5865	203.52	84.4971	109.564	19.5897	118.79
C12D12.3	WBGene00015714	C12D12.3	0.0379137	0.613414	2.17396	2.3727	0.330695	0.48189	0.462567	0.51408	0.161826	0.19986	3.61925	2.64032	0.773281	0.830191	0.87181	0.445883	0.181186	3.1902	0.707573	1.52951	0.552888	2.94035	0.404159
C12D12.4	WBGene00015715	C12D12.4	0	0	0	0	0	0	0	0	0	0	0	0	0	0	0	0	0	0	0	0	0	0	0
C12D12.5	WBGene00015716	sox-4	0.322257	0.0303619	8.83181	4.35927	4.86263	7.63854	3.36591	4.97326	3.38763	6.62669	12.7543	11.2204	10.566	6.15852	2.52519	12.2658	0.456148	10.1771	12.9627	6.1417	7.24029	10.9484	5.05788
C12D5.10	WBGene00015711	C12D5.10	0.0203889	0	0	0.0439993	0.642475	1.34757	0.339775	0.426749	0.0991492	0.221049	0.0586015	0.0919543	0.596764	1.19676	0	1.94829	0	0.0188968	0.600105	0.259441	0	0	0.875238
C12D5.11	WBGene00015712	sre-11	0	0.226837	0.0655074	0.061497	0	0	0.0313055	0	0	0.0568568	0.0449942	0.0765038	0.0414	0.0898651	0.0261564	0.100932	0	0	0.0170384	0.0601577	0	0.0244824	0.0466224
C12D5.2	WBGene00015705	nhr-152	1.40357	5.40482	9.41649	12.0078	1.02854	0.511366	0.728612	0.724771	0.426837	0.549422	6.01847	6.09356	0.717294	0.487332	6.47587	1.77994	0.791603	4.3739	0.427571	1.15802	0.302727	6.16966	0.617833
C12D5.3	WBGene00015706	C12D5.3	0.093248	0.163011	1.02467	1.12961	4.8993	15.6702	4.49322	5.13419	0.68693	3.98456	1.12061	1.59265	9.29743	11.1339	0.0492847	11.6143	0.181858	1.22903	16.1424	4.85232	3.47593	1.1943	4.39538
C12D5.4	WBGene00015707	C12D5.4	0.181836	0.637851	0.0807307	1.47649	0.289727	2.64943	0.720943	0.159825	0.179278	0.853793	0	0.252677	1.39504	1.40087	0.17849	1.64184	0	0.360772	2.15148	0.810022	0	0.536081	1.18796
C12D5.5	WBGene00015708	C12D5.5	0.0406897	0.155157	0.321531	0.677614	0.769558	6.69768	3.36734	3.92127	0.692517	4.79357	0.426239	0.096481	6.46271	9.97837	0.112599	2.76029	0	0.758092	10.0163	3.18826	2.13099	0.244891	6.11343
C12D5.7	WBGene00015709	cyp-33A1	1.36625	2.23467	11.2999	13.7342	3.76962	8.56002	7.00946	7.16111	4.1497	95.1056	6.9264	8.44729	13.0003	37.3841	4.28804	7.99885	1.62111	6.718	6.77405	10.0988	8.81765	6.69405	6.37324
C12D5.8	WBGene00003684	nhr-94	1.08206	6.1398	7.99559	11.4091	1.83977	4.42104	2.61579	2.10796	0.81204	0.570985	4.6513	5.59995	2.61871	1.83117	7.67403	10.6604	1.00153	3.79951	1.63009	3.67684	0.721049	5.07871	1.25462
C12D5.9	WBGene00015710	C12D5.9	0.0166829	0	0	0.0780487	2.74156	7.49598	4.01109	4.28418	0.968208	4.0164	0.0490757	0.097814	4.97357	4.50786	0	8.28081	0	0.023227	3.77612	2.47901	1.73774	0.0534065	4.66227
C12D8.1	WBGene00007534	C12D8.1	111.732	126.842	181.564	182.648	107.269	94.0928	60.257	63.5616	84.3419	55.9639	149.731	149.634	60.8383	56.2929	157.57	93.5785	108.762	126.734	64.4369	61.2225	54.8637	136.316	56.3081
C12D8.10	WBGene00000102	akt-1	145.475	121.311	40.3076	38.7539	46.2794	38.5953	47.9109	50.037	47.8606	47.9978	51.8419	48.3223	34.2968	32.047	106.114	34.9194	107.289	52.2212	33.6885	87.1064	87.8058	53.1484	44.1165
C12D8.11	WBGene00004405	rop-1	19.0288	24.8776	14.2708	14.9687	30.4044	60.7502	51.2391	41.4182	30.7876	44.1581	13.0319	14.2201	54.2058	50.3782	16.2969	87.3783	17.7265	14.1968	48.124	57.0776	62.8972	13.3156	37.7602
C12D8.12	WBGene00006226	str-182	0.0295458	0.220578	0.130806	0.0627593	0.06358	0.141097	0.125236	0.0917945	0.0900362	0.0844503	0.0617296	0.0657865	0.120353	0.136806	0.0767503	0.622593	0	0.110229	0.022631	0.0588402	0	0.0482324	0.0270417
C12D8.13	WBGene00007540	C12D8.13	0	0	0	0	0	0	0	0	0	0	0	0	0.078841	0.0768962	0.0560423	0.0569327	0	0.0375397	0	0	0	0.109164	0
C12D8.14	WBGene00007541	fipr-4	0	0	1.20035	0.947345	11.2536	14.1726	89.2045	32.3384	9.92684	2.7129	37.5729	36.5536	118.684	162.388	0.163782	31.6145	0	34.892	32.1145	64.8585	115.896	30.3994	32.8222
C12D8.15	WBGene00007542	C12D8.15	0	0	0.0943247	0	1.9827	4.05977	0.138148	0.260672	0.0993457	0.149754	1.43088	2.16151	1.21183	0.667089	0	3.74564	0.180315	0.297463	0.323827	0.22994	0.207146	0.265796	0.25336
C12D8.16	WBGene00007543	fipr-7	0	0	0.506966	0.563358	1.28999	1.95842	39.9186	13.6301	6.44764	0.615981	6.60002	5.12836	33.9921	52.3398	0.0993393	3.92407	0	3.72412	5.58028	15.1688	9.82384	5.12779	8.813
C12D8.17	WBGene00007544	fipr-6	0	0	0.663517	1.60022	6.14768	5.68656	53.6866	21.7024	14.864	4.91223	23.1004	20.1358	53.9929	98.3823	0.196913	4.3416	0	18.1533	11.659	24.9984	37.2296	16.036	14.3484
C12D8.18	WBGene00044174	fipr-5	0	0.36013	0.111867	0.0470673	0.44586	0.585642	19.3768	9.21569	7.14114	4.8676	1.80194	1.62573	12.0893	19.4929	0.0615107	0.277967	0	0.999225	3.06223	5.51505	7.34259	1.70002	4.57158
C12D8.19	WBGene00044175	fipr-9	0	0	0.524963	0.095804	2.86412	2.29799	44.4108	14.7784	14.6528	8.64682	7.19173	6.67324	34.1065	54.4061	0	5.18072	0	5.42501	6.85433	14.6973	30.2721	6.12878	10.897
C12D8.20	WBGene00194780	C12D8.20	0	0	0	0	0	0	0	0	0	0	0	0	0	0	0	0.036286	0	0	0	0	0	0	0
C12D8.21	WBGene00195157	C12D8.21	0	0	4.58287	5.66176	0.352103	0.996033	0.513593	1.47843	23.6928	1.32812	2.62929	5.0163	2.02902	0.99097	0	1.16483	0	5.57763	1.4639	0	0	3.25866	0.293113
C12D8.4	WBGene00007535	ttr-19	0	0	0.079306	0	0.0877177	0.167927	0	0	0.050946	0	0	0.0729175	0	0	0	0.2043	0	0	0	0	0	0	0
C12D8.5	WBGene00007536	daf-36	0.0141335	0.179337	0.502174	1.44274	7.48529	17.2153	5.21639	5.81435	5.38434	13.4435	1.07045	1.10142	8.25462	8.84421	0.212969	13.25	0.12854	0.959921	4.56611	2.46493	2.09186	1.25992	4.45137
C12D8.6	WBGene00007537	fipr-8	0.111296	0	0.834351	0.299334	3.20977	2.91655	32.4654	12.7642	8.93136	2.90626	11.6709	11.2448	30.3522	53.3529	0.219038	4.60372	0	8.63495	7.93626	14.3436	19.6804	9.37308	9.37792
C12D8.8	WBGene00000721	col-148	0.0469105	0.0899119	0.0812082	0	0.156032	0.0840692	0.0429373	0	0.132883	0.282152	0.0248465	0.0247238	0	0.0317262	0	0.0692174	0.0926897	0.0721085	0	0	0	0.159691	0.0379155
C12D8.9	WBGene00007538	C12D8.9	0	0	0	0.35384	0	1.38599	0.71	1.72015	6.41251	154.706	0.208484	0.207455	0.403045	0.134473	0	1.95288	0	0	0.193205	0	1.34074	0	0.529822
C13A10.1	WBGene00015728	C13A10.1	0.161451	0.102201	0.0864842	0.18045	1.50104	3.86127	1.75988	1.71201	1.23575	2.38383	1.03476	0.928137	2.47973	2.99381	0.118956	4.17732	0.103639	0.589016	2.35795	0.955244	1.20719	0.909941	0.876836
C13A10.2	WBGene00015729	C13A10.2	2.46155	1.90573	0.71466	0.83136	7.10627	24.5462	10.022	9.17864	3.04859	20.0581	11.5801	11.3259	15.4513	13.449	1.17202	28.3704	0.695216	5.99787	22.1025	14.8185	16.5815	7.75889	14.7013
C13A2.1	WBGene00015718	C13A2.1	0	0	0.175142	0.205412	0.038855	0.0506981	0.0566986	0	0.0154049	0.103591	0.0324921	0.0777902	0.192678	0.374359	0	0.0872943	0	0.112604	0.225589	0.0905807	0.0866646	0.0146357	0.0495244
C13A2.10	WBGene00015726	C13A2.10	0	0	0.111516	0	0	0.00888937	0	0.0229392	0	0	0.135937	0.137956	0	0.0319422	0.0449177	0	0.02274	0.0593712	0	0	0	0.0744947	0
C13A2.11	WBGene00015727	C13A2.11	0.0214263	0	0.183501	0	0	0	0	0	0.0428145	0	0.05098	0.0712313	0	0.0693756	0	0.0541657	0	0.271981	0	0	0	0.0832185	0.0391526
C13A2.12	WBGene00044547	C13A2.12	0	0	0.123472	0.098504	0	0	0.171206	0.0572238	0.703122	0.0347373	0.0577544	0.127541	0.0925157	0.0105851	0.77604	0.119129	0	0.0160389	0.0391721	0.0874814	0.157619	0.0705593	0
C13A2.2	WBGene00015719	C13A2.2	0	0	0	0	0	0	0	0	0	0	0	0	0	0	0	0	0	0	0	0	0	0	0
C13A2.3	WBGene00015720	C13A2.3	0.012797	0	0.161892	0.177882	0.167347	0.25236	0.61937	0.374045	0.0108094	0.0182176	0.658989	0.284832	1.21862	1.90985	0.0224458	0.180396	0.0833397	0.154339	0.535251	1.56039	0.746466	0.273106	0.328863
C13A2.4	WBGene00015721	C13A2.4	0.0212183	0.290512	0	0.045789	0	0	0	0	0	0	0	0	0	0.0146032	0	0	0.0426593	0	0	0	0	0	0
C13A2.5	WBGene00015722	C13A2.5	0.0147644	0	0.24126	0.0558927	0.0557948	0	0.0189662	0.0172348	0.00381598	0	0.133659	0.198584	0	0.01855	0.04754	0	0	0.142049	0	0	0	0.06897	0.0214424
C13A2.6	WBGene00015723	C13A2.6	0	0	0.019673	0	0.0141122	0.0141122	0.021001	0	0	0.0118268	0	0	0	0.0150686	0.0170355	0	0	0	0	0	0	0	0
C13A2.7	WBGene00015724	C13A2.7	0.223383	0.165356	0	0.0324473	0	0	0	0	0	0.0153673	0.0260977	0	0	0.0224634	0.111907	0	0.118852	0.0241737	0	0	0	0.0237727	0
C13A2.9	WBGene00015725	C13A2.9	0	0	0.050116	0.104306	0	0	0.0412117	0	0	0	0	0.0286519	0.0430195	0.157486	0	0	0.0431863	0	0	0	0	0	0
C13B4.1	WBGene00007545	C13B4.1	11.2627	12.1919	3.56774	4.23524	9.09351	9.05101	8.58404	7.21039	15.7384	14.0845	7.9556	8.7598	7.49275	8.12752	9.47935	8.50815	9.64472	7.61621	5.44715	6.16848	6.79861	7.55726	4.84574
C13B4.2	WBGene00006856	usp-14	329.169	268.171	31.5117	34.4832	192.341	70.0345	66.4601	72.1325	112.527	90.9748	82.3292	74.4976	61.0645	61.1269	184.756	60.4135	348.603	64.3413	46.6349	49.1396	43.5731	62.202	57.717
C13B7.1	WBGene00015730	srt-1	0.0083558	0.0117525	0	0.0686017	0.0121419	0.0121419	0	0	0.00710932	0.0144161	0.0150602	0	0	0.0659689	0	0	0	0	0.00931235	0	0	0	0
C13B7.2	WBGene00006171	str-120	0	0	0.0196797	0	0.0375017	0.0375017	0.036121	0.0164118	0.00759953	0.0228475	0	0.0129337	0.046625	0.0200186	0.266864	0.0676833	0	0	0.0891899	0	0	0	0
C13B7.3	WBGene00005137	srd-60	0.356637	0.117118	0.0890605	0.038272	0.0496357	0.0723293	0.0343558	0	0.0219701	0.136041	0.24193	0.27041	0.0355622	0.0404313	0.074897	0.0684187	0.103027	0.200087	0.109316	0.0273721	0	0.0876213	0
C13B7.4	WBGene00005148	srd-71	0.190877	0.35324	0.309033	0.185375	0.0132334	0.0374348	0.0547312	0.0208174	0.0545508	0.1373	0.164866	0.233602	0.0619987	0.030329	0.22089	0.577794	0.0386761	0.140238	0.113177	0.0734759	0	0.0975985	0.06224
C13B7.5	WBGene00006170	str-119	1.56692	0.421677	0.0785482	0.047259	0.159982	0	0.036799	0.0626839	0.124257	0.0267599	0.161388	0.177191	0.0059929	0.034183	0.228756	0.0446091	0.460323	0.143114	0.029597	0	0.0667768	0.095976	0.0104866
C13B7.6	WBGene00015731	C13B7.6	76.6924	47.4031	48.4219	25.1594	79.4235	20.5335	24.6017	16.7266	77.3474	52.8184	44.6979	45.8745	14.4379	13.356	42.261	19.0679	127.987	32.1208	42.8051	13.5124	9.08419	33.7428	22.7619
C13B9.2	WBGene00015733	C13B9.2	8.72031	8.31465	1.11449	1.68538	1.30871	1.69988	1.64981	1.99851	4.14986	3.503	3.47907	2.4643	1.44572	1.94687	5.55481	2.37696	5.38068	3.23895	1.6843	1.42491	0.917936	2.65756	1.02419
C13B9.3	WBGene00015734	C13B9.3	60.4211	80.1526	109.841	131.069	65.349	78.9072	79.1503	78.5708	46.5668	81.2102	88.557	96.6009	69.5764	75.7438	87.2817	73.2739	61.8136	89.2284	58.5936	63.5644	58.9587	99.584	78.3357
C13B9.4	WBGene00015735	pdfr-1	0.597796	1.03266	2.85134	1.57976	11.7261	24.9638	9.46816	7.95477	2.73671	5.16242	9.51267	9.4776	11.4662	12.4099	0.513872	26.0206	0.510324	5.98434	10.58	9.38535	9.23087	7.52008	11.845
C13C12.1	WBGene00000285	cal-1	0.357928	0.247333	4.0883	2.0407	15.5887	52.3173	25.9166	21.9814	6.09427	16.4582	9.30843	11.2519	20.1478	25.6336	1.28759	52.5757	0.369435	7.96486	20.4566	23.7182	19.34	9.59081	14.5655
C13C12.2	WBGene00007552	C13C12.2	3.48169	2.67066	32.849	19.8948	1.31519	0.766472	21.2472	22.4134	0.409664	0.0671998	16.1801	21.4898	16.0892	13.7097	7.24288	0.539044	1.64381	15.5403	13.7208	21.2349	20.0004	21.0475	19.6907
C13C4.1	WBGene00007546	nhr-153	0.311374	0.321688	1.27978	1.45812	1.03747	3.23359	2.07368	1.57718	0.58839	1.05506	2.39326	2.29541	1.86278	2.14036	0.981172	3.64731	0.0784489	1.65467	1.66453	2.021	1.95992	1.85854	1.18752
C13C4.2	WBGene00007547	nhr-154	4.64602	6.23544	7.60782	9.69282	5.76723	10.8585	3.09924	1.72357	1.30406	1.70827	10.0658	10.3414	4.67488	3.77313	4.46104	16.3268	3.31753	9.35334	4.85977	5.74664	3.01312	10.1092	2.97641
C13C4.3	WBGene00003726	nhr-136	0.436736	1.20052	5.53526	7.79988	2.38157	9.26604	3.24824	2.24599	0.585096	2.30384	3.70074	4.34248	2.88884	3.48965	2.76768	7.62149	0.333675	2.84057	2.90158	3.10901	2.93562	3.24258	2.49866
C13C4.4	WBGene00007548	C13C4.4	9.53713	14.3733	8.87509	12.8049	11.4618	3.1013	1.58575	2.05686	1.54247	13.5727	9.80964	10.7856	1.99361	2.53865	11.0503	3.64023	11.4129	7.13693	2.24204	2.41169	2.12325	7.16479	1.59302
C13C4.5	WBGene00007549	C13C4.5	1.04917	1.58863	18.3123	20.4947	8.28536	16.9585	12.5499	13.7141	5.74998	17.8502	12.0207	13.4185	13.6747	15.0485	5.08202	17.3346	1.56508	11.5215	11.9976	5.99474	5.45396	12.7942	10.2996
C13C4.6	WBGene00007550	C13C4.6	0.646152	0.342562	0.0620222	0.307112	0.416607	0.921805	0.71612	0.499185	0.298068	1.35307	0.0997929	0.219804	0.717264	1.27237	0.162832	1.18817	0.208354	0.14968	0.669802	0.691351	0.850451	0.201484	0.36287
C13C4.7	WBGene00007551	C13C4.7	0.0648693	0.0299003	0.558553	0.0914737	1.05812	1.40706	2.8702	3.41717	0.919736	4.00763	2.27601	2.58791	3.56215	4.40989	0.122168	4.3904	0	1.91715	2.69827	4.10423	3.94585	1.44562	2.09282
C13C4.8	WBGene00195250	C13C4.8	0	0	0	0	0	0.561697	0	0	0.0178165	0.148516	0	0	0.0145341	0	0.157073	0	0	0	0	0	0	0	0
C13D9.1	WBGene00005657	srr-6	0.0242754	0.073866	0.334611	0.31089	1.16916	3.90109	0.37085	0.525812	0.388358	1.19712	0.867677	0.859292	2.3605	1.57649	0.0415103	7.03259	0.0536247	1.22526	1.30551	5.17036	6.56069	1.10245	0.380074
C13D9.2	WBGene00005656	srr-5	0	0	0.0321128	0	0.0886577	0.0886577	0	0.0290995	0.012978	0.165499	0.07413	0.0229333	0.0423482	0.0341298	0.0341367	0.154867	0	0.054789	0	0	0.0440462	0.0770002	0
C13D9.3	WBGene00005659	srr-8	0.0249076	0.184694	0.0236222	0.0996827	0.0926222	0.033773	0	0.0209069	0.0102557	0.0128858	0	0.0365092	0.0453713	0.134785	0.0212958	0.10163	0	0.0142705	0.0135315	0.0489814	0.177058	0	0
C13D9.4	WBGene00015736	srsx-11	0	0	0	0.048517	0.103048	0.126605	0	0	0	0	0	0	0	0	0	0.173636	0	0	0	0	0	0	0.0215315
C13D9.5	WBGene00015737	srsx-12	0	0	0	0.042922	0.12857	0	0	0	0	0.0296327	0	0	0.04889	0.050115	0	0.0370963	0	0	0	0	0	0	0
C13D9.6	WBGene00015738	srsx-13	0	0	0	0	0.12857	0	0	0	0	0.135381	0.0628077	0.0312959	0	0.0161465	0.036516	0.0333577	0	0	0	0	0	0	0
C13D9.7	WBGene00003573	ncx-8	0.226574	0.271018	0.105644	0.202168	0.657268	2.19464	4.14827	3.15267	0.384869	1.02295	0.0919502	0.0639054	4.75872	5.28496	0.0296642	3.11409	0.140193	0.0688784	3.3433	1.95328	2.02894	0.0622877	2.6738
C13D9.8	WBGene00003574	ncx-9	0.0081885	0.121439	0.0575199	0	0.333466	0.270423	0.226796	0.193673	0.0881186	0.472573	0.0096993	0.0456592	0.143743	0.311127	0.0700057	1.14224	0	0.0207836	0.077421	0.161029	0.0691573	0	0.0814022
C13D9.9	WBGene00015739	ugt-7	0.39592	0.763996	0.287682	0.630285	0.781331	2.025	1.692	1.31291	0.953368	1.53718	0.355839	0.355633	2.02704	3.2342	0.676861	3.94657	0.196301	0.257761	2.03481	0.475495	0.716175	0.252873	1.2486
C13E3.1	WBGene00015740	C13E3.1	1.10513	1.07405	10.0836	11.1186	4.39471	6.79598	1.57681	1.47645	0.71939	2.36185	9.95358	7.52524	4.60888	3.28693	3.72711	11.6628	1.49654	8.15062	4.41778	4.62769	5.90269	8.18205	2.97803
C13F10.1	WBGene00015741	C13F10.1	0.397713	0.428602	7.78744	5.9961	1.27486	2.84555	3.13816	2.54894	0.816763	1.46705	7.83812	10.9836	4.69872	4.30971	1.82421	1.69869	0.436605	9.53769	2.11024	3.11078	3.46183	9.46988	2.46668
C13F10.2	WBGene00015742	C13F10.2	47.7712	55.5316	29.1092	32.4489	21.6307	2.25167	4.73173	4.45636	14.369	7.76822	39.7662	42.0423	4.36496	5.09541	51.0084	5.53254	40.0879	31.1752	6.65733	6.14405	2.48466	30.6725	5.83462
C13F10.4	WBGene00015743	C13F10.4	63.0901	49.5128	42.4612	43.5676	33.8064	20.8971	16.1934	14.849	15.4546	14.5761	41.5834	42.3261	13.9023	14.6815	58.938	21.7037	48.9617	34.5197	11.5572	13.4475	9.98328	37.7257	12.5299
C13F10.5	WBGene00015744	C13F10.5	75.019	100.8	30.3164	32.3391	30.5613	9.25596	9.59936	11.3939	34.4209	37.5132	40.2256	42.8706	9.00172	13.5025	49.0498	14.8259	59.9701	33.7571	9.93423	8.1361	6.93299	31.0141	9.27662
C13F10.6	WBGene00015745	C13F10.6	95.8763	91.6875	23.938	30.8612	15.6708	6.69691	6.10409	6.94915	24.7776	11.2179	38.4318	34.7197	5.19168	5.4744	81.5686	8.47314	48.9657	28.0919	3.95344	6.34831	5.87287	31.8297	4.10363
C13F10.7	WBGene00015746	C13F10.7	259.615	282.563	57.8915	59.6964	634.421	33.3633	17.9594	18.3064	81.597	39.0324	84.1945	73.9816	16.9597	15.051	167.921	32.1401	663.536	69.7585	17.0903	18.8591	16.6345	72.1821	17.2434
C13G3.1	WBGene00007553	C13G3.1	0.225607	0.583642	9.66163	10.0812	9.35517	30.0162	10.4395	13.7823	14.4897	14.0059	18.3646	14.239	25.3651	17.3471	3.16755	42.2393	0.536627	15.9029	32.7562	26.2028	31.8326	17.4418	24.8012
C13G3.2	WBGene00001991	hot-6	0.167076	0.415044	24.9113	24.3886	1.06685	1.01726	2.5743	2.73777	0.636699	3.15197	12.4259	13.8702	4.76621	3.70591	7.73159	1.64362	0.347355	11.7487	2.21983	3.32148	4.22961	13.4553	2.52363
C13G3.3	WBGene00007554	pptr-2	65.8264	67.6866	32.6908	35.0421	34.8927	48.5521	37.9305	39.1197	51.9678	61.866	52.1755	52.5296	32.9763	29.344	58.2493	49.3664	46.0235	51.595	29.0305	33.2434	26.7148	46.9599	29.7125
C13G5.1	WBGene00000439	ceh-16	17.5936	27.7783	40.4544	43.1037	17.154	12.7498	5.1277	10.3423	0.952608	0.847936	49.0371	51.8387	17.3802	14.9513	41.6137	13.1533	16.5964	53.2716	19.9614	14.1886	10.2756	48.8434	11.0636
C13G5.2	WBGene00015747	C13G5.2	50.2342	60.632	6.61294	5.67049	28.1068	3.21663	5.10387	4.46587	26.6002	9.85725	15.4795	14.4548	3.606	2.78292	33.0945	3.46725	49.2001	15.2174	3.35263	5.98386	3.60508	11.7403	3.67487
C14A11.2	WBGene00015748	C14A11.2	0.184392	0.799126	35.0638	24.111	3.32832	3.80811	1.35885	1.10602	0.0933475	0.324779	37.8066	27.6397	3.60974	1.69913	13.9479	20.6994	2.61171	39.2565	3.44378	2.21845	2.21334	31.4057	1.90296
C14A11.3	WBGene00006496	cgef-1	30.3089	29.2967	39.6666	38.1186	28.0841	18.8722	16.8126	15.1748	8.34421	8.23493	52.4325	38.2911	22.0981	13.8399	33.5612	23.927	30.3503	49.8944	19.7362	15.104	17.3389	42.8036	17.9352
C14A11.5	WBGene00015750	C14A11.5	0.10233	0.160979	2.03688	1.44986	0.707575	1.25168	0.487741	0.35952	0.0818108	0.157902	3.1372	2.11562	0.718558	0.860798	0.526612	2.11372	0.406307	2.334	1.63066	0.601188	0.522534	1.93497	0.959303
C14A11.6	WBGene00015751	C14A11.6	0.012715	0.0299797	1.4562	1.57385	1.0161	2.26154	0.431684	0.53027	0.729043	1.41006	1.62288	1.66098	0.871628	0.884349	0.967362	3.13999	0.073061	1.75921	1.18937	0.815039	0.536114	1.70165	0.939597
C14A11.7	WBGene00006055	ssr-2	0.0837525	0.0184897	1.74767	0.585206	3.40005	5.42311	1.50354	1.67673	0.213798	2.30229	4.6623	4.03806	3.52851	2.71779	0.747242	10.0337	0.211727	5.01098	4.20199	2.69678	2.35353	4.51773	3.49117
C14A11.9	WBGene00050944	C14A11.9	33.9637	37.2104	46.43	46.0207	26.8763	41.9657	18.0061	20.4325	17.0203	11.0418	77.7084	63.6763	43.1484	25.9898	48.7481	52.7706	21.7723	68.602	42.1981	25.2822	26.317	69.3178	24.6109
C14A4.1	WBGene00007555	tag-242	24.1161	38.3881	71.6938	78.2094	35.0996	55.2378	34.1005	25.0204	14.2193	17.8785	46.0849	48.0654	37.9398	33.9609	50.7213	107.419	19.8275	32.685	24.6649	52.7384	45.4499	29.7743	25.426
C14A4.10	WBGene00006397	taf-13	180.967	225.4	102.178	110.345	94.7135	37.0737	45.9441	44.3169	86.8835	77.7945	114.185	122.489	40.1312	44.2497	158.567	41.0922	154.4	98.3854	38.6788	60.1118	53.1471	82.6396	46.5525
C14A4.11	WBGene00007561	C14A4.11	230.479	222.578	119.363	118.383	79.0025	30.7866	37.0634	44.2824	75.8806	62.2368	141.691	140.456	40.9785	35.9736	145.904	30.7088	136.741	121.029	33.303	32.8835	32.9254	123.008	35.5083
C14A4.12	WBGene00007562	C14A4.12	0.286973	0.498941	17.4192	16.9485	3.68259	11.3684	7.95088	7.63885	1.98264	7.26804	12.1941	12.5937	7.92762	8.69016	2.33273	10.8161	0.436479	12.5696	6.9541	7.09922	7.67018	12.6512	5.37981
C14A4.13	WBGene00007563	C14A4.13	0.0732503	0.0863688	0.611859	0.623996	0.296001	0.375374	0.229297	0.515229	1.52836	41.3081	0.235772	0.390331	0.218032	0.168856	0.679345	1.06538	0.188707	0.284971	0.233209	0.49536	0.434092	0.393975	0.26894
C14A4.14	WBGene00007564	C14A4.14	16.7873	27.449	46.3929	44.9514	52.6185	65.9682	61.9387	36.5835	42.5545	36.4747	31.4815	32.0459	52.4735	54.6889	27.3956	63.3533	31.4143	22.7441	52.1458	43.0697	31.467	24.3602	57.2876
C14A4.15	WBGene00005713	srv-2	0.290685	0.328056	0.124196	0.0352307	0.173301	0.309131	0.0715377	0.273551	0.0531413	0.0929855	0.319136	0.231065	0.152412	0.311409	0.136032	0.474864	0.134995	0.177125	0.143365	0.346239	0.0983947	0.174695	0.124153
C14A4.2	WBGene00000933	dap-3	9.86138	17.9616	41.6236	42.3964	41.2542	81.1955	48.9847	36.255	28.4116	18.3018	31.8202	32.0965	56.6769	52.6915	21.1873	79.0167	9.8054	22.0882	47.1153	33.2583	21.2881	24.4828	44.8674
C14A4.3	WBGene00007556	C14A4.3	20.8544	30.0021	32.9669	43.0061	14.6874	24.2844	16.1781	15.0311	16.5502	9.92691	28.5268	27.7246	15.1468	18.547	28.3612	19.5045	11.6519	23.2713	12.1113	10.4178	8.19194	23.6523	11.9063
C14A4.4	WBGene00000796	crn-3	96.8914	90.6421	26.0223	32.2267	68.6018	61.4103	19.6536	16.7739	29.129	17.2586	37.6095	32.3462	19.1493	17.1706	81.7373	59.4652	102.349	29.576	16.7621	20.0075	16.4572	33.7118	16.6367
C14A4.5	WBGene00000798	crn-5	20.1976	32.9972	22.6924	24.0779	13.1704	17.6326	14.6563	10.8609	12.6239	9.32193	16.8509	18.1395	13.0677	10.8168	19.6516	19.0734	13.46	10.265	7.93908	10.9604	10.2824	12.2467	10.9445
C14A4.6	WBGene00007557	C14A4.6	0.958203	1.99531	8.34205	9.30889	6.62277	19.728	11.6926	7.69028	5.14383	9.46997	7.28737	8.68623	12.9589	13.5163	2.6026	17.377	0.415415	6.67265	7.7801	9.81606	10.7571	6.1185	11.7942
C14A4.7	WBGene00007558	C14A4.7	0.029144	1.93989	6.72535	6.88703	2.79015	4.40216	4.14098	4.8868	1.8245	2.60795	3.39999	4.87454	5.71724	7.69388	3.40475	4.27347	0.363313	3.3452	4.63083	5.41819	5.80681	4.59699	4.69997
C14A4.8	WBGene00007559	C14A4.8	0.0896161	0	0.369895	0.252281	0.31308	0.0336783	1.17773	1.44618	1.43149	32.8721	0.306876	0.274953	0.639801	0.433461	0.04446	0	0.251034	0.462344	0.893347	0.515004	0.391978	0.648953	0.981768
C14A4.9	WBGene00007560	C14A4.9	0.0780213	0.329213	243.346	79.0226	4.06557	0.632192	160.479	263.015	3.96248	0.476222	315.474	418.618	144.335	79.6446	29.2731	0.352312	3.24339	272.094	110.74	142.429	116.828	314.799	149.662
C14A6.1	WBGene00007565	clec-48	0.157277	0.0260102	0.618157	0.233084	12.609	35.4038	53.6612	104.799	73.9291	180.451	1.9768	1.95219	40.5679	58.7342	0.120469	18.3413	0.0344627	2.191	116.287	72.1857	89.9671	2.48866	60.2852
C14A6.12	WBGene00050955	C14A6.12	0	0	0	0	0	0.232301	0	0.0461957	0.0706018	1.45786	0	0	0	0	0	0	0.040031	0	0	0	0	0	0
C14A6.13	WBGene00050956	C14A6.13	0.523216	0	0	0.0689773	0	0	0.054513	2.08576	6.10175	105.801	0	0.0304717	0	0	0	0	0.665803	0	0	0	0	0	0
C14A6.2	WBGene00007566	C14A6.2	0.026267	0	0.0414747	0.0789041	0.0572493	0.636937	0.252276	0.283421	0.385849	3.40411	0.158513	0.0454969	0.200631	0.0621823	0.167608	0.0865332	0.029759	0.144486	0.49551	0.126293	0.203145	0.138773	0.176307
C14A6.3	WBGene00007567	C14A6.3	0	0	0.0381732	0	0.0153955	0.0435511	0.132932	0.107108	0.0908647	0.712204	0.012874	0.015931	0.0727265	0.0082193	0.0371693	0.15317	0	0.0275862	0.294312	0	0.206028	0	0.0257384
C14A6.5	WBGene00007569	C14A6.5	0	0	0	0	0	0	0	0.555219	0.264329	8.64851	0	0	0	0	0.081044	0	0	0	0	0	0	0	0
C14A6.6	WBGene00007570	C14A6.6	0.505963	0	0	0	0	0	0	1.64626	5.08954	90.7147	0.0351889	0	0	0	0.115652	0	0.378793	0	0	0	0	0.051103	0
C14A6.7	WBGene00007571	C14A6.7	0.096528	0	0	0.210885	0	0	0	0	1.79459	13.3072	0	0	0	0	0	0.151025	0	0	0	0	0	0	0
C14A6.8	WBGene00007572	C14A6.8	0.302676	0.112405	0.0988603	0	0	0	0	0	1.79555	20.4567	0	0.33912	0.169723	0	0.132035	0.33747	0.149102	0	0	0	0	0.123439	0.0913145
C14B1.1	WBGene00003962	pdi-1	420.783	451.276	479.177	586.879	348.067	194.862	337.409	344.837	226.573	504.653	273.823	296.743	232.062	317.387	376.753	208.448	426.375	241.037	237.225	241.96	204.205	270.07	289.735
C14B1.10	WBGene00007581	C14B1.10	33.1685	32.4813	16.0119	16.9338	23.245	27.0545	13.0677	12.4415	14.1932	11.2145	19.363	17.833	13.7292	12.865	33.0057	29.0553	27.328	14.1703	11.9211	13.7797	13.1336	16.49	10.5035
C14B1.12	WBGene00184990	C14B1.12	33.9773	71.3154	5.24569	5.10648	18.0492	1.30423	8.07905	11.3925	30.5171	33.6947	12.8834	13.2826	5.06815	4.36773	37.5623	3.9417	52.0525	13.2073	4.85524	10.6897	13.5055	12.5351	5.13265
C14B1.2	WBGene00007573	C14B1.2	15.1055	33.8328	6.43164	9.50506	6.29724	3.42722	5.81034	6.07836	51.5408	9.74158	9.5523	9.03259	4.06037	6.37686	12.4564	4.40783	14.813	8.14078	3.50477	5.12079	6.81174	8.0375	4.5971
C14B1.3	WBGene00007574	C14B1.3	8.51485	7.92704	7.84374	7.81301	9.345	11.256	21.0415	20.7624	7.65842	43.7549	10.5782	11.2634	13.9897	17.1891	12.1062	17.9787	5.75813	10.4462	18.2465	31.5986	32.8054	9.66149	18.5564
C14B1.4	WBGene00006474	wdr-5	290.236	296.382	98.7983	115.436	106.46	39.9619	30.4752	34.2168	66.9757	21.9611	136.858	138.834	28.7147	27.1568	224.644	34.3768	173.95	119.734	27.1915	23.2631	21.1896	117.222	25.6389
C14B1.5	WBGene00007576	dph-1	46.6819	53.2875	19.4537	26.1489	28.9872	26.2295	15.1586	9.98455	10.8347	7.71219	29.6818	27.8806	16.4713	13.5489	49.2821	33.1982	35.8598	22.0706	10.444	14.6306	12.627	21.2328	11.8602
C14B1.6	WBGene00007577	C14B1.6	16.8096	16.6606	7.62978	10.6757	13.4419	11.9099	7.33492	7.7011	11.6034	14.9624	11.5744	10.7695	5.25082	5.37746	18.1812	16.4855	16.4816	9.57938	4.92026	7.62523	7.20042	9.27024	4.72987
C14B1.7	WBGene00007578	C14B1.7	1.80496	2.49188	2.44314	2.16341	1.93962	0.984708	4.13549	4.86936	24.5077	17.4793	1.87816	2.24321	1.94989	1.78791	2.37946	1.68059	1.71157	1.835	1.88366	2.64539	3.56658	2.08627	2.22407
C14B1.8	WBGene00007579	C14B1.8	59.1782	76.3468	25.6901	33.2805	24.59	14.5265	10.261	11.147	30.2132	24.6758	40.9629	37.9369	10.8285	11.8611	49.6637	19.7233	49.3304	31.9923	8.9576	13.0763	9.60612	33.1046	8.96959
C14B1.9	WBGene00007580	C14B1.9	16.58	28.6592	1.50649	2.64795	7.18376	1.81009	4.92267	5.0734	61.7227	7.64842	6.77608	5.63248	2.01187	2.37552	10.2032	1.6969	13.2048	7.04233	1.32112	3.15205	5.89877	5.1377	2.45188
C14B4.2	WBGene00007583	C14B4.2	0.786763	1.5507	14.822	14.3002	9.83311	12.4947	5.80102	6.69577	3.07817	2.26622	9.68117	12.3467	8.54556	7.97409	3.28778	11.6929	2.75108	7.53744	7.60735	7.31943	7.17155	10.6339	7.23897
C14B9.1	WBGene00002011	hsp-12.2	0.925072	4.97094	489.952	286.676	190.574	293.147	314.946	256.645	115.665	132.264	558.223	719.891	344.724	437.579	60.9056	327.739	29.1318	583.045	355.532	238.388	246.248	615.551	310.578
C14B9.10	WBGene00015755	C14B9.10	939.556	1016.53	881.289	971.819	257.554	364.951	1037.76	1022.62	874.865	1171.19	794.3	857.467	870.881	1159.15	779.776	324.711	272.194	694.25	703.549	561.479	613.836	655.125	651.587
C14B9.2	WBGene00015752	C14B9.2	48.4875	64.5342	300.751	364.363	108.682	140.241	112.884	116.783	20.8036	56.2533	154.715	183.912	94.1718	126.493	139.172	137.204	69.062	158.655	105.203	110.239	94.2795	170.65	110.334
C14B9.3	WBGene00015753	C14B9.3	0.0480819	0.0633811	4.9464	2.48134	0.935029	3.40297	9.18266	11.6726	1.05974	1.7032	15.5184	16.4052	9.85069	7.25926	1.4552	1.4256	0.110787	11.6127	3.86482	10.3243	14.585	13.6839	6.45974
C14B9.4	WBGene00004042	plk-1	249.405	223.083	59.2594	67.2034	110.846	33.0859	29.6204	35.1174	82.3128	39.7185	92.7464	83.2946	23.316	19.3304	169.375	29.9632	182.688	110.195	18.6155	18.5219	19.1678	80.3105	20.9966
C14B9.6	WBGene00001565	gei-8	45.1759	40.1237	45.6701	48.9838	36.0844	25.6422	11.644	12.7887	10.6466	26.9511	40.1865	39.4497	13.6372	13.1165	51.6825	21.4655	40.2341	37.1637	12.4019	15.0607	12.927	38.9023	12.958
C14B9.7	WBGene00004433	rpl-21	753.21	853.42	2731.83	2164.2	2374.69	6017.8	5573.45	5149.08	3638.95	2603.75	2066.39	2268.45	5832.41	5861.97	1089.06	5152.44	490.446	1776.16	5808.53	8701.46	6524.5	1993.03	5983.71
C14B9.8	WBGene00015754	C14B9.8	11.619	13.6811	18.4192	20.7939	15.5929	16.4664	13.0551	10.4263	9.7428	7.73776	15.2489	16.5464	12.2937	13.1762	16.5135	17.5913	12.9821	12.4102	9.23048	11.7214	9.25778	14.7559	8.80545
C14C10.1	WBGene00007584	C14C10.1	0.207407	0.119766	0	0	0.0507517	0.0507517	0.033594	0.785769	8.16906	101.599	0	0	0	0.0135457	0.161612	0.274791	0	0.0205248	0.0194618	0	0	0	0.0404666
C14C10.2	WBGene00007585	C14C10.2	5.81758	9.00318	3.69551	6.49861	4.00581	9.0237	4.70637	3.49947	4.20051	2.92733	5.59682	6.03327	5.21924	4.02187	5.93902	10.0317	4.0605	4.43214	4.76673	4.03504	4.86822	4.37486	3.61124
C14C10.3	WBGene00007586	ril-2	61.7538	55.4557	38.3532	42.5433	42.4906	64.5218	51.1722	40.4619	32.0211	39.0516	41.8954	36.3324	53.1587	49.4147	57.2936	96.8777	48.0892	34.3058	40.9785	58.5289	54.9762	30.9544	39.2389
C14C10.4	WBGene00007587	C14C10.4	9.43497	13.8109	30.4475	37.217	29.8139	64.9583	35.6591	28.2045	27.1536	23.3312	26.527	25.5919	34.4952	35.7998	22.8976	56.0819	9.18866	21.03	32.6061	25.1934	20.6251	22.1553	28.9151
C14C10.5	WBGene00007588	C14C10.5	95.0499	76.4699	16.1654	16.6842	42.665	47.7388	43.7884	40.6952	46.061	35.8725	30.1558	28.0087	33.7404	36.2229	58.5507	40.7897	64.2737	29.5458	26.9507	42.4042	33.3386	28.9357	30.1293
C14C10.6	WBGene00007589	C14C10.6	25.9352	47.9909	22.1798	28.927	3.47894	6.0701	5.62457	5.21241	5.68848	3.11088	25.5898	27.2244	5.09947	6.50222	24.0433	6.8835	6.98186	23.9309	3.42492	6.09594	5.32734	24.219	2.95901
C14C10.7	WBGene00007590	ttr-43	0.261946	1.25191	0.306695	0.12655	3.9274	12.0911	10.5029	13.4003	3.76475	18.1537	5.76524	9.46496	13.1473	10.6061	0.245221	14.7265	0	6.58668	8.59922	14.754	17.1903	5.82324	9.18829
C14C11.1	WBGene00015765	C14C11.1	0.610836	0.34111	0.0316979	0.240361	0.0929873	0.548047	0.155399	0.672497	3.74981	50.0087	0.0135686	0.135549	0.118557	0.0298038	0.218565	0.0361883	0.31996	0.135272	0.0163891	0.217176	0.465775	0.0576795	0.0156914
C14C11.2	WBGene00015766	C14C11.2	10.6348	10.8878	0.957479	0.70353	4.01099	0.72699	2.3746	3.2526	16.2343	13.1831	3.05634	2.70494	0.895583	0.870708	7.07985	1.06523	9.5205	3.11224	0.991125	1.79213	1.20541	2.89194	1.05475
C14C11.3	WBGene00015767	hex-2	2.12904	6.06875	43.9095	48.4058	21.0082	36.5219	22.6323	19.7558	6.80746	22.643	26.9484	32.437	23.2373	25.0244	16.6602	34.2128	6.36491	28.2386	22.2823	21.9237	20.7382	32.4626	22.9442
C14C11.4	WBGene00015768	C14C11.4	0.0187903	0.0314099	1.07171	1.13794	2.57177	6.01474	2.63433	2.08991	1.33824	0.909596	3.45018	4.10041	5.73053	5.43255	0.132949	8.52639	0.112734	2.62641	4.00842	1.30301	2.62693	2.96061	2.38063
C14C11.5	WBGene00006008	srx-117	0.0182847	0	0.111103	0.342653	0.345417	1.83652	0.376552	0.261536	0.0408791	0.172087	0.133292	0.20377	0.268201	0.296045	0	0.564568	0.0459123	0.0949987	0.205696	0.410264	0.263996	0.10204	0.3451
C14C11.6	WBGene00003507	mut-14	13.1664	15.3165	1.99688	2.11426	5.38868	3.68543	6.44551	6.06253	14.5475	10.3654	3.71527	3.08218	4.20186	3.85996	7.98929	2.9428	10.7893	3.87862	3.74034	4.76092	2.48078	3.52887	4.01364
C14C11.7	WBGene00015769	C14C11.7	45.2262	66.7315	46.4998	55.7617	17.1381	15.7114	28.605	40.1537	41.6123	15.3187	45.0307	52.7409	16.8996	25.9816	50.8178	9.87082	26.0625	48.641	15.61	36.2453	32.5065	49.8674	20.6316
C14C11.8	WBGene00004104	pqn-13	0.980076	1.08966	120.303	40.3723	14.3211	0.915117	39.5349	49.2134	2.61659	0.597282	118.808	133.696	48.5725	22.6027	17.2462	0.279943	6.12178	178.879	33.5979	61.1076	61.4085	174.06	50.4965
C14C6.1	WBGene00005898	srx-7	0.83133	1.44285	0.270061	0.291242	0.431306	0	0	0	0.0198031	0	0.464259	0.505062	0	0	0.528011	0.037301	0.0461107	0.391535	0	0	0.06721	0.690044	0
C14C6.10	WBGene00005585	sri-73	0	0	0.023671	0.0492667	0.10464	0.272087	0	0.16504	0	0.052979	0.16368	0.102963	0.202328	0.159154	0	0.423266	0	0.0812684	0.0970044	0	0.0519837	0.0667019	0
C14C6.12	WBGene00015763	C14C6.12	0	0	0	0.347043	0.0654077	1.53281	1.76282	1.35816	0.214578	1.38067	0	0	1.8628	2.01961	0.23687	0.475741	0	0	4.02077	4.1818	5.84576	0	3.08516
C14C6.13	WBGene00015764	C14C6.13	0.050755	0	0	0.301588	0.123601	0.0531833	0	0	0	3.12352	0	0	0.0470013	0	0.089578	0.0320684	0	0	0	0	0	0	0
C14C6.2	WBGene00015756	C14C6.2	0.235819	0.44502	0.16002	0.850242	20.4563	73.6101	52.6363	101.053	29.7564	125.857	1.66802	1.54246	68.2894	71.0415	0.0636483	84.2813	0.899495	1.73124	125.202	46.5149	47.7843	0.918209	69.4358
C14C6.3	WBGene00015757	C14C6.3	0	0	0.0161987	0.091142	0	0	0.106977	0.203824	0.0140655	0	0.0202315	0	1.018	0.355551	0	0	0	0.0237801	0.768845	0.335885	0.128783	0	0.112844
C14C6.4	WBGene00015758	nhr-155	0.0131502	0	0	0	0.0558847	0.141054	0.602314	0.641241	0.104885	0.195156	0	0	3.11811	3.76195	0.0798676	0.419836	0.0290496	0.0150685	4.44152	1.30271	0.851476	0	1.45371
C14C6.5	WBGene00015759	C14C6.5	0.176309	0.910725	0.597596	1.05683	81.7458	266.541	137.837	249.011	97.3077	40.0832	24.8116	32.5117	171.636	324.185	0.267721	378.212	0.481575	17.6088	360.331	352.044	292.124	21.874	171.404
C14C6.6	WBGene00015760	C14C6.6	0	0.0475649	0.012701	0.069726	0.0596491	0	0.0394643	0.0387092	0.130605	0.0117615	0.0117358	0.0290454	0.0687353	0.00749267	0.0169414	0	0	0.0113531	0.128765	0	0.0939072	0	0.0223837
C14C6.7	WBGene00015761	C14C6.7	0	0	0	0.0228281	0.0629083	0.273198	0.0636468	0.0232835	0.00860482	0	0	0	0.111412	0.0227936	0.11398	0	0	0.0182954	0.114965	0	0.078785	0	0.0312595
C14C6.8	WBGene00015762	C14C6.8	0	0	0.0257626	0.0756993	0	0	0.0727661	0.0210716	0.0516825	0	0.0815268	0.047987	0.259613	0.0463652	0.0429273	0.0196071	0	0.207003	0.309679	0.0493671	0.18928	0.126834	0.0828466
C14C6.9	WBGene00005899	srx-8	0	0.058826	0.00956913	0	0	0	0	0	0.016618	0.0130629	0	0	0.0580662	0	0	0	0.0779457	0.0279841	0	0	0	0	0.0238941
C14E2.1	WBGene00015770	C14E2.1	0.234542	0.540411	0.092902	0	0.436827	0	0	0.134934	0	0	0.343369	0.595744	0.0490392	0	2.29309	0.239373	0	1.66934	0	0	0	0.668537	0
C14E2.2	WBGene00015771	C14E2.2	0.0327404	0.0989993	0	0.079007	0	0.0191793	0.0303035	0	0.0121928	0.0271606	0	0	0	0	0	0.0231293	0.028592	0	0	0	0	0	0
C14E2.3	WBGene00015772	C14E2.3	0.077513	0.0980477	0.0773038	0	0.0491193	1.34432	0	0	0	0.299325	0.10196	0	0	0	0	0.314047	0	0.13623	0	0	0	0.055479	0
C14E2.4	WBGene00015773	C14E2.4	0.0383757	0.131597	0	0.052511	0.0278834	0.0278834	0.0414947	0	0.11958	6.62363	0.104521	0	0	0	0.0336593	0	0	0.0999075	0	0	0	0	0
C14E2.5	WBGene00015774	C14E2.5	0.0302206	0.245157	0.13602	0	0	0.0633377	0.0500373	0.0454697	0	0.0158229	0.260578	0.222727	0	0	0	0.268182	0	0.204951	0	0	0	0.0488939	0
C14E2.6	WBGene00015775	C14E2.6	0	0	0.110092	0.0757153	0.160134	0.306562	0.150099	0.273744	0.09447	0.508686	0.244632	0.40921	0.194619	0.110642	0	0.569339	0	0.243628	0.267784	0	0	0.250148	0.0680785
C14E2.7	WBGene00044562	C14E2.7	0.144942	0.931863	0.594726	0.145689	0.745156	0.872206	1.15509	0.1218	0.0624162	0.215723	3.97889	4.38703	0.321524	0.541087	0.530492	2.05774	0.740855	2.84042	1.47608	0.226471	0.204022	2.62131	0.907848
C14F11.1	WBGene00015778	C14F11.1	203.559	183.447	11.1014	11.9164	120.838	150.945	244.533	257.81	164.371	392.065	65.3084	58.3538	437.578	398.221	129.984	186.906	157.627	71.9018	395.779	260.109	289.273	58.961	304.058
C14F11.2	WBGene00015779	C14F11.2	17.0321	20.403	109.288	115.055	30.0201	24.3007	14.9345	16.1506	3.82806	8.26685	86.0325	67.0512	19.8243	18.3188	59.4568	27.7143	21.6443	88.9725	27.5167	19.7853	20.6278	79.8191	19.2547
C14F11.3	WBGene00001803	lite-1	0.0224336	0.0155762	0.0905653	0.113757	4.23586	10.6081	2.93497	3.3856	1.48484	3.42101	1.5133	1.04741	5.95698	4.97063	0	19.5729	0.0250923	1.50781	11.3142	4.57916	5.38318	1.06609	5.14653
C14F11.4	WBGene00015780	C14F11.4	0.062864	0.207177	0.246447	0.271166	0.262121	0.549741	0.164366	0.0857102	53.7694	0.999105	1.26383	0.315777	0.464721	0.223488	0.0716653	2.39853	0	0.676002	0.490147	0.261933	0.19664	0.600038	0.179975
C14F11.5	WBGene00002024	hsp-43	0.0512111	0.493324	17.0295	9.80917	23.8202	64.5659	24.6593	28.2104	47.3316	85.5598	20.7035	16.1387	76.0301	59.2465	5.23979	142.337	1.09756	20.5328	94.6833	36.9924	48.5353	18.736	34.8894
C14F11.6	WBGene00015781	C14F11.6	3.07144	23.0733	332.49	306.697	49.6502	2.39402	112.195	138.365	2.53746	0.496707	261.024	219.466	154.208	119.649	126.678	3.11669	31.1957	219.838	92.8333	140.064	102.671	222.409	161.71
C14F11.7	WBGene00015782	C14F11.7	1.42772	2.03705	12.4405	21.4658	5.47339	4.69339	0.399747	1.11074	0.872405	845.697	6.01072	3.45041	0.764886	1.50174	10.585	5.50163	3.2059	3.43062	0.892464	1.47917	2.13207	4.10093	1.20195
C14F5.1	WBGene00015776	dct-1	79.7872	86.4884	258.941	244.434	79.2076	33.2622	43.072	45.5466	19.4439	39.9545	276.37	245.506	60.1313	31.7111	173.121	112.618	71.1856	232.759	79.5666	59.8267	91.1498	257.726	45.9499
C14F5.2	WBGene00006980	zig-3	0.0365217	0.0626197	1.37405	1.24961	0.869069	1.01601	1.67758	2.08797	0.89328	1.11752	13.6626	3.1335	3.39111	4.60051	0.314804	9.69453	0.165525	5.49418	4.52013	8.77989	6.56859	3.2715	2.45366
C14F5.3	WBGene00006588	tnt-3	0.446154	4.04001	273.156	205.105	118.209	82.6305	76.0722	62.591	38.8984	50.2017	215.918	158.523	111.707	80.1592	76.2429	117.488	39.0154	204.776	126.775	118.283	178.028	192.81	77.3056
C14F5.4	WBGene00015777	sfxn-2	9.31727	12.4003	15.0776	13.5365	17.0957	9.84669	11.7401	9.82369	3.86896	3.31015	27.5386	18.6835	17.7556	12.8628	16.9956	12.3621	14.4622	25.3603	20.4124	7.91668	9.35644	21.5814	14.4191
C14F5.5	WBGene00004774	sem-5	72.2862	71.5961	37.6021	53.3372	14.8402	18.4237	15.4769	13.3603	14.7923	8.18062	68.9887	50.1786	22.5439	16.9493	66.7295	25.7629	29.8891	76.4085	20.7248	20.4815	24.1885	59.558	16.886
C14H10.1	WBGene00007591	C14H10.1	1.72356	5.19989	49.8303	45.1822	18.9987	36.9789	72.9181	75.0842	37.3808	51.4306	82.0101	71.0323	103.388	74.0346	21.5634	41.9653	4.24118	77.5305	78.9013	73.3373	90.7449	74.8867	60.0577
C14H10.2	WBGene00007592	C14H10.2	15.8389	24.3268	112.934	78.403	39.9685	45.8733	27.9234	30.5579	5.14166	4.10668	139.109	117.168	44.236	27.5346	78.5298	51.6894	27.335	143.911	48.6424	42.6599	61.7936	132.691	38.94
C14H10.3	WBGene00007593	C14H10.3	2.21654	1.97126	30.1909	19.3418	13.7719	22.4423	35.7368	36.2252	6.78133	17.1056	33.2493	28.8246	36.1727	28.631	10.2994	24.4651	3.88134	33.5243	43.2743	38.4774	40.772	33.3564	42.7414
C14H10.4	WBGene00006135	str-74	0	0	0.0149361	0.042019	0	0	0	0	0	0.0288901	0.0926561	0.0602092	0.036062	0	0	0.0519625	0	0.0532082	0	0.09843	0.0443364	0	0
C15A11.1	WBGene00000612	col-35	0	0	0	0.147937	0.16692	0	0	0	0.228304	0.0192386	0	0.0163382	0	0	0	0.0240808	0.088012	0.0225619	0	0	0	0.0715345	0
C15A11.2	WBGene00007597	C15A11.2	0.806525	0.206237	0.59434	0.292054	0.841927	1.34231	0.840404	2.14506	6.23301	107.237	1.41659	1.48322	1.25897	0.729249	0.0507717	3.43806	0.244783	1.35702	1.52667	1.75262	2.07428	0.890968	0.850518
C15A11.3	WBGene00004944	sol-1	0.0824643	0.0484282	3.05165	2.23251	3.58587	10.9036	2.57702	2.11374	0.288569	1.09092	6.56365	6.46265	4.19231	3.62481	1.88286	9.82307	0.1293	6.11199	3.00352	4.00629	2.64617	6.91071	3.40348
C15A11.4	WBGene00007598	C15A11.4	0.113086	0.230411	0.956373	0.639068	0.13424	0.0948406	0.211721	0.309841	0.335485	0.153616	3.72136	7.02749	0.756357	0.307822	0.109044	0.0179426	0.16439	2.48257	0.242399	1.68708	4.24595	3.74695	0.167324
C15A11.5	WBGene00000596	col-7	0.150939	0.0587103	0.0723133	0.0560172	0.230134	0.21539	0.379067	0.536219	56.9603	9.30113	0.0104006	0.116098	0.121673	0.346902	0	0.385112	0.058195	0.121764	0.135009	1.20732	2.18475	0.059367	0.202196
C15A11.6	WBGene00000638	col-62	0.125943	0.0922079	0.0312743	0.215004	0.333344	0.3421	0.6418	0.543688	72.7917	13.8625	0.0113753	0.149617	0.179299	0.535666	0	0.514602	0.0212171	0.101915	0.169586	1.68061	3.11361	0.0649311	0.285189
C15A11.7	WBGene00007599	C15A11.7	0.0232324	0.029387	0.547212	0.234776	2.89892	8.72898	8.70534	9.45219	2.48213	26.0307	0.49531	0.693074	2.9371	8.65426	0.124345	13.1254	0.0229476	0.239413	2.52242	19.868	21.6187	0.361608	2.65523
C15A7.1	WBGene00007594	lgc-23	0	0.0370295	1.93747	1.97722	0.264245	0.911773	0.503613	0.301964	0.0618599	0.234965	2.09694	1.31087	1.27735	0.992671	1.14333	1.25988	0	1.67833	1.06145	0.514843	0.592195	1.24425	0.425876
C15A7.2	WBGene00007595	C15A7.2	0.0118565	0.0402778	1.29552	0.90582	0.80486	1.06069	0.433905	0.351376	0.0567293	0.276396	2.12577	2.07284	0.574157	0.207988	0.469877	1.5455	0.046944	2.18264	0.496688	0.419556	0.499916	2.3245	0.306813
C15A7.4	WBGene00045385	lgc-24	0	0.021382	0.0628278	0.0711892	0	0	0.306554	0.0599749	0.101388	0.308854	0.112085	0.219682	0.22713	0.130565	0.0570928	0.0229164	0	0.15678	0.143342	0	0.0695209	0.164534	0.0968254
C15B12.1	WBGene00015783	C15B12.1	1.79619	1.56676	4.83045	5.35965	4.6333	7.49018	6.46262	5.07846	1.99987	12.9877	3.6662	2.41551	9.59299	4.7403	5.08305	8.1491	2.09132	2.91796	8.11804	5.96929	9.05244	2.73451	4.85643
C15B12.2	WBGene00015784	C15B12.2	0	0	0.0256164	0	0.113242	0.216793	0.103269	0.107888	0.0894145	0.0237216	0.494434	0.334203	0.558661	0.11915	0	0.54987	0	0.357374	0.367114	0.0623871	0.28128	0.297384	0.346209
C15B12.3	WBGene00015785	C15B12.3	0	0	0	0	0	0	0	0	0	0	0	0	0	0	0.905593	0	0	0	0	0	0	0	0
C15B12.4	WBGene00015786	C15B12.4	0.0712201	0.189425	0.121803	0.115213	3.12084	8.13083	2.53627	2.5855	0.686285	3.24227	0.318099	0.140538	3.95546	4.17496	0.15362	12.5108	0.0167987	0.198815	7.92656	3.27506	3.67346	0.222792	4.31382
C15B12.5	WBGene00001517	gar-1	0.0182297	0.0118151	0.940155	0.292718	2.56073	6.35581	1.14688	1.08136	0.532254	0.676984	2.42042	1.94979	1.85105	1.26663	0.166427	9.43309	0.137337	2.22923	3.33385	1.46666	2.1891	2.10929	2.00279
C15B12.6	WBGene00015787	C15B12.6	7.37767	7.96858	8.28302	5.98205	4.64432	9.67675	3.62854	2.65507	1.26932	1.60332	16.0408	11.2358	5.60629	3.99184	7.58466	11.6525	7.13078	10.5542	5.07005	3.61182	4.80802	11.0738	3.92654
C15B12.7	WBGene00000393	cdf-1	20.1563	14.8997	23.8033	22.7832	16.8637	20.3619	11.7644	12.6513	8.16921	13.6372	37.532	29.9138	18.9291	14.4372	23.6719	26.6931	15.4293	30.3371	19.4058	11.4588	14.0312	31.385	13.856
C15B12.8	WBGene00015788	C15B12.8	0.706874	1.00341	0.251847	0.307138	0.360816	0.684942	0.300991	0.361565	0.0787793	0.68906	1.13063	0.563916	0.551244	0.609384	0.713222	3.40993	0.413098	0.799053	0.716738	0.652327	0.803929	0.789404	0.215392
C15B12.9	WBGene00044573	C15B12.9	0	0.1591	1.33316	1.40801	0	0.030828	0.0988793	0.039954	0	0.040023	1.40179	1.12651	0.0845695	0.077259	0.255411	0.115698	0	1.09296	0	0.0935852	0	1.31387	0.053757
C15C6.1	WBGene00007600	C15C6.1	1.28354	1.55668	47.6942	21.7221	5.90269	3.00895	36.6254	49.0567	3.23432	0.44798	110.014	137.833	34.8811	27.0702	8.94031	3.04395	1.67292	92.9263	22.0615	33.841	44.4341	119.578	41.0052
C15C6.2	WBGene00007601	C15C6.2	0.945663	0.842293	0.52806	0.414666	0.861173	0	0.099041	2.4807	57.5762	559.087	0.12656	0.329888	0.0483838	0.039122	0.21787	0.104189	0.632416	0.120726	0.0945129	0.281205	0.201295	0.223454	0.136356
C15C6.3	WBGene00007602	C15C6.3	93.2752	82.5245	76.4706	80.8962	166.371	28.1592	23.3762	24.6043	32.1893	24.6122	63.7466	67.3193	20.1276	20.1873	73.943	27.6316	148.108	52.5857	23.8822	29.4474	25.9606	57.7146	24.0571
C15C6.4	WBGene00007603	C15C6.4	60.6334	81.6937	16.4844	15.4926	24.5709	9.15792	8.01057	8.58012	24.1867	11.7972	25.9655	23.109	6.18411	5.55626	33.7532	9.27952	45.9549	20.5805	5.45691	10.6932	8.23879	19.0872	6.40353
C15C7.1	WBGene00015789	syx-6	41.9244	45.7403	21.6791	17.5309	18.9024	18.1827	9.09085	8.64583	9.66035	8.53097	43.0338	31.773	15.1463	9.42549	36.5138	18.4215	29.7343	36.9115	10.9445	8.82592	9.15097	36.5144	6.81628
C15C7.2	WBGene00002220	klp-8	10.17	12.492	12.4062	11.7593	11.2778	9.17377	5.82673	6.09827	4.34714	4.7109	19.4446	15.6863	8.80928	6.61456	18.6297	12.8496	14.4866	15.1152	10.5722	8.79081	9.42156	13.5489	6.70237
C15C7.4	WBGene00015790	C15C7.4	0.269088	0.153782	6.24965	7.45777	23.7953	63.762	23.9796	24.5559	5.29403	15.9866	7.43766	8.52698	36.0822	33.9035	0.46517	78.3739	0.120185	7.9047	52.1225	29.6197	29.1023	8.93977	31.0375
C15C7.5	WBGene00015791	C15C7.5	65.9099	62.0842	281.212	181.171	323.804	219.5	267.008	311.791	119.122	105.427	487.921	390.033	396.389	260.554	141.233	249.012	143.959	446.668	503.397	277.201	308.702	375.862	351.89
C15C7.6	WBGene00015792	C15C7.6	0.0988959	0.201221	0.482813	0.347596	0.0707503	0.167792	0.823442	0.457983	0.435032	0.211027	0.619228	0.337363	0.264399	0.150583	0.806802	0.203791	0.0241113	0.490849	0.243676	0.247389	0.414214	0.599508	0.240948
C15C7.7	WBGene00015793	C15C7.7	5.84611	7.65866	22.6936	19.2263	8.10249	12.8899	12.8451	10.9647	3.97146	3.92553	23.067	19.5811	26.9664	17.6715	12.5831	16.1289	4.34283	19.6931	20.0402	9.28793	13.8807	19.535	12.859
C15C8.1	WBGene00007604	C15C8.1	0.0476064	0.015688	2.27428	1.61591	10.5664	28.1664	10.2105	12.5622	2.23739	8.53233	3.55493	4.18945	13.0424	12.3389	0.296788	32.3171	0.134104	4.58001	15.7573	12.6937	12.3618	2.95796	13.411
C15C8.2	WBGene00000521	cky-1	0.0853919	0.197865	18.1872	7.15976	0.860458	0.463517	4.33903	4.5194	0.0621229	0.0235629	9.87603	13.6951	3.54612	2.57079	1.97997	0.301308	0.49011	11.7794	5.12415	4.9356	2.21278	14.0113	4.86798
C15C8.3	WBGene00007605	C15C8.3	0.0988739	0.406181	2.16072	2.49476	40.1095	196.561	161.974	111.762	28.535	53.9677	22.5687	30.9102	204.244	383.863	1.24954	174.28	0.223705	1.2335	68.746	64.5585	106.726	4.37509	126.061
C15C8.4	WBGene00007606	C15C8.4	37.2132	44.3466	21.7333	28.4973	16.8338	26.4656	12.6681	11.3871	19.0159	9.85193	28.0946	27.6474	17.4761	15.3885	48.8894	28.0846	29.6744	24.7044	15.2026	18.8578	16.0184	25.0814	13.3189
C15C8.5	WBGene00007607	C15C8.5	2.18908	2.16247	0.946866	0.252629	1.73106	2.50391	1.08414	0.929626	0.0583665	0.359303	2.44554	2.39438	1.27106	1.222	1.28144	4.16646	1.26456	1.53585	0.829474	0.964597	0.792514	2.05997	1.31645
C15C8.6	WBGene00007608	C15C8.6	0.0182133	0	0	0	0.529333	1.66003	0.370732	0.72005	0.280407	0.788848	0.584577	0.664252	0.518992	0.517506	0	1.32902	0	0.616692	0.427518	0.875702	0.422575	0.329989	0.387991
C15C8.7	WBGene00007609	C15C8.7	129.491	183.298	27.3916	37.4612	28.4876	24.0614	52.7848	47.7099	40.5965	27.8185	72.067	70.1225	40.5946	39.695	69.3694	28.1736	31.1747	67.1548	21.2327	38.2538	31.0056	55.9543	21.8036
C15C8.8	WBGene00045460	C15C8.8	0.209003	0.663014	1.34895	0.551478	0.384587	1.52544	0.623894	0.37812	0.055871	0.0350997	36.8665	36.7148	0.473091	0.664091	0.61233	0.705259	0.206032	44.4855	0.250065	0.336053	1.0231	30.1001	0.101484
C15F1.1	WBGene00015794	C15F1.1	0.0576487	0.279011	2.74824	1.30866	5.40669	12.5655	14.3708	18.0689	10.6961	9.21446	10.1478	16.1642	20.6381	21.2671	0.245283	13.3168	0.064485	8.76156	9.72936	12.1452	22.341	8.7159	9.65605
C15F1.2	WBGene00015795	C15F1.2	1.38055	1.06799	0.803845	0.681753	0.49758	1.09709	22.3197	23.7315	0.486885	0.301235	0.584454	0.45951	12.1827	14.4654	0.764248	1.47099	0.593996	0.434113	15.3234	20.6186	14.3189	0.390502	18.2558
C15F1.3	WBGene00006605	tra-2	85.3167	69.062	24.3123	35.4799	32.7794	27.1405	15.1908	13.6722	25.209	11.5484	34.0293	30.5779	14.2384	16.1863	67.9292	24.2762	53.4711	32.8041	13.1997	13.1692	11.5901	28.7406	13.088
C15F1.4	WBGene00004090	ppp-1	31.3446	38.2326	14.1955	19.3543	13.2305	17.1307	13.3533	10.0996	13.0315	13.312	17.9685	16.0697	12.2846	13.1481	30.7562	16.579	21.2613	13.4035	8.8369	9.92289	8.21542	13.4108	10.0729
C15F1.5	WBGene00015796	C15F1.5	2.34274	2.16215	0.416044	0.364152	1.122	0.170696	0.279799	0.567719	2.04919	30.1893	0.659694	0.670467	0.238469	0.142048	1.09293	0.365704	1.45274	0.517193	0.186364	0.475951	0.486138	0.601721	0.388186
C15F1.6	WBGene00000198	art-1	365.844	334.311	207.659	221.448	218.629	327.551	335.323	472.448	311.608	220.108	199.371	196.604	312.82	357.481	261.987	246.97	211.988	206.912	400.356	224.683	247.978	191.469	328.829
C15F1.7	WBGene00004930	sod-1	421.948	540.558	122.287	132.137	290.661	248.454	314.713	332.145	301.606	287.618	204.562	222.424	301.41	367.019	314.011	227.525	360.572	170.944	276.737	331.405	358.351	161.592	301.456
C15F1.8	WBGene00015797	C15F1.8	3.89631	2.94498	3.24766	4.5919	4.37822	0.456014	1.42641	1.27774	4.0224	5.3369	2.71454	2.87723	1.24405	0.452551	2.8982	1.53564	3.09874	2.22816	0.9832	0.760181	0.952222	2.13993	1.45143
C15H11.1	WBGene00007613	C15H11.1	0.151178	0	0	0	0.219931	0.320484	0.327289	1.09645	20.7853	244.347	0	0	0	0.0586335	0	0.48505	0	0	0.0842415	0	0	0	0
C15H11.10	WBGene00007618	C15H11.10	0.0399723	0.058262	0	0	0.481577	0.0518037	0.163701	0	0.0868862	4.07142	0	0	0	0	0	0.649329	0.17512	0	0.0434312	0	0	0	0.0722515
C15H11.11	WBGene00007619	C15H11.11	1.6709	1.80119	7.86812	5.5768	0.45706	7.75081	10.0573	8.61293	3.77033	9.71451	6.72417	8.66203	11.1885	13.2332	6.35453	10.6973	0.801113	9.02289	6.79813	8.00202	11.5844	7.73628	6.83119
C15H11.13	WBGene00077576	C15H11.13	0	0	0	0	0	0	0	0.75023	0.716425	22.6212	0	0.0540405	0	0	0	0.159396	0.101347	0	0	0	0	0	0
C15H11.2	WBGene00007614	gnrr-2	0.388961	0.256308	0.417552	0.156745	1.31373	3.43833	0.906525	0.768586	0.247524	0.401502	0.986212	1.2649	1.1534	0.974004	0	3.849	0.118403	0.823893	1.09828	1.43705	1.47829	0.833344	1.06616
C15H11.3	WBGene00003834	nxf-1	111.17	86.005	47.5817	57.1276	64.6471	80.9153	42.7347	38.5034	35.414	29.7848	84.319	82.5739	55.6831	46.7774	82.1209	87.4099	58.8994	70.9267	40.2385	43.0833	41.6374	76.2143	38.9622
C15H11.4	WBGene00000985	dhs-22	103.12	152.225	36.3846	47.3588	57.2187	66.1294	53.5964	52.6992	63.7642	67.7255	62.9423	60.1422	55.6662	60.1546	85.2335	66.4812	83.6894	46.4068	50.248	74.9456	91.9735	46.8752	45.2204
C15H11.5	WBGene00007615	set-31	16.0994	17.2102	12.5729	12.2008	9.86763	8.46496	9.14322	7.99902	12.1075	9.58445	5.16418	4.29853	4.64647	4.26072	17.1913	9.1577	13.0353	5.45514	4.83162	5.76698	3.79418	4.88356	5.17622
C15H11.6	WBGene00003835	nxf-2	25.0977	32.7221	4.47313	5.28273	8.27541	2.2864	7.42299	5.7205	18.9298	7.68065	7.4638	5.69583	2.7528	2.53575	20.9819	2.62242	14.7502	6.9406	3.12541	4.61375	3.62802	6.30957	3.25666
C15H11.7	WBGene00003922	pas-1	147.274	160.949	32.3681	34.0211	96.6166	113.804	148.206	141.285	186.548	147.165	61.9117	61.1673	162.129	155.455	84.4049	105.649	116.57	59.8705	121.643	134.197	126.039	49.6292	161.728
C15H11.8	WBGene00007616	C15H11.8	45.8937	90.9481	27.5176	31.1617	26.6886	39.7526	29.3183	15.6583	23.8217	9.10216	33.2792	26.9641	27.7498	25.4068	48.887	32.5505	30.7326	24.9221	19.8934	28.7515	19.8233	25.4089	24.3226
C15H11.9	WBGene00007617	rrbs-1	197.981	188.79	177.409	164.254	361.577	342.879	103.496	97.2168	125.85	82.7343	162.294	159.929	125.258	107.381	225.381	333.36	330.634	121.662	119.688	138.445	100.827	135.931	118.265
C15H7.3	WBGene00007610	C15H7.3	0.71876	0	0.0129586	0	0	0.0176992	0.0288043	0.977609	3.60346	82.3351	0	0	0.0328828	0.0320715	0.0298111	0	0.504255	0.0412631	0	0	0	0	0
C15H7.4	WBGene00007611	C15H7.4	0.34157	0	0.112978	0.186562	0.121419	0.210241	0.0321483	0.659524	0.944529	23.5955	0.0406081	0.0704547	0.0412517	0.038889	0.0293142	0.853279	0.302695	0.11088	0.0440833	0.1607	0.25849	0.0980624	0
C15H9.1	WBGene00003778	nnt-1	2.25863	2.65182	11.2758	13.5088	2.7452	1.13005	2.54358	4.69617	0.992339	6.33857	9.0602	7.31155	8.58224	9.36733	9.37995	5.6282	3.0118	6.98692	9.39038	25.503	28.9503	7.52492	3.91089
C15H9.11	WBGene00015805	C15H9.11	0.195448	0.842649	41.5919	24.7197	38.8228	125.691	72.8804	99.1058	23.5493	42.2075	73.6221	61.9706	164.965	170.59	9.94535	233.469	1.38643	75.4186	146.749	69.4134	66.6083	65.0668	55.8225
C15H9.2	WBGene00015798	C15H9.2	0.12845	0.339666	0.516408	0.0875377	0.30847	0.912611	0.577546	0.307714	0.066077	0.0906523	2.32412	2.35106	1.42983	0.635437	0.179765	1.59172	0.185506	1.95236	0.654991	1.19884	1.83881	2.37959	0.740031
C15H9.3	WBGene00015799	C15H9.3	0.124357	0.0829946	0.718427	0.391906	0.418339	1.78051	0.349122	0.810034	0.0906536	0.0770088	0.879584	0.864307	1.52586	1.05743	0.476157	1.942	0.0474	0.704485	1.00365	0.380768	0.872155	0.859032	0.715592
C15H9.4	WBGene00015800	C15H9.4	39.7953	33.5375	56.4007	49.5787	56.3285	32.8018	18.0772	18.1175	20.9591	36.2034	62.3428	48.1677	39.5749	23.9637	59.3843	39.2979	56.2543	57.9691	35.0562	21.8622	34.3024	54.5277	22.9038
C15H9.5	WBGene00015801	C15H9.5	14.2587	10.9432	20.56	21.7589	8.41341	9.81471	11.9099	10.3652	5.05997	7.31978	25.2703	20.1031	15.3867	12.0894	20.5591	14.1484	7.79187	24.2984	15.4014	10.3065	11.985	23.1086	10.9554
C15H9.6	WBGene00002007	hsp-3	1045.51	829.849	1475.16	1496	1690.84	700.262	892.373	809.565	394.491	694.861	1345.18	995.994	1004.58	831.568	1492.09	740.084	1326.53	1149.77	1363.2	696.839	760.891	1035.23	1097.22
C15H9.7	WBGene00015802	C15H9.7	13.0431	15.583	14.7776	21.0389	26.9778	28.2492	26.5606	21.9768	27.1932	45.7675	22.0059	15.6963	52.445	42.9789	28.4112	32.631	14.4532	16.4548	47.9098	15.1518	22.3853	15.4433	31.5663
C15H9.8	WBGene00004193	prx-3	31.1353	29.133	25.2607	31.5274	15.3094	30.6916	28.2129	25.7808	8.63138	7.02465	41.7375	31.49	37.9466	28.8891	37.4658	32.3645	18.9936	39.6788	33.0988	17.9229	27.6238	31.1548	25.5554
C15H9.9	WBGene00015803	C15H9.9	0.720044	3.84464	338.762	201.943	239.904	507.957	431.427	366.339	294.587	188.657	585.12	440.757	720.328	527.023	89.0516	557.209	23.0917	552.022	707.862	291.679	379.815	511.894	433.712
C16A11.1	WBGene00001673	gpa-11	0.0954631	0.0609203	0.0822644	0.0767635	0.592043	1.93066	0.29364	0.355727	0.180881	0.265747	0.487048	0.66585	1.02015	0.946061	0.109051	2.35223	0.0511507	0.452688	0.554636	0.207025	0.411829	0.349493	0.498181
C16A11.10	WBGene00185089	C16A11.10	2.42116	3.28724	0.92355	1.24998	2.08832	0.310804	1.64463	1.71084	4.6626	3.27224	0.981622	0.937333	0.718259	0.59519	4.08025	0.828537	1.68787	1.27822	0.565951	1.19098	0.690648	1.31206	0.975668
C16A11.2	WBGene00015815	C16A11.2	31.032	35.0126	20.364	24.4432	22.5546	15.9227	9.80852	10.5642	18.6915	10.3661	15.0083	16.1271	8.66102	7.44756	28.2776	20.5784	29.2426	12.1529	6.93681	12.222	8.57586	13.3643	6.97483
C16A11.3	WBGene00015816	C16A11.3	1.89739	2.05251	2.04799	2.68362	1.30206	0.975467	7.12068	5.87672	11.1691	11.0524	1.93478	1.62095	2.90561	2.95406	2.91618	2.36726	1.37984	2.02882	2.38643	6.18243	4.2818	1.75652	3.77184
C16A11.4	WBGene00015817	C16A11.4	55.6023	50.0583	14.9903	13.3349	29.7432	4.83306	25.4612	22.4597	48.0656	38.1714	16.8982	13.6901	9.84896	9.59042	39.432	9.12248	57.5336	16.5318	9.19885	20.2897	18.5518	13.7279	11.3681
C16A11.5	WBGene00015818	C16A11.5	0.135167	0.463296	0.996048	1.21463	0.546025	0.912493	1.9459	1.72304	3.96346	2.39689	0.565998	0.807818	0.940153	0.815908	0.587647	0.845555	0.481598	0.496457	0.677232	1.96842	1.39365	0.58197	1.03576
C16A11.6	WBGene00015819	fbxc-44	26.874	42.8696	2.81823	4.45206	7.12239	1.57777	3.73494	4.39926	19.8317	14.2833	8.71627	8.66405	1.84882	1.37249	27.2934	2.3058	22.1216	8.26386	1.37142	2.36281	6.17333	6.45427	2.21434
C16A11.7	WBGene00015820	C16A11.7	0.958445	0.644039	0	0	0.262748	0.241272	0.106289	0.618822	7.1296	125.719	0.256443	0.128127	0.061642	0.191503	0.143309	0.382419	0.366403	0.0650093	0.133177	0.0800439	0.364238	0.0409907	0.153277
C16A11.8	WBGene00015821	clec-135	0.931657	0.31433	0.0327238	0.319332	0.0451863	0.0451863	0.0652843	0.166425	0.0430523	80.6468	0.224124	0.0751675	0.098315	0.147187	0	0.428318	0.465397	0.125328	0.0892387	0	0	0.0510395	0.057637
C16A11.9	WBGene00045297	fbxc-43	0.510444	0.525421	0.824164	1.00791	0.915289	2.97312	2.24842	3.0373	3.37995	4.32487	1.0136	1.39559	1.5552	1.31948	0.402601	2.17049	0.309324	1.04575	1.66068	2.08958	1.39644	0.870635	1.43481
C16A3.1	WBGene00015806	C16A3.1	21.781	24.5271	12.3946	14.6946	12.0249	9.96981	7.3546	7.71303	11.2638	9.6561	16.8345	16.6246	5.54019	6.22281	23.3489	12.1577	16.0498	13.2978	5.09694	6.3709	5.44839	14.8738	4.92183
C16A3.10	WBGene00015814	C16A3.10	77.4787	74.96	35.3988	39.5167	87.9974	255.122	180.378	166.872	137.761	227.829	38.8704	44.6925	132.558	199.103	56.2745	204.371	48.3681	53.2452	96.6787	63.4603	49.2305	50.5394	124.037
C16A3.2	WBGene00015807	C16A3.2	6.83552	16.6918	8.99577	10.8034	4.40296	10.7133	4.34078	4.45107	11.7335	3.64055	13.676	12.8839	5.18381	6.08028	6.76804	10.564	4.92149	8.93462	3.11528	4.14837	3.13344	8.84024	2.9126
C16A3.3	WBGene00002850	let-716	34.304	31.8463	32.5191	41.203	62.5175	76.8402	30.0048	21.7899	27.8664	18.3658	26.8005	24.8166	25.3333	23.8997	42.741	59.7722	39.7733	18.6087	19.1471	26.3674	21.9623	20.9433	21.3443
C16A3.4	WBGene00015809	C16A3.4	150.703	130.811	84.8876	84.564	131.529	126.241	60.1094	54.3177	65.0825	48.7738	93.4301	100.267	71.2909	66.8281	117.842	211.227	146.4	68.6709	58.4917	76.0865	67.4944	66.3188	52.9946
C16A3.5	WBGene00015810	C16A3.5	363.705	412.836	333.053	304.936	303.077	370.747	523.727	536.584	343.187	443.081	286.281	306.572	462.484	524.919	272.12	373.848	296.114	233.719	457.908	456.332	462.928	250.451	453.108
C16A3.6	WBGene00015811	C16A3.6	81.9278	94.1026	164.416	153.797	219.874	195.613	63.5091	65.3183	67.8466	63.9161	118.623	120.555	83.2766	65.9805	130.708	327.554	145.818	90.147	84.4197	130.464	107.824	92.3003	70.0062
C16A3.7	WBGene00007048	tag-182	45.8926	34.6582	21.3249	23.5284	28.1583	19.227	19.1615	15.5973	36.6835	30.4529	23.4889	24.5126	13.3253	14.224	38.0246	30.4496	42.2628	17.6673	11.7984	20.6817	19.5841	19.8861	12.2373
C16A3.8	WBGene00015813	thoc-2	58.5186	48.013	25.3273	31.6213	58.1539	31.7687	13.3984	13.2196	21.8523	22.0293	29.0491	27.8026	12.4746	11.784	62.9633	30.7387	91.8853	22.3968	11.8995	16.9133	15.7242	26.9818	12.0817
C16A3.9	WBGene00004482	rps-13	375.356	553.817	1568.73	1418.35	1598.89	2786.33	3310.2	2801.92	1750.52	1566.38	1010	1116.03	3158.68	3185.66	533.297	2737.63	432.035	974.902	2912.93	3760.33	3572.2	970.924	3543.7
C16B8.1	WBGene00003007	lin-18	0.923796	1.31405	9.22598	9.0515	7.11677	11.1008	8.74606	7.8691	3.32317	5.18204	13.4766	10.0562	11.1612	9.57062	4.20739	15.1072	1.22797	12.5979	10.8681	7.71646	8.51319	12.1412	7.90516
C16B8.2	WBGene00015822	C16B8.2	0.126856	0.219264	2.96012	1.23554	1.03137	0.649942	0.95039	1.03468	0.197288	0.229768	5.03776	3.9391	1.64527	1.10123	1.02268	1.72089	0.568471	4.91501	1.82492	0.999714	2.03688	4.73215	1.14908
C16B8.3	WBGene00015823	C16B8.3	0.22304	0.751001	12.2661	4.30387	43.2655	113.845	285.368	370.533	213.878	232.763	160.126	117.602	372.683	295.009	3.55366	110.858	0.592203	183.459	380.685	164.497	172.572	85.6427	208.44
C16B8.4	WBGene00015824	C16B8.4	5.37973	9.6108	28.4064	31.9699	5.60383	5.71238	6.34051	6.75886	0.87449	2.22301	23.2292	17.8857	4.54582	4.60016	18.7287	4.91264	4.52681	18.4015	5.49754	3.65323	5.07712	18.4768	4.19474
C16C10.1	WBGene00007622	C16C10.1	4.34525	6.49197	3.73459	4.1145	4.27559	7.28838	6.81052	5.96876	18.2587	13.1187	3.31383	3.786	4.56726	4.80098	4.42542	6.86374	1.95361	3.26698	3.4782	4.01134	3.41714	2.70668	3.31817
C16C10.10	WBGene00006448	glod-4	28.6275	41.7984	8.69014	9.27459	22.9165	14.925	9.95599	9.44146	13.726	21.8988	17.6279	17.1864	11.7499	13.2283	31.694	16.8697	39.146	14.3041	11.3616	11.9628	12.5126	11.2712	9.95768
C16C10.11	WBGene00007630	har-1	269.95	288.836	365.645	345.842	264.988	261.518	629.642	507.061	535.774	482.309	354.697	372.656	510.096	560.828	227.688	238.464	196.905	261.325	508.875	400.65	426.277	258.699	591.263
C16C10.12	WBGene00007631	wht-3	0.0585436	0.08101	0.0160867	0.0163773	0.0576963	0.342093	0.0319479	0.169513	0.394264	6.28414	0.0622448	0.0192042	0.0485599	0.0627051	0.158715	0.221612	0.0693939	0.0486825	0.0195505	0.0961235	0.0229346	0.0654768	0.0538225
C16C10.13	WBGene00007632	C16C10.13	0.212189	0.283808	0.0238442	0.0509387	0	0.0973243	0	0.043826	0.586558	10.2438	0.100721	0.0367041	0.0338885	0	0	0.122816	0.0592883	0.06945	0.0600923	0.0736263	0	0	0
C16C10.2	WBGene00007623	C16C10.2	73.7108	95.8397	26.1595	24.9999	79.4251	66.7369	19.3354	14.0925	28.4868	18.7253	27.1228	28.3039	21.3527	17.6371	72.4208	55.733	98.89	23.4159	21.8819	25.4941	23.7352	19.0124	24.0216
C16C10.3	WBGene00007624	C16C10.3	62.8463	75.3624	6.69152	7.06962	47.6437	11.6152	19.4258	26.6502	149.907	70.5696	16.6109	13.9105	15.6242	14.1888	33.5495	9.22905	90.2779	23.3762	12.5315	16.9424	19.2807	14.8254	14.0533
C16C10.4	WBGene00007625	C16C10.4	513.999	654.693	187.717	197.604	164.934	70.7029	60.7948	70.2135	113.059	85.6911	240.612	234.797	66.4117	61.5799	333.356	65.9537	306.779	204.624	50.7602	52.8502	49.7313	179.428	50.9019
C16C10.5	WBGene00007626	rnf-121	14.4637	17.7689	29.1847	34.3139	11.8343	18.1457	13.1655	11.9889	13.6767	13.4933	23.2431	24.8492	14.3338	14.1004	24.1011	15.9505	10.3759	19.008	10.6104	10.4597	7.78358	18.4935	11.2967
C16C10.6	WBGene00007627	ccdc-55	168.114	176.638	53.2625	58.8552	93.4067	59.9964	24.6598	25.8051	45.7623	35.6692	82.6265	82.5628	23.2419	20.7965	148.293	61.3916	204.3	63.5868	26.9528	34.5398	31.8067	63.5408	23.8855
C16C10.7	WBGene00004381	rnf-5	54.6932	84.1764	43.7302	45.0059	29.608	28.3407	24.7761	24.1185	28.7503	23.6862	43.4654	52.2301	29.2974	29.9711	50.5724	30.7772	42.3925	32.4237	20.0392	22.6979	20.5101	34.0795	21.3184
C16C10.8	WBGene00007628	C16C10.8	39.5404	63.2641	50.9285	58.0539	62.4882	64.7587	27.7622	19.8508	25.3544	21.1717	49.6377	48.596	32.5963	26.9884	60.2862	105.437	60.1673	39.2495	29.08	34.5591	26.2568	31.7426	28.6305
C16C10.9	WBGene00007629	C16C10.9	0.161808	0.776715	1.27226	0.530282	0.160068	0.364983	0.18501	0.273082	0.0957311	4.87472	1.26466	1.68022	0.203724	0.20485	0.175902	0.219729	0	1.77531	0.321301	0.223838	0.381664	2.01035	0.0956273
C16C2.1	WBGene00000430	ceh-5	6.45134	9.44596	35.9287	34.5048	5.5088	1.24799	0.919784	1.50339	0.464264	0.138909	18.0775	17.3076	0.593061	0.638032	13.8938	2.14841	3.41937	18.3126	0.338292	1.29747	0.932755	22.4767	0.344379
C16C2.2	WBGene00001145	eat-16	9.65005	12.2887	51.7308	47.4737	28.1647	55.5622	21.0324	23.1067	5.72186	11.2282	46.9661	51.8691	28.16	25.8594	22.4906	46.4019	11.9515	53.5709	25.9967	25.0264	25.9977	57.2221	23.9209
C16C2.3	WBGene00007620	ocrl-1	8.19775	11.3982	13.8119	14.3002	8.06302	13.749	9.12551	9.37522	13.6002	7.53301	14.708	15.4952	12.5517	10.9007	13.112	14.0642	7.02987	12.1628	8.79022	10.8483	9.9986	13.9049	7.84302
C16C2.4	WBGene00007621	C16C2.4	134.501	130.234	40.8041	35.5145	91.6105	44.7366	30.8805	33.6559	52.9635	52.0712	63.3209	65.4641	34.7579	29.1497	124.764	56.9038	205.119	59.9674	36.1594	55.2085	51.8043	50.1478	33.0198
C16C4.1	WBGene00015825	C16C4.1	0	0	0	0	0	0	0	0	0	0	0	0	0	0	0	0	0	0	0	0	0	0	0
C16C4.10	WBGene00015834	math-5	0	0	0.0210969	0	0	0.0288194	0.045535	0.08693	0	0	0	0	0.0535337	0.09705	0.048541	0.034755	0	0	0.0336504	0	0	0	0
C16C4.11	WBGene00015835	math-6	0	0.0310815	0	0	0	0	0	0.0505197	0	0.0146728	0	0	0	0	0	0	0	0	0	0	0	0	0
C16C4.12	WBGene00015836	math-7	0.19518	0.2991	0.0237112	0.112122	0	0	0	0	0.0503602	0	0.0273677	0.0272325	0	0	0.039517	0.202004	0.223123	0	0	0	0	0	0
C16C4.13	WBGene00015837	math-8	0	0.112065	0	0.0542219	0	0	0.0235534	0.08731	0.0369391	0.124723	0	0	0.0321511	0.0674994	0	0.0737257	0.0246818	0	0.0702252	0.0349168	0.0629111	0.0274947	0
C16C4.14	WBGene00015838	math-9	0	0	0.0238734	0	0.0356667	0.0356667	0.104608	0.0468267	0.137936	0.0260457	0	0	0.00851678	0.0408665	0	0.0437393	0	0	0.012693	0	0	0.0835934	0
C16C4.15	WBGene00015839	math-10	0.0340747	0.058424	0.0331473	0	0.0495147	0.11743	0.60342	0.875647	0.366304	0.860632	0.061415	0.0308963	2.65864	0.65009	0	0.401981	0	0	1.64169	0.791857	1.36649	0.0980829	0.215938
C16C4.16	WBGene00015840	math-11	0	0	0	0	0	0	0	0	0	0.100371	0	0	0	0	0	0	0	0	0	0	0	0	0
C16C4.17	WBGene00044359	C16C4.17	156.441	105.885	10.4044	0	25.3226	0	0	0	1.14471	0	53.6184	22.7302	3.03713	0	109.48	0	45.1202	25.005	0	0	0	17.1169	0
C16C4.18	WBGene00194998	C16C4.18	10.6605	21.6771	11.837	23.8594	23.8266	28.106	14.5651	17.0921	18.3682	14.5175	7.63862	10.4952	8.21676	8.04979	20.6464	11.4634	19.3863	12.1647	9.702	14.9097	3.83764	7.15306	8.41812
C16C4.3	WBGene00015827	math-13	0	0	0.0454042	0	0	0.0297899	0	0	0	0	0	0	0	0	0.150527	0.0399517	0	0	0	0.0718551	0	0	0
C16C4.4	WBGene00015828	math-14	0.0325687	0.134303	0.032564	0	0.116812	0.501342	0.439841	1.15934	1.7605	1.50358	0.0875792	0.00971865	3.30654	1.71093	0.0719633	0.743461	0	0.0533368	1.61248	0.65347	0.742447	0.0263963	0.337972
C16C4.5	WBGene00015829	math-15	0.255582	0.405381	0.116227	0.405031	0.891165	1.29229	0.833574	1.47098	0.151729	0.250651	0.157483	0.0892565	4.38755	1.89688	0.313598	1.37664	0.177275	0.112181	2.61449	0.631669	0.507413	0.121994	0.868382
C16C4.6	WBGene00015830	fbxb-98	17.666	12.3688	0.863257	0.985209	0.866753	0	0.0337197	0.0624976	0.027043	0	3.1114	2.67219	0.035201	0	14.5018	0.0999467	5.1821	2.94722	0.0178173	0	0	2.29246	0.055074
C16C4.8	WBGene00015832	math-16	0	0	0	0	0	0.0279101	0.045422	0	0	0.0278912	0	0	0	0.0699495	0	0.0336583	0	0	0.0234075	0	0	0	0
C16C4.9	WBGene00015833	math-17	0	0	0	0	0	1.78724	0	0	0	0	0	0	0	0	0	0	0	0	0	0	0	0	0
C16C8.10	WBGene00015848	C16C8.10	0	0.508617	0	0.135302	0	0	0.103862	0	0.171177	100.265	0	0	0	0	0	0	0	0	0	0	0	0	0
C16C8.11	WBGene00015849	C16C8.11	21.3946	22.9455	1.04103	1.48596	7.6114	1.55395	2.59341	2.38296	6.58383	7.67094	4.54028	4.40797	1.3573	1.07425	14.6781	1.54092	19.0524	4.8105	1.04086	2.12427	2.67089	2.69762	1.12403
C16C8.12	WBGene00015850	C16C8.12	4.55396	4.61165	1.06618	0.774978	0.25456	1.53742	1.22725	0.97784	6.04798	2.04115	1.58956	1.48125	0.699466	0.469967	4.73819	0.959636	2.91436	1.67115	0.560439	1.26705	2.92074	1.39308	0.612419
C16C8.13	WBGene00015851	C16C8.13	0.229312	0.575033	0.800778	1.50738	0.40423	0.475234	1.14549	1.2267	5.6411	1.76724	0.659418	0.650092	0.490896	0.574765	0.877782	1.05983	0.165483	0.663605	0.665968	1.38445	4.21493	0.851236	0.775963
C16C8.14	WBGene00015852	C16C8.14	5.81043	9.20384	1.41653	1.66305	2.32256	1.74427	2.14043	2.38232	5.41831	2.77707	2.46624	2.3406	1.22016	0.967089	3.72011	1.35431	4.13242	2.1218	0.9903	2.75294	7.03916	1.66178	1.04602
C16C8.16	WBGene00015853	C16C8.16	28.2332	34.6113	4.17351	2.22185	6.86665	3.90331	8.35938	6.5195	24.6391	10.0935	6.4463	6.13816	5.57777	4.26291	25.6957	6.5472	21.1289	6.22511	3.10783	11.8182	8.95548	5.51795	4.34921
C16C8.17	WBGene00015854	C16C8.17	0.0393209	0.0738476	0	0	0.10587	0	0.0989283	0.0295198	0.075052	44.7341	0.0208266	0.0257723	0.0118977	0.0132967	0.115092	0.0305468	0.0388443	0.0201475	0.0386903	0.164837	0.0989977	0	0.138969
C16C8.18	WBGene00015855	C16C8.18	0.520485	0.0306639	0	0	0.0596123	0.114122	0.044356	1.25547	6.34785	132.751	0.0249194	0.0991855	0.0791005	0.0618017	0.117867	0.34046	0.763465	0.0635322	0.0228583	0	0	0	0.0249102
C16C8.19	WBGene00015856	C16C8.19	0.31643	0.199585	0	0	0.0673593	0.128953	0	0	0.630968	501.429	0.0562875	0	0	0	0	0.0742797	0	0.143506	0	0	0	0	0
C16C8.2	WBGene00015841	C16C8.2	0.110435	0.0901754	24.3478	8.60151	7.02775	0.407529	35.9291	51.2533	1.31508	0.327936	48.3786	70.1291	41.9696	23.5815	4.20892	0.502885	1.71757	55.5582	28.9364	60.9723	54.1969	56.8507	47.0907
C16C8.20	WBGene00195070	C16C8.20	5.95894	3.78036	1.71907	0.624948	0	0.23857	1.25351	1.27939	6.24693	5.61032	1.72685	1.44219	0.531625	0.749873	5.20859	1.50853	3.29066	1.09923	0.557602	3.0381	2.59012	0.912923	0.550481
C16C8.21	WBGene00195071	C16C8.21	0.256488	0.065161	0.509321	0.415267	0.269438	0.515814	0.885256	0.468625	1.0624	0.843417	0.39029	0.37699	0.429767	0.183412	0	0.148559	0.183646	0.0544515	0.230689	0.470751	0	0.157805	0.228054
C16C8.22	WBGene00195072	C16C8.22	0	0	0.0531703	0	0	0	0.430831	0.183471	0.767092	22.6277	0.12274	0.0610665	0.114025	0	0	0	0	0	0.114008	0	0	0	0
C16C8.4	WBGene00015842	C16C8.4	16.3399	20.1043	2.30076	3.01786	3.5706	0.625758	2.95668	3.42276	18.6412	14.5379	6.01681	5.41639	1.15612	1.22516	9.28416	1.68557	8.20735	6.22002	1.40454	2.75047	6.05686	6.31988	1.15274
C16C8.5	WBGene00015843	C16C8.5	10.3497	24.5766	1.97558	1.70635	3.0901	2.00216	5.97024	3.53345	14.145	4.52691	4.7127	4.55319	2.58044	2.55401	11.6835	4.00967	9.22372	4.83683	1.95731	5.82057	6.19696	4.1869	2.6676
C16C8.7	WBGene00015845	C16C8.7	0	0.0544677	0	0	0	0	0	0	0.28966	271.198	0	0	0	0	0	0	0	0	0	0	0	0	0
C16C8.8	WBGene00015846	C16C8.8	0.0690433	0	0	0	0	0	0	0.124545	0.0961927	133.54	0	0	0	0	0	0	0	0	0	0	0	0	0
[truncated: 18,468 more rows]
