# Supplementary material for: Developmental Dynamics of X-Chromosome Dosage Compensation by the DCC and H4K20me1 in C. elegans
Source: PLoS Genet. 2015 Dec 7;11(12):e1005698. doi: 10.1371/journal.pgen.1005698 (PMC4671695; doi:10.1371/journal.pgen.1005698)
Supplement: S3 File — (XLSX) [file pgen.1005698.s011.xlsx]

## Sheet: Supp_table_3
Sequence_Name_Gene	Gene_WB_ID	Gene_Public_Name	hermaphrodite_mixed_sex_early_embryo_log2_fold_change	hermaphrodite_mixed_sex_early_embryo_padj	hermaphrodite_mixed_sex_comma_embryo_log2_fold_change	hermaphrodite_mixed_sex_comma_embryo_padj	hermaphrodite_mixed_sex_L1_log2_fold_change	hermaphrodite_mixed_sex_L1_padj	hermaphrodite_mixed_sex_L3_log2_fold_change	hermaphrodite_mixed_sex_L3_log2_padj	hermaphrodite_mixed_sex_young_adult_log2_fold_change	hermaphrodite_mixed_sex_young_adult_padj	dpy27_RNAi_mixed_embryos_log2_fold_change	dpy27_RNAi_mixed_embryos_padj	dpy27_RNAi_L3_log2_fold_change	dpy27_RNAi_L3_padj	dpy27_mutant_early_embryos_log2_fold_change	dpy27_mutant_early_embryos_padj	dpy27_mutant_L1_log2_fold_change	dpy27_mutant_L1_padj	dpy21_mutant_early_embryos_log2_fold_change	dpy21_mutant_early_embryos_padj	dpy21_mutant_mixed_embryos_log2_fold_change	dpy21_mutant_mixed_embryos_padj	dpy21_mutant_L3_log2_fold_change	dpy21_mutant_L3_padj	set1_heterozygous_mutant_L3_log2_fold_change	set1_heterozygous_mutant_L3_padj	set4_mutant_mixed_embryos_log2_fold_change	set4_mutant_mixed_embryos_padj	set4_mutant_L3_mean_log2_fold_change	set4_mutant_L3_mean_padj
2L52.1	WBGene00007063	2L52.1	-0.0316088	0.870773	-0.355816	0.292833	-0.414652	0.99647	-0.013124	0.99594	0.305698	0.296355	0.144042	0.999915	0.209853	0.953082	0.522621	0.991595	0.0608856	0.978134	-0.0710541	0.815713	-0.182767	0.826454	0.0172151	0.983643	-0.206696	0.854278	0.0438453	0.978582	-0.106858	0.962334
2RSSE.1	WBGene00007064	2RSSE.1	-0.183741	0.650735	0.276142	0.724122	-0.735446	0.99647	-0.243025	0.729711	-0.12064	0.470884	-0.0917566	0.999915	0.168454	0.953082	-0.536968	0.991595	0.355387	0.880831	0.365855	0.67273	-0.399613	0.509243	-0.176635	0.780315	0.0723376	0.936703	-0.267531	0.765083	0.213288	0.929654
2RSSE.2	WBGene00044165	2RSSE.2	0.384979	0.505014	0.607516	0.277333	0.0531552	0.99647	-0.0319362	0.982494	0.388447	0.426187	-0.0938632	0.999915	-0.0786928	0.983616	-0.905804	0.991595	0.297238	0.962589	0.4483	0.69315	-0.486781	0.566411	-0.402882	0.675094	0.0471164	0.982917	-0.19293	0.895012	0.23447	0.929654
3R5.1	WBGene00007065	pot-3	-0.466618	0.145061	-0.00191068	0.998691	0.00579611	0.999064	-0.19119	0.880628	0.288019	0.146064	0.092248	0.999915	-0.0981596	0.977219	-0.20816	0.991595	-0.334791	0.924595	-0.16941	0.755541	-0.517953	0.482855	0.07487	0.933706	0.927585	0.133811	-0.287148	0.779497	0.351181	0.926114
4R79.1	WBGene00003525	nas-6	-0.223152	0.752229	0.530718	0.806921	-0.482182	0.99647	-0.0286612	0.984846	0.656879	0.45652	-0.292232	0.999915	0.779254	0.317171	0.255685	0.991595	1.9765	0.274209	1.06906	0.378311	0.107466	0.941036	-0.282565	0.836178	0.183473	0.918941	-0.022604	0.991995	0.102397	0.977155
4R79.2	WBGene00007067	4R79.2	NA	NA	0.172445	0.88541	-0.323831	0.99647	0.462179	0.821659	-2.13432	4.68e-07	0.00831926	0.999915	-0.0227959	0.998077	-0.112962	0.991595	0.48571	0.9127	0.629029	0.564373	0.471434	0.709299	-0.0466784	0.965032	-0.0678012	0.972323	0.169336	0.929529	0.0221086	0.997659
6R55.2	WBGene00007069	6R55.2	NA	NA	-0.22754	0.88541	-0.297205	0.99647	0.3659	0.742034	-0.070976	0.950194	0.00658854	0.999915	-0.196878	0.953093	0.0406116	0.991595	0.0493096	0.965759	NA	NA	-0.136307	0.90731	0.0762292	0.959702	-0.0131467	0.993418	-0.167367	0.917725	-0.0154852	0.997659
AC3.1	WBGene00005532	sri-20	0.142802	0.87289	0.0629505	0.946532	0.4659	0.99647	-0.0748047	0.880628	-1.74542	0.0262651	-0.188862	0.999915	-0.307511	0.953082	-0.135593	0.991595	-0.225233	0.962589	-1.56933	0.0899419	-0.27797	0.864244	0.0742465	0.953196	-0.0169052	0.993718	-0.568658	0.661559	0.302144	0.929654
AC3.10	WBGene00004964	spe-10	0.176388	0.752229	-0.018433	0.990996	1.19806	0.99647	NA	NA	-3.44036	2.34e-37	-0.17207	0.999915	-0.0337163	0.998077	0.226018	0.991595	-0.965853	0.848289	0.294776	0.815713	-0.111016	0.940692	0.327686	0.794928	-0.104761	0.918941	-0.524066	0.690237	-0.112675	0.956727
AC3.2	WBGene00007070	ugt-49	0.260624	0.515908	-0.364768	0.781309	0.375167	0.99647	0.225308	0.866423	-0.435877	0.00547277	0.139013	0.999915	0.0369551	0.982768	0.230982	NA	-0.886747	0.359434	-1.06544	0.0608485	-0.197408	0.87371	-0.0552215	0.939671	-0.162179	0.905649	-0.0467112	0.979742	-0.153146	0.929654
AC3.3	WBGene00000024	abu-1	NA	NA	0.127506	0.88541	0.195849	0.99647	-0.00888171	0.997729	0.711863	NA	-0.348423	0.999915	0.104061	NA	-0.112962	0.991595	-0.398351	0.904847	NA	NA	0.137958	0.917533	-0.576168	0.364493	0.158851	0.918941	-0.176837	0.921582	-0.340126	0.929654
AC3.4	WBGene00004098	pqn-2	NA	NA	0.0829393	0.891239	NA	NA	-0.318913	0.880628	0.699887	NA	0.0122645	0.999915	-0.124782	0.975557	NA	NA	0.0350085	0.965836	NA	NA	-0.32418	0.754166	-0.443199	0.669217	0.465659	0.748492	-0.119718	0.956905	-0.262661	0.929654
AC3.5	WBGene00007071	AC3.5	0.334522	0.76312	-1.09505	0.342356	0.156187	0.99647	-0.122142	0.880628	-0.158328	0.386302	0.541729	0.999915	-0.499876	0.00165715	0.338619	0.991595	-0.217418	0.88835	0.631675	0.638443	0.924068	0.169577	0.0721228	0.927625	0.00468996	0.998312	0.500926	0.747331	0.0469308	0.985319
AC3.6	WBGene00000724	col-151	0.718304	0.423016	0.0214495	0.985865	1.53727	0.99647	-0.0651909	0.974524	-0.545874	0.544177	0.261151	0.999915	-0.175751	0.95791	-0.0984304	0.992693	-1.43962	0.652713	0.0107115	0.995187	0.456655	0.725287	-0.211262	0.883261	0.217947	0.918941	-0.0224333	0.991995	-0.126594	0.967256
AC3.7	WBGene00007072	ugt-1	-0.105701	0.871217	-0.801469	0.46612	-0.806256	0.99647	0.627251	0.463415	-0.216825	0.627454	0.289791	0.999915	-0.576167	0.433292	0.741252	0.991595	0.771296	0.832543	-0.594822	0.445043	0.24043	0.847317	-0.112052	0.909912	0.769641	0.167608	0.107393	0.9636	0.35655	0.929654
AC3.8	WBGene00007073	ugt-2	-0.387434	0.662492	-0.361258	0.781309	-0.161736	0.99647	0.285409	0.880628	-0.756334	0.00837707	0.0791697	0.999915	-0.248819	0.944935	0.304999	0.991595	0.558637	0.832039	0.516987	0.718333	0.343258	0.779477	0.15372	0.883261	0.903935	0.00329933	0.224488	0.889592	-0.147759	0.957282
AC7.1	WBGene00006428	tag-49	NA	NA	-0.188964	0.909921	0.0877882	0.99647	0.347809	0.851921	0.26743	0.6919	-0.126297	0.999915	0.491999	0.829184	-0.398654	0.991595	-0.348668	0.948293	0.668115	0.539635	-0.117997	0.934784	0.283996	0.831905	0.0712601	0.972408	-0.220551	0.898895	0.395833	0.929654
AC7.2	WBGene00004929	soc-2	-0.0601287	0.83951	0.428694	0.448654	-0.459431	0.99647	0.0199962	0.979916	-0.0677671	0.647233	-0.10416	0.999915	0.0155607	0.998077	-0.745148	0.991595	0.135034	0.935186	0.886865	0.0298718	0.0212293	0.984028	-0.142799	0.724056	0.0374381	0.962131	-0.00689207	0.995914	-0.0104345	0.997659
AC7.3	WBGene00014997	AC7.3	0.571122	0.443054	0.0368119	0.918258	0.251702	0.99647	-0.522232	0.596074	-3.07866	NA	0.0751678	0.999915	0.137283	0.953082	0.0810522	0.991595	-0.130479	0.965836	-0.860586	0.474692	-0.109443	0.903323	-0.0839037	0.895781	NA	NA	-0.294254	0.768445	-0.0612582	0.97343
AC8.10	WBGene00043988	AC8.10	NA	NA	0.0368119	0.918258	NA	NA	NA	NA	NA	NA	NA	NA	NA	NA	NA	NA	NA	NA	NA	NA	NA	NA	NA	NA	NA	NA	0.123949	0.843383	0.177519	0.929654
AC8.11	WBGene00043989	AC8.11	NA	NA	NA	NA	NA	NA	NA	NA	NA	NA	NA	NA	NA	NA	NA	NA	NA	NA	NA	NA	NA	NA	NA	NA	NA	NA	NA	NA	NA	NA
AC8.12	WBGene00043990	AC8.12	NA	NA	NA	NA	NA	NA	NA	NA	NA	NA	NA	NA	NA	NA	NA	NA	NA	NA	NA	NA	NA	NA	NA	NA	NA	NA	NA	NA	NA	NA
AC8.3	WBGene00007075	AC8.3	NA	NA	NA	NA	NA	NA	NA	NA	NA	NA	NA	NA	NA	NA	NA	NA	NA	NA	NA	NA	NA	NA	NA	NA	NA	NA	NA	NA	NA	NA
AC8.4	WBGene00007076	AC8.4	0.103045	0.788953	-0.0791469	0.918258	-0.048806	0.99647	0.093994	0.880628	NA	NA	0.115255	0.999915	0.0494245	0.970498	0.0576376	0.991595	0.0677109	0.962589	-0.324059	0.729305	0.0207897	0.985395	0.127739	0.883261	NA	NA	-0.0189997	0.991165	0.1781	0.929654
AC8.7	WBGene00007079	AC8.7	NA	NA	0.0640379	0.910933	NA	NA	NA	NA	0.270722	0.792078	-0.126005	0.999915	0.0277576	0.970498	NA	NA	NA	NA	NA	NA	NA	NA	0.168934	0.777262	NA	NA	NA	NA	NA	NA
AH10.1	WBGene00007082	acs-10	2.40077	1.35e-05	-0.0827948	0.918258	0.520413	0.99647	-0.749372	0.366311	-3.17742	NA	-0.108251	0.999915	0.104039	0.970498	-0.213823	0.991595	-1.3156	0.724355	0.355684	NA	0.0310936	0.986108	-0.125256	0.883261	0.238739	0.857797	-0.106808	0.967289	-0.157252	0.929654
AH10.2	WBGene00007083	AH10.2	0.980569	0.00191898	-0.127911	0.933899	0.193145	0.99647	NA	NA	0.119284	0.860496	0.588797	0.999915	NA	NA	-0.0205453	0.99809	-0.267201	0.958392	-1.72407	0.000528815	0.0862864	0.952244	-0.0188164	0.975143	NA	NA	0.213454	0.904127	0.0286625	0.985319
AH10.3	WBGene00007084	AH10.3	-0.121969	0.895188	0.331258	0.860099	-0.451486	0.99647	0.0697819	0.977951	-0.152911	0.838251	-0.128149	0.999915	-0.157752	0.970498	-0.373694	0.991595	-0.0935402	0.978967	2.77252	0.00159232	0.0338891	0.976994	-0.301447	0.698137	-0.313039	0.850457	-0.0535966	0.978582	-0.529892	0.896963
AH10.4	WBGene00007085	AH10.4	-0.202262	0.650735	0.0368119	0.918258	0.602267	0.99647	0.00435867	0.997454	0.281418	0.784888	NA	NA	-0.0341095	0.970498	NA	NA	-0.263811	0.962589	NA	NA	-0.183735	0.856266	-0.0343842	0.975435	-0.109839	0.918941	0.104122	0.964064	0.19965	0.929654
AH6.1	WBGene00001528	gcy-1	NA	NA	-0.487589	0.670274	1.15017	0.99647	0.0205002	0.981338	-0.787744	0.326055	-0.0533734	0.999915	0.0722749	0.953082	-0.563969	0.991595	-1.26572	0.72266	1.34811	0.206432	0.194784	0.864317	-0.125249	0.88592	-0.208139	0.803924	0.342703	0.800686	-0.30506	0.929654
AH6.10	WBGene00005032	sra-6	NA	NA	-0.265808	0.835441	-0.971945	0.99647	0.138346	0.905882	0.119284	0.860496	0.177789	0.999915	-0.190633	0.958428	-0.335393	0.991595	1.46846	0.665442	NA	NA	0.193696	0.892998	-0.16612	0.891607	0.290798	0.789492	-0.153702	0.923472	-0.224562	0.929654
AH6.11	WBGene00005033	sra-7	NA	NA	-0.202148	0.880735	-0.0935032	0.99647	0.093994	0.880628	NA	NA	0.132575	0.999915	-0.116545	0.960082	NA	NA	0.240065	0.935186	1.25928	0.241175	0.184368	0.83853	-0.079908	0.88592	NA	NA	-0.0916623	0.887815	-0.127704	0.929654
AH6.12	WBGene00005034	sra-8	NA	NA	NA	NA	0.560406	0.99647	NA	NA	-0.135865	0.780253	0.0872116	0.999915	NA	NA	NA	NA	-0.869927	0.838692	NA	NA	0.0602302	0.892808	NA	NA	NA	NA	NA	NA	NA	NA
AH6.14	WBGene00005035	sra-9	0.103045	0.788953	-0.151241	0.880735	0.0147758	0.99647	NA	NA	-0.101143	0.803818	NA	NA	-0.060105	0.953093	NA	NA	0.45637	0.914044	-0.147295	0.815713	NA	NA	-0.0658898	0.874714	0.122048	0.886105	NA	NA	0.0003054	0.999579
AH6.2	WBGene00007080	sfxn-1.1	0.348997	0.680509	NA	NA	0.523281	0.99647	-0.147609	0.880628	-2.63614	2.41e-36	0.00230118	0.999915	0.0377729	0.982768	-0.178067	0.991595	-0.719669	0.863879	-0.505451	0.712208	0.0884095	0.919194	0.0836852	0.883261	0.0260965	0.9752	-0.0597449	0.976028	0.272753	0.929654
AH6.3	WBGene00007081	AH6.3	0.681828	0.347243	-0.0577037	0.931882	1.56465	0.99647	-0.529153	0.637503	-2.74388	NA	NA	NA	0.0277576	0.970498	NA	NA	-1.68287	0.532492	0.40476	0.79088	-0.260305	0.790112	0.104163	0.847696	0.065011	0.918941	-0.265762	0.841716	NA	NA
AH6.4	WBGene00005027	sra-1	0.341523	0.748128	-0.542872	0.731351	0.020332	0.99647	0.0871891	0.912994	-0.142848	0.77664	-0.125941	0.999915	NA	NA	0.296161	0.991595	-0.0493696	0.972959	-1.17729	0.308638	-0.164195	0.894046	-0.196695	0.796654	0.130417	0.918941	-0.331669	0.841716	-0.0854543	0.964015
AH6.5	WBGene00003231	mex-6	0.197952	0.650735	-0.287216	0.880735	0.645411	0.99647	-0.844539	0.269689	0.935048	8.09e-12	0.248031	0.999915	0.331855	0.953082	0.019949	0.99809	-0.128519	0.965836	-0.776123	0.053229	0.387051	0.688494	-0.22314	0.783565	-0.0315209	0.987976	0.296653	0.855865	0.541432	0.866621
AH6.6	WBGene00005028	sra-2	NA	NA	-0.151241	0.880735	NA	NA	NA	NA	NA	NA	NA	NA	0.0722749	0.953082	NA	NA	0.0493096	0.965759	NA	NA	NA	NA	NA	NA	NA	NA	NA	NA	0.0920665	0.929654
AH6.7	WBGene00005029	sra-3	NA	NA	NA	NA	-0.0459549	0.99647	NA	NA	-0.00847585	0.993881	-0.0605607	0.999915	-0.0246166	0.996868	-0.218019	0.991595	-0.598675	0.87407	NA	NA	0.329942	0.730757	-0.0402635	0.965032	-0.186321	0.891979	0.0339109	0.968433	-0.167137	0.929654
AH6.8	WBGene00005030	sra-4	NA	NA	NA	NA	0.558926	0.99647	NA	NA	-0.31131	0.64238	0.187364	0.999915	0.515265	0.590271	0.0312084	0.991595	-0.878463	0.865974	0.668115	0.539635	0.0739874	0.91232	-0.176734	0.883261	0.244942	0.886105	0.0268523	0.980096	-0.131355	0.951412
AH9.1	WBGene00014998	AH9.1	0.495585	0.538307	-0.0920559	0.951608	0.640895	0.99647	-0.000441689	0.999749	0.283902	0.665956	0.28233	0.999915	0.44535	0.772503	0.0532579	0.992731	-0.142208	0.965669	-0.489952	0.61899	0.919143	0.0929632	0.344367	0.703356	0.0866255	0.962377	0.352493	0.834315	-0.263399	0.929654
AH9.2	WBGene00000797	crn-4	0.374707	0.0131274	-0.316617	0.88541	0.531525	0.99647	0.325009	0.880628	0.765785	0.00506617	0.457318	0.999915	1.10052	0.010857	-0.540886	0.991595	0.96947	0.681198	-0.523065	0.110776	0.202277	0.856941	1.07128	0.00164626	0.00226073	0.998722	0.0692074	0.978582	0.603104	0.776953
AH9.3	WBGene00014999	AH9.3	0.0597448	0.817298	0.0683769	0.918258	-0.171785	0.99647	-0.166892	0.880628	0.353034	0.0608049	0.149394	0.999915	0.415855	0.333578	-0.271245	0.991595	0.19004	0.957494	0.623181	0.0149481	-0.0343478	0.971407	0.48897	0.107891	0.138737	0.918941	0.0216374	0.98836	0.298288	0.929654
AH9.4	WBGene00015000	AH9.4	0.502461	0.563633	-0.0198725	0.990996	0.0695393	0.99647	-0.0616936	0.976672	-0.911763	0.296766	0.163625	0.999915	-0.0290505	0.998077	0.075681	0.991595	0.544214	0.892928	-0.457013	0.759745	0.15586	0.902719	0.611075	0.247887	0.458209	0.753208	0.170495	0.926749	-0.0308578	0.99415
AH9.6	WBGene00044701	AH9.6	NA	NA	0.900959	0.489196	-0.734094	0.99647	-0.186782	0.886946	-1.18958	0.0151302	0.0524839	0.999915	0.223055	0.953082	0.0816314	0.992731	1.11157	0.544836	1.57858	0.130865	0.531372	0.63702	0.398438	0.310666	0.00457646	0.998312	0.285333	0.879329	-0.103693	0.943571
AH9.7	WBGene00175029	AH9.7	0.0270365	0.974649	0.109028	0.934648	0.0126154	0.999064	-0.00484403	0.998773	-1.08371	0.162002	0.65102	0.999915	0.564402	0.6561	0.0317207	0.99809	1.87704	0.310304	0.620629	0.506905	0.00164981	0.998598	0.634227	0.279689	0.442586	0.770448	0.298847	0.841716	-0.422006	0.929654
B0001.1	WBGene00003010	lin-24	-0.221434	0.34547	0.416863	0.480153	-0.273445	0.99647	-0.0437324	0.952558	0.625504	2.61e-09	-0.0681236	0.999915	-0.00793587	0.998077	0.35552	0.991595	0.189691	0.88032	-0.502251	0.167497	0.167763	0.864279	0.111639	0.857634	-0.0242708	0.983527	0.0936615	0.924886	0.0455826	0.98444
B0001.2	WBGene00007087	B0001.2	0.093376	0.839049	-0.273565	0.690991	0.411724	0.99647	-0.036042	0.981179	0.324228	0.145976	0.203609	0.999915	0.180822	0.953082	-0.165967	0.991595	-0.0104846	0.994828	0.676523	0.167884	-0.00350633	0.99661	0.117557	0.85243	-0.148992	0.905649	-0.112004	0.887815	0.164163	0.929654
B0001.3	WBGene00007088	B0001.3	-0.294906	0.010375	-0.19842	0.732589	-0.238927	0.99647	-0.00534727	0.996751	0.409717	0.000281339	-0.0639995	0.999915	0.0191456	0.997736	-0.0963883	0.991595	0.145299	0.940969	-0.182828	0.382668	-0.306237	0.602069	-0.0792391	0.873778	-1.28e-05	0.999931	-0.183133	0.841716	-0.170174	0.929654
B0001.4	WBGene00007089	B0001.4	-0.235414	0.142041	-0.129781	0.848882	0.169619	0.99647	-0.0975658	0.880628	0.298368	0.00638239	0.00937358	0.999915	-0.186699	0.779001	0.0360575	0.992731	-0.0496103	0.980487	-0.246494	0.581016	0.136497	0.894046	-0.227325	0.264289	0.0670275	0.92539	0.217024	0.887386	-0.0920869	0.929654
B0001.5	WBGene00007090	B0001.5	-0.0830708	0.73817	-0.0535073	0.918258	-0.0991797	0.99647	0.121293	0.880628	0.231693	0.0898252	-0.095038	0.999915	-0.00691525	0.998468	0.155031	0.991595	-0.0409608	0.972533	-0.486324	0.0222148	-0.0961866	0.896833	-0.181914	0.643126	-0.112704	0.901396	-0.0298	0.980325	0.0452319	0.97602
B0001.6	WBGene00007091	B0001.6	0.0965727	0.625989	0.00949365	0.973813	0.333342	0.99647	-0.0256668	0.977483	-0.249113	0.0726031	-0.0970422	0.999915	-0.143745	0.832896	0.0839892	0.991595	0.258342	0.801022	0.434446	0.0233046	-0.135008	0.852709	-0.116917	0.836777	-0.605836	0.00019373	0.0157321	0.989718	-0.291048	0.689131
B0001.7	WBGene00007092	B0001.7	0.203089	0.492996	-0.0240688	0.971107	0.525201	0.99647	0.160815	0.880628	0.637666	4.68e-07	0.217227	0.999915	-0.0658833	0.986796	0.12575	0.991595	0.25723	0.934188	-0.488522	0.345367	0.17792	0.888431	0.0597975	0.927843	-0.118026	0.918941	0.0508778	0.979805	0.487473	0.689131
B0001.8	WBGene00007093	B0001.8	-0.0246865	0.920001	-0.294365	0.674994	0.408893	0.99647	0.273392	0.821659	0.400411	0.071725	0.0660685	0.999915	-0.146745	0.953082	-0.197853	0.991595	-0.332361	0.878745	-0.122526	0.815713	-0.255302	0.738184	-0.15894	0.675246	-0.0362335	0.970817	-0.383219	0.446716	-0.105453	0.929654
B0019.1	WBGene00000138	amx-2	-2.24157	2.23e-08	-0.297697	0.851287	0.21736	0.99647	0.0303469	0.981338	-0.0792006	NA	-0.355742	0.999915	-0.0677336	0.982227	0.0791981	0.992731	-0.0787013	0.965836	1.08639	0.186063	-0.145147	0.890162	-0.26236	0.661303	0.296182	0.744342	-0.0794569	0.918076	-0.399917	0.896963
B0019.2	WBGene00007094	B0019.2	0.285587	0.0715251	-0.0476684	0.946809	-0.00267869	0.999803	0.159384	0.880628	0.672063	2.98e-07	0.0344308	0.999915	3.84e-05	0.999874	-0.0765401	0.992731	0.140857	0.962589	-0.512043	0.0332318	-0.113298	0.894679	-0.130207	0.831061	-0.131843	0.901678	-0.142495	0.906416	-0.00651922	0.997659
B0024.1	WBGene00000722	col-149	-0.202062	0.837789	-0.703309	0.581038	0.0673208	NA	0.232393	NA	0.873062	NA	0.224791	0.999915	-0.708053	NA	-0.437447	0.991595	0.0800832	NA	0.607414	0.69315	-0.235013	0.884465	0.100063	0.935853	-0.851488	0.213132	0.148991	0.939864	0.115763	0.974104
B0024.10	WBGene00007100	B0024.10	-0.105042	0.650735	-0.218353	0.672106	0.4588	0.99647	-0.155422	0.880628	0.181763	0.226416	0.11274	0.999915	-0.130432	0.953082	-0.343927	0.991595	-0.534135	0.782805	0.415973	0.0438468	-0.279384	0.749612	-0.0277275	0.968252	0.171799	0.82013	-0.223754	0.841716	0.119438	0.929654
B0024.11	WBGene00007101	B0024.11	-0.0842711	0.577847	-0.0805083	0.918258	0.000147095	0.999975	0.398875	0.341212	0.50679	0.0027388	0.0844745	0.999915	-0.140128	0.953082	0.239089	0.991595	0.0126855	0.99269	-0.168235	0.79105	-0.154387	0.892808	-0.119947	0.849629	-0.11362	0.916359	-0.246935	0.765083	0.0283828	0.985319
B0024.12	WBGene00001646	gna-1	-1.15476	0.000725567	-0.357954	0.622819	-0.131231	0.99647	-0.221148	0.880628	-0.483697	0.0940924	-0.0316167	0.999915	-0.0512783	0.991347	-0.0605601	0.992731	-0.530207	0.845118	-0.027995	0.961336	-0.521542	0.18774	-0.119388	0.849629	-0.287777	0.766258	-0.232666	0.803852	0.0643348	0.96772
B0024.13	WBGene00007102	B0024.13	-0.0632388	0.875349	-0.248861	0.819884	-0.274782	0.99647	-0.264059	0.742796	0.332945	0.00888298	0.0206157	0.999915	-0.00707634	0.998468	0.20107	NA	-0.106824	0.96485	-1.27988	0.00968967	0.329773	0.687055	-0.0215527	0.975835	0.072778	0.942121	0.255342	0.847068	-0.14913	0.929654
B0024.14	WBGene00007103	crm-1	-0.305064	0.605453	-0.032377	0.943586	0.174126	0.99647	0.131095	0.880628	-0.204737	0.17539	-0.222529	0.999915	-0.11762	0.953082	0.00647887	0.999731	0.175518	0.880899	0.243658	0.770072	-0.182778	0.819476	0.210581	0.587763	0.0859946	0.932486	-0.0959228	0.924886	0.0652203	0.969742
B0024.15	WBGene00007104	B0024.15	-0.202262	0.650735	-0.302593	0.88541	0.526121	0.99647	-0.182875	0.906148	-1.07501	0.103129	0.138935	0.999915	0.150773	0.970498	0.24845	0.991595	-0.405503	0.904275	0.351227	0.69315	0.5861	0.604155	-0.0335181	0.982944	0.00352644	0.998312	0.275701	0.887815	-0.150992	0.954922
B0024.2	WBGene00000723	col-150	-0.265972	0.713833	0.0695981	0.962719	0.266178	0.99647	-0.167113	NA	0.587908	NA	0.103663	0.999915	-0.306323	NA	-0.154839	0.991595	0.148082	0.965836	0.690558	0.621303	0.183502	0.894046	-0.485588	0.320354	0.123384	0.940824	0.0496159	0.980096	-0.590797	0.863014
B0024.3	WBGene00007096	B0024.3	-0.364364	0.53265	-0.0765356	0.954745	0.122196	0.99647	-0.0167093	0.994067	-0.768365	0.175451	0.153059	0.999915	-0.105518	0.980082	-0.220081	0.991595	-0.0672004	0.978819	-0.000957116	0.999588	-0.0234293	0.988419	-0.0818452	0.942501	-0.199301	0.918941	-0.0561672	0.978817	-0.117407	0.97004
B0024.4	WBGene00007097	B0024.4	NA	NA	-0.305783	0.88541	-0.862943	0.99647	-0.492677	NA	0.312406	NA	0.403906	0.999915	0.86081	NA	-0.0250049	0.993685	3.40421	1.28408e-05	NA	NA	0.398066	0.78066	2.30718	6.41e-16	-0.0884807	0.954726	0.0059567	0.997147	0.122044	0.971754
B0024.6	WBGene00001533	gcy-6	NA	NA	-0.22216	0.907487	-0.706162	0.99647	0.274668	0.880628	-0.331409	0.757881	-0.21023	0.999915	-0.0585434	0.996464	-0.293679	0.991595	-0.0477455	0.988468	0.809733	0.454413	0.350244	0.81471	0.481003	0.59542	-0.0501008	0.981708	0.225595	0.898317	-0.198517	0.933398
B0024.8	WBGene00000491	che-12	0.256707	0.788953	0.275587	0.859928	0.355434	0.99647	-0.0930396	0.929738	-1.12736	0.00837707	0.00627829	0.999915	0.524794	0.280268	-0.143477	0.991595	0.0987075	0.962589	0.428665	0.7103	0.0929694	0.93299	0.144368	0.826186	0.457542	0.351569	-0.0396405	0.980325	0.0689078	0.975432
B0024.9	WBGene00007099	trx-2	-0.349359	0.00741089	-0.157901	0.88541	0.373162	0.99647	0.292041	0.770938	-0.193182	0.199901	-0.202448	0.999915	-0.15375	0.905992	0.0543879	NA	-0.42733	0.853594	-0.469343	0.422986	-0.554616	0.454259	-0.203397	0.387112	-0.713212	0.00178655	-0.519917	0.428313	0.0534011	0.956222
B0025.1	WBGene00006932	vps-34	-0.0115786	0.97599	-0.284597	0.394911	-0.177031	0.99647	0.151145	0.833291	0.062248	0.759918	-0.0194798	0.999915	-0.0390887	0.973197	0.202525	0.991595	0.306595	0.731917	-0.185847	0.666053	-0.185099	0.759622	-0.0555931	0.917609	-0.271642	0.466864	-0.0994938	0.898317	-0.14711	0.929654
B0025.2	WBGene00000814	csn-2	-0.0708634	0.655691	-0.215853	0.781827	0.0614679	0.99647	0.138579	0.880628	0.245822	0.176788	0.13384	0.999915	-0.0136598	0.998077	0.273826	NA	0.083917	0.962589	-0.579047	NA	-0.321508	0.734816	-0.0923613	0.883261	-0.0979222	0.918941	-0.322503	0.790365	-0.0440855	0.984592
B0025.4	WBGene00015001	B0025.4	-0.238663	0.577379	-0.30711	0.723285	0.22174	0.99647	0.0166604	0.987498	0.635679	0.000804841	0.114048	0.999915	0.136006	0.953082	0.128555	0.991595	0.0550961	0.974774	-0.267041	0.729119	-0.238403	0.788967	0.00755356	0.993956	-0.0626906	0.961243	-0.130336	0.937846	-0.158165	0.929654
B0025.5	WBGene00194700	B0025.5	0.708767	0.425632	-0.0851294	0.942166	0.238673	0.99647	-0.272787	0.880628	-2.40854	NA	0.0140315	0.999915	-0.178755	0.953093	-0.26431	0.991595	-0.308903	0.948293	-1.00484	0.408567	0.101689	0.894046	0.0634819	0.96062	0.0311959	0.987709	0.338549	0.772198	-0.245362	0.929654
B0034.1	WBGene00015002	B0034.1	0.0181466	0.980835	-0.508364	0.803872	0.531603	0.99647	-0.248708	0.880628	0.478729	NA	0.31178	0.999915	-0.0829078	0.986355	-0.496635	0.991595	0.581815	0.750152	1.0227	0.417876	0.702573	0.450432	0.057962	0.965121	0.535966	0.648392	0.392924	0.837615	-0.66731	0.819935
B0034.2	WBGene00015003	B0034.2	NA	NA	NA	NA	NA	NA	NA	NA	NA	NA	NA	NA	0.0277576	0.970498	NA	NA	NA	NA	NA	NA	-0.047403	0.894046	NA	NA	NA	NA	-0.0916623	0.887815	NA	NA
B0034.3	WBGene00000403	casy-1	0.797888	5.53e-05	0.465638	NA	-0.110496	0.99647	-0.0108311	0.985043	-0.811091	1.74e-08	-0.0738223	0.999915	0.123628	0.960317	-0.478299	0.991595	0.0738407	0.958061	0.162009	0.750751	0.556212	0.541567	-0.0618205	0.932282	0.0118257	0.988121	0.35697	0.718854	-0.090961	0.954922
B0034.4	WBGene00015004	B0034.4	NA	NA	0.0499231	0.918258	-0.341244	0.99647	0.376167	0.819882	-2.86456	4.85e-12	-0.0236907	0.999915	0.229993	0.953082	-0.335393	0.991595	0.18576	0.965836	0.831964	0.445043	0.570417	0.625713	-0.190891	0.883261	1.18343	0.0509283	0.345852	0.841716	-0.136579	0.965792
B0034.5	WBGene00015005	B0034.5	0.972694	0.205599	0.210569	0.88541	-0.570278	0.99647	-0.354106	0.880628	-0.479548	0.552429	0.172525	0.999915	0.120895	0.977046	0.373605	0.991595	0.12596	0.970949	-1.33019	0.183148	0.142278	0.917533	-0.0858008	0.950599	-0.160199	0.919072	0.0315666	0.990429	0.0506802	0.989354
B0034.7	WBGene00044394	B0034.7	-0.348533	0.749653	0.30636	0.880735	-0.0618513	0.99647	-0.327313	0.880628	-0.346589	0.60291	-0.207319	0.999915	0.54815	0.646288	0.227251	0.991595	0.0573953	0.986991	1.34293	0.24592	-0.114417	0.912336	0.86866	0.00854303	0.320217	0.808671	-0.074334	0.978582	0.566816	0.689131
B0035.1	WBGene00007105	B0035.1	0.079211	0.594752	0.0113274	0.987463	0.438921	0.99647	-0.198446	0.880628	0.36868	0.000181482	0.0074386	0.999915	-0.209483	0.671349	-0.219148	0.991595	-0.475272	0.502729	-0.210422	0.388714	-0.129679	0.894046	-0.198977	0.523472	-0.285558	0.336463	0.0567776	0.978817	-0.0301088	0.985319
B0035.10	WBGene00001919	his-45	0.127455	0.864849	0.00307752	0.998033	0.225159	0.99647	0.204147	0.88259	0.410436	0.666099	-0.183961	0.999915	0.290773	0.953082	-0.253054	0.991595	-0.319018	0.932234	-0.629779	0.437936	-0.871961	0.256497	-0.14122	0.909245	-0.0672816	0.973007	-1.23671	0.0316491	0.549279	0.906824
B0035.11	WBGene00007110	B0035.11	-0.0267531	0.914926	-0.0968163	0.896346	0.790355	0.99647	0.112114	0.880628	0.375985	0.0425201	0.008175	0.999915	0.00523296	0.998468	-0.459816	0.991595	-0.380069	0.838692	0.402856	0.0696879	-0.373579	0.599156	-0.0284836	0.961032	-0.165396	0.89704	-0.390476	0.421367	0.114703	0.929654
B0035.12	WBGene00007111	B0035.12	0.195267	0.242774	-0.173172	0.809474	0.197059	0.99647	0.214591	0.505147	0.632998	4.9e-10	0.0799148	0.999915	-0.105943	0.953082	-0.368478	0.991595	-0.114572	0.949803	0.110133	0.740861	-0.144209	0.87371	-0.190637	0.463702	-0.201615	0.745383	-0.0507365	0.978582	-0.0445385	0.972339
B0035.13	WBGene00007112	B0035.13	0.211682	0.716185	0.506238	0.801275	-0.028399	0.99647	-0.513697	0.316689	-0.642311	0.0015309	-0.363811	0.999915	-0.485086	0.500145	0.505797	0.991595	-0.117994	0.943629	1.10719	0.378311	0.081557	0.956062	0.71635	0.00146224	0.249166	0.886105	-0.0225338	0.991995	-0.0306996	0.989354
B0035.14	WBGene00001019	dnj-1	-0.120725	0.549843	-0.00912651	0.982115	-0.102744	0.99647	0.0379804	0.944131	0.0241149	0.829861	0.000936182	0.999915	-0.0825674	0.953082	0.374329	0.991595	0.0632795	0.965836	-0.410374	0.252018	-0.0114773	0.990271	-0.251463	0.198469	-0.179463	0.724666	0.11612	0.893639	-0.160947	0.896963
B0035.15	WBGene00007113	B0035.15	-0.387316	0.281074	-0.188268	0.806238	0.670433	0.99647	0.610529	0.204597	0.415424	0.000551352	-0.0448706	0.999915	-0.123674	0.953082	-0.255432	0.991595	-0.18544	0.929293	0.46446	0.21907	-0.27391	0.663945	-0.0711168	0.910514	-0.181805	0.905649	-0.192209	0.73263	0.044358	0.98444
B0035.16	WBGene00007114	B0035.16	-0.477974	0.104102	-0.277095	0.880735	0.605106	0.99647	-0.024309	0.986712	0.336249	0.168718	0.130995	0.999915	0.441772	0.824748	0.0979811	0.992731	-0.652659	0.873253	-0.460468	0.634557	-0.0178374	0.988419	-0.13385	0.883261	-0.434731	0.753208	0.208503	0.870611	-0.245713	0.929654
B0035.18	WBGene00044290	B0035.18	0.0265026	0.949759	0.587622	0.742828	-0.254059	0.99647	-0.996132	0.172536	-0.0842591	0.717937	0.228168	0.999915	0.32537	0.953082	-0.137023	NA	0.062356	0.986669	-1.36005	0.000636119	-0.315735	0.755515	-0.053848	0.959436	-0.339565	0.843953	-0.545381	0.599801	-0.0426389	0.989354
B0035.2	WBGene00001020	dnj-2	-0.517944	0.0346631	-0.169993	0.7687	0.0938546	0.99647	0.26251	0.860191	0.170606	0.411008	-0.164079	0.999915	-0.153021	0.953082	0.236839	0.991595	0.0824338	0.967794	0.200786	0.625854	-0.381473	0.603961	-0.150955	0.771607	-0.0953052	0.918941	-0.283259	0.638735	0.45075	0.630906
B0035.3	WBGene00007106	B0035.3	-0.921897	0.000558977	-0.262439	0.797349	0.241229	0.99647	0.223429	0.840747	0.246057	0.170357	0.0147924	0.999915	-0.251323	0.953082	0.202345	0.991595	-0.100907	0.965111	-0.304739	0.694404	-0.204646	0.787535	-0.177585	0.784473	0.00715038	0.997497	-0.266798	0.805453	0.379892	0.929654
B0035.4	WBGene00007107	pfd-4	-0.291122	0.0589251	-0.0318225	0.953798	0.432918	0.99647	0.321547	0.563005	0.462392	0.000555753	0.0372232	0.999915	-0.143262	0.953082	0.142978	0.991595	-0.323457	0.848498	-0.512993	0.342769	-0.45537	0.608951	-0.115588	0.826186	-0.168826	0.88439	-0.61251	0.239041	0.0654694	0.939032
B0035.5	WBGene00007108	gspd-1	-0.0947122	0.652222	0.0559889	0.920757	-0.0114503	0.998896	0.289883	0.304626	0.220998	0.252724	0.0232048	0.999915	-0.345689	0.591973	0.583276	0.991595	0.117738	0.960267	-0.373296	0.610536	-0.258569	0.694221	-0.225184	0.643915	-0.17593	0.886782	-0.19805	0.800686	-0.0404392	0.985239
B0035.6	WBGene00007109	B0035.6	0.422136	0.00194471	-0.143269	0.88541	0.271099	0.99647	0.212043	0.880628	0.665661	0.000155258	0.217498	0.999915	-0.247499	0.857822	0.033842	0.993685	0.350871	0.889148	-0.367045	0.492623	-0.0256829	0.984152	-0.173534	0.662585	-0.12144	0.905649	-0.182809	0.870356	0.290019	0.905168
B0035.7	WBGene00001921	his-47	0.422029	NA	0.0368119	0.918258	NA	NA	0.0244732	0.981338	-0.113289	0.795537	0.470674	0.999915	-0.0341095	0.970498	0.154236	0.991595	NA	NA	-1.3949	0.211529	-0.293047	0.765241	0.0392175	0.963662	0.00372936	0.998312	-0.0858254	0.972866	0.129507	0.933949
B0035.8	WBGene00001922	his-48	0.332599	0.602836	-0.678844	0.681757	-0.0990515	0.99647	-0.296012	0.880628	0.592359	0.194934	-0.391644	0.999915	-0.0659792	0.994609	0.115273	0.992731	0.621494	0.891525	2.04341	0.00189785	-0.0382427	0.982276	0.128519	0.908856	0.256019	0.905649	-0.206766	0.904407	0.25756	0.929654
B0035.9	WBGene00001920	his-46	NA	NA	NA	NA	NA	NA	NA	NA	NA	NA	NA	NA	NA	NA	NA	NA	NA	NA	NA	NA	NA	NA	NA	NA	NA	NA	NA	NA	NA	NA
B0041.1	WBGene00015006	B0041.1	0.571112	0.554983	-0.0858354	0.88541	0.708862	0.99647	0.0280526	0.981338	-2.643	1.46e-09	-0.0448211	0.999915	-0.0566435	0.982227	-0.178067	0.991595	-0.789199	0.853463	-0.877647	0.524342	-0.15804	0.894046	0.137037	0.819949	-0.0673319	0.918941	-0.251763	0.880669	NA	NA
B0041.2	WBGene00015007	ain-2	0.254666	0.0417169	-0.131108	0.867908	-0.023333	0.99647	0.041056	0.909337	0.248892	0.00123632	-0.0109288	0.999915	0.0348991	0.993744	-0.113643	0.991595	-0.0386644	0.965836	-0.174282	0.568387	0.260025	0.847317	-0.23121	0.574114	-0.171359	0.656522	0.339652	0.841716	-0.0155481	0.994799
B0041.3	WBGene00015008	B0041.3	-0.6751	9.45e-06	0.200236	0.867908	-0.0628594	0.99647	-0.385888	0.82997	0.0280208	0.931784	-0.11877	0.999915	-0.100186	0.970563	0.440216	NA	-0.766085	0.845118	-1.53368	0.000118315	-0.050173	0.953252	-0.20518	0.783565	-0.2183	0.86309	-0.121396	0.898317	-0.105157	0.949691
B0041.4	WBGene00004415	rpl-4	0.183758	0.578322	0.306996	0.464613	-0.3366	0.99647	0.149496	0.880628	0.355869	0.000105139	-0.15585	0.999915	-0.149046	0.953082	-0.386479	0.991595	-0.134629	0.948293	-0.113636	0.842208	-0.346393	0.677443	-0.0767941	0.869101	-0.305745	0.359503	-0.16306	0.901826	0.257957	0.690519
B0041.5	WBGene00015009	B0041.5	-0.0380908	0.919991	-0.0840652	0.880735	0.102564	0.99647	0.205824	0.784065	-0.0567685	0.803818	-0.0609444	0.999915	-0.056355	0.98041	0.403082	0.991595	-0.282111	0.88032	-0.712201	0.155747	-0.0186202	0.98004	-0.00469714	0.994023	-0.0442395	0.955537	0.0421724	0.967503	0.0358702	0.986845
B0041.6	WBGene00015010	ptps-1	-0.390523	0.278248	-0.479546	0.529147	0.811167	0.99647	0.0864176	0.951699	0.217726	0.353124	-0.0841633	0.999915	-0.0430054	0.996463	0.567424	0.991595	-0.565722	0.866669	-0.524201	0.368717	-0.234717	0.809809	-0.410787	0.288724	-0.28456	0.821191	-0.27214	0.800686	-0.029926	0.989354
B0041.7	WBGene00006961	xnp-1	0.296351	0.0704546	-0.14689	0.819671	0.0957822	0.99647	-0.0191798	0.978287	0.167788	0.14725	0.0155766	0.999915	-0.0357239	0.990778	-0.567524	0.991595	-0.113131	0.954479	1.05415	5.74669e-08	-0.167231	0.882855	-0.19898	0.228201	-0.271416	0.275082	-0.0807193	0.97104	-0.167132	0.929654
B0041.8	WBGene00015011	B0041.8	-0.567321	3.79e-05	-0.256881	0.853591	0.11984	0.99647	0.0293889	0.981338	0.543212	0.0199156	0.247028	0.999915	-0.0501196	0.99038	0.037612	0.994651	-0.208333	0.944523	-0.234406	0.696929	-0.222628	0.84803	0.0976394	0.883261	0.12859	0.918941	-0.30553	0.672547	0.313181	0.929654
B0047.1	WBGene00015012	bath-20	0.676363	0.36528	0.281077	0.88541	1.39275	0.99647	0.329289	0.771492	0.158834	0.795537	-0.319976	0.999915	-0.0595615	0.995691	0.684855	0.991595	-0.718934	0.88032	-0.990188	0.405586	0.174276	0.894046	0.508203	0.583013	0.0285125	0.988097	-0.208303	0.905015	0.256356	0.929654
B0047.2	WBGene00015013	btb-3	0.226775	0.815221	0.118887	0.942166	-0.0926919	0.99647	-0.0222648	0.989474	0.0501947	0.924509	0.361593	0.999915	0.0678005	0.994741	-0.482925	0.991595	0.483828	0.916429	1.04386	0.375429	-0.00564962	0.99661	-0.191031	0.883261	0.27538	0.905162	-0.143065	0.951268	-0.0107032	0.998304
B0047.3	WBGene00015014	bath-24	-0.0505013	0.953596	0.893844	0.487268	0.120757	0.99647	0.248641	0.880628	0.121176	0.795537	-0.169431	0.999915	0.321525	0.953082	-0.764811	0.991595	0.171599	0.965836	0.349333	0.729119	0.102432	0.94161	0.307592	0.748637	-0.14048	0.926549	-0.364897	0.841716	-0.00938406	0.998307
B0047.4	WBGene00015015	math-1	0.118115	0.788953	-0.0448822	0.943586	NA	NA	NA	NA	0.181078	0.820491	-0.0698923	0.999915	0.067957	0.953082	NA	NA	NA	NA	-0.173463	0.815713	0.03122	0.962622	0.0556137	0.883261	0.0356982	0.918941	-0.0973283	0.887815	NA	NA
B0198.1	WBGene00006646	tsp-20	-1.46845	0.000438117	0.0102986	0.991063	0.519186	0.99647	0.691322	0.459534	-0.124553	0.789237	0.414275	0.999915	0.203076	0.953082	1.3244	0.991595	-0.326442	0.928676	0.572326	0.611334	0.919215	0.0667206	0.382823	0.597764	0.448169	0.541083	0.696191	0.0166025	0.140515	0.948123
B0198.2	WBGene00007115	B0198.2	0.971876	0.213949	1.05161	0.370184	-0.912483	0.99647	0.0264948	0.983109	-0.147401	0.713715	0.316551	0.999915	0.247269	0.953082	-0.553897	0.991595	0.716073	0.822734	-0.0284089	0.984615	0.828857	0.316157	0.316777	0.423661	-0.0296479	0.987722	0.42984	0.785698	-0.0356972	0.985239
B0198.3	WBGene00007116	B0198.3	-2.41298	8.98e-09	0.0882765	0.891044	-0.535308	0.99647	0.216802	0.880628	-0.297954	0.456952	0.330072	0.999915	0.495834	0.095617	0.772141	0.991595	0.442053	0.853463	2.95322	0.000124119	0.71607	0.111579	0.549324	0.00018419	0.252352	0.798554	0.532766	0.187486	0.15036	0.929654
B0205.1	WBGene00015017	B0205.1	0.270478	0.139437	-0.280128	0.823931	0.0920678	0.99647	0.34232	0.550749	0.336594	0.0885179	0.150444	0.999915	-0.0678182	0.98358	0.115109	0.991595	0.100249	0.965111	-0.301652	0.599218	-0.219697	0.834598	-0.147155	0.763307	-0.22063	0.77792	-0.112294	0.951645	0.108805	0.933949
B0205.10	WBGene00015024	B0205.10	2.5678	1.94e-05	-0.144656	0.904257	0.87647	0.99647	-0.413887	NA	-3.04771	NA	-0.000848245	0.999915	-0.00514681	0.998468	-0.136878	0.991595	-0.782519	0.87407	0.358732	NA	-0.104682	0.90731	-0.0633316	0.953849	-0.255377	0.848362	-0.16793	0.910359	0.0770955	0.980606
B0205.11	WBGene00015025	B0205.11	-0.324891	0.060021	-0.0234465	0.965258	0.456833	0.99647	0.513134	0.00279699	0.328718	0.0017107	0.0594245	0.999915	0.160759	0.671692	0.341296	0.991595	-0.324557	0.813269	-0.547749	0.236676	-0.168846	0.830403	-0.0218926	0.965015	0.0376816	0.961228	-0.0916088	0.93689	0.174057	0.929654
B0205.12	WBGene00044413	B0205.12	-0.394668	0.231526	-0.263617	0.681642	-0.232075	0.99647	0.174364	0.880628	-0.0518051	0.866498	-0.232668	0.999915	-0.198365	0.953093	-0.0706311	0.992731	-0.659024	0.863879	-0.641927	0.303555	-0.116243	0.912871	-0.342113	0.4965	-0.609273	0.33958	0.083644	0.978582	-0.125856	0.939768
B0205.13	WBGene00044644	B0205.13	-0.15439	0.846776	-0.137641	0.918258	-0.540537	0.99647	0.681555	0.585543	-1.21072	0.00062924	-0.179682	0.999915	0.580587	0.564332	NA	NA	1.08519	NA	-0.43764	0.69315	-0.284467	0.854718	0.999242	0.00423488	1.7189	1.1e-08	-0.854583	0.316233	0.084288	0.98444
B0205.14	WBGene00044646	B0205.14	-0.202262	0.650735	-0.0966546	0.88541	0.13102	0.99647	0.727369	0.399976	-1.46449	0.0175121	-0.0698923	0.999915	1.00728	0.103073	0.1078	0.991595	0.707936	0.884962	0.809733	0.454413	0.232348	0.840254	0.80108	0.204581	0.770929	0.347583	-0.0578855	0.976729	0.443592	0.929654
B0205.2	WBGene00015018	srz-85	NA	NA	NA	NA	0.388103	0.99647	0.126614	0.880628	-0.471195	0.657418	0.0751678	0.999915	0.0407015	0.996868	-0.199771	0.991595	-0.31135	0.950581	NA	NA	0.0365005	0.954008	-0.200184	0.879843	0.0604162	0.967044	0.0385748	0.978582	-0.231895	0.929654
B0205.3	WBGene00004466	rpn-10	0.301247	0.00929866	-0.0217922	0.972981	-0.000107783	0.999975	-0.0712183	0.898787	-0.0982571	0.63055	0.0446021	0.999915	-0.0826332	0.970498	-0.458828	0.991595	0.0162321	0.989507	0.189193	0.7103	-0.210447	0.810651	-0.109007	0.878172	0.0103325	0.993685	-0.244327	0.745128	0.228336	0.929654
B0205.4	WBGene00015019	B0205.4	-0.689548	0.412122	-0.104367	0.918258	0.824055	0.99647	0.249551	0.880628	0.109934	0.916881	-0.305413	0.999915	-0.355168	0.953082	0.863358	0.991595	-0.557585	0.902594	1.36758	0.237367	0.0867497	0.926476	0.292102	0.765961	-0.378897	0.830306	0.189338	0.879598	0.288002	0.929654
B0205.5	WBGene00015020	B0205.5	0.103045	0.788953	-0.29812	0.848882	NA	NA	NA	NA	-0.00135705	0.999379	-0.117332	0.999915	0.0712783	0.97273	0.0406116	0.991595	NA	NA	-0.147295	0.815713	-0.20041	0.788967	-0.202801	0.703164	NA	NA	-0.0781708	0.968476	-0.0821921	0.956727
B0205.6	WBGene00015021	B0205.6	-0.2181	0.33881	0.0126435	0.978305	0.28131	0.99647	0.520367	0.154932	0.166127	0.424418	-0.0275618	0.999915	-0.0163504	0.998077	0.00645621	0.999731	-0.138093	0.948293	-0.222775	0.650033	-0.27791	0.768713	0.0893844	0.788867	-0.0805316	0.918941	-0.21881	0.823549	0.180597	0.909143
B0205.7	WBGene00002191	kin-3	0.410028	4.99e-06	-0.125987	0.826945	-0.13024	0.99647	-0.116376	0.880628	0.136472	0.158521	0.0683018	0.999915	-0.0213686	0.996868	-0.0959378	0.991595	0.0540041	0.965111	-0.551645	0.000932048	0.296711	0.824941	-0.275681	0.146068	0.0190829	0.977301	0.344037	0.841716	-0.117438	0.929654
B0205.8	WBGene00015022	B0205.8	-0.414346	0.189203	0.0330253	0.967973	0.394725	0.99647	0.154017	0.880628	0.437052	0.00178104	0.0236408	0.999915	0.0315873	0.996868	-0.473287	0.991595	-0.281724	0.877562	0.16014	0.729305	-0.610902	0.362056	-0.0394026	0.9671	-0.550998	0.302938	-0.464308	0.616535	0.0338646	0.989354
B0205.9	WBGene00015023	B0205.9	0.255027	0.325771	-0.221295	0.714437	0.242217	0.99647	0.00540871	0.997454	0.536922	0.0100857	0.0678697	0.999915	-0.343269	0.6561	-0.119408	0.991595	-0.111585	0.965759	-0.121801	0.826129	-0.286446	0.708981	-0.0032052	0.996656	-0.0954643	0.918941	-0.282038	0.7106	0.0597663	0.97546
B0207.1	WBGene00015026	B0207.1	0.458354	0.528765	0.18882	0.880735	0.917045	0.99647	-0.374858	0.742828	-2.5921	NA	-0.0576077	0.999915	-0.0691362	0.974262	-0.261316	0.991595	-1.06252	0.823046	-0.693975	0.564373	0.000740592	0.999208	0.332797	0.712772	0.112441	0.894264	-0.108766	0.955575	-0.141728	0.929654
B0207.10	WBGene00015033	B0207.10	NA	NA	0.0829393	0.891239	0.886298	0.99647	-0.0636905	0.981338	-0.490772	0.505424	0.000647096	0.999915	0.410389	0.920389	-0.112962	0.991595	-0.921126	0.853463	NA	NA	0.00721327	0.99661	-0.56446	0.363668	0.189336	0.918941	-0.0484378	0.980559	-0.0400192	0.991214
B0207.11	WBGene00015034	B0207.11	0.106239	0.788953	0.0396859	0.918258	-0.0155033	0.99647	NA	NA	-2.93158	2.35e-36	NA	NA	NA	NA	0.0312084	0.991595	0.0708014	0.965836	-0.152397	0.815713	-0.00403985	0.995228	-0.112325	0.826186	-0.0473481	0.918941	-0.097864	0.887815	-0.110924	0.929654
B0207.12	WBGene00000232	avr-14	0.216648	0.813859	0.192854	0.896123	0.323081	0.99647	0.435655	0.698056	-0.480963	0.315537	0.0120627	0.999915	-0.0426236	0.993035	0.491492	0.991595	0.222815	0.938453	-0.919318	0.371732	0.242165	0.865427	0.0153381	0.986009	-0.0326612	0.981657	0.0452871	0.980671	-0.116832	0.949691
B0207.2	WBGene00015027	B0207.2	0.288382	0.788953	0.477048	0.825777	-0.0394746	0.99647	0.00620681	0.998773	-0.133767	0.860352	0.0641839	0.999915	0.0624493	0.995963	-0.15474	0.991595	0.274821	0.949803	-0.318885	0.815713	0.125976	0.921343	-0.00706376	0.997126	0.720615	0.420597	-0.139342	0.954152	-0.153978	0.954922
B0207.3	WBGene00001676	gpa-14	0.563967	0.556681	-0.50479	0.819671	0.925446	0.99647	-0.0825185	0.974502	-0.54782	0.467585	0.113447	0.999915	-0.199829	0.953093	-0.417237	0.991595	-1.09642	0.602962	0.460951	0.735641	1.14198	0.0208175	-0.0102198	0.993532	-0.132037	0.931288	0.654057	0.558923	-0.215427	0.929654
B0207.4	WBGene00000099	air-2	0.247467	0.0163942	-0.325267	NA	0.237391	0.99647	-0.402188	0.734896	0.178117	0.335836	0.205028	0.999915	0.462844	0.23979	0.14902	0.991595	0.0167043	0.99181	-0.262953	0.59629	-0.147227	0.894046	-0.0343247	0.964282	0.178437	0.903068	-0.0831499	0.973907	0.0922415	0.955708
B0207.5	WBGene00015028	B0207.5	0.554348	0.285977	-0.979265	0.249026	1.64641	0.99647	0.0978825	0.951091	-6.8932	2.45e-136	-0.194461	0.999915	0.398487	0.927293	-0.0685311	0.992731	-2.27808	0.0786877	0.692578	0.13393	-0.437659	0.725598	-0.235237	0.865021	-0.251343	0.905649	-0.0903501	0.978112	-0.313312	0.929654
B0207.6	WBGene00015029	B0207.6	-1.12888	6.23e-13	-0.44876	0.63675	-0.172215	0.99647	0.18614	0.880628	0.586239	0.0164709	0.134844	0.999915	0.129237	0.956975	0.177329	NA	0.39136	0.88835	-0.509457	0.482775	0.073101	0.938677	-0.248174	0.66015	0.117819	0.918941	0.0759318	0.968388	-0.134145	0.937651
B0207.7	WBGene00015030	B0207.7	0.802992	0.271627	-0.0966546	0.88541	0.351429	0.99647	-0.53062	0.640637	-3.38492	NA	NA	NA	0.138273	0.953082	-0.0704341	0.991595	-0.130728	0.968547	-0.74471	0.61167	-0.0797326	0.915693	-0.309784	0.670885	0.0356982	0.918941	-0.0638464	0.973907	-0.197646	0.929654
B0207.8	WBGene00015031	B0207.8	NA	NA	NA	NA	-0.47347	0.99647	NA	NA	NA	NA	NA	NA	NA	NA	NA	NA	NA	NA	NA	NA	NA	NA	NA	NA	NA	NA	NA	NA	NA	NA
B0207.9	WBGene00015032	B0207.9	0.287587	0.650735	NA	NA	0.52785	0.99647	-0.0750667	0.880628	-3.2492	7.07e-48	NA	NA	0.0386986	0.982768	NA	NA	-0.484878	0.900314	-0.43764	0.69315	-0.0234005	0.976883	0.230811	0.69889	0.11392	0.918941	-0.0551589	0.91437	0.0691457	0.929654
B0212.1	WBGene00015035	otpl-1	0.872496	0.057598	0.518619	0.816256	0.448474	0.99647	-0.395384	0.86939	0.520374	0.386824	-0.202746	0.999915	0.874828	0.0195225	-0.217483	0.991595	0.15293	0.965759	-0.453967	0.540667	0.140967	0.903312	-0.486056	0.549032	-0.108708	0.930751	-0.0236389	0.991165	0.0999331	0.980606
B0212.2	WBGene00015036	sre-5	-1.3268	0.0411586	0.0924627	0.92618	0.946381	0.99647	-0.18386	0.880628	-0.453453	0.648297	0.112407	0.999915	-0.187333	0.970498	-0.0704341	0.991595	-0.730811	0.8765	0.31547	0.7103	0.25158	0.865047	-0.371483	0.749382	-0.172145	0.916957	0.0661608	0.978817	-0.103799	0.978891
B0212.3	WBGene00015037	B0212.3	-0.582947	2.85e-06	-0.566401	0.359775	0.591734	0.99647	-0.0854598	0.963888	0.849722	0.0130592	0.258573	0.999915	0.137498	0.970498	0.00609359	0.999731	-0.358815	0.896167	-0.148699	0.668484	-0.19206	0.864244	0.382438	0.514468	-0.620104	0.261002	-0.0370538	0.980671	0.292645	0.929654
B0212.4	WBGene00015038	B0212.4	-0.175662	0.805846	-0.0868829	0.936745	0.178185	0.99647	0.236345	0.880628	-0.916909	1.28e-06	-0.09183	0.999915	0.201984	0.953082	-0.411881	0.991595	-0.161408	0.963581	-0.0292793	0.976922	-0.142838	0.894265	0.0157759	0.990606	0.385692	0.670654	-0.105137	0.964998	0.018006	0.997659
B0212.5	WBGene00003889	osm-9	0.330385	0.699101	0.520764	NA	-0.0266283	0.99647	-0.136684	0.89209	-0.647334	0.0437185	0.000859282	0.999915	0.0338313	0.996868	-0.436409	0.991595	0.0195743	0.990406	0.304924	0.798165	0.240076	0.868656	-0.198642	0.583658	-0.155405	0.918168	0.118848	0.963303	-0.159831	0.929654
B0212.6	WBGene00044111	B0212.6	-0.0320932	0.972154	0.321657	0.88541	0.0757274	0.99647	0.0868424	0.965851	0.758532	0.31673	-0.441232	0.999915	0.343702	0.953082	-0.0939484	0.992731	0.498717	0.924708	1.29858	0.189179	-0.182858	0.894046	-0.364971	0.756294	-0.0806952	0.963252	-0.41361	0.812587	-0.0237358	0.997659
B0213.10	WBGene00015040	cyp-34A5	0.365879	0.605453	-0.748004	0.527542	-0.091661	0.99647	0.0757887	0.976598	-1.42816	0.00296981	0.0682687	0.999915	-0.0642448	0.994332	-0.427317	0.991595	-0.128514	0.967515	-0.548974	0.638935	-0.0881796	0.94898	0.279599	0.810473	0.349849	0.856328	-0.0350174	0.986596	-0.508642	0.926114
B0213.11	WBGene00015041	cyp-34A6	0.10701	0.901187	0.219171	0.897227	1.03504	0.99647	-0.268617	0.880628	-0.466192	0.231888	0.0763173	0.999915	-0.445094	0.884445	0.324702	0.991595	-1.38566	0.652395	-0.0322049	0.983576	0.068813	0.961537	0.771882	0.111398	-0.183022	0.918941	0.313457	0.843383	0.0705796	0.985239
B0213.12	WBGene00015042	cyp-34A7	NA	NA	-0.3866	0.791455	0.954071	0.99647	-0.0690654	0.959666	-1.94287	0.000264386	0.0333274	0.999915	0.219268	0.953082	0.0732978	0.991595	1.43347	0.551038	1.03252	0.342769	0.557374	0.611736	0.493892	0.554591	0.379154	0.832497	0.227931	0.887815	-0.61372	0.873815
B0213.14	WBGene00015043	cyp-34A8	-0.207695	0.650735	0.048097	0.977703	-0.474996	NA	0.338544	0.802671	0.144834	0.536844	0.169348	0.999915	-0.565073	0.376627	-0.216243	0.991595	0.00916522	0.996015	0.27366	0.729305	0.34664	0.816887	-0.102774	0.905596	0.458875	0.534955	0.314124	0.85627	-0.235335	0.929654
B0213.15	WBGene00015044	cyp-34A9	0.126687	0.88395	-0.268663	0.88541	0.427677	0.99647	-0.679439	0.238897	-2.2289	NA	-0.454785	0.999915	-0.440607	0.819383	0.1093	0.992731	-0.812968	0.757138	-0.499344	0.7103	-0.134184	0.910263	0.143429	0.868192	0.659722	0.233806	0.319799	0.841716	-0.260675	0.929654
B0213.16	WBGene00015045	cyp-34A10	NA	NA	NA	NA	0.717043	0.99647	-0.543585	0.754251	-1.6328	0.00122445	-0.126005	0.999915	0.0601376	0.996117	-0.391547	0.991595	-0.260563	0.962589	0.436554	0.668484	0.00648648	0.996308	0.581724	0.337	0.404848	0.808671	0.152385	0.91437	-0.23122	0.929654
B0213.17	WBGene00015046	nlp-34	0.371574	0.650735	-0.260543	0.885052	-0.592742	0.99647	0.0728604	0.966995	-2.66937	NA	0.251374	0.999915	0.744045	NA	-0.36654	0.991595	2.53996	1.01701e-07	-0.315161	0.739906	-0.0899086	0.95158	-0.631988	0.384385	0.317114	0.865579	-0.299402	0.841716	0.144943	0.953621
B0213.2	WBGene00003765	nlp-27	0.0296332	0.975196	-1.17876	0.252338	0.00607117	0.999064	0.0767313	NA	-0.757678	2.28e-05	1.38938	0.000923686	0.00422478	NA	-0.966097	0.991595	0.923961	0.560886	-0.592061	0.69315	1.27226	0.0652387	0.517335	0.302519	0.133916	0.918941	0.444788	0.779497	-0.133467	0.949613
B0213.3	WBGene00003766	nlp-28	-0.202262	0.650735	0.0792734	0.947695	-0.228647	0.99647	0.503444	0.794159	-0.809003	0.0261322	0.554884	0.999915	-0.371901	0.907428	-0.0595236	0.992693	-0.045157	0.988084	1.04353	0.339335	0.583525	0.608322	-0.289	0.786331	0.239049	0.883417	0.497841	0.740514	-0.588619	0.823392
B0213.4	WBGene00003767	nlp-29	-0.532411	0.601109	-0.183728	0.901073	-0.171871	0.99647	0.226626	0.880628	-1.16489	NA	1.11588	0.00932199	0.304449	0.953082	-0.297664	0.991595	0.782476	0.62652	1.57702	0.075212	0.532388	0.547986	-0.366603	0.715374	0.324412	0.620841	0.053373	0.978919	-0.00353728	0.999579
B0213.5	WBGene00003768	nlp-30	-0.607825	0.470507	-0.204563	0.891239	-0.337914	0.99647	-0.266527	0.880628	-1.39636	NA	0.395183	0.999915	0.512652	NA	0.0848769	0.992731	0.487394	0.905646	1.11367	0.358096	0.192344	0.894046	-0.392926	0.724865	0.308172	0.744685	0.0730973	0.978582	0.0484214	0.989354
B0213.6	WBGene00003769	nlp-31	-0.151957	0.773476	-0.486484	0.557094	-0.583801	0.99647	-0.202029	0.697788	-1.46697	NA	0.0077704	0.999915	-0.0532252	0.995963	-0.12182	0.991864	0.8254	0.607573	-0.802235	0.162558	-0.586574	0.374055	-0.193985	0.883261	0.224531	0.766258	-0.671371	0.0642253	0.159024	0.954922
B0213.7	WBGene00006142	str-83	0.164111	0.764525	NA	NA	0.355267	0.99647	0.00435867	0.997454	-0.142848	0.77664	0.0872116	0.999915	0.0713588	0.953082	0.208818	0.991595	-0.423713	0.904847	0.0312579	0.979561	0.193381	0.846344	-0.250526	0.729876	0.0927161	0.905649	0.23172	0.841716	-0.089907	0.961189
B0213.8	WBGene00006141	str-82	0.279226	0.653048	0.0396859	0.918258	0.466078	0.99647	0.101245	0.880628	0.119284	0.860496	NA	NA	-0.0086039	0.998077	-0.0255312	0.992731	-0.924911	0.826985	0.21855	0.86576	NA	NA	0.044956	0.883261	-0.0651573	0.931288	NA	NA	0.184063	0.929654
B0213.9	WBGene00006274	str-247	-0.207695	0.650735	-0.194407	0.88541	-0.165419	0.99647	0.093994	0.880628	-0.0308571	0.975283	NA	NA	0.0722749	0.953082	0.120455	0.991595	-0.830481	0.853463	NA	NA	NA	NA	0.0556137	0.883261	0.0927161	0.905649	NA	NA	0.0930649	0.929654
B0218.1	WBGene00015047	faah-1	0.595581	0.0352882	-0.14387	0.88541	0.0133174	0.99711	-0.24188	0.719576	-0.516894	0.0460344	-0.0666917	0.999915	-0.147674	0.953082	0.257162	0.991595	0.152406	0.904847	-0.298491	0.608608	0.178418	0.894046	0.230512	0.825609	0.266407	0.695935	0.0809895	0.978582	-0.282908	0.929654
B0218.2	WBGene00015048	faah-2	-0.133607	0.788953	-0.112271	0.917788	-0.0732797	NA	0.365316	0.519864	-0.656295	0.0163907	0.108168	0.999915	-0.053955	0.98358	0.432382	0.991595	0.0781866	0.965836	0.387393	0.333074	-0.106067	0.910662	0.140146	0.87038	0.507209	0.250411	-0.170984	0.887815	0.440616	0.929654
B0218.3	WBGene00004055	pmk-1	-0.282822	0.233271	-0.292741	0.572547	-0.423175	0.99647	-0.00285708	0.998773	0.0849625	0.77664	-0.057626	0.999915	-0.145594	0.953082	0.210498	0.991595	0.460347	0.819172	-0.184755	0.687214	0.0173272	0.986831	-0.134458	0.828764	0.302157	0.505715	0.119084	0.887815	-0.0648827	0.974434
B0218.5	WBGene00015049	B0218.5	1.1386	0.107013	0.0880484	0.948358	-0.432394	0.99647	-0.624723	0.65598	-3.38788	1.7e-57	0.0655001	0.999915	0.140217	0.970498	0.0810522	0.991595	0.411805	0.940301	0.103521	0.943287	0.233309	0.892807	-0.0967237	0.946688	0.27929	0.903625	-0.0399351	0.985782	-0.580902	0.896963
B0218.6	WBGene00015050	clec-51	NA	NA	0.0161673	0.983255	-0.208199	0.99647	0.192317	0.880628	-0.858151	0.00482367	0.346534	0.999915	0.16504	0.953082	0.0406116	0.991595	0.111427	0.962589	1.17438	0.27728	0.31715	0.844722	0.305578	0.310666	-0.0492654	0.971146	0.0222665	0.991799	0.163517	0.929654
B0218.7	WBGene00015051	B0218.7	0.940259	0.191853	0.0368119	0.918258	0.767053	0.99647	-0.257325	0.880628	-2.39235	NA	0.187364	0.999915	0.111956	0.953082	NA	NA	-0.90902	0.836609	-1.02938	0.42474	0.138071	0.902237	0.0947437	0.911773	-0.147647	0.905649	0.0787798	0.976792	-0.0978792	0.929654
B0218.8	WBGene00015052	clec-52	0.555799	0.542935	0.38494	0.862799	0.883383	0.99647	-0.0336134	0.981338	0.205475	0.72207	0.161061	0.999915	-0.814051	0.0444479	-0.261057	0.991595	-0.0336791	NA	-1.19755	0.298731	0.701643	0.482855	0.0116315	0.992558	-1.89469	3.38e-10	0.362916	0.841716	0.316777	0.929654
B0222.1	WBGene00015053	B0222.1	-0.293045	0.788953	-0.216946	0.890292	-0.671013	0.99647	-0.243385	0.880628	-0.893544	0.0223387	-0.203067	0.999915	0.119449	0.970498	0.2329	0.991595	0.752777	0.731444	-1.0093	0.429613	0.494429	0.639367	-0.372435	0.404683	0.0445956	0.975028	-0.112989	0.963303	-0.449858	0.885825
B0222.10	WBGene00015058	B0222.10	0.118115	0.788953	-0.614248	0.749516	0.638908	0.99647	-0.62411	0.494691	-7.50979	NA	0.0746519	0.999915	-0.183389	0.948127	0.1078	0.991595	-0.674899	0.880474	0.148998	0.88751	-0.466935	0.678392	0.0597371	0.951503	NA	NA	0.0328983	0.989718	0.0112487	0.997659
B0222.11	WBGene00044582	B0222.11	-0.526625	0.375908	-0.431658	0.853591	-0.242326	0.99647	-0.0860334	0.960211	-0.445356	0.414302	-0.146765	0.999915	0.0408088	0.997736	-0.060831	0.992731	-0.216816	0.962589	0.27366	0.729305	0.0268063	0.98868	-0.802659	0.0642246	-0.0849845	0.954585	-0.202305	0.909908	-0.797908	0.277631
B0222.2	WBGene00015054	B0222.2	NA	NA	NA	NA	0.0341867	0.99647	-0.0430532	0.96982	-0.333262	0.626311	-0.0698923	0.999915	0.40599	0.740063	-0.204118	0.991595	-0.244246	0.958392	0.523026	0.61899	0.0365005	0.954008	-0.351061	0.628215	-0.297313	0.886401	-0.093178	0.887815	0.0517446	0.985319
B0222.3	WBGene00015055	B0222.3	-1.10243	0.137141	0.316144	0.742828	0.662876	0.99647	0.414196	0.822109	-0.205738	0.69094	-0.366065	0.999915	0.573866	0.501867	0.0700489	0.992731	0.219497	0.962589	1.65093	0.120556	-0.477478	0.549124	-0.513943	0.472346	0.0674614	0.962131	0.0259527	0.989718	0.222087	0.929654
B0222.4	WBGene00006418	tag-38	-0.202262	0.650735	0.326613	0.833686	0.590434	0.99647	-0.615511	0.44301	0.0461454	0.944528	-0.0156806	0.999915	0.625938	0.47563	-0.443998	0.991595	0.688791	0.807593	1.45696	0.165328	-0.522292	0.652135	0.109657	0.891657	0.474595	0.450658	-0.327353	0.841716	0.0209785	0.996954
B0222.5	WBGene00015056	B0222.5	0.45682	0.650735	-0.348978	0.883395	-0.912563	0.99647	0.104769	NA	-0.42555	0.091528	0.0800382	0.999915	-0.169494	NA	0.202117	0.991595	0.625277	0.853463	-0.514079	0.706352	0.500984	0.663101	-0.251565	0.828764	0.378048	0.745845	0.318845	0.843383	-0.43893	0.929654
B0222.6	WBGene00000717	col-144	-0.373934	0.723991	0.272215	NA	-0.145978	0.99647	0.360499	0.691989	0.838454	NA	-0.0669975	0.999915	-0.105262	NA	-0.265926	0.991595	-0.0529045	0.965836	2.33186	0.00273095	0.231255	0.891378	-0.24101	0.63407	0.271773	0.880272	0.0603592	0.978817	1.11e-05	0.99999
B0222.7	WBGene00000718	col-145	0.279226	0.653048	-0.0412719	0.980625	-0.244497	0.99647	-0.0109199	NA	0.741345	NA	0.0549062	0.999915	-0.313454	NA	-0.94023	NA	-0.871131	0.828869	2.95472	0.00060781	0.167667	0.902237	-0.674836	0.35419	0.210119	0.918941	0.0165781	0.993788	0.0262874	0.995884
B0222.8	WBGene00000599	col-10	0.18965	0.816186	0.425586	NA	-0.260204	0.99647	0.0898108	NA	0.728957	NA	0.00227854	0.999915	-0.307663	0.953082	-0.642308	0.991595	-0.663319	0.0086113	2.17645	4.61677e-05	0.440962	0.743712	-0.00521549	0.997126	0.264385	0.891295	0.136652	0.957877	-0.305272	0.929654
B0222.9	WBGene00015057	B0222.9	0.917799	0.00388644	-0.233597	0.880735	-0.308928	0.99647	-0.248805	0.861513	-0.574499	1.6e-05	0.0543944	0.999915	-0.215462	0.953082	-0.0386945	0.993685	-0.781359	0.65393	-0.520363	0.367778	-0.102596	0.894046	0.114979	0.886253	-0.0519719	0.957743	-0.0577251	0.978582	-0.0265895	0.995032
B0228.1	WBGene00015059	B0228.1	-0.581221	0.541514	0.17459	0.888655	0.41353	0.99647	0.0719446	NA	-0.528683	0.00214887	0.0924785	0.999915	-0.225755	0.953082	0.64926	0.991595	-0.253106	0.910669	0.123401	0.932059	0.389428	0.545166	-0.318789	0.79858	0.117338	0.936418	0.418914	0.660884	-0.358618	0.929654
B0228.4	WBGene00015061	cpna-2	-0.821966	0.0419782	0.40517	NA	0.0100986	0.998413	0.181125	0.662377	-0.00175745	0.994897	-0.00109841	0.999915	-0.169491	0.953082	-0.24983	NA	-0.112893	0.944523	3.44351	NA	0.247048	0.78448	0.361225	0.0131601	0.18685	0.769885	0.225376	0.843383	-0.154903	0.929654
B0228.5	WBGene00015062	trx-1	-0.726476	0.399068	0.845105	0.0109842	0.461903	0.99647	0.0779634	0.880628	-1.04293	0.181624	-0.179322	0.999915	-0.107718	0.982227	0.462938	0.991595	0.103265	0.97453	0.791044	0.506805	-0.0353131	0.975085	0.405564	0.704777	0.0201352	0.994173	0.113992	0.942849	-0.130578	0.967769
B0228.6	WBGene00015063	B0228.6	-1.16291	0.00136843	-0.540928	0.159044	-0.0963832	0.99647	0.151909	0.927639	-0.462633	0.438595	-0.145993	0.999915	0.236778	0.953082	0.795971	0.991595	1.04722	0.819172	0.145158	0.876541	0.153917	0.853344	-0.113879	0.927279	-0.794838	0.226096	0.298333	0.616535	-0.247804	0.929654
B0228.7	WBGene00015064	B0228.7	-0.509037	0.20993	-0.321239	0.781791	0.678211	0.99647	0.337687	0.514541	-0.121957	0.562443	-0.061383	0.999915	0.0795979	0.970498	0.00738736	0.999731	-0.435103	0.764767	-0.0731443	0.899631	-0.17129	0.855991	-0.162829	0.735761	0.0542365	0.948035	-0.0576659	0.961664	-0.0688101	0.949691
B0228.8	WBGene00015065	B0228.8	NA	NA	NA	NA	0.686848	0.99647	-0.0748047	0.880628	-5.04788	2.24e-16	0.0500447	0.999915	0.0267309	0.996463	-0.333843	0.991595	-0.906399	0.843202	1.1688	0.279129	0.182053	0.847317	0.160659	0.783897	0.14404	0.86946	0.139981	0.894477	0.0691457	0.929654
B0228.9	WBGene00015066	B0228.9	NA	NA	NA	NA	0.611947	0.99647	NA	NA	-0.755472	0.329614	-0.0698923	0.999915	-0.116545	0.960082	-0.0463122	0.992731	-0.204842	0.965111	NA	NA	-0.119803	0.894046	0.0536234	0.883261	-0.0312794	0.972323	-0.24599	0.80445	NA	NA
B0238.1	WBGene00015067	B0238.1	0.29229	0.592322	0.21107	0.88541	0.13579	0.99647	-0.168746	0.880628	-0.947751	3.84e-06	-0.215397	0.999915	-0.494445	0.329671	0.366593	0.991595	0.106863	0.965836	0.429509	0.656784	0.115481	0.894046	0.450569	0.356081	-0.179143	0.905649	0.128101	0.923472	-0.17332	0.929654
B0238.10	WBGene00015074	B0238.10	-0.390846	0.0216201	0.430421	0.366743	-0.303116	0.99647	-0.204361	0.519864	0.0875484	0.25319	-0.195832	0.999915	-0.112098	0.953082	0.274419	0.991595	-0.163449	0.925129	-0.224438	0.352127	-0.0448064	0.956062	-0.078917	0.858671	0.0403112	0.966523	-0.029107	0.978919	-0.0704006	0.961524
B0238.11	WBGene00015075	B0238.11	0.0761986	0.788953	-0.00270227	0.996311	0.349535	0.99647	0.0308316	0.961009	0.542723	0.000281007	-0.0020182	0.999915	0.0626861	0.970498	-0.30184	0.991595	-0.329699	0.607894	-0.17672	0.548182	-0.208504	0.815785	-0.0263836	0.961569	-0.378933	0.273605	0.0538395	0.978817	0.0258273	0.985366
B0238.12	WBGene00015076	B0238.12	0.0365272	0.96677	0.647481	0.709717	-0.0492231	0.99647	-0.609227	0.473816	-3.02747	7.98e-29	-0.0231153	0.999915	-0.306896	0.758868	0.367748	0.991595	0.459653	0.830918	9.19106e-06	0.99999	0.365041	0.790318	-0.595408	0.135562	-0.308185	0.808671	0.0021629	0.99901	-0.331214	0.929654
B0238.13	WBGene00015077	B0238.13	NA	NA	-0.194407	0.88541	0.374499	0.99647	0.415557	0.691989	-0.498183	0.616424	-0.138197	0.999915	0.421162	0.908651	-0.427819	0.991595	-0.377616	0.946489	NA	NA	-0.084047	0.887351	2.0386	5.33e-07	-0.0867669	0.962214	0.210139	0.871795	-0.0974989	0.975972
B0238.15	WBGene00044537	B0238.15	0.421907	0.433733	-0.238684	0.88541	0.0517838	0.99647	0.101245	0.880628	0.787886	0.319938	-0.278005	0.999915	NA	NA	0.242183	0.991595	-0.0707436	0.962589	-0.856447	0.0583655	-0.431999	0.729661	NA	NA	NA	NA	-0.92192	0.259806	NA	NA
B0238.3	WBGene00015068	srt-68	NA	NA	NA	NA	0.726182	0.99647	NA	NA	NA	NA	-0.000848245	0.999915	0.213411	0.925394	NA	NA	-0.860061	0.859416	0.523026	0.61899	0.214871	0.755515	0.0536234	0.883261	NA	NA	0.240707	0.772198	NA	NA
B0238.5	WBGene00015069	srt-67	NA	NA	NA	NA	0.783574	0.99647	NA	NA	-1.51552	0.0604953	0.157658	0.999915	0.0722749	0.953082	0.0197378	0.99809	-0.566519	0.891525	NA	NA	0.064699	0.892807	-0.112325	0.826186	NA	NA	0.135677	0.841716	-0.110924	0.929654
B0238.6	WBGene00015070	srt-70	0.103045	0.788953	NA	NA	1.04154	0.99647	0.017234	0.981338	NA	NA	0.0172472	0.999915	-0.122327	0.953093	-0.204964	0.991595	-0.824827	0.871818	0.519486	0.69315	-0.265137	0.736573	-0.415984	0.514468	NA	NA	-0.323936	0.756522	-0.286181	0.929654
B0238.7	WBGene00015071	B0238.7	0.103045	0.788953	-0.160342	0.88541	1.50781	0.99647	NA	NA	-0.120197	0.871068	NA	NA	NA	NA	-0.271513	0.991595	-1.89961	0.373888	-0.147295	0.815713	0.037658	0.975085	0.044956	0.883261	0.129624	0.905649	-0.0688286	0.976729	0.0920665	0.929654
B0238.8	WBGene00015072	srt-69	0.16729	0.846238	-0.0326261	0.982115	-0.27825	0.99647	0.127679	0.897976	-0.548733	0.464827	-0.0430969	0.999915	0.216755	0.953082	-0.490637	0.991595	1.15834	0.801022	-0.251761	0.856681	0.274031	0.864244	-0.0466494	0.968011	0.0922664	0.936418	0.0336573	0.989718	-0.224897	0.929654
B0238.9	WBGene00015073	B0238.9	0.242378	NA	-0.061666	0.947614	1.12022	0.99647	-0.720637	0.109543	0.110473	0.355049	0.281467	0.999915	0.201182	0.953082	-0.5786	0.991595	-1.12823	0.681333	0.011658	0.984655	0.447194	0.68291	-0.00816063	0.992558	0.690983	0.0318448	0.443016	0.775497	0.21614	0.929654
B0240.1	WBGene00004359	rhr-2	-0.610755	0.515212	-0.324718	0.825777	0.484135	0.99647	0.494352	0.775347	-0.899028	0.0494329	0.17014	0.999915	0.292963	0.889378	-0.0491695	0.993685	-0.279838	0.935186	1.05324	0.402893	-0.0556842	0.963866	0.282788	0.694312	0.351681	0.803924	0.164597	0.912864	-0.189603	0.929654
B0240.2	WBGene00007117	spe-42	0.49828	0.633431	-0.274915	0.880735	0.331482	0.99647	-0.0506253	0.981179	-3.55011	NA	0.0147602	0.999915	-0.122133	0.973067	0.253021	0.991595	-1.09558	0.78006	-0.590512	0.69315	-0.0483581	0.975378	-0.0677477	0.964085	0.0214091	0.988097	0.0844409	0.97779	0.33802	0.929654
B0240.3	WBGene00000907	daf-11	-0.0900237	0.927352	0.0176288	0.990171	0.396795	0.99647	0.411471	0.866423	-0.64911	0.381817	0.12089	0.999915	0.0445449	0.996868	0.230635	0.991595	0.393694	0.887703	1.71524	0.0664882	0.372696	0.755515	0.200717	0.873778	-0.300467	0.844596	0.169898	0.917604	0.0220542	0.997659
B0240.4	WBGene00007118	npp-22	0.318133	0.0076643	-0.234815	0.879484	0.339725	0.99647	0.0425628	0.950545	0.742992	2.78e-06	0.225923	0.999915	0.0911665	0.953082	0.0247219	0.996487	-0.31898	0.87407	-0.594995	0.146959	-0.0585823	0.957509	-0.148336	0.662585	-0.352146	0.225861	-0.00564798	0.997147	0.143927	0.929654
B0244.10	WBGene00015085	B0244.10	-1.09771	0.139672	-0.401448	0.825009	0.219023	0.99647	0.752064	0.53521	0.131098	0.805297	0.13926	0.999915	0.0515818	0.996463	-0.0987394	0.992731	0.151942	0.965759	0.88722	0.52057	0.37928	0.692575	0.245447	0.857536	-0.0129208	0.997426	0.528871	0.491681	-0.0742189	0.985239
B0244.11	WBGene00015086	B0244.11	NA	NA	0.0368119	0.918258	-0.107684	0.99647	-0.0719139	0.880628	NA	NA	NA	NA	NA	NA	0.100954	0.991595	0.1847	0.962589	0.351227	0.69315	-0.00177902	0.997308	-0.053939	0.883261	NA	NA	-0.0479846	0.978582	-0.0589631	0.929654
B0244.2	WBGene00002048	ida-1	0.528706	0.224238	0.930926	NA	-0.0882664	0.99647	-0.166211	0.821659	-1.20228	7.19e-08	0.0540819	0.999915	0.198557	0.953082	-0.60364	NA	-0.0414411	0.969368	0.787051	0.255554	0.549788	0.557008	-0.211566	0.778283	-0.0161347	0.985468	0.297439	0.841716	-0.24037	0.929654
B0244.4	WBGene00015079	B0244.4	-0.0786468	0.927883	-0.375004	0.867908	-0.601989	0.99647	0.0247701	0.981338	-0.0373132	0.973135	0.146925	0.999915	-0.370412	0.953082	0.230082	0.991595	-0.228537	0.962589	0.0598399	0.966617	0.210506	0.894046	0.251231	0.810173	0.165004	0.918941	0.196906	0.913215	-0.164044	0.929654
B0244.5	WBGene00015080	B0244.5	-0.705991	0.25231	0.0961249	0.944796	-0.292252	0.99647	-0.189912	0.903324	0.289755	0.781707	-0.309099	0.999915	0.505013	0.803174	0.0902908	0.992731	0.910066	0.853463	0.31547	0.7103	-0.00248359	0.998192	0.77599	0.139803	-0.16999	0.918941	0.0890408	0.978582	-0.0160304	0.997659
B0244.6	WBGene00015081	B0244.6	-1.37039	0.0458151	-0.549887	0.749232	1.28274	0.99647	-0.132705	0.940685	0.419646	0.547973	-0.201656	0.999915	-0.279183	0.953082	-0.0170604	0.99809	-0.916308	0.835831	0.775758	0.557335	-0.311189	0.812553	0.224778	0.877359	-0.242438	0.916657	0.23105	0.887815	0.075523	0.985239
B0244.7	WBGene00015082	B0244.7	NA	NA	-0.253836	0.88541	0.523102	0.99647	0.201633	0.86939	-0.0540168	0.963799	0.0237251	0.999915	0.640915	0.566219	0.193635	0.991595	-0.485229	0.928266	NA	NA	0.180298	0.894046	0.237872	0.867466	-0.00130354	0.998312	0.231815	0.893978	-0.085969	0.984086
B0244.8	WBGene00015083	egg-1	0.404486	0.0474696	-0.0906631	0.945058	0.811506	0.99647	-0.25208	0.880628	1.03291	1.08e-06	-0.0419597	0.999915	0.32668	0.953082	-0.105711	0.992731	-0.604328	0.891525	0.251973	0.40186	0.0159686	0.990271	-0.0465626	0.965819	-0.325936	0.816141	-0.328958	0.768445	0.36317	0.929654
B0244.9	WBGene00015084	B0244.9	-0.207695	0.650735	-0.0966546	0.88541	NA	NA	-0.258278	0.880628	-2.92899	6.56e-17	NA	NA	NA	NA	-0.0365406	0.992731	NA	NA	0.351227	0.69315	0.0671553	0.923831	0.0556137	0.883261	0.0356982	0.918941	0.131837	0.895158	NA	NA
B0250.1	WBGene00004413	rpl-2	0.17639	0.604012	0.424898	0.102217	-0.247885	0.99647	0.124335	0.880628	0.423973	1.98e-05	-0.133897	0.999915	-0.172221	0.884777	-0.113395	0.991595	-0.0254008	NA	-0.667284	0.0670269	-0.233409	0.729577	0.0554817	0.914847	-0.301589	0.0996466	-0.0316917	0.980325	0.257799	0.905817
B0250.10	WBGene00007127	srbc-78	NA	NA	-0.433369	0.707916	0.381003	0.99647	NA	NA	NA	NA	NA	NA	0.0277576	0.970498	-0.112962	0.991595	-0.476873	0.891525	NA	NA	-0.0495789	0.894046	NA	NA	0.0356982	0.918941	0.0385748	0.978582	NA	NA
B0250.2	WBGene00007119	B0250.2	-0.432722	0.528052	0.31708	0.815302	-0.277031	0.99647	-0.0304475	0.981793	-1.36012	0.000131773	-0.182996	0.999915	0.0489417	0.996117	-0.00898943	0.999731	0.466913	0.908671	0.285813	0.815713	0.0998662	0.894679	-0.370757	0.317778	-0.111708	0.931156	0.115031	0.912647	-0.312243	0.928223
B0250.4	WBGene00007121	B0250.4	-0.272237	0.535728	-0.503781	0.0702419	0.0737795	0.99647	0.276416	0.880628	0.443208	0.266334	0.0251084	0.999915	0.251546	0.953082	0.456272	0.991595	0.314359	0.943298	0.345067	0.477657	-0.198341	0.81471	0.223137	0.724054	-0.86015	0.0927816	-0.0144425	0.991165	-0.412594	0.896245
B0250.5	WBGene00007122	B0250.5	0.110471	0.38656	-0.0673441	0.907487	-0.268374	0.99647	0.268108	0.478825	0.176823	0.366054	-0.101834	0.999915	-0.336455	0.848421	0.140625	0.991595	0.244825	0.900314	-0.576525	0.00739639	-0.390896	0.484308	-0.410983	0.0619775	0.044028	0.933211	-0.324527	0.292282	-0.107126	0.929654
B0250.6	WBGene00007123	srbc-79	0.118115	0.788953	NA	NA	NA	NA	NA	NA	NA	NA	-0.000848245	0.999915	NA	NA	-0.228614	0.991595	NA	NA	0.148998	0.88751	-0.12851	0.847317	NA	NA	NA	NA	-0.181092	0.841716	NA	NA
B0250.8	WBGene00007125	B0250.8	0.0271437	0.968697	0.0979693	0.947695	-0.153499	0.99647	-0.0888487	0.930536	0.0764141	0.923884	-0.338916	0.999915	0.152143	0.953082	-0.0136851	0.99809	0.202703	0.962589	0.34259	0.815713	0.280119	0.862868	0.625896	0.405318	-0.0827573	0.948602	0.521981	0.721021	0.0377475	0.990278
B0250.9	WBGene00007126	dhcr-7	-0.292677	0.751583	0.0943258	0.922722	0.0194397	0.997259	0.228171	0.880628	-0.536266	0.114222	-0.152281	0.999915	-0.0396952	0.995963	-0.00737607	0.999731	-0.217158	0.944523	-0.0591446	0.954899	0.31901	0.812565	-0.0294304	0.975435	0.210654	0.848932	-0.0264968	0.991165	-0.181587	0.929654
B0252.1	WBGene00015087	B0252.1	0.30112	0.741524	-0.127754	0.918258	0.80779	0.99647	-0.273829	0.880628	0.0976865	0.818544	-0.144055	0.999915	0.256558	0.953082	-0.4683	0.991595	0.160297	0.965111	0.518814	0.728813	0.260961	0.789676	0.316393	0.735761	0.139168	0.927576	0.351417	0.777129	-0.390944	0.929654
B0252.2	WBGene00000211	asm-1	0.389863	0.341715	-0.35785	0.877762	-0.686929	0.99647	0.425384	0.764984	-1.01351	0.000407477	0.0611163	0.999915	-0.257165	0.953082	-0.128093	0.991595	0.0264672	0.989664	-0.911591	0.0390557	-0.155507	0.87371	-0.282418	0.591152	0.126318	0.918941	-0.200213	0.841716	0.016233	0.997659
B0252.3	WBGene00015088	B0252.3	0.491204	0.245172	0.104133	0.94739	-0.364994	0.99647	0.254256	0.880628	-0.127621	0.662122	-0.458261	0.999915	-0.244892	0.894112	0.241456	0.991595	0.0717082	0.969368	-1.49276	0.000448864	-0.289319	0.847317	-0.571316	0.0956994	-0.221353	0.846237	-0.430037	0.768445	-0.00110198	0.999579
B0252.4	WBGene00000886	cyn-10	-0.396723	0.0911707	0.0467996	0.963474	0.207403	0.99647	0.0852572	0.95146	0.506467	0.0475149	0.155819	0.999915	-0.107335	0.970498	-0.133774	0.991595	-0.508051	0.873253	-0.199394	0.667498	-0.372684	0.677912	0.0961553	0.896066	-0.709409	0.219348	-0.267556	0.841716	0.175837	0.929654
B0252.5	WBGene00015089	B0252.5	1.02756	0.154492	-0.12937	0.910933	0.599546	0.99647	-0.374619	0.880628	-2.973	1.32e-37	-0.0238122	0.999915	0.114756	0.97913	0.0312084	0.991595	-0.128105	0.970949	-0.598404	0.69315	-0.0693803	0.955398	0.248828	0.849629	0.152073	0.918941	0.0490334	0.980096	0.0733045	0.985239
B0252.8	WBGene00044615	B0252.8	0.321115	0.761921	0.307735	0.853591	1.13142	0.99647	-0.501067	0.771492	-0.427225	0.329614	-0.0694283	0.999915	-0.0153696	0.998468	-0.218019	0.991595	-0.105213	0.965836	-0.736034	0.61899	0.164349	0.903161	-0.165885	0.857169	-0.382734	0.703492	0.12115	0.964879	-0.195168	0.929654
B0261.1	WBGene00015091	B0261.1	0.310601	0.150105	-0.185834	0.731727	0.0659061	0.99647	-0.188331	0.79671	0.195439	0.0180701	0.0224073	0.999915	-0.0668235	0.961462	-0.262028	0.991595	0.167653	0.903331	0.292676	0.400879	-0.290398	0.703229	-0.162579	0.57966	-0.156625	0.871246	-0.149174	0.894477	-0.123578	0.929654
B0261.2	WBGene00002583	let-363	0.517038	0.0354411	-0.259422	0.683236	-0.0318433	0.99647	0.171767	0.57599	0.293143	0.0565385	0.00771753	0.999915	-0.169371	0.953082	0.0475289	0.992731	-0.180073	0.874229	-0.0505341	0.892139	-0.100352	0.894046	-0.265377	0.121216	-0.20869	0.569813	-0.0219602	0.988963	-0.202243	0.689131
B0261.4	WBGene00015092	B0261.4	-0.1811	0.525758	0.0806368	0.918258	0.20766	0.99647	0.109047	0.880628	0.395238	0.00119551	-0.038931	0.999915	0.0426221	0.989299	0.0630931	0.992731	-0.0493456	0.967893	-0.21214	0.445043	-0.403612	0.440221	-0.101907	0.874001	-0.320548	0.424792	-0.281144	0.687367	-0.140002	0.929654
B0261.5	WBGene00015093	B0261.5	0.791754	0.281914	0.141682	0.88541	0.387441	0.99647	-0.331192	0.777883	-2.55	3.72e-16	0.021483	0.999915	0.0277576	0.970498	NA	NA	-0.42654	0.905859	-1.14033	0.330427	0.00930412	0.994592	0.0722928	0.901261	-0.109839	0.918941	-0.18154	0.841716	-0.0677202	0.929654
B0261.6	WBGene00015094	B0261.6	0.330853	0.752644	-0.163848	0.897488	-0.0519125	0.99647	-0.37742	0.793863	-2.71914	4.63e-33	-0.0698923	0.999915	-0.0288135	0.998077	-0.0255312	0.992731	0.153363	0.962589	0.161807	0.909316	0.152024	0.894679	0.016118	0.990622	-0.0651573	0.931288	-0.107802	0.958951	-0.148753	0.929654
B0261.7	WBGene00015095	B0261.7	-0.333383	0.278667	-0.609387	0.21302	0.14075	0.99647	-0.0217426	0.981338	0.785665	2.21e-10	0.234231	0.999915	-0.0476825	0.99038	-0.183268	0.991595	-0.396792	0.884421	0.240543	0.564373	-0.0401776	0.968912	-0.222274	0.702389	0.00339429	0.998312	-0.116351	0.940518	0.353764	0.905633
B0261.8	WBGene00015096	B0261.8	-0.312727	0.122754	-0.332243	0.296658	-0.167103	0.99647	-0.0824704	0.945564	0.180317	0.309171	-0.0741466	0.999915	-0.150726	0.961278	-0.129645	0.991595	-0.237589	0.912218	0.833465	2.88239e-05	-0.227014	0.807821	-0.372634	0.22337	-0.729086	0.0501718	0.0253677	0.989081	-0.210201	0.929654
B0261.9	WBGene00195057	B0261.9	0.169807	0.86413	0.0499231	0.918258	-0.0408069	0.99647	NA	NA	-3.59804	8.94e-10	0.0867709	0.999915	-0.047186	0.976906	0.0852098	0.992731	0.0493096	0.965759	-0.111691	0.937815	-0.0588016	0.952247	-0.0100329	0.989876	-0.157475	0.854278	0.067942	0.977992	-0.0677202	0.929654
B0272.1	WBGene00006538	tbb-4	-3.39653	5.39e-31	0.100775	0.867908	0.0542074	0.99647	0.170154	0.880628	-1.71997	9.1e-07	0.27549	0.999915	0.160632	0.953082	-0.00130691	0.999731	0.421114	0.822734	3.26486	NA	0.283658	0.68385	0.390714	0.0909252	0.226429	0.803766	0.179563	0.887815	-0.0103983	0.997659
B0272.2	WBGene00007128	memb-1	-0.0887483	0.653048	0.122995	0.914606	-0.403645	0.99647	-0.332761	0.880628	0.641456	0.000601651	0.399926	0.999915	0.38555	0.6595	0.492932	0.991595	0.176961	0.962589	-0.455848	0.174394	0.0783841	0.941619	0.34527	0.541883	-0.190398	0.918941	0.127185	0.921157	0.278143	0.929654
B0272.3	WBGene00007129	B0272.3	0.165543	0.541514	-0.291153	0.63675	-0.240788	NA	0.122023	0.86939	0.132078	0.430434	0.279131	0.999915	0.258015	0.894395	-0.206432	0.991595	-0.21208	0.922801	-0.0128309	0.973301	0.0225165	0.984269	0.266328	0.679789	0.0308636	0.967044	-0.0774989	0.964879	0.334821	0.929654
B0272.4	WBGene00007130	B0272.4	-0.344513	NA	-0.0615371	0.918258	-0.470908	0.99647	0.415518	0.618197	-1.24517	NA	0.597475	0.597627	0.301869	0.786516	0.523754	0.991595	-0.152069	0.94333	0.258732	0.796323	0.0056572	0.996476	-0.0706852	0.936886	0.300244	0.837451	-0.100099	0.948543	0.291483	0.929654
B0273.1	WBGene00015097	B0273.1	0.627163	0.496857	0.169188	0.880735	-0.136028	0.99647	-0.700212	0.559447	-2.41795	NA	-0.262976	0.999915	-0.429973	0.87914	-0.153537	0.991595	1.55861	0.607894	-0.729671	0.590263	-0.175349	0.894046	-0.0149988	0.992558	-0.368649	0.839474	-0.222432	0.894477	-0.00104568	0.999579
B0273.2	WBGene00004243	puf-7	0.357206	0.270696	0.0213053	0.991063	-0.0586876	0.99647	0.0449334	0.981338	0.90643	0.000670996	0.17318	0.999915	0.0619425	0.994609	0.416824	0.991595	0.0099723	0.997805	-0.487497	0.248488	-0.403932	0.652455	0.222642	0.881833	-0.00719244	0.998312	-0.437323	0.613676	0.568961	0.905633
B0273.3	WBGene00015098	B0273.3	0.370003	0.366122	-0.117484	0.937268	0.129544	0.99647	0.0272817	0.983713	0.145667	0.62196	0.0802126	0.999915	-0.191177	0.970498	-0.264839	0.991595	0.0646891	0.986669	-0.388848	0.445043	-0.163439	0.894046	-0.141843	0.896066	0.0946149	0.950567	-0.0622297	0.978582	0.543851	0.896963
B0273.4	WBGene00006745	unc-5	-0.294211	0.572888	0.192657	0.560938	-0.332105	0.99647	-0.0796655	0.899949	-0.787232	1.81e-05	-0.0695691	0.999915	0.0724356	0.970563	-0.372969	0.991595	0.297589	0.874229	0.368525	0.617563	-0.181589	0.831398	-0.155857	0.737884	0.00575178	0.997426	-0.0641501	0.963303	-0.116966	0.929654
B0280.1	WBGene00015099	ggtb-1	-0.880519	5.94e-05	-0.213275	0.742828	0.261023	0.99647	0.128615	0.880628	0.217565	0.437655	0.0724948	0.999915	-0.008988	0.998468	0.117178	0.991595	0.0847087	0.962589	0.0397892	0.950802	-0.141052	0.871266	-0.0817516	0.891862	-0.385379	0.301164	-0.0801716	0.935214	0.0141612	0.995493
B0280.10	WBGene00015105	pot-1	-0.544779	0.00472235	-0.414721	0.7687	0.749903	0.99647	-0.279424	0.880628	0.345635	0.110932	0.13307	0.999915	-0.155395	0.970498	0.404265	0.991595	-0.175997	0.961031	-0.261633	0.729305	-0.0939538	0.918306	0.204665	0.778719	-0.0180226	0.991969	0.0575047	0.975938	0.149187	0.938977
B0280.11	WBGene00015106	B0280.11	0.37443	0.601066	-0.115214	0.891239	1.08887	0.99647	-0.405658	0.712921	-2.73212	NA	-0.138197	0.999915	-0.0943857	0.970498	-0.13928	0.991595	-1.31101	0.687321	0.321974	0.815713	0.0572818	0.955634	-0.0276536	0.965819	-0.0196411	0.988097	-0.125855	0.914872	0.134558	0.929654
B0280.12	WBGene00001613	glr-2	0.300423	0.741524	0.826402	0.52367	0.0262086	0.99647	0.0323856	0.981338	-1.00711	0.0341665	-0.0210253	0.999915	0.202695	0.953082	0.0258053	0.99809	-0.0896347	0.965836	0.548346	0.522506	0.0825885	0.949555	-0.578359	0.114454	-0.445578	0.63319	0.0865673	0.976729	-0.402359	0.929654
B0280.13	WBGene00015107	B0280.13	0.0694617	0.945298	0.810712	0.434833	0.452168	0.99647	0.237893	0.880628	0.245831	0.37174	-0.115054	0.999915	0.132257	0.953082	-0.0717887	0.992731	-0.35347	0.893165	0.289877	0.833241	0.959545	0.178708	0.131022	0.870092	-0.0361916	0.976616	0.738345	0.297949	-0.349298	0.929185
B0280.17	WBGene00044674	B0280.17	1.12115	0.135534	-0.0648091	0.966034	0.826916	0.99647	-0.619316	0.49988	-2.80116	NA	-0.196556	0.999915	0.154786	0.953082	0.0681242	0.992731	-1.02083	0.806139	0.41929	0.777006	0.19886	0.864244	NA	NA	0.216996	0.798554	0.0587536	0.978582	0.0920665	0.929654
B0280.2	WBGene00015100	B0280.2	0.00880956	0.986924	0.719326	0.659192	-0.101351	0.99647	0.0204552	0.990357	0.275586	0.649354	0.123105	0.999915	-0.185362	0.970498	0.260955	0.991595	-0.335607	0.955309	0.281455	0.824526	0.650177	0.530299	0.570327	0.390098	0.0404925	0.985336	0.40619	0.805453	-0.214718	0.929654
B0280.3	WBGene00015101	rpia-1	-0.257857	0.248675	0.358698	0.490431	0.120192	0.99647	0.153469	0.86939	0.54494	3.09e-09	-0.0467317	0.999915	-0.163498	0.779001	0.320765	0.991595	-0.190946	0.910954	-0.52054	0.36745	0.0451629	0.961167	-0.132139	0.826186	-0.00225103	0.998312	0.0550283	0.978582	-0.0955987	0.929654
B0280.4	WBGene00003845	odd-1	-1.2673	0.020142	-0.961192	0.0816549	-0.501934	0.99647	-0.126117	0.936045	0.0929502	0.865305	0.0041469	0.999915	-0.136368	0.970498	0.319758	0.991595	-0.0342887	0.990709	-0.908782	0.314648	0.191817	0.864244	-0.340913	0.724056	-0.270157	0.879786	0.355483	0.805292	0.0620578	0.985319
B0280.5	WBGene00015102	cpg-2	-0.0698227	0.752229	-0.621149	0.233909	0.14444	0.99647	-1.03133	0.000154444	1.03547	2.77e-14	-0.227046	0.999915	0.289806	0.953082	-0.662963	NA	-0.0771752	0.983639	1.36687	0.0015416	0.0919072	0.923831	-0.0867791	0.922714	0.577012	0.0938924	-0.202765	0.887815	0.384885	0.929654
B0280.7	WBGene00015103	B0280.7	0.287587	0.650735	0.750495	0.637881	0.855029	0.99647	-0.0573228	NA	0.625986	0.506919	-0.265996	0.999915	0.618325	NA	0.144035	0.991595	-1.91014	0.383296	1.88695	0.0638916	0.319783	0.816887	-0.221759	0.87825	0.152324	0.918941	0.0280263	0.99094	0.0577499	0.98707
B0280.8	WBGene00003609	nhr-10	-0.119479	0.464048	-0.145154	0.861115	-0.0832946	0.99647	0.251495	0.821659	-0.091329	0.653251	0.0374333	0.999915	0.0282573	0.996868	0.207546	0.991595	0.115018	0.948493	-0.706694	0.233541	-0.00634596	0.995228	-0.0604409	0.929344	0.207462	0.872451	0.0714437	0.97104	-0.0922963	0.956727
B0280.9	WBGene00015104	B0280.9	-0.158585	0.384091	-0.0910686	0.88541	0.440815	0.99647	0.307072	0.514716	0.655461	6.17e-06	0.119187	0.999915	0.0983867	0.970498	0.120178	0.991595	-0.271936	0.875369	-0.529411	0.00688149	-0.0596253	0.937753	-0.127337	0.828764	-0.558419	0.183233	0.0348191	0.980096	0.00248378	0.999453
B0281.1	WBGene00015108	B0281.1	0.106239	0.788953	0.0131813	0.990996	0.444663	0.99647	0.0779634	0.880628	NA	NA	NA	NA	-0.0086039	0.998077	0.1078	0.991595	-0.559194	0.881601	-0.152397	0.815713	-0.176957	0.809578	-0.053939	0.883261	NA	NA	-0.117604	0.923083	-0.0589631	0.929654
B0281.3	WBGene00015110	B0281.3	-0.343372	0.653048	0.0619777	0.96712	0.0616906	0.99647	-0.541142	0.496514	-0.269701	0.218057	0.662659	0.999915	0.0470362	0.993035	0.256832	0.991595	0.177304	0.950581	0.113358	0.908488	0.381225	0.784621	0.523923	0.0972378	-0.160429	0.916957	0.45387	0.774148	0.171985	0.929654
B0281.4	WBGene00015111	B0281.4	0.664535	0.371158	0.00604216	0.993881	-0.0598556	0.99647	0.256251	0.821659	0.934992	0.0706459	-0.126219	0.999915	0.0277576	0.970498	0.525326	0.991595	-0.540836	0.88032	-0.867007	0.353131	-0.216495	0.892808	NA	NA	NA	NA	-0.376458	0.840615	0.100315	0.929654
B0281.5	WBGene00015112	B0281.5	0.222685	0.545067	-0.221944	NA	0.253012	0.99647	-0.220169	0.880628	0.887114	0.0627481	0.25441	0.999915	0.293179	0.953082	0.259924	NA	-0.709841	0.88032	-1.00482	0.0329755	-0.117251	0.894046	0.0388568	0.979489	-0.141324	0.918941	0.0215497	0.990659	0.414559	0.929654
B0281.6	WBGene00015113	B0281.6	0.263143	0.788953	-0.0841858	0.948358	0.617718	0.99647	-0.0165705	0.99278	-0.550259	0.597732	0.00129891	0.999915	0.69822	0.48551	0.0187887	0.99809	0.118592	0.970289	-0.603597	0.69315	0.284947	0.831398	0.47146	0.506057	0.738418	0.362536	0.340439	0.841716	-0.140631	0.961189
B0281.8	WBGene00015114	B0281.8	NA	NA	0.0368119	0.918258	0.171805	0.99647	0.101245	0.880628	NA	NA	NA	NA	-0.0786568	0.953082	-0.4034	0.991595	-0.918122	0.826985	0.809733	0.454413	NA	NA	0.0780989	0.873778	NA	NA	0.336381	0.668428	NA	NA
B0284.1	WBGene00007131	B0284.1	-0.157782	0.843373	-0.164429	0.918258	1.05742	0.99647	-0.146207	0.930536	-0.926437	0.112731	0.850328	0.385761	-0.155818	0.970498	-0.150455	0.991595	-0.99433	0.81427	1.86548	0.0697655	0.772877	0.200291	0.126121	0.919921	-0.0439277	0.974919	0.133643	0.935715	0.113837	0.97343
B0284.2	WBGene00007132	B0284.2	0.386125	0.650735	0.297458	0.845841	-0.138349	0.99647	0.0655086	0.940348	-0.676594	0.458181	0.211167	0.999915	0.0935889	0.98358	0.0630306	0.992731	1.04971	0.81427	0.39478	0.684886	0.0922906	0.931435	0.37062	0.758702	-0.00526327	0.998312	0.371421	0.765083	0.336472	0.929654
B0284.3	WBGene00007133	B0284.3	-0.276546	0.58198	0.079678	0.918258	0.282916	0.99647	-0.220962	0.88259	0.308798	0.378957	-0.216889	0.999915	-0.25944	0.953082	0.0909329	0.992731	-0.571405	0.896167	-0.602733	0.437154	-0.270466	0.804976	0.104308	0.883261	-0.600949	0.387973	-0.0458138	0.980096	0.341692	0.929654
B0284.4	WBGene00007134	B0284.4	-0.334	0.536672	-0.151241	0.880735	0.832019	0.99647	-0.0750667	0.880628	0.15493	0.865305	0.0140315	0.999915	0.306757	0.905227	NA	NA	-0.247672	0.962589	0.436554	0.668484	-0.245331	0.816547	0.979863	0.0732342	0.031356	0.985635	-0.142276	0.91804	0.0696838	0.97343
B0285.1	WBGene00007135	cdtl-7	0.362269	0.132038	4.03608e-06	0.999977	-0.0501105	0.99647	-0.190013	0.755799	0.561972	1.41e-21	0.0207932	0.999915	0.0863275	0.955008	0.105652	0.991595	0.0445022	0.970925	-0.318563	0.36745	0.254737	0.857801	-0.21963	0.239226	-0.143115	0.854278	0.41706	0.795386	-0.222077	0.928223
B0285.10	WBGene00000513	ckb-3	-0.343372	0.653048	-0.0671158	0.958398	-0.957789	0.99647	0.207999	0.880628	-0.303205	0.780253	-0.306959	0.999915	0.309701	0.953082	-0.0700548	0.992693	0.265631	0.962589	-0.147295	0.815713	0.301717	0.847317	0.0130217	0.992961	-0.264404	0.879786	0.527706	0.688988	0.0311546	0.99415
B0285.3	WBGene00007136	B0285.3	-0.233785	0.568992	0.174409	0.88541	0.25349	0.99647	-0.228052	0.880628	0.602812	5.91e-05	0.210746	0.999915	-0.138837	0.970498	-0.3051	0.991595	-0.279347	0.916505	0.585498	0.0425123	-0.275671	0.809809	-0.0199946	0.986009	-0.338648	0.595895	-0.16691	0.912647	0.0772238	0.97602
B0285.4	WBGene00007137	B0285.4	-0.233128	0.217879	-0.0758974	0.918258	-0.182434	0.99647	0.0334939	0.978929	0.471049	0.00854691	0.0849603	0.999915	-0.065165	0.970498	-0.0733964	0.992731	0.0937559	0.962589	-0.070062	0.912802	-0.306128	0.760058	-0.21804	0.26276	-0.19761	0.816141	-0.295737	0.494413	0.00353012	0.998247
B0285.5	WBGene00002003	hse-5	0.105537	0.603061	-0.0906964	0.895241	-0.38377	0.99647	-0.357057	0.559978	0.755674	6.07e-20	0.188202	0.999915	-0.145024	0.953082	0.25974	0.991595	0.304929	0.927829	-0.417525	0.367778	0.318119	0.757988	-0.368247	0.0972378	-0.401541	0.309302	0.527319	0.609794	-0.182257	0.929654
B0285.6	WBGene00007138	B0285.6	-0.215342	0.790941	0.0993516	0.947695	0.147612	0.99647	-0.111393	0.951091	-0.887616	0.087841	-0.0190365	0.999915	0.0426362	0.996868	-0.110651	0.991595	-0.246074	0.948493	0.21855	0.86576	0.293875	0.85175	-0.196656	0.84023	0.00484431	0.998312	-0.0612787	0.978931	-0.0453366	0.989354
B0285.7	WBGene00007139	mnp-1	-0.555996	NA	-0.225441	0.82066	-0.288735	0.99647	0.124358	0.880628	-1.11634	0.000901801	0.00401003	0.999915	0.0814808	0.971253	0.305619	0.991595	0.0979427	0.94897	0.0963779	0.904207	0.036313	0.978741	-0.128077	0.807686	0.192106	0.873477	0.236335	0.869719	-0.184728	0.929654
B0285.8	WBGene00000511	ckb-1	-0.0868165	0.876145	-0.243996	0.810671	0.173304	0.99647	0.559853	0.459534	-0.772779	0.00329609	-0.1345	0.999915	-0.239937	0.953082	0.447258	0.991595	0.266655	0.935186	-0.17892	0.815713	-0.0471765	0.968298	-0.0175268	0.983643	-0.542003	0.400142	0.200115	0.865605	0.0284636	0.99262
B0285.9	WBGene00000512	ckb-2	0.276989	0.0938321	-0.656413	0.222837	-0.124576	0.99647	0.425319	0.569332	-1.59595	NA	-0.125576	0.999915	-0.740736	0.150976	0.201722	0.991595	-0.443914	0.887703	-0.372392	NA	-0.0853969	0.94309	-0.395708	0.593412	-0.412029	0.542957	0.0123759	0.993011	-0.361477	0.929654
B0286.1	WBGene00015115	B0286.1	-1.93571	1.7e-18	0.0433439	0.931882	0.0401795	0.99647	-0.122904	0.891998	-0.994401	5.81e-05	-0.0597147	0.999915	0.108628	0.95893	0.272761	0.991595	0.145411	0.938453	2.44647	1.17879e-07	0.0597836	0.945191	0.0369739	0.956847	-0.186293	0.886105	0.222933	0.748016	-0.139259	0.929654
B0286.2	WBGene00002252	lat-2	-0.447941	0.650735	0.618854	NA	0.047799	0.99647	-0.160239	0.880628	-0.545668	0.0954775	-0.0341775	0.999915	0.28475	0.813096	-0.983093	0.991595	0.425145	0.739547	2.51299	0.00670093	0.269618	0.847317	-0.300898	0.724056	0.268526	0.784455	0.120345	0.964064	0.00243349	0.999579
B0286.3	WBGene00015116	B0286.3	-0.29325	0.650735	0.600198	0.604372	0.247084	0.99647	0.0362855	0.981338	0.0119478	0.978024	-0.243287	0.999915	-0.662948	NA	0.350017	0.991595	-0.844395	NA	0.513102	0.464555	-0.271691	0.834015	-0.300289	0.374352	0.0710254	0.918941	-0.0373326	0.983821	0.466937	0.586129
B0286.4	WBGene00003825	ntl-2	0.0458479	0.852173	0.0514691	0.901961	-0.280754	0.99647	-0.0556254	0.903346	0.114751	0.170596	-0.0817358	0.999915	-0.118809	0.953082	-0.596375	0.991595	0.0752772	0.962589	0.366951	0.141601	0.203238	0.862569	-0.34473	0.016702	-0.0444297	0.953419	0.353481	0.805453	-0.0560736	0.956553
B0286.5	WBGene00001438	fkh-6	0.36829	0.725166	-0.189797	0.910381	1.26374	0.99647	0.0163184	0.994196	0.867687	0.0215926	-0.376938	0.999915	0.0128081	0.998468	-0.167623	0.991595	-1.14927	0.797251	-0.221188	0.881183	0.595752	0.595626	-0.501682	0.589097	0.871512	0.118014	0.440518	0.772198	-0.328731	0.929654
B0286.6	WBGene00023425	try-9	NA	NA	NA	NA	0.573464	0.99647	-0.133981	0.897976	-6.00622	2.45e-57	0.0872116	0.999915	-0.256732	0.864173	-0.000427686	0.999731	-0.648889	0.874229	NA	NA	-0.0337389	0.959136	-0.375414	0.700899	-0.121297	0.931745	-0.0343917	0.979466	-0.105715	0.973216
B0294.1	WBGene00015117	B0294.1	0.892741	0.272072	-0.00301714	0.996311	0.317239	0.99647	0.244723	NA	0.173662	NA	0.316451	0.999915	0.1667	0.953082	-0.0439153	0.992731	0.0424823	0.965836	-0.683131	0.623916	0.737604	0.409193	0.141819	0.883261	-0.50519	0.179572	0.42687	0.768445	-0.498004	0.896963
B0294.3	WBGene00015118	B0294.3	NA	NA	NA	NA	0.463944	0.99647	0.093994	0.880628	NA	NA	NA	NA	0.138273	0.953082	NA	NA	-0.570576	0.874229	NA	NA	NA	NA	NA	NA	NA	NA	NA	NA	NA	NA
B0302.1	WBGene00002207	kin-25	0.445553	6.12e-10	0.0496001	0.921246	-0.412644	0.99647	-0.182596	0.822705	0.28374	0.0144014	0.260271	0.999915	0.524252	0.384745	-0.269052	0.991595	0.186037	0.891525	0.135188	0.801135	0.536007	0.458229	0.508565	0.0857246	0.476816	0.301164	0.39079	0.539071	0.150362	0.929654
B0302.2	WBGene00015119	B0302.2	-0.177133	0.863358	-0.183184	0.891239	0.0416907	0.99647	-0.0719139	0.880628	0.226806	0.673935	0.185119	0.999915	-0.212872	0.913351	-0.0760912	0.992731	-0.0888678	0.965836	-0.347127	0.796725	0.0296276	0.988419	0.111531	0.883261	-0.0370444	0.918941	0.133666	0.96119	-0.0677202	0.929654
B0302.4	WBGene00015121	B0302.4	0.751021	0.363856	0.125331	0.918258	0.532495	0.99647	-0.0719139	0.880628	-0.135865	0.780253	-0.0299913	0.999915	-0.17138	0.953082	-0.232183	0.991595	-0.754117	0.855487	-0.274944	0.815713	-0.417097	0.76083	0.0536234	0.883261	-0.0560612	0.954891	-0.50587	0.747449	0.0930649	0.929654
B0302.5	WBGene00015122	B0302.5	0.246196	0.788953	0.703325	0.379217	-0.209554	0.99647	-0.434597	0.0547556	0.415475	NA	0.268555	0.999915	0.348357	0.711032	-0.0115924	0.999731	-0.0162456	0.990406	1.4563	0.114414	0.875613	0.204304	0.630669	0.00021884	0.502685	0.271052	0.546646	0.476795	-0.0981393	0.929654
B0303.11	WBGene00015131	B0303.11	1.24521	0.0592617	0.387133	NA	-0.195923	0.99647	0.171125	0.880628	-0.476677	0.00212231	-0.161503	0.999915	-0.327192	0.833839	0.183159	0.991595	-0.0421391	0.970828	0.0226526	0.983981	0.348878	0.777717	-0.0982314	0.89584	0.0668104	0.94442	0.0921024	0.973907	-0.290757	0.929654
B0303.14	WBGene00015132	B0303.14	0.88342	5.94e-11	-0.193348	0.880735	-0.259675	0.99647	-0.083788	0.969088	0.353229	0.216055	0.110975	0.999915	0.0237145	0.998077	-0.122161	0.991595	0.0075314	0.997798	-0.552048	0.0509025	0.0141871	0.992947	-0.138162	0.873778	-0.485485	0.489399	-0.0957618	0.96956	-0.211082	0.929654
B0303.15	WBGene00015133	B0303.15	-0.483862	0.00748029	0.249191	0.690991	0.502223	0.99647	0.23873	0.64922	0.536105	8.76e-06	0.105827	0.999915	0.0390287	0.989833	0.104461	0.992085	-0.258789	0.849553	-0.433995	0.463247	-0.127244	0.849576	0.114161	0.875053	-0.161953	0.918281	-0.072276	0.95056	-0.0314285	0.985958
B0303.16	WBGene00044678	B0303.16	0.128287	0.873029	0.138867	0.88541	0.00285597	0.999869	-0.0604202	0.962647	0.280568	0.791842	-0.0969072	0.999915	-0.301617	0.953082	0.0312084	0.991595	0.509284	0.917468	0.339954	0.815713	0.0559589	0.929784	-0.136398	0.902127	-0.268303	0.873505	0.139981	0.894477	0.04776	0.989354
B0303.2	WBGene00015124	B0303.2	-0.916846	0.0405473	0.319387	0.71269	0.338213	0.99647	0.384	0.66912	0.335917	0.353667	-0.341822	0.999915	0.0915102	0.970498	1.21976	0.991595	0.00967216	0.994828	-0.395052	0.69315	-0.0447657	0.97103	0.0639953	0.902664	-0.103874	0.931288	-0.00511109	0.997147	0.191766	0.929654
B0303.3	WBGene00015125	B0303.3	0.1736	0.306498	-0.504883	0.142517	0.0703878	0.99647	-0.0287539	0.972915	-0.597173	3.48e-06	-0.0824269	0.999915	-0.0117816	0.998468	-0.128801	0.991595	-0.371401	0.808122	0.135775	0.725393	-0.200126	0.79229	-0.360789	0.268114	-0.0170829	0.988097	-0.0486412	0.978582	0.0444669	0.985239
B0303.4	WBGene00015126	B0303.4	0.393379	0.197242	-0.0555807	0.903146	-0.125102	0.99647	-0.0600967	0.924365	0.0666839	0.535643	-0.0340644	0.999915	-0.0886777	0.970498	0.34565	0.991595	0.229928	0.853463	-0.54842	0.380687	-0.0377603	0.967133	-0.0559781	0.927843	0.17766	0.758914	-0.00763222	0.995914	-0.11508	0.929654
B0303.7	WBGene00015128	B0303.7	0.225925	0.14849	-0.0402596	0.947614	-0.0442432	0.99647	-0.237773	0.742796	0.0300633	0.834557	-0.129858	0.999915	-0.355517	0.218843	0.113045	0.991595	0.254927	0.917818	-0.78788	0.00333844	-0.257519	0.768557	-0.213583	0.545487	0.0287832	0.974853	-0.174288	0.887815	-0.323371	0.586129
B0303.8	WBGene00015129	sdz-1	0.551186	0.0165299	0.370901	0.872143	-1.02244e-05	0.999983	NA	NA	0.620418	0.538652	0.204438	0.999915	0.211881	0.953082	0.315007	NA	-0.230518	0.948293	-1.54683	NA	-0.265497	0.823617	-0.0592485	0.920231	-0.0859828	0.905649	-0.0983966	0.97104	0.0463554	0.984592
B0303.9	WBGene00015130	vps-33.1	-0.212714	0.400524	-0.526355	0.110805	0.506801	0.99647	0.303643	0.734492	0.55238	0.000404644	-0.0715727	0.999915	-0.171104	0.905532	0.393831	0.991595	-0.463326	0.727503	-0.285187	0.474854	-0.237	0.74447	-0.183262	0.638678	-0.146575	0.905649	-0.149925	0.887815	-0.111866	0.929654
B0304.1	WBGene00001948	hlh-1	NA	NA	NA	NA	NA	NA	NA	NA	NA	NA	NA	NA	NA	NA	NA	NA	NA	NA	NA	NA	NA	NA	NA	NA	NA	NA	NA	NA	NA	NA
B0304.2	WBGene00015134	B0304.2	-0.48425	0.0105398	-0.096428	0.929491	0.52357	0.99647	-0.321611	0.849811	0.733429	4.98e-15	0.134376	0.999915	0.141279	0.970498	-0.567893	0.991595	-0.322898	0.957494	0.212672	0.274231	-0.206881	0.844765	-0.0465024	0.952552	0.276975	0.805826	-0.148748	0.927981	0.109745	0.961524
B0304.3	WBGene00015135	cyp-23A1	-0.377124	0.63461	0.478671	0.504437	-0.30925	0.99647	0.17025	0.880628	-0.398791	0.650113	-0.255408	0.999915	-0.318322	0.953082	0.0579692	0.992731	-0.327361	0.950581	1.39608	0.0187591	0.0355553	0.969441	-0.00336177	0.997494	-0.0129551	0.997107	0.0786273	0.963925	0.409018	0.907056
B0304.4	WBGene00015136	B0304.4	-0.230032	0.528765	0.70933	0.600478	0.853719	0.99647	-0.494353	0.782005	0.588051	0.00128836	0.0365952	0.999915	0.233933	0.953082	0.0766283	0.992731	-0.761688	0.874229	-0.468232	0.546036	-0.0269081	0.982518	0.211632	0.881286	1.12461	0.00960097	-0.322219	0.765046	0.217191	0.929654
B0304.5	WBGene00005058	sra-32	0.290674	0.778261	NA	NA	0.394681	0.99647	-0.118458	0.880628	-0.181658	0.865305	0.126313	0.999915	-0.0521934	0.996463	0.1078	0.991595	-0.224378	0.962589	-0.628874	0.665157	-0.079847	0.937289	-0.167258	0.885344	0.0356982	0.918941	0.137917	0.945513	-0.365012	0.929654
B0304.6	WBGene00005059	sra-33	-0.500845	0.265959	-0.174437	0.88541	-0.253206	0.99647	0.0244732	0.981338	-0.0468863	0.967925	0.0720245	0.999915	-0.121381	0.970498	0.525084	0.991595	-0.130073	0.968547	-1.46308	0.0589364	0.194432	0.894046	0.177069	0.883261	0.0186288	0.991969	0.031785	0.990429	-0.0892784	0.971754
B0304.7	WBGene00005060	sra-34	0.103045	0.788953	-0.443306	0.795847	1.04274	0.99647	-0.0748047	0.880628	-0.101143	0.803818	-0.173651	0.999915	0.127437	0.970498	-0.199771	0.991595	-0.963066	0.843202	-0.147295	0.815713	0.0223653	0.982528	0.497779	0.460599	0.00947927	0.997497	0.224803	0.869719	0.337084	0.929654
B0304.8	WBGene00005061	sra-35	0.629063	0.454993	-0.611453	0.742828	0.0983879	0.99647	NA	NA	0.739262	0.341629	-0.0775473	0.999915	0.137283	0.953082	0.0115658	0.99809	-0.193887	0.962589	-0.665479	0.607025	-0.0774866	0.94781	-0.370812	0.549394	-0.0670834	0.950146	-0.122423	0.950007	-0.250709	0.929654
B0304.9	WBGene00005062	sra-36	0.103045	0.788953	-0.0796775	0.88541	-0.101011	0.99647	0.093994	0.880628	-0.0122135	0.992303	-0.0963618	0.999915	-0.0371583	0.98358	-0.131903	0.991595	0.110976	0.962589	-0.147295	0.815713	-0.0208711	0.98899	-0.199113	0.803769	0.19636	0.873477	0.116473	0.962615	0.102298	0.966998
B0310.1	WBGene00015137	B0310.1	0.789642	0.266986	0.558833	0.579359	-0.204522	0.99647	0.0577146	0.962647	-0.308088	0.121171	0.444107	0.999915	0.0802892	0.97273	1.05011	0.991595	0.177542	0.934391	-0.0992679	0.915414	0.818294	0.179727	0.532661	0.0649463	0.321613	0.585571	0.577145	0.585313	-0.165914	0.929654
B0310.2	WBGene00015138	B0310.2	1.18181	2.35e-13	0.178935	0.867908	-0.40675	0.99647	0.275192	0.880628	-0.178165	0.557992	0.270503	0.999915	0.154984	0.953082	-0.546446	0.991595	-0.576468	0.838692	-0.756005	0.000192944	0.421346	0.668404	0.579153	0.150189	0.0889917	0.923424	0.405225	0.776465	0.0154326	0.997659
B0310.3	WBGene00015139	B0310.3	0.91722	0.25608	-0.678519	0.688912	0.447091	0.99647	-0.0498947	0.976672	-3.25685	1.6e-17	-0.0523902	0.999915	0.0741373	0.981436	0.428078	0.991595	-0.179851	0.962589	-1.15854	0.339641	-0.0114281	0.995228	0.0876798	0.901836	0.0915757	0.927576	0.0577902	0.980096	-0.288431	0.929654
B0310.5	WBGene00015141	ugt-46	-0.165901	0.779711	0.208118	0.853591	-0.200115	0.99647	-0.0289399	0.971463	0.246085	0.152503	0.630129	0.589276	0.502918	0.0632272	0.294732	0.991595	0.549169	0.310304	0.130187	0.893037	0.777538	0.249356	0.624576	0.0295102	0.431795	0.457012	0.543712	0.634406	0.0569459	0.97343
B0310.6	WBGene00015142	B0310.6	-0.0896558	0.873722	0.0893734	0.941892	-0.23808	0.99647	-0.450649	0.825724	0.480601	0.650312	0.168926	0.999915	0.302635	0.953082	-0.0435319	0.992731	0.19488	0.943723	-0.152397	0.815713	0.202185	0.894046	0.0324344	0.982438	0.327514	0.871246	-0.0213069	0.992069	0.088252	0.98444
B0331.1	WBGene00007140	cyp-29A4	-0.0940588	0.873029	-0.440127	0.851143	-0.00642379	0.999185	0.246483	0.822705	-1.34547	0.0783576	-0.297574	0.999915	0.0909511	0.97273	0.190586	0.991595	-0.629739	0.887703	0.184165	0.861521	-0.330152	0.830403	0.14173	0.911215	1.31752	0.0220093	-0.0448078	0.983821	-0.393601	0.929654
B0331.2	WBGene00007141	B0331.2	0.000389823	0.99966	0.440833	0.817303	-0.309118	0.99647	-0.162225	0.914361	-1.27199	0.130517	0.324481	0.999915	0.372976	0.948127	-0.249653	0.991595	-0.761403	0.875563	-1.18751	0.302307	0.40885	0.774623	-0.662479	0.258319	-0.100338	0.957806	0.240024	0.887815	0.0688173	0.985239
B0334.1	WBGene00007142	ttr-18	-2.05013	0.000624976	-0.467997	0.514143	-0.286826	0.99647	0.0684368	0.956169	-0.22227	0.297652	0.551712	0.999915	0.105767	NA	-0.0682534	0.992731	-0.312794	0.88032	2.15661	0.00432358	0.727528	0.396332	0.139252	0.883261	0.456737	0.425899	0.383299	0.840745	-0.049265	0.987303
B0334.10	WBGene00007148	B0334.10	NA	NA	-0.0796775	0.88541	0.0978226	0.99647	0.0779634	0.880628	-3.84757	1e-09	0.0751678	0.999915	-0.00715782	0.998077	-0.122051	0.991595	0.127319	0.965836	NA	NA	-0.0553913	0.894046	-0.205565	0.704777	-0.0122016	0.994191	0.0343316	0.978817	-0.114639	0.929654
B0334.11	WBGene00003868	ooc-3	0.239755	0.382474	-0.288916	0.475127	-0.0108219	0.998896	0.187366	0.845447	0.644108	7.92e-05	0.0461734	0.999915	-0.152132	0.953082	-0.513201	0.991595	0.0839396	0.962589	0.165347	0.718201	-0.097489	0.903771	-0.214753	0.483265	0.137411	0.873477	-0.025524	0.985369	-0.146848	0.929654
B0334.13	WBGene00007149	B0334.13	0.118115	0.788953	0.091121	0.948734	0.673053	0.99647	-0.521335	0.744201	0.599651	0.419015	-0.321018	0.999915	0.308667	NA	-0.267526	0.991595	-0.786176	0.87407	0.148998	0.88751	0.127465	0.929674	-0.439352	0.631376	0.0630226	0.974919	-0.0448667	0.982024	-0.391666	0.929654
B0334.15	WBGene00195248	B0334.15	-0.131582	0.876397	0.0409625	0.979747	1.21781	0.99647	NA	NA	0.165068	0.871575	0.261177	0.999915	-0.0285931	0.998077	0.270939	0.991595	-0.952646	0.840475	-1.57772	0.115272	-0.350612	0.81286	0.0674257	0.953849	0.188213	0.905649	0.0235101	0.991799	0.122311	0.954922
B0334.2	WBGene00006660	twk-5	-0.10168	0.909778	-0.25897	0.883395	-0.896595	0.99647	0.07861	0.970383	-0.591053	0.0534389	0.079901	0.999915	-0.162451	0.970498	-0.0439153	0.992731	0.469568	0.873253	-0.885116	0.50197	0.341742	0.817958	-0.496316	0.446813	0.386882	0.625157	-0.0377374	0.986931	-0.426749	0.929654
B0334.3	WBGene00007143	B0334.3	0.096641	0.487391	0.148046	0.773299	-0.464288	0.99647	0.14387	0.880628	-0.363085	0.0428667	-0.0347555	0.999915	-0.333584	0.297442	-0.278146	0.991595	0.17959	0.884421	0.316527	0.221691	-0.133212	0.884281	-0.428005	0.0727213	0.081418	0.918941	-0.138149	0.882521	-0.25308	0.929654
B0334.4	WBGene00007144	B0334.4	-0.300965	0.085929	-0.222767	0.813431	0.483001	0.99647	-7.86e-05	0.999852	0.414283	0.0101963	0.00595996	0.999915	-0.0111115	0.998077	0.281393	NA	0.0548308	0.965836	-0.960495	0.0604024	-0.080115	0.911622	-0.160738	0.688725	-0.151349	0.89902	-0.0323308	0.983639	-0.0919148	0.939032
B0334.5	WBGene00007145	B0334.5	0.106239	0.788953	NA	NA	NA	NA	NA	NA	NA	NA	NA	NA	NA	NA	NA	NA	NA	NA	-0.152397	0.815713	0.0506585	0.894046	NA	NA	NA	NA	NA	NA	NA	NA
B0334.6	WBGene00007146	B0334.6	-0.0806743	0.919673	0.668884	0.249026	0.00419	0.999803	0.0760373	0.965609	0.27406	0.722269	-0.197597	0.999915	0.280543	NA	0.310623	0.991595	-0.0340535	0.990577	0.21791	0.870363	0.0791312	0.934679	-0.323494	0.761911	-0.266384	0.875325	0.160378	0.898895	0.163983	0.939805
B0334.7	WBGene00005267	srh-44	0.00880956	0.986924	-0.274326	0.880735	-0.658515	0.99647	0.139512	0.884668	-0.293376	0.778521	-0.0548434	0.999915	0.054578	0.996463	NA	NA	0.923012	0.853642	-0.244378	0.772367	0.0368417	0.98088	0.20033	0.883261	0.156137	0.918941	0.058088	0.978582	-0.0155406	0.997659
B0334.8	WBGene00000090	age-1	0.343483	0.296543	0.0264213	0.95904	0.143947	0.99647	0.16943	0.880628	0.483104	0.0262076	0.0837558	0.999915	0.0119369	0.998077	-0.131177	0.991595	0.145482	0.943859	0.0476477	0.926931	-0.240967	0.762933	-0.304951	0.247233	-0.0287292	0.982213	-0.331617	0.37094	-0.0721406	0.949688
B0336.1	WBGene00006943	wrm-1	0.0989746	0.788953	-0.129595	0.88541	-0.314227	0.99647	-0.463304	0.11726	0.684639	1.57e-10	0.0342512	0.999915	0.123608	0.953082	0.189028	0.991595	0.0528008	0.977486	-0.57556	0.0160122	0.308348	0.729897	-0.0135447	0.980425	-0.0299471	0.974919	0.371035	0.765046	0.01376	0.995032
B0336.10	WBGene00004435	rpl-23	-0.290742	0.39215	0.353319	0.351953	0.185352	0.99647	0.1593	0.559447	0.395229	0.0014271	-0.0885157	0.999915	-0.114645	0.953082	-0.799402	0.991595	-0.393479	0.853463	0.357748	0.487768	-0.417587	0.684586	-0.150337	0.778421	-0.331183	0.0691634	-0.382659	0.78639	0.271546	0.33445
B0336.11	WBGene00015148	B0336.11	-0.87433	0.19828	0.400985	0.643244	0.286146	0.99647	0.0398282	0.951726	-1.06397	6.89e-05	-0.229669	0.999915	-0.0858197	0.953082	0.126843	0.991595	-0.533822	0.592645	2.23545	0.00791914	0.274429	0.777648	-0.245174	0.126835	-0.178987	0.80366	0.231333	0.841716	-0.1435	0.929654
B0336.12	WBGene00015149	B0336.12	-0.0734502	0.895188	NA	NA	0.624457	0.99647	-0.0748047	0.880628	-0.0103922	0.993985	-0.126005	0.999915	-0.21871	0.953082	-0.000427686	0.999731	-0.417776	0.93746	-0.173463	0.815713	0.00614064	0.995228	0.134217	0.873778	-0.109839	0.918941	0.242905	0.844662	0.396751	0.913707
B0336.13	WBGene00015150	B0336.13	-0.564138	6.23e-06	-0.00245364	0.996639	0.228255	0.99647	-0.265533	0.821659	0.614515	0.000166595	0.0732499	0.999915	0.047131	0.99038	0.0270376	0.995996	-0.350329	0.891525	-0.358918	0.267437	0.0455064	0.966631	-0.0824922	0.883261	0.107132	0.918941	0.0455935	0.980096	0.0475242	0.98409
B0336.2	WBGene00000182	arf-1.2	0.246749	0.0075606	-0.0165222	0.952885	-0.483224	0.99647	-0.24272	0.472264	0.108993	0.459984	-0.0111625	0.999915	0.0638545	0.970498	0.126407	0.991595	-0.0509762	0.967168	-1.11537	8.0924e-08	0.746232	0.406669	-0.142564	0.814818	0.0747223	0.918941	0.780898	0.39482	0.032297	0.985916
B0336.3	WBGene00015143	B0336.3	0.291112	0.241316	-0.227428	0.637896	0.0219276	0.99647	-0.364646	0.131112	0.407326	0.000195131	-0.0620625	0.999915	-0.0138207	0.998077	-0.216929	0.991595	0.0715994	0.962589	-0.00618756	0.986281	-0.145588	0.878579	-0.340481	0.0482264	-0.0959287	0.888436	-0.0131278	0.993207	-0.0449983	0.981359
B0336.4	WBGene00004348	rgs-5	-0.249401	0.128145	-0.212742	0.469512	0.303509	0.99647	-0.00493794	0.997454	0.158949	0.565571	-0.0548891	0.999915	-0.347764	0.5696	0.296749	0.991595	-0.169628	0.944523	-0.481677	0.402893	0.0586363	0.950294	-0.292888	0.408945	-0.852899	0.00216957	0.310131	0.795983	-0.118013	0.933949
B0336.5	WBGene00015145	B0336.5	0.241732	0.159523	0.0570858	0.92746	0.134675	0.99647	-0.198622	0.880628	0.721475	8.22e-07	0.116385	0.999915	0.0310809	0.99655	0.132585	0.991595	0.0677583	0.972024	-0.264857	0.690598	-0.403531	0.595626	-0.120442	0.849585	0.0671975	0.960905	-0.29983	0.789741	-0.108572	0.933949
B0336.6	WBGene00015146	abi-1	-0.171777	0.352359	-0.116227	0.891036	-0.316364	0.99647	-0.14387	0.880628	0.693594	4.55e-05	-0.0724976	0.999915	-0.10709	0.953082	0.166268	0.991595	0.0150037	0.990406	-0.262643	0.32661	-0.25929	0.708027	-0.177099	0.508515	-0.123509	0.896286	-0.210144	0.785154	0.00358279	0.998357
B0336.7	WBGene00015147	B0336.7	0.0569603	0.856021	-0.0347262	0.958816	0.110451	0.99647	-0.0550118	0.954717	0.534404	0.000125991	0.103323	0.999915	0.172973	0.953082	-0.0787397	0.992693	0.0580683	0.972024	-0.0789667	0.846356	-0.0349109	0.969266	0.00651444	0.992558	-0.0707409	0.927576	-0.0616325	0.974544	0.0482575	0.977155
B0336.8	WBGene00002982	lgg-3	-0.661724	0.000252043	0.0702455	0.907717	-0.60559	0.99647	-0.351436	0.821659	0.596685	4.85e-06	-0.077449	0.999915	-0.0448392	0.99655	0.0233898	NA	0.172192	0.962589	-0.763437	0.0574433	-0.129248	0.895214	-0.0337849	0.952771	-0.0208935	0.991969	-0.0136797	0.995054	-0.361718	0.70581
B0336.9	WBGene00006359	swp-1	0.108602	0.653048	-0.385776	0.25419	0.448077	0.99647	0.340902	0.549365	0.499623	0.000195131	0.0298029	0.999915	-0.0499222	0.982768	-0.342475	0.991595	-0.0831538	0.965111	0.277506	0.320498	-0.113181	0.894551	0.172959	0.737884	0.225264	0.68519	-0.0407036	0.978817	0.0609391	0.978784
B0344.2	WBGene00006955	wrt-9	1.27859	0.0485726	0.967149	NA	0.518456	0.99647	-0.466445	NA	0.61943	NA	0.180169	0.999915	0.901359	0.137659	-0.420623	NA	-0.801047	0.84757	2.72864	NA	0.797716	0.290739	0.160411	0.885641	0.0883777	0.945698	0.452035	0.684742	0.201159	0.932059
B0348.1	WBGene00015151	B0348.1	NA	NA	NA	NA	-0.0257381	0.99647	NA	NA	-0.339985	0.62196	0.0158396	0.999915	-0.0830118	0.953082	NA	NA	0.0132195	0.990406	NA	NA	0.139378	0.818865	0.353797	0.674014	NA	NA	0.206302	0.800272	-0.127704	0.929654
B0348.2	WBGene00015152	B0348.2	-0.202262	0.650735	-0.325123	0.880735	0.245337	0.99647	-1.3232	0.0501643	-1.21434	0.103572	0.288855	0.999915	0.715423	0.380689	NA	NA	0.397032	0.943143	NA	NA	1.07248	0.150758	0.377082	0.712378	0.386704	0.789492	0.343798	0.841716	-0.0637673	0.985319
B0348.4	WBGene00001177	egl-8	0.128908	0.653048	0.275141	0.769212	-0.218196	0.99647	0.0961282	0.888624	-0.253786	0.00323619	-0.244791	0.999915	-0.238974	0.715229	-0.560691	0.991595	0.307664	0.778367	0.862666	0.0851559	-0.141124	0.892808	-0.146503	0.763131	-0.0697362	0.918941	-0.140571	0.898317	-0.0799905	0.944476
B0348.5	WBGene00015153	B0348.5	0.143123	0.87814	0.603992	NA	1.19776	0.99647	0.0352949	0.981793	0.145365	0.868475	-0.216115	0.999915	0.725507	0.317457	-0.447715	0.991595	-1.53965	0.631159	0.648292	0.606725	0.146424	0.897223	-0.417148	0.692224	-0.0391262	0.98287	0.0498505	0.980096	0.175646	0.939768
B0348.6	WBGene00002061	ife-3	0.0614336	0.788953	0.228202	0.492932	0.0432311	0.99647	-0.354763	0.417638	0.398176	2.05e-05	-0.00816299	0.999915	-0.11055	0.933045	-0.129039	0.991595	-0.113743	0.951119	-0.0280274	0.957056	-0.0320628	0.980557	-0.0896894	0.849629	-0.0473463	0.958088	0.0951536	0.965449	0.106314	0.929654
B0350.2	WBGene00006780	unc-44	-0.590667	0.0241564	0.0876039	0.918258	0.0720717	0.99647	0.0851802	0.880628	-0.289095	0.0030028	-0.0807756	0.999915	-0.0891212	0.970188	-0.101227	0.991595	-0.00805083	0.990492	1.36011	0.0310232	0.00131133	0.997381	-0.0250448	0.960831	-0.0417373	0.92681	0.13046	0.879983	0.0160995	0.991308
B0350.3	WBGene00015154	B0350.3	NA	NA	0.0368119	0.918258	NA	NA	NA	NA	NA	NA	NA	NA	-0.0341095	0.970498	-0.112962	0.991595	NA	NA	NA	NA	-0.0553913	0.894046	NA	NA	NA	NA	-0.0973283	0.887815	NA	NA
B0353.1	WBGene00015155	B0353.1	0.615499	0.516484	0.905019	0.201123	0.0338192	0.996661	-0.540526	0.683116	0.517224	0.593424	0.011784	0.999915	0.0485272	0.995963	-0.698716	0.991595	-0.185241	0.965759	-0.40733	0.792093	-0.174429	0.894046	0.079134	0.955588	-0.457249	0.562571	0.231903	0.884585	0.0472394	0.989354
B0361.10	WBGene00015164	ykt-6	0.066398	0.8461	0.101306	0.88541	0.0416562	0.99647	-0.197923	0.836572	-0.0843044	0.702631	-0.100071	0.999915	0.0979793	0.953082	0.259686	0.991595	0.516093	0.819172	-0.689234	NA	0.479746	0.612055	-0.150569	0.883261	-0.0959745	0.918941	0.460906	0.679956	0.0435257	0.989354
B0361.11	WBGene00015165	B0361.11	0.402496	0.692688	-0.0324093	0.966034	1.0596	0.99647	0.121269	0.898787	-3.28921	2.41e-23	0.060854	0.999915	0.203948	0.953082	-0.325655	0.991595	-0.625484	0.896167	-0.676124	0.656863	-0.280716	0.828283	-0.0779833	0.936998	-0.251227	0.827456	-0.021059	0.991995	-0.0408269	0.987303
B0361.2	WBGene00015156	B0361.2	0.0830238	0.816402	-0.164095	0.835441	0.472469	0.99647	0.107338	0.89831	0.540749	0.00117695	0.0348675	0.999915	0.072427	0.976906	-0.180734	0.991595	0.0139352	0.989722	0.0943933	0.867122	-0.280484	0.74289	0.00997102	0.990606	-0.212717	0.766846	-0.369494	0.511277	-0.173231	0.929654
B0361.3	WBGene00015157	B0361.3	-0.0195465	0.941259	-0.147402	0.862214	0.126209	0.99647	0.14374	0.880628	-0.138414	0.397037	0.0979782	0.999915	-0.292192	0.862495	0.461384	0.991595	-0.197833	0.932709	0.334412	0.599217	-0.178555	0.808272	-0.198461	0.690693	-0.506685	0.0451159	-0.0975828	0.935034	-0.0913974	0.941441
B0361.4	WBGene00015158	B0361.4	1.25091	0.075864	0.238956	0.886427	0.747465	0.99647	-0.052264	0.981338	-0.968331	0.0304723	0.0678137	0.999915	0.229513	0.953082	-0.264677	0.991595	-0.0662178	0.966485	-0.0797299	0.956438	0.0274645	0.988419	-0.195074	0.756355	-0.0741085	0.962377	-0.1241	0.964064	-0.178914	0.929654
B0361.5	WBGene00015159	psd-1	-0.698075	0.000128699	-0.220941	0.687135	-0.351473	0.99647	0.127164	0.891998	0.0415603	0.85893	-0.28776	0.999915	-0.100529	0.953093	0.187353	0.991595	0.417529	0.81581	0.283723	0.383977	-0.121628	0.825372	-0.251029	0.155281	0.128066	0.905649	-0.0570914	0.964064	0.0479864	0.956059
B0361.6	WBGene00015160	B0361.6	-0.278055	0.207787	-0.231013	0.816627	0.590915	0.99647	0.396985	0.635897	0.452948	0.030161	0.061094	0.999915	0.0926368	0.970498	0.0179655	0.99809	-0.232486	0.917054	-0.211921	0.564373	-0.159938	0.850767	0.00672741	0.992558	-0.287266	0.715108	-0.0823632	0.940673	0.0756102	0.960407
B0361.7	WBGene00015161	pho-5	-0.0715039	0.864849	-0.26981	0.763297	-0.0390198	0.99647	0.367344	0.571205	0.468332	0.000261104	-0.0726121	0.999915	0.057253	0.97273	0.390305	0.991595	0.268938	0.874229	-0.232704	0.69315	-0.0376983	0.968908	0.0555217	0.904164	0.139075	0.879147	-0.387975	0.510691	0.0744664	0.942113
B0361.8	WBGene00015162	B0361.8	0.0395639	0.905406	-0.280158	0.644209	0.309312	0.99647	0.184806	0.86939	-0.0471441	0.813257	-0.101779	0.999915	-0.276013	0.770937	0.120187	0.991595	-0.252654	0.884421	-0.190537	0.784698	-0.24389	0.768713	-0.202544	0.458138	0.271233	0.525572	-0.319966	0.513363	-0.0312669	0.98444
B0361.9	WBGene00015163	B0361.9	-0.141927	0.779711	-0.0719154	0.931957	0.721461	0.99647	-0.0278818	0.981338	0.085739	0.739274	0.103614	0.999915	-0.396532	0.85069	0.627755	0.991595	-0.095243	0.96564	-0.968139	0.00962184	0.014099	0.991405	-0.443742	0.414192	0.296409	0.778762	0.0872171	0.968136	0.159786	0.929654
B0365.1	WBGene00007150	B0365.1	-1.20255	4.64e-14	0.0714486	0.917994	-0.614413	0.99647	-0.100392	0.880628	0.598274	0.000620448	-0.308832	0.999915	-0.22413	0.953082	0.113418	0.991595	-0.159662	0.948293	0.823767	0.00835146	-0.31441	0.50834	0.0376547	0.952707	-0.282036	0.825129	-0.163084	0.854809	0.279256	0.929654
B0365.3	WBGene00001137	eat-6	0.427503	0.0471981	0.670086	NA	-0.1676	0.99647	0.153425	0.880628	0.308644	9.95e-05	-0.0247943	0.999915	-0.0622176	0.978782	-0.470913	NA	0.0494567	0.965759	0.574537	0.099596	0.320249	0.726889	0.205263	0.512472	0.161014	0.841488	0.172217	0.887815	-0.00388634	0.998464
B0365.5	WBGene00007152	clec-225	-0.829968	0.318541	0.793088	0.146195	0.551182	0.99647	-0.101215	0.880628	0.40874	0.458972	-0.35002	0.999915	-0.0433351	0.996868	0.642933	0.991595	0.0993941	0.970543	2.13882	0.0301326	-0.0749383	0.92252	-0.123693	0.883261	-0.23441	0.905649	0.152291	0.843383	0.173813	0.929654
B0365.6	WBGene00007153	clec-41	0.162413	0.873029	0.719923	0.653478	-0.0596095	0.99647	-0.757745	0.0106315	0.346924	NA	0.0915939	0.999915	0.0696839	0.970498	-0.327868	0.991595	1.18125	0.00833807	1.17955	0.202554	0.327062	0.808462	0.984003	0.00137497	0.505647	0.296778	0.234874	0.887815	-0.0172394	0.997659
B0365.7	WBGene00007154	B0365.7	0.118115	0.788953	0.261658	0.88541	0.688888	0.99647	0.0346798	0.981793	0.228371	0.795537	-0.118078	0.999915	0.123413	0.970498	-0.0335405	0.99809	0.204011	0.956736	1.41534	0.204652	0.163499	0.897223	-0.341219	0.69889	-0.290011	0.880272	-0.00701981	0.997147	-0.38493	0.929654
B0379.1	WBGene00007155	B0379.1	0.727618	0.290892	0.30614	0.874332	0.0132241	0.998896	-0.0742217	0.930853	-0.204787	0.249068	-0.0122525	0.999915	-0.0552523	0.98358	-0.241761	0.991595	0.553958	0.71292	-0.603101	0.531503	0.496578	0.676649	-0.0159065	0.986009	-0.0137129	0.991969	0.205469	0.903067	-0.287685	0.929654
B0379.2	WBGene00007156	B0379.2	0.287587	0.650735	NA	NA	NA	NA	-0.203377	0.86939	-2.67428	2.35e-28	NA	NA	-0.0786568	0.953082	NA	NA	0.29839	0.922321	-0.43764	0.69315	NA	NA	0.0536234	0.883261	NA	NA	0.135677	0.841716	NA	NA
B0379.3	WBGene00003508	mut-16	0.458569	0.0276537	-0.0822446	0.88541	0.265238	0.99647	-0.196737	0.742828	0.274467	0.066052	0.0698552	0.999915	-0.171052	0.924813	0.0475605	0.992731	-0.232371	0.896167	-0.562824	0.0571676	0.117138	0.923966	-0.0702148	0.883261	-0.178397	0.876907	0.258619	0.887815	-0.163058	0.929654
B0379.4	WBGene00007054	scpl-1	0.0295976	0.93104	0.621049	NA	-0.197809	0.99647	0.10659	0.90365	0.0270339	0.836549	-0.0898364	0.999915	-0.19724	0.953082	-0.158781	0.991595	0.398567	0.823046	-0.218724	0.694077	0.0695208	0.9558	-0.100341	0.850535	0.14901	0.823042	-0.153638	0.923226	-0.176593	0.929654
B0379.6	WBGene00007158	B0379.6	NA	NA	NA	NA	0.387441	0.99647	NA	NA	NA	NA	NA	NA	0.0277576	0.970498	NA	NA	-0.464721	0.896167	NA	NA	-0.0495789	0.894046	NA	NA	NA	NA	-0.093178	0.887815	NA	NA
B0379.7	WBGene00007159	B0379.7	1.39358	0.0425194	NA	NA	0.332919	0.99647	-0.531192	0.588879	-2.53769	NA	0.153393	0.999915	0.226274	0.907428	-0.228614	0.991595	1.06432	0.826985	-0.155196	0.912062	0.202845	0.765241	0.226411	0.859769	0.0539488	0.971857	0.135677	0.841716	-0.165675	0.929654
B0391.10	WBGene00007165	B0391.10	0.466369	0.648565	0.746989	0.493433	0.252504	0.99647	0.362461	0.849421	0.198008	0.271894	0.0958889	0.999915	0.0420793	0.998077	0.675293	0.991595	-0.477954	0.924595	0.135389	0.921	-0.324109	0.825372	-0.0712646	0.950146	-0.455756	0.578427	0.0328282	0.989718	0.120256	0.964015
B0391.11	WBGene00007166	fbxa-152	-0.2993	0.655464	0.266074	0.880735	-0.257555	0.99647	-0.335738	0.849852	-0.10994	0.902635	-0.250382	0.999915	-0.104895	0.982768	-0.0863689	0.991595	0.978988	0.601604	1.07669	0.386892	0.10593	0.943535	-0.0452439	0.97392	0.334829	0.860287	0.0869579	0.978582	-0.00836971	0.998357
B0391.12	WBGene00006289	str-263	NA	NA	-0.129728	0.88541	0.11256	0.99647	-0.0750667	0.880628	NA	NA	NA	NA	-0.0341095	0.970498	NA	NA	-0.149125	0.950581	NA	NA	-0.165058	0.815785	-0.053939	0.883261	NA	NA	0.00469579	0.997147	-0.0589631	0.929654
B0391.3	WBGene00007161	B0391.3	NA	NA	NA	NA	0.350128	0.99647	NA	NA	NA	NA	NA	NA	NA	NA	NA	NA	-0.158811	0.96485	0.351227	0.69315	NA	NA	NA	NA	NA	NA	NA	NA	0.0920665	0.929654
B0391.4	WBGene00006080	str-12	-0.223152	0.752229	-0.12944	0.918258	0.632116	0.99647	0.344161	0.86939	0.233876	0.831181	0.0262097	0.999915	0.0277576	0.970498	-0.0991026	0.991595	-0.341206	0.950581	0.144062	0.88751	0.596975	0.592228	-0.411129	0.661303	0.0780523	0.947438	0.610353	0.602864	-0.431052	0.929654
B0391.5	WBGene00007162	fbxa-153	-0.832209	0.000932636	-0.260141	0.777541	0.743347	0.99647	0.167608	0.916797	0.872486	0.0254162	-0.229318	0.999915	-0.020672	0.998077	0.440513	0.991595	0.0415739	0.987304	-0.0304165	0.961898	-0.214852	0.847317	0.0672871	0.955201	-0.0776147	0.968366	-0.186188	0.872556	-0.138976	0.95988
B0391.6	WBGene00007163	fbxa-154	-0.526625	0.375908	0.105815	0.946532	-0.164796	0.99647	-0.200755	0.884704	NA	NA	-0.0780238	0.999915	0.100838	0.982768	0.226018	0.991595	0.841534	0.867206	NA	NA	-0.0647364	0.968619	0.384217	0.735514	-0.163889	0.918941	-0.167634	0.932718	0.294055	0.929654
B0391.9	WBGene00007164	fbxa-139	-1.69353	0.0063781	-0.161875	0.918258	0.616938	0.99647	0.017234	0.981338	0.365902	0.746482	0.469593	0.999915	0.0606744	0.981436	-0.117557	0.992731	-0.683651	0.873253	1.82758	0.0318927	-0.143979	0.905091	0.0536234	0.883261	-0.0232388	0.987751	-0.126323	0.958513	0.17665	0.929654
B0393.1	WBGene00004469	rps-0	-0.0026652	0.993633	0.466027	0.109651	-0.100044	0.99647	-0.0381983	0.943523	0.437517	5.1e-06	-0.122262	0.999915	-0.0967469	0.953082	-0.514007	0.991595	-0.285672	0.863879	0.247556	0.69315	-0.230289	0.760058	-0.133044	0.745824	-0.32468	0.0529509	-0.113984	0.913125	0.13122	0.929654
B0393.2	WBGene00007167	rbg-3	0.0474653	0.91352	-0.447143	0.0693639	0.255106	0.99647	0.0877629	0.880628	0.759418	2.52e-08	0.0646685	0.999915	-0.212168	0.87914	0.315041	0.991595	-0.471404	0.675273	-0.689692	0.223783	0.109671	0.892807	-0.237976	0.284795	-0.0663614	0.927778	0.123713	0.887815	0.0578175	0.97022
B0393.3	WBGene00007168	B0393.3	0.487427	0.00403095	-0.394003	NA	0.0022923	0.999677	-0.0921538	0.89383	0.833968	5.48e-05	0.22574	0.999915	-0.0441703	0.985891	-0.0334544	0.993685	-0.126995	0.962589	-0.463918	0.14873	-0.0583084	0.954008	-0.0561266	0.934146	0.155998	0.878106	-0.111515	0.95408	0.218098	0.929654
B0393.4	WBGene00007169	B0393.4	2.93018	NA	0.0169289	0.993372	1.5633	0.99647	-1.20408	NA	-3.41873	NA	-0.0825247	0.999915	0.0628919	0.995963	0.237051	0.991595	-1.32485	0.723957	-0.427215	NA	0.0735425	0.962622	-0.149767	0.904732	0.329377	0.863513	-0.0322815	0.990429	0.310444	0.929654
B0393.5	WBGene00007170	B0393.5	-1.57521	5.41e-05	0.289164	0.767277	1.1074	0.99647	-0.244017	NA	0.136091	NA	-0.145273	0.999915	0.590925	NA	0.317923	0.991595	-0.934491	0.830795	3.0578	NA	-0.0538593	0.94515	-0.225744	0.836178	-0.237453	0.905649	0.0365894	0.978817	0.261672	0.929654
B0393.6	WBGene00007171	B0393.6	0.122681	0.788953	-0.197381	0.885052	-0.0112238	0.999064	-0.525465	0.576546	0.804406	5.31e-10	0.165071	0.999915	-0.259911	0.953082	0.167863	0.991595	-0.323423	0.957494	-0.331855	0.539631	0.389246	0.74447	-0.145295	0.849585	0.18393	0.905649	0.309405	0.845157	0.299361	0.929654
B0393.7	WBGene00007172	B0393.7	-0.229292	0.746512	-0.190267	0.88541	1.50695	0.99647	-0.117723	0.938787	-1.86795	0.0157607	-0.298802	0.999915	-0.348431	0.953082	-0.000427686	0.999731	-1.31957	0.623193	-0.147295	0.815713	0.0808318	0.95439	-0.0455445	0.975835	-0.389366	0.819775	-0.382827	0.830327	0.112499	0.97602
B0393.8	WBGene00007173	B0393.8	NA	NA	NA	NA	NA	NA	-0.252687	0.822109	0.0544503	NA	-0.0390308	0.999915	-0.041915	0.970498	NA	NA	NA	NA	NA	NA	0.0523639	0.923984	-0.0183696	0.975435	NA	NA	0.0112004	0.980325	-0.181576	0.929654
B0393.9	WBGene00044636	B0393.9	0.28459	0.788953	-0.235186	0.88541	-0.349128	0.99647	0.285155	0.864598	-0.595925	0.00251119	0.0952502	0.999915	-0.365626	0.87914	0.541856	0.991595	-0.565734	0.871395	-0.220432	0.876295	0.673006	0.36431	0.13893	0.883261	0.301968	0.696872	0.36837	0.837615	-0.214949	0.929654
B0395.1	WBGene00003729	nhx-1	-2.49446	4.84e-07	-0.138831	0.88541	0.123289	0.99647	0.177321	0.901801	0.412557	0.226358	0.51784	0.999915	0.260584	0.953082	0.73653	0.991595	0.114997	0.965836	2.16509	0.00869017	0.62857	0.164957	0.857097	0.00378261	0.0512242	0.981188	0.599333	0.274165	0.149303	0.946106
B0395.2	WBGene00007174	mboa-1	-0.0820121	0.923709	0.767225	0.307889	0.233883	0.99647	-0.422683	0.642763	0.0804947	0.932086	0.277485	0.999915	0.519567	NA	0.454103	0.991595	0.102231	0.973212	2.54389	0.00879149	0.659563	0.218098	0.454038	0.459882	0.202228	0.912636	0.479282	0.602864	0.433915	0.929654
B0395.3	WBGene00007175	B0395.3	-0.112387	0.788953	-0.104545	0.861832	-0.57476	NA	-0.0332973	0.981338	-0.326276	0.0543484	0.358288	0.999915	0.0673528	0.979954	0.368078	0.991595	0.0299236	0.984525	0.44609	0.499747	0.246508	0.774563	0.432159	0.0298305	0.174065	0.816935	0.130804	0.890111	0.110387	0.929654
B0399.1	WBGene00007176	kcnl-1	-0.212165	0.825002	0.444064	0.845772	-0.207613	0.99647	-0.166795	0.880628	-0.576329	0.0266387	-0.0378609	0.999915	-0.0173273	0.998077	-1.2031	0.991595	0.089471	0.963791	1.2636	0.281687	0.0629516	0.968298	-0.226109	0.502814	-0.0523965	0.960418	-0.135272	0.959527	-0.165312	0.929654
B0399.2	WBGene00007177	oac-1	-0.0394137	0.962314	0.215547	0.907487	1.61582	0.99647	-0.146578	NA	0.698584	0.431153	0.758456	0.691078	0.0314719	0.998077	-0.460017	0.991595	-1.20395	0.778367	1.36986	0.236735	0.219971	0.892998	-0.598868	0.445626	0.12943	0.924806	0.0797936	0.978582	0.0157517	0.997659
B0403.2	WBGene00006712	ubc-17	0.635288	0.375908	-0.0505707	0.965616	-0.177478	0.99647	0.0717529	0.969088	-1.66078	1.42e-05	0.172507	0.999915	0.151153	0.963297	-0.330981	0.991595	0.130747	0.962589	0.45865	0.642436	0.376622	0.677912	0.217787	0.761415	0.0494028	0.972059	0.224429	0.887815	-0.160902	0.929654
B0403.3	WBGene00015167	B0403.3	0.273194	0.779716	0.257573	0.88541	0.0147466	0.999064	0.0556832	0.981338	-0.708357	0.00338879	0.167676	0.999915	0.373824	0.889378	-0.0285022	0.992799	0.412221	0.929293	-0.848889	0.480488	0.401625	0.77105	0.257388	0.712028	0.185963	0.918941	0.174041	0.926505	0.413274	0.873815
B0403.4	WBGene00015168	tag-320	0.509548	0.0788257	0.107278	0.848882	-0.109632	0.99647	-0.0331844	0.951273	-0.266318	0.221997	0.403289	0.999915	0.282675	0.889378	-0.554562	0.991595	-0.00484414	NA	0.384524	0.454413	-0.013064	0.990271	0.481428	0.052453	0.186353	0.760407	0.0019269	0.997779	0.270279	0.929654
B0403.5	WBGene00015169	B0403.5	-0.23591	0.738142	0.670821	NA	-0.334321	0.99647	-0.390076	0.585426	0.594034	NA	0.919561	0.0199644	1.25109	NA	-0.709394	0.991595	0.983695	0.734301	2.32733	0.0186837	1.20263	0.0727974	0.280916	0.826186	0.67498	0.415047	0.51492	0.721021	-0.0207667	0.997659
B0403.6	WBGene00043982	B0403.6	0.464016	0.528765	0.0977524	0.946532	0.185168	0.99647	-0.022418	0.988845	-1.54103	4.8e-05	0.0451774	0.999915	-0.015143	0.998468	0.253266	0.991595	0.781421	0.853463	0.127374	0.926618	0.366619	0.785739	0.412663	0.526055	-0.109155	0.936418	0.287039	0.879598	0.0975347	0.977155
B0410.1	WBGene00015170	B0410.1	NA	NA	-0.0796775	0.88541	NA	NA	NA	NA	NA	NA	NA	NA	NA	NA	0.0406116	0.991595	0.0493096	0.965759	NA	NA	0.0506585	0.894046	NA	NA	NA	NA	NA	NA	NA	NA
B0410.2	WBGene00015171	vang-1	0.413381	0.151843	-0.122155	0.88541	0.213655	0.99647	-0.342728	0.799852	0.904499	0.00220398	0.434602	0.999915	0.588879	0.401144	0.0728109	0.992731	-0.251308	0.924636	-0.145268	0.738099	0.213514	0.824941	0.753592	0.000266898	0.484312	0.473145	0.173367	0.887815	0.307626	0.929654
B0410.3	WBGene00015172	B0410.3	-0.0319269	0.956027	0.0770226	0.92618	-1.04449	0.99647	-0.161592	0.880628	0.192973	0.592796	-0.0141213	0.999915	0.490642	0.334032	0.889826	0.991595	0.255607	0.943607	-0.874215	0.113828	0.253514	0.850631	0.134882	0.883261	0.232248	0.902654	0.0771972	0.97779	-0.242217	0.929654
B0412.1	WBGene00000895	dac-1	-0.0896558	0.873722	0.369052	0.85407	0.657446	0.99647	0.252961	0.86939	-0.301094	0.420519	0.1049	0.999915	-0.111843	0.970498	0.0376619	0.997292	-0.767204	0.722398	1.66243	0.118539	0.507193	0.404845	0.0874965	0.909911	-0.0313576	0.978774	0.260992	0.843383	-0.204866	0.929654
B0412.2	WBGene00000903	daf-7	-1.65389	0.00676345	1.10917	0.0254146	-0.015054	0.99647	-0.156908	0.86939	-0.844902	0.0113712	0.376099	0.999915	0.351244	NA	-0.991715	0.991595	-0.281813	0.867206	2.50206	0.001958	-0.0704362	0.963433	-0.140161	0.874096	-0.264567	0.766258	-0.32265	0.841716	-0.351763	0.913707
B0412.3	WBGene00015173	B0412.3	0.442251	0.000659702	-0.000163919	0.999825	0.121404	0.99647	-0.157692	0.742034	0.103128	0.463324	-0.085717	0.999915	-0.125732	0.908651	-0.315482	0.991595	-6.92398e-05	0.999858	0.124323	0.719216	-0.206623	0.777717	0.0309858	0.942839	0.285283	0.587551	-0.111909	0.895353	0.0902741	0.932822
B0412.4	WBGene00004498	rps-29	-0.204009	0.375908	0.392982	0.222837	-0.744452	NA	0.252546	0.748124	0.311555	0.0788111	-0.197866	0.999915	-0.250715	NA	0.0686193	0.992731	0.0012202	NA	-1.09538	0.0465317	-0.52787	0.624304	-0.0446278	0.964158	-0.303057	0.412646	-0.569555	0.559421	0.241969	0.929654
B0414.1	WBGene00015175	srz-4	-0.156563	0.873029	-0.00357306	0.996311	0.322063	0.99647	-0.118161	0.880628	-0.308049	0.764502	-0.0533734	0.999915	-0.174978	0.953082	0.0312084	0.991595	-0.185213	0.965111	-0.848889	0.480488	-0.0211022	0.986831	-0.242217	0.828764	-0.0473481	0.918941	0.0202884	0.978817	-0.108796	0.957282
B0414.2	WBGene00004393	rnt-1	-0.975313	0.0412511	0.0829704	0.92618	0.108696	0.99647	-0.911485	0.335984	-0.974987	0.0476311	0.219528	0.999915	-0.0706761	0.982256	-0.0356946	0.997322	0.100828	0.971292	0.355235	0.792885	0.542968	0.527619	0.612927	0.0525038	-0.798179	0.0470013	0.398231	0.737084	-0.105037	0.96876
B0414.3	WBGene00001856	hil-5	0.564237	0.0263844	-0.291779	0.825778	-0.527923	0.99647	0.0747404	0.880628	0.706223	1.41e-06	0.0186061	0.999915	-0.000714888	0.99986	-0.652031	0.991595	0.244175	0.934559	0.0434789	0.897379	-0.373326	0.688494	0.171379	0.740603	-0.555279	0.0504921	-0.375914	0.770828	0.563554	0.617566
B0414.5	WBGene00000772	cpb-3	0.40616	0.175815	0.0388489	0.975421	0.425031	0.99647	-0.356542	0.341212	0.784387	2.68e-13	0.298154	0.999915	0.0684135	0.985891	-0.125409	0.991595	-0.610299	0.873253	-0.502208	0.25707	0.308681	0.778956	0.00359048	0.997126	0.391829	0.484656	0.332864	0.841716	0.611724	0.583373
B0414.6	WBGene00001600	glh-3	0.386706	0.0531064	-0.0397434	0.969014	0.518411	0.99647	-0.0807303	0.930536	0.431009	0.0111489	0.20778	0.999915	0.0261391	0.998077	-0.235793	0.991595	-0.623531	0.853463	-0.264804	0.69315	-0.116608	0.904198	-0.0131302	0.990606	0.258161	0.786792	-0.215171	0.875802	0.27762	0.929654
B0414.7	WBGene00003472	mtk-1	0.257717	0.40049	-0.28245	0.469512	0.300793	0.99647	0.319946	0.519864	0.421516	0.00985068	-0.021757	0.999915	-0.186237	0.626671	0.146964	0.991595	-0.0982863	0.961778	-0.129083	0.803702	-0.220039	0.762644	-0.220156	0.384385	-0.279096	0.605663	-0.0948449	0.926505	-0.231586	0.863014
B0414.8	WBGene00015176	vps-51	-0.335443	0.00984597	-0.290437	0.556	0.487815	0.99647	0.202095	0.880628	0.509968	0.0558825	-0.157543	0.999915	-0.390691	0.532312	0.771104	0.991595	-0.200603	0.896167	-0.178767	0.815713	-0.582385	0.241095	-0.185794	0.79858	-0.350692	0.652681	-0.354206	0.675155	-0.106616	0.943571
B0416.1	WBGene00015177	B0416.1	-1.6147	0.000144383	0.133056	0.88541	0.0154602	0.997259	0.393597	0.419194	-0.077316	0.800097	0.399447	0.999915	0.148702	0.953082	0.372405	0.991595	0.190902	0.913156	2.54129	NA	0.608688	0.189753	0.646351	0.00125901	0.305725	0.301164	0.334592	0.665911	0.286415	0.905168
B0416.2	WBGene00015178	B0416.2	NA	NA	0.0368119	0.918258	0.831957	0.99647	NA	NA	-0.828313	0.350561	-0.0765239	0.999915	NA	NA	0.118728	0.991595	-0.892233	0.84757	NA	NA	-0.047403	0.894046	NA	NA	-0.0672453	0.918941	-0.0916623	0.887815	NA	NA
B0416.3	WBGene00015179	B0416.3	0.571122	0.443054	0.296842	0.88541	0.444841	0.99647	0.000283016	0.999839	0.615008	0.0317611	0.306665	0.999915	0.402533	0.889378	0.124837	0.991595	0.635232	0.853463	-0.860586	0.474692	0.693852	0.439286	-0.250517	0.778719	0.00178209	0.99902	0.366988	0.841716	-0.40572	0.929654
B0416.4	WBGene00015180	B0416.4	0.273516	0.470179	-0.049186	0.973931	0.643115	0.99647	-0.0719139	0.880628	0.987952	0.0149786	0.251082	0.999915	0.0425239	0.996868	0.133781	0.991595	-0.178776	0.965836	-0.530306	0.419032	-0.0633711	0.951509	0.227043	0.85553	0.0356982	0.918941	0.0620451	0.978817	0.2916	0.929654
B0416.5	WBGene00015181	B0416.5	0.301432	0.267705	-0.123316	0.88541	-0.221086	0.99647	0.153508	0.666173	0.321706	0.0130123	0.40894	0.999915	0.247899	0.451528	0.439808	0.991595	0.253511	0.831356	-0.727109	0.002473	0.334688	0.738548	0.53449	0.0117141	0.263183	0.47413	0.316559	0.800878	0.259163	0.924596
B0416.6	WBGene00001638	gly-13	-0.574611	0.0661207	0.246943	0.681757	0.423296	0.99647	0.14349	0.880628	0.471332	0.000384432	0.279333	0.999915	0.325943	0.43389	0.220647	0.991595	-0.0538093	0.965836	0.330918	0.634872	0.466059	0.183369	0.53307	0.0264217	0.347878	0.574443	0.395263	0.554981	0.185136	0.929654
B0416.7	WBGene00015182	B0416.7	NA	NA	0.0219024	0.976916	-1.18048	0.99647	0.652229	0.650764	0.497916	0.40752	0.685622	0.979632	0.244347	0.953082	-0.0524112	0.992731	1.86128	0.366213	NA	NA	0.657898	0.541101	0.0824119	0.953849	0.401691	0.805963	0.259031	0.887815	-0.0546511	0.989354
B0432.1	WBGene00015183	B0432.1	0.0382934	0.96594	-0.0902296	0.943586	-0.0519125	0.99647	-0.0748047	0.880628	0.33735	0.736957	-0.125714	0.999915	-0.224719	0.953082	-0.184889	0.991595	0.353127	0.924708	-0.36331	0.779464	0.157301	0.905091	-0.0498916	0.969298	0.112441	0.894264	-0.0429821	0.983856	-0.209322	0.929654
B0432.10	WBGene00015191	B0432.10	-0.451986	0.100859	-0.348856	0.853591	0.13093	0.99647	-0.0781393	0.951914	0.397522	0.0402085	0.114254	0.999915	-0.0184076	0.998077	-0.382685	0.991595	-0.218743	0.948293	0.309395	0.511098	-0.416341	0.622301	-0.211047	0.69889	0.0049149	0.998312	-0.393329	0.622371	0.0196521	0.994755
B0432.11	WBGene00015192	B0432.11	NA	NA	-0.151241	0.880735	0.556992	0.99647	-0.331192	0.777883	-3.49484	1.23e-25	NA	NA	0.0277576	0.970498	-0.172425	0.991595	-0.67446	0.867206	0.31547	0.7103	NA	NA	NA	NA	0.0356982	0.918941	NA	NA	0.0930649	0.929654
B0432.12	WBGene00015193	clec-117	-0.0846384	0.877792	NA	NA	0.28229	0.99647	-0.267364	0.821659	-3.2224	1.35e-28	NA	NA	NA	NA	-0.0991026	0.991595	-0.359449	0.904847	-0.152397	0.815713	-0.0495789	0.894046	0.0907743	0.857634	-0.0889773	0.918941	-0.093178	0.887815	0.0930649	0.929654
B0432.13	WBGene00015194	B0432.13	0.234981	0.218467	-0.478714	0.756095	-0.386295	0.99647	-0.269072	0.880628	0.543575	0.00527422	0.101263	0.999915	0.648922	0.385242	-0.162132	0.991595	-0.0215183	0.99326	0.216464	0.69315	-0.269886	0.815785	-0.163738	0.819949	-0.203602	0.907233	-0.00746333	0.997147	-0.133256	0.935356
B0432.14	WBGene00044640	B0432.14	0.768666	0.376261	0.035406	0.978586	-0.389781	0.99647	-0.114247	0.945133	-1.35541	1.05e-05	-0.193721	0.999915	0.00209636	0.99986	-0.292841	0.991595	-0.10646	0.965836	0.13125	0.925274	0.422804	0.763094	0.194622	0.860536	0.0857115	0.953419	0.2617	0.887815	-0.394336	0.929499
B0432.2	WBGene00015184	djr-1.1	-0.0786578	0.788953	0.0220058	0.976916	0.306411	0.99647	0.0284009	0.981338	0.00551305	0.983854	-0.0251287	0.999915	-0.192306	0.953082	-0.651273	0.991595	-0.52094	0.69804	0.143767	0.569565	-0.514431	0.471292	-0.141171	0.788193	-0.241158	0.638664	-0.531937	0.309787	0.161743	0.929654
B0432.3	WBGene00015185	mrpl-41	-0.548829	0.00802192	-0.0731597	0.931407	0.115727	0.99647	0.421143	0.172419	0.262156	0.0207083	-0.0692503	0.999915	-0.210524	0.953082	-0.526774	0.991595	0.208311	0.924143	0.695543	0.257807	-0.546963	0.398098	-0.0133813	0.976831	0.0362339	0.980033	-0.492349	0.348212	0.0604227	0.933949
B0432.4	WBGene00015186	misc-1	-0.0443299	0.866157	-0.126721	0.864056	0.0319716	0.99647	0.0210046	0.981338	0.0267431	0.832593	-0.0297047	0.999915	-0.113998	0.953082	0.366955	0.991595	-0.180661	0.896167	-0.641045	0.164207	-0.226809	0.74447	-0.227948	0.495564	0.0964103	0.918941	0.0151293	0.989718	-0.314797	0.630906
B0432.5	WBGene00000296	cat-2	-0.0268314	0.966265	0.662637	0.670274	0.582301	0.99647	0.620407	0.543015	-1.03048	0.0499623	-0.146375	0.999915	-0.0292924	0.998077	-0.38362	0.991595	-0.703503	0.865974	-0.13362	0.875819	0.111613	0.933584	-0.305742	0.731798	-0.0341589	0.985202	0.0121091	0.995541	0.188268	0.929654
B0432.6	WBGene00015187	B0432.6	0.0180157	0.96677	0.211513	0.714711	0.327278	0.99647	-0.357525	0.816857	0.564865	0.0195401	-0.182476	0.999915	0.083936	0.982768	-0.196927	0.991595	-0.534188	0.867206	0.433987	0.28786	-0.327681	0.396332	0.0298004	0.968252	-0.36459	0.632685	-0.150249	0.765046	0.0568014	0.978097
B0432.7	WBGene00015188	B0432.7	0.306507	0.312804	0.0987271	0.917788	-0.313607	0.99647	-0.0331558	0.981338	0.609218	0.00429865	-0.1139	0.999915	0.0775108	0.973249	-0.336108	0.991595	-0.284718	0.924595	-0.176706	0.69315	-0.30125	0.541567	-0.191781	0.719137	-0.0039794	0.998312	-0.100163	0.853341	0.0542647	0.98444
B0432.8	WBGene00015189	B0432.8	-0.0010543	0.998743	-0.447201	0.848882	0.365619	0.99647	0.174887	0.880628	0.195309	0.780253	-0.0779461	0.999915	-0.554784	0.708555	0.208685	0.991595	-0.215444	0.964787	-0.499198	0.594377	0.215851	0.894046	0.174723	0.885344	-0.0894893	0.954585	-0.0723727	0.978817	0.307033	0.929654
B0432.9	WBGene00015190	B0432.9	-0.897801	0.00154581	-0.018254	0.991914	0.0444655	0.99647	0.172626	0.905882	-0.17636	0.795144	-0.067993	0.999915	-0.0376821	0.997736	0.296399	0.991595	-0.74944	0.853463	0.0351786	0.973131	0.0686051	0.959636	-0.133558	0.883261	0.186909	0.918941	0.162358	0.899105	-0.314572	0.929654
B0454.1	WBGene00002997	lin-8	0.413963	0.000153381	-0.202345	0.835441	-0.670646	0.99647	-0.147046	0.880628	0.525403	0.000207825	0.00891299	0.999915	0.269123	0.953082	-0.752201	0.991595	-0.102847	0.965836	0.306018	0.158042	0.0216708	0.982276	0.151464	0.755811	0.046777	0.969311	0.0346652	0.980325	0.131059	0.929654
B0454.10	WBGene00005542	sri-30	NA	NA	0.507069	0.787579	-0.00966858	0.999064	-0.168359	0.905882	0.189218	0.858312	-0.361971	0.999915	-0.0260124	0.998077	-0.0435319	0.992731	-0.377916	0.948293	0.436554	0.668484	0.0490828	0.979475	-0.526379	0.472427	0.414185	0.788268	0.249171	0.887815	-0.286161	0.929654
B0454.2	WBGene00005543	sri-31	0.037295	0.967721	-0.0326882	0.960641	0.471087	0.99647	-0.141988	0.88926	-0.0220379	0.982716	-0.165881	0.999915	0.195157	0.960242	0.525971	0.991595	-0.229012	0.962589	-0.848792	0.470618	0.148251	0.910874	-0.0484096	0.969748	-0.460221	0.503932	-0.0691734	0.978817	-0.0322261	0.99262
B0454.3	WBGene00005540	sri-28	NA	NA	-0.129728	0.88541	0.89482	0.99647	NA	NA	-0.562564	0.469623	0.0751678	0.999915	-0.0952225	0.982768	-0.199771	0.991595	-0.652424	0.889002	NA	NA	-0.187172	0.847317	-0.0871007	0.951503	0.00570302	0.996747	-0.0200266	0.991165	-0.177549	0.931097
B0454.4	WBGene00005541	sri-29	-0.0940588	0.873029	0.119695	0.918258	0.343763	0.99647	0.159936	0.909093	0.61093	0.541389	-0.159368	0.999915	-0.0224747	0.998077	-0.15474	0.991595	-0.388107	0.944931	0.113358	0.908488	0.0579637	0.959375	-0.225987	0.878172	0.134084	0.929093	-0.0186643	0.991421	-0.212858	0.929654
B0454.5	WBGene00015196	B0454.5	-0.799714	0.344559	-0.721581	0.489763	-0.144519	0.99647	0.167979	0.898852	0.349042	0.1193	-0.255918	0.999915	-0.720386	0.30774	0.316424	0.991595	0.00255341	0.999065	0.40114	0.796572	-0.920732	0.253272	-0.300023	0.786925	-0.196684	0.918941	-0.291433	0.850169	-0.0542937	0.989354
B0454.6	WBGene00015197	B0454.6	-0.526155	0.327209	0.404383	0.46612	-0.184543	0.99647	-0.317401	0.610618	-0.651765	0.00115486	-0.40235	0.999915	-0.0159845	0.998077	-0.232839	0.991595	0.366857	0.87407	0.959803	0.114788	-0.296217	0.767858	-0.319518	0.40771	0.145632	0.905649	-0.0358976	0.982024	-0.246392	0.929654
B0454.7	WBGene00015198	clec-2	0.103045	0.788953	0.138867	0.88541	0.74243	0.99647	-0.0719139	0.880628	-0.615495	0.541389	NA	NA	-0.278424	0.833029	NA	NA	-0.706172	0.873253	0.184165	0.861521	0.101913	0.906815	-0.116099	0.933211	0.272578	0.844596	0.296103	0.841716	-0.296445	0.929654
B0454.8	WBGene00015199	B0454.8	-0.0524347	0.948819	1.0517	0.370184	0.43073	0.99647	0.000645187	0.999559	0.299232	0.775118	-0.304596	0.999915	0.506095	0.740063	-0.363947	0.991595	-0.422865	0.924595	1.28261	0.273257	-0.41721	0.765888	-0.451495	0.663515	0.244371	0.906683	-0.221488	0.898317	0.0142002	0.997659
B0454.9	WBGene00015200	B0454.9	0.156385	0.578322	0.234543	0.825777	-0.983112	0.99647	-0.00885927	0.996125	0.281688	0.247771	-0.0759032	0.999915	0.0438694	0.99655	-0.800108	0.991595	0.822587	0.60493	0.432548	0.204652	-0.12352	0.894046	0.171227	0.751451	-0.51884	0.280616	-0.207863	0.841716	0.324378	0.906824
B0457.1	WBGene00002251	lat-1	0.243118	0.392754	-0.0138457	0.979307	-0.384794	0.99647	-0.398415	0.201791	0.453407	0.00273455	0.00418736	0.999915	-0.0899409	0.965258	-0.130047	0.991595	0.199663	0.889002	-0.324173	0.33036	0.0507938	0.943465	-0.0347421	0.934613	0.162131	0.860287	0.0932685	0.901409	-0.102841	0.929654
B0457.2	WBGene00007178	B0457.2	-0.609424	0.523478	0.24472	0.88541	-0.252312	0.99647	-0.0829004	NA	-0.289965	0.107265	0.0260233	0.999915	-0.180208	NA	0.34007	0.991595	0.259293	0.891525	0.860076	0.538855	0.481427	0.708027	-0.102746	0.919921	0.190575	0.910983	0.203474	0.909483	-0.394687	0.929654
B0457.4	WBGene00007179	B0457.4	0.106239	0.788953	NA	NA	0.0300343	0.99647	-0.265957	0.821659	-2.64052	NA	0.0751678	0.999915	-0.325661	0.836379	NA	NA	0.465837	0.900377	0.484646	0.7103	0.175278	0.847317	0.154609	0.883261	0.223265	0.888884	0.131837	0.895158	-0.163989	0.929654
B0457.6	WBGene00007180	B0457.6	0.499246	0.463424	0.872121	0.408609	-0.433284	0.99647	-0.0881859	0.924365	0.0781078	0.676235	-0.116143	0.999915	0.10751	0.970498	-0.256482	0.991595	0.557222	0.807593	-0.118485	0.901862	0.361397	0.740391	-0.136648	0.843783	0.0837478	0.918941	0.0206967	0.991206	0.226631	0.929654
B0462.1	WBGene00007181	B0462.1	-0.362969	0.650735	-0.451483	0.644209	-0.599295	0.99647	-0.572222	0.654685	-2.57607	0.000331561	0.083284	0.999915	0.704526	0.47563	0.694284	0.991595	-0.329193	0.957487	-0.498138	0.696005	0.618262	0.44315	0.869078	0.124073	-0.173906	0.918941	0.614645	0.598455	-0.197167	0.933949
B0462.3	WBGene00007182	fbxb-119	0.583658	0.0447359	-0.264259	0.88541	0.525692	0.99647	NA	NA	0.572223	0.567869	0.125851	0.999915	0.0414908	0.98358	-0.154989	0.991595	-0.254129	0.962589	-0.760955	0.125574	-0.208184	0.860414	0.0421794	0.953849	-0.0707153	0.926549	-0.11443	0.950269	0.233089	0.929654
B0462.4	WBGene00007183	B0462.4	0.72283	0.349036	0.308733	0.872254	1.59467	0.99647	0.142175	0.926135	-0.619111	0.52108	-0.257414	0.999915	-0.432254	0.901479	0.0760175	0.992731	-2.16648	0.244461	-2.48147	0.00582903	-0.417137	0.766105	-0.111625	0.927614	0.252652	0.905649	-0.168184	0.927014	0.114092	0.97546
B0462.5	WBGene00194695	B0462.5	-0.210693	0.829059	-0.470095	0.835441	-0.29876	0.99647	-1.00793	0.188952	-1.46134	NA	0.165665	0.999915	0.436841	0.813096	-0.102876	0.991595	0.319817	0.956323	-0.164263	0.908488	0.473553	0.718744	1.42343	0.000164023	-0.492125	0.691627	0.113732	0.967503	-0.197953	0.929654
B0464.1	WBGene00001094	dars-1	0.150291	0.324104	-0.029263	0.94448	-0.0215994	0.99647	0.158144	0.588345	0.320721	0.000171108	0.0103568	0.999915	-0.0441007	0.970498	0.0770164	0.991595	0.0464305	0.965836	-0.277214	0.431681	-0.126077	0.892807	-0.141653	0.639414	0.0943365	0.905649	-0.107419	0.926505	0.105319	0.929654
B0464.2	WBGene00007184	B0464.2	0.434555	0.0028815	-0.0471488	0.94448	-0.0369132	0.99647	-0.0433721	0.941044	0.375681	0.000791629	0.143332	0.999915	0.00573416	0.998468	-0.0183457	0.99809	-0.143837	0.916505	0.140742	0.815713	-0.155421	0.892807	-0.100873	0.737791	-0.230639	0.574086	-0.0568272	0.978582	-0.0476255	0.957649
B0464.3	WBGene00007185	nlp-36	-0.155856	0.602354	0.969934	0.0590373	0.0253492	0.99647	-0.334379	0.66418	0.523333	0.014595	-0.248064	0.999915	-0.37755	0.826074	-0.471338	0.991595	-0.615381	NA	-0.783626	6.30404e-05	0.0299024	0.985395	-0.103584	0.88592	0.338646	0.631222	-0.0430805	0.980096	-0.00442342	0.998856
B0464.4	WBGene00000268	bre-3	0.182155	0.638803	0.124632	0.88541	-0.100269	0.99647	0.0978391	0.902258	-0.221411	0.0518334	-0.0970898	0.999915	-0.0298106	0.995963	0.221313	0.991595	-0.062753	0.965836	-0.437519	0.416976	0.39311	0.708277	-0.114065	0.857407	0.0729495	0.925471	0.252411	0.852484	-0.0669155	0.969866
B0464.5	WBGene00004980	spk-1	0.138602	0.275552	0.116339	0.826388	-0.121907	0.99647	-0.168081	0.741976	0.0511981	0.615882	-0.0554357	0.999915	-0.0841078	0.953093	-0.335622	0.991595	-0.117818	0.904847	0.25402	0.427049	0.367802	0.74289	-0.148764	0.593048	-0.036796	0.940375	0.420506	0.767802	-0.118471	0.929654
B0464.6	WBGene00007186	B0464.6	0.364739	0.00291984	-0.146533	0.88541	0.0645136	0.99647	-0.112281	0.880628	0.582489	3.78e-05	0.185658	0.999915	-0.0918534	0.953082	0.0947646	0.991595	-0.296425	0.848524	-0.331821	0.256922	-0.0194694	0.988872	-0.0246446	0.960213	-0.315601	0.377654	-0.0159656	0.993409	0.0951841	0.929654
B0464.7	WBGene00000235	baf-1	-0.406606	0.0656332	-0.208711	0.88541	0.0762541	0.99647	-0.11388	0.880628	0.355761	0.0102768	0.169958	0.999915	-0.0435043	0.987983	0.0973504	0.991595	-0.145216	0.948293	-0.811005	0.0111464	-0.13706	0.888454	-0.0178655	0.98117	-0.222047	0.542957	-0.0081741	0.99676	0.19208	0.929654
B0464.8	WBGene00007187	tag-342	-0.309831	0.305234	-0.071498	0.947695	0.0901441	0.99647	0.0430363	0.981338	0.62218	5.9e-05	0.12056	0.999915	0.0843053	0.982768	-0.305373	0.991595	0.774912	0.824033	0.315681	0.556637	-0.0887299	0.910486	0.0794894	0.901865	-0.342587	0.714208	-0.192252	0.887815	0.320919	0.906824
B0464.9	WBGene00007188	B0464.9	-0.0340266	0.883531	-0.278508	0.786813	-0.24353	0.99647	0.179562	0.880628	0.586014	0.000125753	0.102704	0.999915	-0.209452	0.953082	0.0170137	0.99809	0.303803	0.916778	-0.199768	0.69315	-0.208437	0.831933	-0.086526	0.891862	-0.418698	0.515445	-0.0974229	0.962615	0.0801224	0.956209
B0478.1	WBGene00002178	jnk-1	0.506197	0.50441	0.774376	0.365547	-0.155659	0.99647	0.353815	0.820105	-0.736893	0.0326284	-0.103606	0.999915	0.0430228	0.98358	0.411406	0.991595	0.499761	0.874229	0.335621	0.712314	0.0133626	0.994531	-0.28666	0.292107	-0.00771603	0.998312	0.0040174	0.997259	-0.387777	0.689131
B0478.3	WBGene00015202	B0478.3	NA	NA	0.183124	0.918258	-0.373612	0.99647	-0.345479	0.880628	-1.02618	0.152888	-0.238936	0.999915	-0.123369	0.970498	0.0895902	0.992731	1.46943	0.576722	0.31547	0.7103	0.162099	0.903771	0.400082	0.534729	0.200137	0.917865	0.0274702	0.991165	-0.0129438	0.997659
B0491.1	WBGene00007189	B0491.1	-0.163572	0.784425	-0.250322	0.396811	0.0937779	0.99647	-0.0962311	0.900627	0.0682407	0.724579	-0.0400162	0.999915	0.125658	0.953082	0.505958	NA	-0.47624	0.801022	-1.04029	0.0261611	-0.176578	0.892807	-0.127824	0.835619	-0.197508	0.871246	-0.0406744	0.980096	-0.0712491	0.960407
B0491.2	WBGene00005016	sqt-1	-0.627719	0.25849	-0.791805	0.587793	0.913147	0.99647	-0.445374	NA	0.636219	NA	0.181633	0.999915	0.377511	NA	0.274931	0.991595	-1.66685	NA	1.04666	NA	0.13086	0.92766	-0.437929	0.65882	-0.0845204	0.954891	0.245947	0.887815	0.218302	0.929654
B0491.3	WBGene00007190	rmd-3	0.920128	0.203586	-0.34581	0.877757	1.43507	0.99647	-0.938958	0.270468	-2.74919	1.91e-39	0.0628491	0.999915	0.104759	0.972047	0.0168701	0.996487	-1.30656	0.732205	-0.882157	0.521369	-0.0559844	0.965728	0.227767	0.874714	-0.00312571	0.998312	0.131576	0.938479	0.127966	0.967406
B0491.4	WBGene00007191	lgc-20	0.331059	0.754037	0.717152	0.296658	0.223161	0.99647	-0.297473	0.880628	-1.56091	0.00216091	-0.143147	0.999915	0.244584	0.953082	-0.44435	0.991595	-0.256826	0.942987	1.59254	0.0584848	0.263147	0.789676	-0.17259	0.847812	-0.0380839	0.98275	0.371984	0.550456	-0.156776	0.929654
B0491.5	WBGene00007192	B0491.5	0.264229	0.00270026	0.102725	0.827937	-0.355237	0.99647	0.0530894	0.920276	0.0180318	0.908234	-0.00641537	0.999915	-0.166441	0.835776	-0.407668	0.991595	-0.0119274	0.990406	0.0749327	0.782382	-0.190804	0.82227	-0.27066	0.319149	-0.0173195	0.979178	-0.0807258	0.962615	-0.0488918	0.974362
B0491.6	WBGene00007193	B0491.6	0.137255	0.623474	0.107226	0.88541	0.213187	0.99647	0.469951	0.243776	0.356878	0.00143284	-0.0843605	0.999915	0.0106256	0.998077	-0.277207	0.991595	-0.247172	0.891525	0.00951091	0.981408	-0.268707	0.623443	-0.194359	0.706142	-0.227761	0.714253	-0.176076	0.841716	-0.081041	0.956727
B0491.7	WBGene00007194	B0491.7	-0.824142	0.0040729	0.0804558	0.918258	0.321682	0.99647	0.457573	0.358531	0.560441	0.00038068	-0.00420151	0.999915	0.191395	0.953082	-0.0785174	0.992731	-0.245346	0.888859	0.400581	0.468547	-0.278954	0.74447	-0.11274	0.883261	-0.135207	0.918941	-0.285827	0.594669	-0.0529639	0.983267
B0491.8	WBGene00000529	clh-2	0.169352	0.861926	0.511125	0.819671	-0.309892	0.99647	0.333553	0.744201	-1.09641	0.000307238	0.0757458	0.999915	0.158006	0.953082	-0.293361	0.991595	0.15841	0.938453	-0.251045	0.86062	0.379585	0.745157	-0.124764	0.810473	-0.0785469	0.932561	0.193149	0.904038	-0.204162	0.929654
B0495.1	WBGene00005149	sre-1	-0.0685267	0.901187	-0.189653	0.918093	0.902845	0.99647	0.00435867	0.997454	-1.03449	0.208396	0.0226289	0.999915	-0.205509	0.95893	-0.26815	0.991595	-0.748673	0.876618	-0.173463	0.815713	0.113064	0.931252	-0.191598	0.883261	-0.0374989	0.984542	0.378644	0.817699	0.131881	0.965792
B0495.10	WBGene00007044	cpna-5	-1.84246	1.06e-05	0.142037	0.88541	-0.16384	0.99647	0.283113	0.588879	-0.432738	0.138245	-0.118656	0.999915	0.0265859	0.995963	0.748277	0.991595	0.199391	0.904847	2.0112	0.0230984	0.0125762	0.990673	-0.198878	0.591112	0.000773098	0.999342	0.0672562	0.964064	-0.23401	0.896963
B0495.2	WBGene00015203	B0495.2	0.573937	0.0189538	-0.021575	0.966964	0.40728	0.99647	-0.337451	0.597143	0.266674	0.0114622	0.168679	0.999915	0.052878	0.976906	0.101851	0.991595	-0.236709	0.887703	-0.00254796	0.996561	-0.00766504	0.995228	0.0196343	0.968838	-0.0203038	0.982805	0.0109908	0.995288	0.00243642	0.999087
B0495.4	WBGene00003730	nhx-2	-1.72077	2.84e-06	0.0822904	0.912498	-0.170915	0.99647	0.190273	0.745809	0.537422	0.000162238	-0.291196	0.999915	-0.274558	0.490635	0.909788	0.991595	-0.0846391	0.961031	1.00928	0.112777	0.228502	0.852912	0.202657	0.719114	0.165303	0.918941	0.224656	0.887815	0.0176874	0.997659
B0495.5	WBGene00015204	B0495.5	0.0259319	0.914562	-0.308706	0.456853	0.165677	0.99647	0.0950831	0.909337	0.0866264	0.737908	-0.0637604	0.999915	-0.227473	0.926078	0.0206098	0.99779	0.0438486	0.971292	0.419598	0.414957	-0.134088	0.88445	-0.00910764	0.989357	-0.270081	0.740755	-0.108209	0.890111	-0.241501	0.896963
B0495.6	WBGene00015205	B0495.6	-0.482093	0.00121337	-0.162938	0.88541	-0.43879	0.99647	-0.294175	0.781508	0.310943	0.097351	0.0340421	0.999915	-0.0692546	0.982227	0.233013	NA	-0.0759747	0.968307	-1.2237	0.00282885	-0.561709	0.289934	-0.265541	0.614798	0.233013	0.688285	-0.44147	0.579703	0.0381041	0.985958
B0495.7	WBGene00015206	B0495.7	0.28311	0.0318013	-0.332562	0.464613	-0.285373	0.99647	0.182555	0.596074	0.130341	0.0543727	0.039189	0.999915	-0.0727928	0.953082	0.177079	0.991595	-0.258509	0.866669	-0.833625	0.000491906	-0.0480645	0.953194	-0.0236558	0.960213	-0.0485489	0.936703	0.0233447	0.986536	0.109441	0.929654
B0495.8	WBGene00015207	B0495.8	-0.05131	0.8603	-0.1369	0.88541	0.272721	0.99647	-0.108477	0.893347	0.287205	0.0663601	-0.0194976	0.999915	-0.000118483	0.99986	-0.000130267	0.999792	-0.150813	0.935386	0.316938	0.543598	-0.400229	0.448594	-0.0472009	0.914181	-0.25618	0.574086	-0.211637	0.843932	-0.0744102	0.942428
B0495.9	WBGene00015208	B0495.9	-0.315986	0.145888	-0.263846	0.69532	0.155353	0.99647	0.105005	0.885925	0.0754701	0.707904	0.0959136	0.999915	-0.119845	0.953082	0.0405959	0.993736	0.126512	0.955352	-0.411513	0.605399	-0.184313	0.777717	0.0603891	0.883261	-0.200036	0.730947	-0.0668007	0.964064	-0.0448152	0.97602
B0496.1	WBGene00015210	B0496.1	0.103045	0.788953	0.0396859	0.918258	0.347422	0.99647	-0.405658	0.712921	-3.48802	2.33e-17	0.00441894	0.999915	-0.0341095	0.970498	0.0576376	0.991595	-1.07102	0.823046	0.113358	0.908488	-0.091845	0.900823	0.26592	0.752204	0.169435	0.918941	0.0653051	0.978582	-0.0677202	0.929654
B0496.11	WBGene00194883	B0496.11	NA	NA	-0.0995493	0.918258	0.325438	0.99647	-0.194689	0.898852	-0.30813	0.767229	-0.0494335	0.999915	-0.231771	0.953082	-0.0595236	0.992693	-0.767074	0.874229	NA	NA	-0.269824	0.732191	-0.42415	0.63711	-0.0487199	0.982805	0.00904847	0.996606	-0.371975	0.929654
B0496.2	WBGene00015211	B0496.2	NA	NA	-0.147052	0.88541	0.675701	0.99647	-0.0719139	0.880628	-2.37121	6.66e-05	NA	NA	NA	NA	0.0732978	0.991595	-0.833741	0.84757	NA	NA	-0.0773805	0.902719	-0.00814954	0.990606	-0.0473481	0.918941	-0.00969783	0.995251	-0.0589631	0.929654
B0496.3	WBGene00006814	unc-82	-1.07608	0.00149647	-0.155281	0.881662	-0.147746	0.99647	-0.0474121	0.951091	-0.17921	0.505424	-0.250718	0.999915	-0.0851444	0.970498	-0.303913	NA	0.245869	0.867206	2.27446	0.000943903	-0.0650735	0.939587	-0.128612	0.798365	0.0281704	0.980143	0.0164631	0.990502	-0.157302	0.929654
B0496.5	WBGene00015214	srtx-1	NA	NA	0.662298	0.576024	0.0352377	0.997259	0.174514	0.903007	0.00663173	0.996709	0.112971	0.999915	0.00234253	0.99986	0.0712413	0.992731	0.155844	0.966834	0.27366	0.729305	0.592424	0.590935	0.794727	0.172877	0.279788	0.891972	0.346379	0.841716	-0.137295	0.964971
B0496.6	WBGene00015215	B0496.6	0.45472	0.531262	0.168689	0.918258	0.535033	0.99647	0.125819	0.897989	-3.40582	3.39e-16	0.211141	0.999915	0.0308221	0.996463	0.0810522	0.991595	-0.939098	0.847028	-0.669845	0.576116	0.116509	0.929189	-0.122053	0.890715	-0.183432	0.905649	-0.0862847	0.976729	-0.234326	0.929654
B0496.7	WBGene00015216	valv-1	0.13436	0.869213	0.927469	NA	-0.293646	0.99647	-0.765534	0.19224	-1.11687	0.00193309	-0.125017	0.999915	0.627108	0.141752	0.443466	0.991595	1.78178	0.0556337	2.02214	0.0413619	-0.154716	0.894046	0.548792	0.0394868	-0.0195542	0.993445	-0.189735	0.890111	0.258862	0.929654
B0496.8	WBGene00015217	tag-224	-0.26519	0.282737	0.411574	0.317605	-0.0119156	0.998657	0.124478	0.904727	-0.390092	0.0982656	-0.0600414	0.999915	0.180151	0.953082	-0.045084	0.992731	-0.222287	0.91258	0.483935	0.0533426	-0.111487	0.894046	0.0127976	0.990606	0.1793	0.87218	-0.107702	0.910359	0.168218	0.929654
B0507.1	WBGene00015218	B0507.1	-0.297123	0.516834	0.586554	0.325996	0.460748	0.99647	-0.212143	NA	-0.0269259	0.947442	-0.248009	0.999915	0.795683	0.118927	0.0082193	0.999731	-0.166584	0.962589	1.29389	0.0796757	0.294663	0.729743	-0.125864	0.918045	-0.111776	0.936279	0.266216	0.613003	0.188929	0.938153
B0507.10	WBGene00015227	B0507.10	-0.0593992	0.941566	0.289224	0.867908	-0.0722338	0.99647	-0.688236	0.565461	0.0037027	0.997011	-0.115051	0.999915	0.593171	0.571498	0.304374	0.991595	0.675125	0.863879	1.14593	0.350274	0.429258	0.639367	1.49245	0.000315859	0.514377	0.504281	0.273585	0.841716	-0.666049	0.827025
B0507.11	WBGene00006006	srx-115	0.103045	0.788953	-0.687589	0.626565	0.240453	0.99647	-0.0719139	0.880628	0.122183	0.905757	-0.139747	0.999915	0.201074	0.953082	-0.08302	0.991595	-0.139608	0.968975	0.150836	0.884849	0.42779	0.73825	0.770025	0.22865	0.137996	0.918941	-0.0191912	0.991999	0.0504841	0.987303
B0507.2	WBGene00015219	B0507.2	-0.155474	0.513467	0.141477	0.851143	0.0789721	0.99647	0.0683084	0.939772	-0.397492	0.00287888	-0.0112315	0.999915	0.234845	0.953082	0.5474	0.991595	0.18037	0.917054	0.0114107	0.982184	0.0411122	0.963343	0.211766	0.58832	-0.0899585	0.918941	0.0352785	0.978817	-0.227239	0.896963
B0507.3	WBGene00015220	B0507.3	-0.371468	0.534103	-0.236486	0.732589	-0.077377	0.99647	-0.177943	0.880628	-0.214269	0.628345	0.225929	0.999915	0.827318	0.0720558	0.649818	0.991595	0.1745	0.962589	-0.576314	0.445098	0.600948	0.340836	0.352013	0.270288	0.474413	0.623444	0.55753	0.353536	-0.170409	0.929654
B0507.4	WBGene00015221	B0507.4	NA	NA	NA	NA	0.556992	0.99647	NA	NA	-0.442476	0.545943	-0.0698923	0.999915	-0.0786568	0.953082	-0.0704341	0.991595	-0.709889	0.874229	0.351227	0.69315	NA	NA	0.0780989	0.873778	0.0334961	0.962131	0.135677	0.841716	0.114802	0.929654
B0507.5	WBGene00015222	B0507.5	NA	NA	NA	NA	-0.237166	0.99647	-0.0719139	0.880628	-0.000388517	0.999379	-0.0698923	0.999915	0.0277576	0.970498	-0.0365406	0.992731	-0.361075	0.916778	NA	NA	0.169941	0.79229	0.315623	0.593412	NA	NA	0.12854	0.843383	NA	NA
B0507.6	WBGene00015223	B0507.6	-0.23591	0.738142	-0.0533764	0.972933	-0.0942822	0.99647	-0.53751	0.683116	-0.785511	0.142637	-0.361426	0.999915	0.170858	0.970498	-0.100904	0.991595	0.964581	0.823046	-0.147295	0.815713	0.260265	0.87371	1.1934	0.0115767	0.496479	0.68977	0.0642652	0.978919	-0.421914	0.929654
B0507.7	WBGene00015224	B0507.7	0.103045	0.788953	-0.367573	0.880735	-0.191722	0.99647	0.152532	0.880628	-0.0648072	0.934692	0.0152304	0.999915	0.233658	0.953082	-0.606887	0.991595	0.817341	0.859416	-0.147295	0.815713	0.640732	0.542093	0.683643	0.315062	-0.0360664	0.985468	0.0820509	0.977678	-0.102436	0.964223
B0507.8	WBGene00015225	B0507.8	NA	NA	0.817245	0.556	0.83923	0.99647	-0.162153	0.923265	-0.36901	0.671731	0.111891	0.999915	0.152557	0.970498	0.266313	0.991595	-0.0678472	0.984525	0.809733	0.454413	0.247305	0.864244	1.82232	1.96e-07	0.418236	0.720096	0.138235	0.95056	-0.74759	0.711844
B0507.9	WBGene00015226	B0507.9	NA	NA	-1.00514	0.398901	-0.135656	0.99647	-0.514324	0.622808	-1.87005	0.00949688	-0.0212694	0.999915	-0.312863	0.953082	0.17633	0.991595	-0.517434	0.911164	0.809733	0.454413	0.246798	0.868656	-0.0806992	0.953313	0.349252	0.810199	-0.0190928	0.991995	-0.0238316	0.997659
B0511.1	WBGene00001432	fkb-7	-0.913376	7.32e-05	0.00745903	0.991041	-0.880674	0.99647	-0.500397	0.562715	-0.236428	0.760165	-0.118914	0.999915	-0.574444	NA	0.569884	0.991595	0.10777	0.967515	1.08375	0.000642464	-0.169256	0.826454	0.00893078	0.99294	-0.496561	0.64121	0.036558	0.978817	-0.239536	0.929654
B0511.10	WBGene00001228	eif-3.E	0.219078	0.143071	-0.168724	0.794496	0.0836059	0.99647	0.308672	0.264283	0.0726984	0.670768	0.0790361	0.999915	-0.118919	0.953082	-0.326714	0.991595	-0.148679	0.917054	-0.0737354	0.832292	-0.238689	0.80614	-0.0982039	0.868432	-0.170906	0.766846	-0.217138	0.809851	0.210108	0.929654
B0511.11	WBGene00015236	B0511.11	0.157369	0.830962	0.241044	0.853591	0.697702	0.99647	-0.547442	0.751824	-2.2122	1.2e-25	-0.00975647	0.999915	-0.48548	0.764313	-1.09922	0.991595	-0.807688	0.852798	0.809747	0.204053	-0.175698	0.892808	0.0599793	0.955734	0.0147444	0.991969	0.285711	0.841716	1.64735	1.59e-08
B0511.12	WBGene00015237	B0511.12	0.319811	0.0448267	-0.0963073	0.88541	0.0511492	0.99647	-0.141689	0.749978	0.45093	0.000551773	6.92e-05	0.999961	-0.129215	0.953082	0.268474	0.991595	-0.316806	0.801995	-0.296311	0.126761	-0.0868005	0.92252	-0.24633	0.0293146	0.199054	0.710308	0.0590466	0.978582	-0.158414	0.873815
B0511.13	WBGene00015238	B0511.13	-0.562817	0.00410006	-0.227619	0.853591	0.0431307	0.99647	-0.001177	0.998773	0.634473	0.000230409	0.116684	0.999915	0.188899	0.953082	0.3904	0.991595	0.456664	0.853463	-0.537358	0.384649	-0.00782723	0.995228	-0.0497509	0.951908	0.352741	0.516847	0.0764519	0.973907	0.0127313	0.997659
B0511.14	WBGene00015239	B0511.14	0.572706	0.0168263	-0.413803	0.604372	-0.190274	0.99647	0.200895	0.880152	0.509185	6.85e-05	0.0243622	0.999915	-0.265231	0.81627	-0.346178	0.991595	0.186596	0.956715	0.485251	0.294728	-0.273798	0.74407	-0.27883	0.284042	0.181561	0.826319	-0.0640717	0.971298	-0.178373	0.929654
B0511.2	WBGene00015228	B0511.2	0.937313	0.151843	0.231966	0.900056	-0.172829	0.99647	-0.208545	0.880628	0.580382	0.284704	-0.161881	0.999915	-0.121052	0.970498	-0.250104	0.991595	0.235438	0.953611	-1.33474	0.105657	-0.402585	0.774766	0.0525688	0.972146	-0.193148	0.917865	-0.286657	0.876694	0.0106037	0.998247
B0511.3	WBGene00015229	fbxa-125	NA	NA	0.0579192	0.949416	1.97475	0.99647	-0.0914946	0.929738	-3.07971	NA	0.0500447	0.999915	0.121456	0.970498	0.0312084	0.991595	-1.91505	0.377244	0.27366	0.729305	-0.230244	0.818533	-0.0326422	0.978192	-0.730523	0.332479	-0.375068	0.686402	-0.0147511	0.997659
B0511.4	WBGene00015230	tag-344	0.881993	0.224238	-0.104609	0.933217	1.09405	0.99647	-0.363539	0.831591	-3.12434	1.03e-35	0.1627	0.999915	-0.0742464	0.953082	-0.0991026	0.991595	-1.07909	0.822734	-0.595334	0.69315	-0.180317	0.894046	0.0431858	0.967307	-0.185896	0.918941	-0.331047	0.841716	0.317874	0.929654
B0511.5	WBGene00015231	cutl-14	-0.520614	0.60159	0.394454	0.853591	0.831944	0.99647	0.192657	0.891998	0.0846788	0.866954	-0.284221	0.999915	-0.0404248	0.997278	-0.397885	0.991595	-0.0660563	0.982986	-0.668886	0.66196	0.302765	0.847317	0.0323093	0.979664	0.634483	0.308554	0.0582274	0.980096	-0.185949	0.929654
B0511.6	WBGene00015232	B0511.6	NA	NA	NA	NA	NA	NA	NA	NA	NA	NA	NA	NA	NA	NA	NA	NA	0.102813	0.962589	NA	NA	NA	NA	-0.053939	0.883261	NA	NA	0.123949	0.843383	-0.0589631	0.929654
B0511.7	WBGene00015233	B0511.7	-0.327114	0.0728599	-0.177958	0.880735	0.0661128	0.99647	-0.177942	0.880628	0.436863	0.060322	0.103346	0.999915	-0.0547323	0.97913	0.0116119	0.99809	0.244999	0.904452	-0.483842	0.214608	-0.315043	0.670414	-0.111724	0.849156	-0.154381	0.886105	-0.200684	0.843383	-0.022327	0.990278
B0511.8	WBGene00044321	tag-264	-0.382493	0.00620735	-0.0259487	0.946532	0.349571	0.99647	0.309734	0.212814	0.409699	1e-06	0.0496479	0.999915	-0.0394291	0.983784	0.230404	0.991595	-0.126575	0.932497	0.140884	0.725393	-0.106593	0.846956	-0.0435926	0.942123	-0.134588	0.898512	0.0522063	0.948955	0.0417577	0.98444
B0511.9	WBGene00015235	cdc-26	0.163918	0.288729	-0.175723	0.842393	-0.208	0.99647	-0.269835	0.822109	0.602058	2.44e-05	0.0301967	0.999915	-0.00794607	0.998468	-0.403038	0.991595	0.197608	0.948293	-0.234971	0.16748	-0.0703894	0.94562	-0.113879	0.820201	-0.0184784	0.991969	0.0536994	0.978919	-0.0794705	0.931616
B0513.1	WBGene00001562	lin-66	0.404931	0.00908544	-0.0951814	0.88541	-0.548204	0.99647	-0.151169	0.787103	0.271559	4.89e-05	0.0069929	0.999915	0.00324942	0.99986	-0.176069	0.991595	-0.0615176	0.96485	-0.686752	0.0699701	0.426324	0.70839	0.0933329	0.883261	-0.00750111	0.991969	0.501257	0.687544	-0.121286	0.929654
B0513.2	WBGene00007195	B0513.2	-0.222928	0.343795	0.144701	0.907717	0.628222	0.99647	-0.219923	0.876574	0.420506	0.000321361	0.0593083	0.999915	0.0255511	0.998077	-0.258297	0.991595	-0.0737562	0.966948	0.20349	0.696263	-0.351486	0.61844	0.0393453	0.966749	0.123838	0.918941	-0.0629253	0.978582	0.135868	0.929654
B0513.3	WBGene00004443	rpl-29	0.2274	0.574228	0.440332	0.0455304	0.146797	0.99647	0.0400121	0.976598	0.5022	0.00303504	-0.227805	0.999915	-0.277674	0.953082	0.119542	0.992693	-0.490956	0.819796	-0.971485	0.0828781	-0.496534	0.609708	-0.0974628	0.883261	-0.39451	0.349973	-0.52266	0.598482	0.0286249	0.989354
B0513.4	WBGene00007196	B0513.4	-0.0332028	0.968697	0.174588	0.918258	-0.558549	0.99647	0.0385652	0.981338	1.05532	1.12e-11	-0.231528	0.999915	0.103181	0.982768	-0.20782	0.991595	0.630771	0.888725	-0.72629	0.539635	-0.234043	0.891378	0.258403	0.84691	-0.030956	0.988766	-0.015695	0.995054	0.010811	0.998304
B0513.5	WBGene00007197	B0513.5	1.36218	0.024438	0.496197	0.769212	0.16951	0.99647	0.404617	0.527365	-0.504997	2.13e-06	-0.0343112	0.999915	-0.413554	0.193018	-0.941641	0.991595	0.189549	0.916755	-0.322881	0.782963	0.125286	0.929784	-0.0551793	0.912901	-0.0889403	0.918941	-0.0269969	0.991165	-0.243022	0.906824
B0513.6	WBGene00007198	B0513.6	0.551147	0.569687	0.0499231	0.918258	0.11256	0.99647	NA	NA	0.176532	0.867125	NA	NA	0.0277576	0.970498	-0.0654413	0.991595	-0.149125	0.950581	-1.50235	0.171083	0.064699	0.892807	0.044956	0.883261	NA	NA	0.340373	0.665911	NA	NA
B0513.9	WBGene00007200	B0513.9	-0.197054	0.813457	-0.132622	0.924921	0.0834984	0.99647	-0.284698	0.880628	-0.232034	0.35746	0.186065	0.999915	-0.111521	0.970498	0.0312084	0.991595	0.455034	0.874229	-0.441601	0.69315	0.299803	0.847317	0.568009	0.195296	-0.0512582	0.973007	0.0143057	0.995288	-0.51198	0.913707
B0523.1	WBGene00002212	kin-31	0.720803	0.274284	-0.546557	0.757852	0.135423	0.99647	-0.604569	0.604574	-3.39129	3.08e-52	0.00453448	0.999915	-0.124298	0.953349	-0.328094	0.991595	-0.340574	0.948293	-0.0963114	0.946266	-0.249732	0.87371	0.196576	0.87038	0.0104933	0.998062	-0.0990894	0.975932	0.221334	0.929654
B0523.3	WBGene00003993	pgl-2	-0.323196	0.239518	0.254762	0.873244	0.0439573	0.99647	0.282528	0.880628	0.403261	0.00353172	0.142643	0.999915	0.256285	0.953082	0.365919	0.991595	0.0291375	0.989265	-0.12513	NA	-0.171011	0.87371	0.0338606	0.967228	-0.106812	0.918941	-0.142389	0.887815	0.1796	0.929654
B0523.5	WBGene00001443	fli-1	0.157829	0.604902	-0.24995	0.570645	0.0767559	0.99647	-0.215033	0.683171	0.167569	0.264373	0.0196801	0.999915	-0.0175132	0.998077	0.0731954	0.991595	-0.098416	0.962589	0.140148	0.685266	-0.0462484	0.961232	-0.278228	0.105276	0.0508248	0.946411	0.0841163	0.962844	-0.0973584	0.929654
B0524.2	WBGene00015241	B0524.2	0.176388	0.752229	-0.214918	0.853591	0.577832	0.99647	0.0205002	0.981338	-2.57885	2.73e-28	NA	NA	NA	NA	-0.16603	0.991595	-0.697298	0.866669	-0.00473649	0.99645	-0.084047	0.887351	NA	NA	NA	NA	0.0649603	0.975613	NA	NA
B0524.3	WBGene00015242	B0524.3	0.287587	0.650735	-0.0785353	0.953493	1.18838	0.99647	NA	NA	-1.39049	0.0933198	0.115255	0.999915	NA	NA	-0.0991026	0.991595	-1.35231	0.675273	0.642969	0.676754	0.198313	0.854422	0.119477	0.831061	-0.0574164	0.948806	0.290278	0.841716	NA	NA
B0524.4	WBGene00015243	B0524.4	0.176388	0.752229	-0.235624	0.848882	0.407083	0.99647	0.093994	0.880628	-2.99076	1.34e-15	NA	NA	0.246908	0.889378	NA	NA	-1.3506	0.675273	-0.073099	0.946052	-0.171131	0.812694	-0.0658898	0.874714	NA	NA	0.0795745	0.923964	-0.0677202	0.929654
B0524.5	WBGene00015244	B0524.5	-0.197054	0.813457	NA	NA	-0.0257381	0.99647	-0.0719139	0.880628	-2.86493	1.31e-26	-0.0765239	0.999915	0.306371	0.81627	-0.199771	0.991595	0.356287	0.924595	0.973338	0.454413	-0.398848	0.617208	0.0187035	0.987918	-0.100945	0.918941	-0.347009	0.782478	-0.0556017	0.973216
B0524.6	WBGene00015245	B0524.6	0.533269	0.000123817	-0.157691	0.861832	0.164094	0.99647	0.204986	0.880628	0.459533	0.0004565	0.174224	0.999915	0.0698277	0.979954	-0.354489	0.991595	-0.185803	0.932709	0.287121	0.660888	-0.107316	0.892808	-0.205552	0.703522	0.0334981	0.974919	0.150058	0.911082	0.0685767	0.974785
B0545.1	WBGene00006599	tpa-1	0.25204	0.385685	0.182376	0.880735	-0.285208	0.99647	-0.00113954	0.998773	-0.594192	0.00439497	-0.169823	0.999915	0.032177	0.996868	-0.34451	0.991595	0.492373	0.486791	-0.201557	0.69315	0.0524855	0.959306	-0.329618	0.140998	0.349522	0.549832	-0.00516494	0.997147	-0.264765	0.929654
B0545.3	WBGene00015246	scl-23	0.457975	0.528765	-0.147021	0.910933	0.182245	0.99647	-0.286366	0.86939	-3.02265	NA	0.0666923	0.999915	0.168355	0.953082	-0.766514	0.991595	0.0961848	0.975854	-0.271869	0.836576	0.0143811	0.98884	0.0898861	0.911215	0.163598	0.905649	-0.160583	0.843383	-0.0826219	0.929654
B0545.4	WBGene00015247	B0545.4	-0.229685	0.746512	-0.713108	0.602212	0.0948512	0.99647	0.150641	0.89831	0.842973	0.0206961	-0.172013	0.999915	0.0474594	0.993035	0.12485	0.991595	0.114483	0.972959	0.872746	0.49202	-0.442085	0.731748	0.206959	0.878308	0.144002	0.924806	0.00760343	0.997147	0.378479	0.929654
B0546.1	WBGene00015248	mai-2	-0.258993	0.272888	0.382788	0.00711121	0.000763568	0.999869	-0.0143675	0.981338	0.11794	0.485054	-0.0841159	0.999915	-0.225546	0.408391	-0.531518	0.991595	-0.457324	0.823046	-0.0358708	0.918362	-0.254904	0.735983	-0.22556	0.478918	0.0781463	0.920629	-0.242878	0.841716	0.132135	0.929654
B0546.2	WBGene00015249	B0546.2	0.267922	0.0599435	-0.043765	0.918258	-0.201874	0.99647	-0.228688	0.742828	0.437884	5.66e-05	-0.0157875	0.999915	0.0658001	0.977046	-0.0473853	0.992731	0.488759	0.610951	-0.60136	0.116556	0.0124799	0.991983	-0.0827253	0.881552	-0.0728409	0.924806	0.0796223	0.973907	-0.0186038	0.99262
B0546.3	WBGene00015250	B0546.3	-0.0220306	0.961762	0.044733	0.953493	-0.431291	0.99647	0.0556731	0.969088	-0.175746	0.332915	-0.147952	0.999915	0.0301753	0.996868	-0.238431	0.991595	0.746008	0.383296	0.574565	0.253921	-0.364694	0.609072	-0.0184316	0.973191	0.0191722	0.985468	-0.158786	0.887815	0.00737878	0.998247
B0546.4	WBGene00015251	B0546.4	-0.0553026	0.860923	0.14356	0.83554	-0.782355	0.99647	0.00209505	0.998773	-0.289891	0.193723	-0.2588	0.999915	0.249068	0.953082	-0.403804	0.991595	0.707072	0.681333	-0.0960415	0.802639	0.0384512	0.960858	-0.124859	0.883261	0.0219086	0.985468	0.0524651	0.948834	-0.202186	0.929654
B0546.5	WBGene00015252	B0546.5	NA	NA	-0.0966546	0.88541	-0.0768073	0.99647	-0.0719139	0.880628	NA	NA	0.00441894	0.999915	NA	NA	NA	NA	0.0356294	0.980195	NA	NA	NA	NA	0.143239	0.873253	NA	NA	0.225079	0.779497	0.262579	0.929654
B0547.1	WBGene00000817	csn-5	-0.280925	0.351968	-0.083575	0.918258	0.0112714	0.998896	-0.0678236	0.933817	0.355024	0.000233845	-0.0602114	0.999915	-0.174366	0.953082	-0.0907863	0.991595	-0.126965	0.961778	0.103897	0.815713	-0.202434	0.818105	0.0626225	0.88797	-0.268716	0.695603	-0.0379562	0.980096	-0.041096	0.984592
B0547.2	WBGene00015253	B0547.2	NA	NA	NA	NA	0.343077	0.99647	NA	NA	NA	NA	NA	NA	NA	NA	0.0582928	0.991595	-0.435823	0.891525	NA	NA	NA	NA	NA	NA	NA	NA	NA	NA	NA	NA
B0547.4	WBGene00005086	srd-8	NA	NA	NA	NA	-0.835331	0.99647	0.139898	0.884573	NA	NA	0.0232267	0.999915	0.149524	0.970188	-0.271513	0.991595	0.0699312	0.966485	0.351227	0.69315	0.611282	0.574042	0.270873	0.803769	-0.148855	0.918941	0.585694	0.61632	0.143943	0.930485
B0554.1	WBGene00015254	B0554.1	NA	NA	-0.00301714	0.996311	NA	NA	-0.374858	0.742828	NA	NA	0.00876153	0.999915	0.0494245	0.970498	NA	NA	NA	NA	NA	NA	-0.0810844	0.935884	0.628782	0.31566	0.146426	0.905649	-0.108141	0.958698	0.0906791	0.954922
B0554.2	WBGene00015255	B0554.2	0.106239	0.788953	0.291493	0.88541	0.653185	0.99647	-0.265957	0.821659	NA	NA	NA	NA	-0.0786568	0.953082	-0.122051	0.991595	-0.7796	0.853463	-0.152397	0.815713	-0.246292	0.83839	NA	NA	NA	NA	0.183472	0.906865	0.0691457	0.929654
B0554.3	WBGene00015256	B0554.3	NA	NA	NA	NA	NA	NA	NA	NA	NA	NA	NA	NA	0.0277576	0.970498	NA	NA	NA	NA	NA	NA	NA	NA	NA	NA	NA	NA	NA	NA	NA	NA
B0554.4	WBGene00015257	B0554.4	-0.121564	0.887685	0.314125	0.880735	-0.00255456	0.999869	-0.482683	0.796499	-0.348587	0.756811	-0.0259042	0.999915	0.350267	0.841512	0.611569	0.991595	-1.60317	0.562285	0.248628	0.86576	0.299399	0.847317	-0.188205	0.883261	0.25766	0.874665	0.223562	0.898317	0.00521521	0.999087
B0554.5	WBGene00015258	B0554.5	NA	NA	NA	NA	-0.102571	0.99647	-0.252677	0.880628	-1.02166	0.0362601	-0.121809	0.999915	-0.515346	0.78053	NA	NA	0.388956	0.904847	0.796189	0.465128	-0.341323	0.791535	-0.370694	0.622188	0.543834	0.519573	-0.296446	0.843383	0.00430342	0.999245
B0554.6	WBGene00015259	dod-20	0.103045	0.788953	0.226688	0.865106	-0.0799134	0.99647	-0.434787	0.837466	-0.522097	0.601346	0.520601	0.999915	0.67307	0.384745	-0.0704341	0.991595	0.623859	0.896167	-0.147295	0.815713	1.42855	0.0256694	1.60604	7.77e-05	0.120338	0.940824	0.865883	0.308532	-0.0446558	0.990614
B0554.7	WBGene00015260	B0554.7	0.867919	0.174517	-0.0907941	0.947121	0.221736	0.99647	0.262848	0.880628	-0.487359	0.612555	-0.122037	0.999915	0.155147	0.970498	-0.051739	0.993685	-1.12538	0.727959	-0.381066	0.69315	-0.39728	0.768717	-0.218424	0.806298	0.610709	0.555797	-0.408804	0.809708	-0.312047	0.929654
B0563.1	WBGene00015261	B0563.1	0.793713	1.28e-05	0.175249	0.918258	0.974452	0.99647	0.159883	0.893347	0.360954	0.750128	-0.0833331	0.999915	0.0580341	0.992621	-0.0214422	0.99809	-0.985665	0.83552	-1.3142	0.000287767	0.210302	0.884971	0.227823	0.842754	-0.0837647	0.905649	0.113916	0.964064	0.277257	0.929654
B0563.10	WBGene00077673	B0563.10	0.512842	0.486055	NA	NA	-0.0783183	0.99647	NA	NA	-0.153762	0.865305	NA	NA	0.138273	0.953082	-0.0863689	0.991595	0.0677109	0.962589	-0.774941	0.513421	-0.0545688	0.939587	0.272625	0.644868	0.157837	0.918941	-0.176683	0.841716	NA	NA
B0563.2	WBGene00006637	tsp-11	-0.646454	0.443224	0.629444	0.423058	1.01	0.99647	0.297447	0.880628	-0.469085	0.359905	0.268297	0.999915	0.119279	0.970498	0.835772	0.991595	0.305257	0.916778	1.62712	0.131353	0.459887	0.503946	0.363997	0.542734	0.288192	0.870384	0.38034	0.779497	-0.0512744	0.985606
B0563.4	WBGene00006479	tmbi-4	0.295597	0.0464502	0.220956	0.415021	-0.230373	0.99647	-0.0877095	0.880628	-0.295169	0.00157458	0.313993	0.999915	0.355367	0.0884705	0.586632	0.991595	0.410546	0.801022	-0.806483	0.000907727	0.539277	0.186886	0.479941	0.00545283	0.383745	0.0655154	0.488427	0.0151329	0.142897	0.929654
B0563.5	WBGene00015262	B0563.5	NA	NA	-0.357767	0.871972	-0.110508	0.99647	-0.11514	0.938765	0.64962	0.116891	0.0572228	0.999915	0.839101	0.280917	-0.131903	0.991595	1.35881	0.707566	0.27366	0.729305	-0.0448737	0.980877	0.597495	0.452863	0.7132	0.398423	-0.114641	0.963303	-0.530041	0.905633
B0563.6	WBGene00015263	B0563.6	1.75075	3.1e-06	0.494669	0.816606	0.023417	0.99647	0.167317	0.900543	0.163277	0.723197	0.476933	0.999915	0.194072	0.953082	0.430033	0.991595	0.404781	0.866669	-1.7742	0.000158547	0.472178	0.519293	0.435576	0.289194	0.204148	0.906683	0.341413	0.639687	-0.0844951	0.976642
B0563.7	WBGene00015264	B0563.7	-0.0734502	0.895188	0.478364	0.837883	0.0102589	0.999064	-0.255353	0.880628	-0.873055	0.0631484	0.825797	0.444829	0.417948	0.81627	0.735509	0.991595	-0.296643	0.940301	0.887618	0.488197	0.691836	0.315753	0.682389	0.0366339	0.453475	0.62681	0.449588	0.77098	0.212171	0.929654
B0563.8	WBGene00015265	B0563.8	1.05458	1.84e-07	0.551546	0.782367	1.09427	0.99647	NA	NA	0.475319	0.642145	0.0262317	0.999915	-0.0786568	0.953082	0.082464	0.992731	-1.30843	0.701002	-1.09619	0.00432658	0.415366	0.708027	NA	NA	-0.0859828	0.905649	0.32549	0.843383	0.147813	0.929654
B0563.9	WBGene00044687	B0563.9	NA	NA	-0.0510764	0.938444	-0.100346	0.99647	-0.0304473	0.981338	-3.44797	2.5e-07	-0.0765239	0.999915	0.404485	0.644009	NA	NA	0.713236	0.866669	NA	NA	NA	NA	1.27074	0.0104487	0.779202	0.313863	NA	NA	-0.0630076	0.984086
B0564.1	WBGene00007201	exos-4.1	NA	NA	-0.010402	0.991092	0.126368	0.99647	0.246438	0.504354	NA	NA	0.00350941	0.999915	-0.133944	0.953082	0.107548	0.991595	-0.0998086	0.962589	-0.357801	0.442422	-0.127984	0.89293	-0.20531	0.498279	-0.300013	0.675956	-0.0844495	0.964064	0.114011	0.929654
B0564.10	WBGene00006766	unc-30	0.534336	0.0467983	0.331398	0.414399	-0.287038	0.99647	-0.223444	0.880628	-0.20628	0.672199	-0.0830406	0.999915	-0.0511775	0.995691	-0.00328172	0.999731	0.293702	0.90854	-0.690326	0.0312009	0.354191	0.70509	0.0682197	0.921995	-0.197517	0.878499	0.419238	0.621457	-0.214644	0.929654
B0564.11	WBGene00023421	B0564.11	-0.813927	9.53e-05	-0.281776	0.676503	0.537685	0.99647	-0.244816	0.845479	-0.0807915	0.633965	0.0730527	0.999915	-0.389157	0.259775	-0.210716	0.991595	-0.450156	0.872283	-0.0709811	0.846968	-0.291451	0.751627	-0.0719042	0.896066	0.0978796	0.918941	-0.215558	0.863781	0.0818826	0.947593
B0564.2	WBGene00007202	B0564.2	-0.677972	0.000952523	-0.298914	0.853591	-0.0427615	0.99647	0.0224475	0.98333	0.391567	0.0527598	-0.0501848	0.999915	-0.29875	0.953082	-0.496628	0.991595	0.0925821	0.969211	0.0167732	0.968466	-0.461175	0.500165	-0.241114	0.663915	0.106516	0.932797	-0.600943	0.266839	0.026372	0.991214
B0564.3	WBGene00007203	B0564.3	-0.134211	0.873722	-0.13012	0.918258	-0.138194	0.99647	-0.265183	0.880628	-1.45261	0.000200323	0.313646	0.999915	-0.446768	0.829076	-0.346168	0.991595	0.76313	0.801022	0.812552	0.568103	0.500902	0.63398	-0.175881	0.883261	0.27695	0.808671	0.357624	0.80968	-0.730819	0.693513
B0564.4	WBGene00007204	B0564.4	0.676031	0.435318	-0.198495	0.891239	0.520044	0.99647	NA	NA	-1.37038	0.0912591	-0.166298	0.999915	-0.047186	0.976906	0.0559866	0.992731	-1.00062	0.819796	-1.34397	0.233087	-0.280115	0.783719	0.127707	0.826186	0.160262	0.854278	-0.329918	0.800458	NA	NA
B0564.6	WBGene00007206	B0564.6	NA	NA	NA	NA	NA	NA	NA	NA	NA	NA	NA	NA	NA	NA	NA	NA	NA	NA	NA	NA	NA	NA	NA	NA	NA	NA	NA	NA	NA	NA
B0564.7	WBGene00007207	B0564.7	-0.207758	0.12941	-0.178021	0.754785	0.0106843	0.998896	0.175347	0.832632	0.395693	0.00117649	0.0460471	0.999915	-0.0404006	0.97273	-0.0390305	0.992731	0.0353435	0.980995	0.422297	0.0847834	-0.0930806	0.896505	-0.0932038	0.883261	0.0921599	0.918941	-0.069979	0.96119	-0.104784	0.929654
B0564.9	WBGene00007208	B0564.9	NA	NA	NA	NA	NA	NA	NA	NA	NA	NA	NA	NA	NA	NA	NA	NA	NA	NA	NA	NA	NA	NA	NA	NA	NA	NA	NA	NA	NA	NA
BE0003N10.1	WBGene00015266	BE0003N10.1	-0.0714477	0.752729	-0.254279	0.550203	0.210969	0.99647	0.434444	0.171606	0.517778	0.000769424	-0.0105594	0.999915	-0.212069	0.815595	-1.06382	0.991595	-0.156602	0.938453	0.708446	0.0451779	-0.197004	0.761259	-0.127289	0.883261	-0.681028	0.0417038	-0.0502202	0.969213	0.094403	0.97004
BE0003N10.2	WBGene00015267	chin-1	-0.215756	0.500238	-0.169555	0.825778	-0.334602	0.99647	-0.0130703	0.985651	0.842363	6.38e-05	-0.141834	0.999915	-0.228836	0.953082	-0.791908	0.991595	0.0295589	0.986669	0.574474	0.274958	-0.426201	0.435307	-0.305475	0.191836	-0.290083	0.627517	-0.153767	0.868632	0.0450363	0.984086
BE0003N10.3	WBGene00015268	BE0003N10.3	-1.40435	0.00128225	0.0121115	0.98924	0.0517682	0.99647	0.129334	0.911664	0.429942	0.126362	-0.236238	0.999915	-0.209627	0.953082	-0.703813	NA	-0.232492	0.962589	2.08901	0.00453877	-0.595742	0.0909676	-0.15655	0.838013	-0.324839	0.847836	-0.243239	0.673759	0.372226	0.929654
BE10.1	WBGene00007209	BE10.1	0.514546	0.614091	NA	NA	0.721008	0.99647	-0.546052	0.62033	-2.91229	NA	NA	NA	0.0713588	0.953082	-0.0307827	0.992731	-0.895793	0.833001	-1.20202	0.312831	-0.025596	0.985321	0.0907743	0.857634	-0.0542152	0.933211	-0.175413	0.887815	NA	NA
BE10.2	WBGene00007210	agmo-1	-0.217684	0.825869	0.899631	NA	0.567654	0.99647	-0.0973556	NA	0.707851	NA	-0.0947772	0.999915	0.375438	0.929259	0.285655	0.991595	-1.01843	0.675273	2.06794	0.0171915	0.327395	0.789428	-0.559484	0.487595	0.263671	0.871246	0.183659	0.906671	0.079741	0.984449
BE10.3	WBGene00007211	BE10.3	0.92038	0.000691708	-0.326068	0.88541	0.918752	0.99647	0.228982	0.880628	-0.528295	0.612931	0.0850083	0.999915	0.240232	0.889378	0.0759586	0.992731	-1.79806	0.46398	-0.624093	0.0320726	-0.363523	0.675675	0.234122	0.849629	0.634953	0.509754	-0.425817	0.554981	0.258576	0.929654
BE10.4	WBGene00007212	BE10.4	1.57777	0.001674	-0.331075	0.88541	-0.092877	0.99647	0.158884	0.924365	-0.0555221	0.929095	0.311	0.999915	0.0657035	0.995691	0.0570194	0.992799	0.114057	0.974774	-1.63059	0.00543331	0.58301	0.426462	-0.583619	0.466657	0.428664	0.773581	0.21243	0.887815	-0.336355	0.929654
BE10.5	WBGene00044127	BE10.5	0.835229	0.30757	-0.35724	0.7687	0.579895	0.99647	-0.114807	0.880628	-3.22967	5.02e-15	0.025205	0.999915	NA	NA	-0.0534162	0.992799	-0.719669	0.863879	0.214722	0.874634	-0.321089	0.830159	NA	NA	NA	NA	0.0898067	0.978582	NA	NA
C01A2.1	WBGene00007213	C01A2.1	0.544718	0.296751	-0.363314	0.801035	1.0017	0.99647	-0.137242	0.938238	-0.79795	0.369469	-0.0649772	0.999915	0.347763	0.953082	0.188514	0.991595	-0.507065	0.908562	0.1608	0.815713	0.147071	0.894046	0.466687	0.557129	-0.313668	0.882511	0.165282	0.910972	0.272064	0.929654
C01A2.2	WBGene00007214	C01A2.2	-0.31273	0.66636	0.469192	0.307889	-0.261371	0.99647	0.0157444	0.984462	-0.724534	0.000765498	-0.416642	0.999915	-0.474433	0.721691	0.405681	0.991595	-0.0591846	0.976709	0.92224	0.348397	-0.468749	0.60668	-0.394207	0.157145	-0.518816	0.467323	-0.25346	0.872556	0.0746409	0.97343
C01A2.3	WBGene00007215	C01A2.3	-0.427595	0.0301962	-0.0451524	0.919706	0.3399	0.99647	0.509392	0.00572893	0.443833	9.6e-06	-0.00819806	0.999915	0.0738245	0.965258	0.247327	NA	0.0111332	0.993385	-0.632449	0.163855	-0.0866579	0.897725	-0.0783318	0.883261	-0.40512	0.574086	-0.118102	0.853784	0.137248	0.929654
C01A2.4	WBGene00007216	C01A2.4	-0.345005	0.0405741	-0.00148284	0.998106	0.0232611	0.99647	-0.00429988	0.998004	-0.196962	0.344114	0.0223354	0.999915	0.085251	0.976906	-0.257637	0.991595	0.524109	0.637904	0.453167	0.314695	-0.355741	0.558995	0.277606	0.288786	0.163525	0.891513	-0.351775	0.191614	0.00210325	0.999579
C01A2.5	WBGene00007217	C01A2.5	-0.194699	0.412122	-0.333323	0.635923	-0.00798125	0.998896	0.219653	0.81197	0.444834	0.000682036	0.0520946	0.999915	0.0391722	0.982343	-0.419752	0.991595	0.0288495	0.978096	0.510382	0.0544841	-0.423503	0.582741	0.0349302	0.945202	-0.230829	0.728944	-0.355378	0.53236	-0.0529905	0.95259
C01A2.6	WBGene00007218	C01A2.6	0.469791	0.574924	-0.0469048	0.943586	0.257957	0.99647	-0.0629648	0.961009	-1.54488	0.00665888	-0.0381849	0.999915	-0.0915696	0.970498	-0.172425	0.991595	-0.338118	0.948293	-0.408493	0.788928	-0.23566	0.864244	-0.302288	0.760552	-0.170257	0.918941	-0.395502	0.765083	0.277101	0.929654
C01A2.7	WBGene00007219	nlp-38	0.56384	0.438051	0.544656	0.786526	0.150565	0.99647	0.0607674	0.951091	-1.7954	4.95e-15	-0.0884446	0.999915	0.2282	0.953082	-0.710894	0.991595	-0.146157	0.948293	0.286653	0.74797	0.193422	0.892808	-0.0851722	0.929294	0.00146684	0.998722	0.0943007	0.976602	-0.206031	0.929654
C01A2.9	WBGene00077546	C01A2.9	0.973433	0.20086	0.0640379	0.910933	0.535145	0.99647	-0.267364	0.821659	-1.43021	0.0822222	0.0147304	0.999915	-0.103743	0.970498	-0.0883496	0.991595	-0.650476	0.873253	-1.13971	0.354594	-0.0854859	0.949555	0.0935998	0.857407	0.112441	0.894264	-0.238452	0.887815	0.0438468	0.940372
C01B10.10	WBGene00015284	C01B10.10	-1.78541	0.00315814	-0.250801	0.670274	0.152459	0.99647	-0.0332793	0.981338	-0.432402	0.0315075	-0.262142	0.999915	-0.00396588	NA	0.273904	0.991595	-0.6424	0.854973	1.54878	0.0693181	0.112186	0.894046	-0.111685	0.884047	0.0170242	0.99129	0.150715	0.887815	-0.136251	0.956209
C01B10.11	WBGene00044294	C01B10.11	-2.49762	2.12e-06	0.491551	0.50008	0.578046	0.99647	-0.197163	NA	-0.537785	2.38e-05	-0.298763	0.999915	0.425297	0.829184	0.443555	0.991595	-0.609508	0.163256	3.69327	NA	0.329088	0.666465	-0.106659	0.91733	0.120767	0.918941	0.37177	0.321564	0.185687	0.929654
C01B10.3	WBGene00015278	C01B10.3	0.686264	0.43873	-0.546121	0.795601	0.287431	0.99647	0.150446	0.880628	-0.00200327	0.994276	0.107924	0.999915	0.0455279	0.991029	0.204998	0.991595	0.564162	0.68992	-0.329715	0.815713	0.243341	0.883924	0.508912	0.0607044	0.0935938	0.918941	-0.0192254	0.993207	-0.0736308	0.974104
C01B10.4	WBGene00015279	C01B10.4	-0.719519	0.375908	-0.402512	0.644209	0.633705	0.99647	0.401761	0.820823	-0.239198	0.458392	-0.221707	0.999915	0.313857	0.953082	0.176702	0.991595	-0.643541	0.87407	0.988922	0.318598	-0.517777	0.49881	0.256718	0.819949	0.0652853	0.96138	-0.308018	0.837615	0.295184	0.929654
C01B10.44	WBGene00194839	C01B10.44	0.118115	0.788953	NA	NA	-0.935789	0.99647	NA	NA	-2.7101	1.4e-09	NA	NA	0.383431	0.835293	0.1078	0.991595	0.42745	0.904847	-0.173463	0.815713	0.139378	0.818865	-0.0107992	0.991185	-0.0370444	0.918941	0.135677	0.841716	-0.141728	0.929654
C01B10.5	WBGene00001858	hil-7	-3.54345	3.92e-21	0.133208	0.88541	-0.101167	0.99647	0.105125	0.958884	-0.569115	NA	-0.232014	0.999915	0.749074	NA	-0.0469563	0.992731	-0.240854	0.943723	3.72847	NA	0.25031	0.847317	0.422585	0.58826	-0.23308	0.882511	0.216799	0.871349	-0.423982	0.929654
C01B10.6	WBGene00015280	C01B10.6	-0.562935	0.501481	1.04146	NA	-0.163815	0.99647	-0.553449	0.00122591	-0.0448901	NA	-0.196224	0.999915	0.0238359	0.996463	-0.171465	0.991595	-0.00812483	0.992532	2.27985	0.0117925	0.622599	0.472236	0.531831	0.000534331	0.437476	0.281085	0.316881	0.838139	-0.132675	0.929654
C01B10.7	WBGene00015281	C01B10.7	NA	NA	NA	NA	0.43175	0.99647	0.468232	0.697788	0.0970961	0.928729	-0.0698923	0.999915	-0.22318	0.953082	0.0749763	0.991595	0.039096	0.989507	NA	NA	-0.047403	0.894046	-0.53441	0.527278	0.119443	0.928049	0.140389	0.891906	0.52798	0.907056
C01B10.8	WBGene00015282	C01B10.8	0.173688	0.536882	-0.0233833	0.972274	0.129247	0.99647	0.343967	0.454562	0.595802	0.000222494	0.0889855	0.999915	-0.0167204	0.998077	0.157581	0.991595	-0.203194	0.925325	-0.288667	0.487217	-0.162411	0.88887	-0.115287	0.816709	-0.569363	0.00450637	-0.295923	0.65601	0.144205	0.929654
C01B10.9	WBGene00015283	C01B10.9	0.0598476	0.821552	-0.21136	0.732589	0.0340296	0.99647	-0.0857187	0.921315	0.430122	0.0179126	0.139273	0.999915	-0.0672324	0.970498	0.0969198	0.991595	-0.183365	0.914134	0.0256575	0.96131	-0.328219	0.608648	-0.157999	0.612529	-0.295559	0.727453	-0.209083	0.768445	-0.0886049	0.929654
C01B12.1	WBGene00005017	sqt-2	0.128908	0.888326	0.042618	0.979625	-0.304607	0.99647	-0.33752	NA	0.714959	NA	-0.0636758	0.999915	0.278067	NA	-0.425191	0.991595	-1.01893	0.840521	0.506428	0.712599	-0.150982	0.905091	-0.567001	0.469947	-0.142535	0.918941	0.0573366	0.979613	0.185257	0.939032
C01B12.2	WBGene00015285	C01B12.2	-0.104914	0.788953	-0.050263	0.922237	-0.39513	0.99647	-0.16401	0.880628	-0.0376553	0.912554	-0.0942448	0.999915	-0.167666	0.953082	0.441943	0.991595	0.20767	0.887703	-0.341349	0.31978	0.465078	0.690993	-0.199198	0.842576	-0.155653	0.873477	0.538231	0.65601	-0.278986	0.929654
C01B12.3	WBGene00015286	C01B12.3	-1.80837	0.00262768	-0.121344	0.88541	-0.156767	0.99647	-0.0372566	0.981338	-0.638427	0.0267127	-0.335851	0.999915	-0.0188958	0.998077	0.437518	0.991595	-0.904273	0.700204	2.18109	0.0213739	-0.328536	0.708027	-0.443886	0.0519816	0.0937367	0.924806	-0.138484	0.899105	-0.0294767	0.989354
C01B12.4	WBGene00015287	C01B12.4	0.75158	0.375908	0.336599	0.88541	-0.168036	0.99647	-0.172423	0.914361	-2.47011	2.47e-12	-0.142856	0.999915	0.291108	0.953082	0.651976	0.991595	-0.104734	0.976109	-0.389379	0.803702	0.649763	0.44315	-0.393961	0.586093	0.0926657	0.961243	0.722425	0.322945	-0.544881	0.898952
C01B12.5	WBGene00015288	C01B12.5	NA	NA	0.0666609	0.964697	0.638276	0.99647	0.225806	0.880628	-0.83892	0.123922	0.16277	0.999915	0.0420544	0.996868	-0.0863689	0.991595	0.12482	0.965759	0.989977	0.362417	0.308848	0.847317	0.0230353	0.983112	0.269203	0.847836	0.190724	0.91437	0.326958	0.929654
C01B12.8	WBGene00015291	C01B12.8	-0.710128	0.000208348	0.257705	0.88541	0.404682	0.99647	0.215952	0.880628	-0.214592	0.260236	0.195349	0.999915	0.297197	0.953082	-0.632911	0.991595	-0.2369	0.962589	0.822426	0.00148401	-0.322785	0.717919	-0.253784	0.826186	-0.867861	0.0451159	-0.175746	0.916791	0.455298	0.929654
C01B4.1	WBGene00006283	str-257	NA	NA	NA	NA	NA	NA	NA	NA	NA	NA	NA	NA	NA	NA	NA	NA	NA	NA	NA	NA	NA	NA	NA	NA	NA	NA	NA	NA	NA	NA
C01B4.10	WBGene00006136	str-76	NA	NA	NA	NA	NA	NA	NA	NA	NA	NA	NA	NA	NA	NA	NA	NA	NA	NA	NA	NA	NA	NA	NA	NA	NA	NA	NA	NA	NA	NA
C01B4.3	WBGene00006284	str-258	NA	NA	NA	NA	NA	NA	NA	NA	NA	NA	NA	NA	NA	NA	NA	NA	NA	NA	NA	NA	NA	NA	NA	NA	NA	NA	NA	NA	NA	NA
C01B4.5	WBGene00005138	srd-61	NA	NA	NA	NA	NA	NA	NA	NA	NA	NA	NA	NA	NA	NA	NA	NA	NA	NA	NA	NA	NA	NA	NA	NA	NA	NA	NA	NA	NA	NA
C01B4.6	WBGene00015270	C01B4.6	NA	NA	NA	NA	NA	NA	NA	NA	NA	NA	NA	NA	NA	NA	NA	NA	NA	NA	NA	NA	NA	NA	NA	NA	NA	NA	NA	NA	NA	NA
C01B4.7	WBGene00015271	C01B4.7	NA	NA	NA	NA	NA	NA	NA	NA	NA	NA	NA	NA	NA	NA	NA	NA	NA	NA	NA	NA	NA	NA	NA	NA	NA	NA	NA	NA	NA	NA
C01B4.8	WBGene00015272	C01B4.8	NA	NA	NA	NA	NA	NA	NA	NA	NA	NA	NA	NA	NA	NA	NA	NA	NA	NA	NA	NA	NA	NA	NA	NA	NA	NA	NA	NA	NA	NA
C01B4.9	WBGene00015273	C01B4.9	NA	NA	NA	NA	NA	NA	NA	NA	NA	NA	NA	NA	NA	NA	NA	NA	NA	NA	NA	NA	NA	NA	NA	NA	NA	NA	NA	NA	NA	NA
C01B7.1	WBGene00015274	ztf-12	-1.09503	1.07e-05	-0.130568	0.827428	-0.365368	0.99647	0.203299	0.572831	-0.332876	0.0443501	-0.0758213	0.999915	0.0426671	0.984795	-0.437267	NA	0.302541	0.826985	1.74331	0.00301005	0.170308	0.82511	0.181555	0.450185	-0.14038	0.845352	0.183633	0.841716	0.0905344	0.929654
C01B7.3	WBGene00015275	C01B7.3	-0.526625	0.375908	-0.248658	0.88541	-0.0198285	0.998053	NA	NA	NA	NA	NA	NA	0.0722749	0.953082	NA	NA	-0.439088	0.896167	NA	NA	0.0689325	0.947585	0.219131	0.720931	NA	NA	-0.196114	0.841716	NA	NA
C01B7.4	WBGene00006467	tag-117	-0.658343	0.00543476	-0.0497668	0.918258	0.344353	0.99647	0.116099	0.88789	-0.237672	0.353234	-0.0741727	0.999915	0.155584	0.970498	0.430603	0.991595	0.280023	0.898144	0.767913	0.0285023	0.285922	0.728045	0.0384374	0.940549	0.14685	0.909652	0.288471	0.819346	0.0540201	0.985239
C01B7.5	WBGene00015276	C01B7.5	NA	NA	0.692098	0.679334	0.53717	0.99647	-0.37795	0.880628	-0.577255	0.54134	-0.326937	0.999915	-0.168539	0.970498	-0.271513	0.991595	-0.231974	0.962589	1.44648	0.171083	0.184917	0.894046	-0.0906118	0.936595	-0.409086	0.798554	0.0650279	0.978817	-0.474489	0.929654
C01B7.6	WBGene00004457	rpm-1	-1.04859	0.00235317	0.106854	0.88541	9.04189e-05	0.999975	0.173736	0.820823	-0.115804	0.709753	-0.159187	0.999915	-0.0456226	0.99655	0.242447	0.991595	-0.0458993	0.968975	1.63444	0.0122606	-0.139188	0.862868	-0.360491	0.0212434	-0.332415	0.483347	0.0383182	0.978817	-0.276392	0.329436
C01B7.7	WBGene00015277	C01B7.7	NA	NA	NA	NA	NA	NA	NA	NA	NA	NA	NA	NA	NA	NA	NA	NA	NA	NA	NA	NA	NA	NA	NA	NA	NA	NA	NA	NA	NA	NA
C01B9.1	WBGene00007220	C01B9.1	-0.213942	0.809428	-0.0148808	0.993881	0.366416	0.99647	0.239655	0.789116	0.478842	0.224815	-0.112379	0.999915	-0.0175097	0.996868	0.155338	0.991595	-0.29103	0.866669	0.125105	0.908938	0.59446	0.507141	-0.217172	0.700899	-0.427879	0.484656	0.403724	0.783132	-0.0465104	0.984086
C01B9.4	WBGene00194890	C01B9.4	0.492918	0.629975	NA	NA	NA	NA	NA	NA	-0.422058	0.696119	0.147298	0.999915	NA	NA	0.00809411	0.999731	NA	NA	0.224712	0.874557	-0.400607	0.765241	NA	NA	-0.0473481	0.918941	0.000980204	0.999542	NA	NA
C01C10.1	WBGene00000523	clc-2	-0.16872	0.828454	-0.0589309	0.947614	-0.0619692	0.99647	0.216713	0.880628	0.0937973	0.865305	0.409838	0.999915	0.3651	0.517514	1.45451	0.991595	0.59461	0.873253	-0.283104	0.804082	0.43415	0.496449	0.627982	0.164752	0.268411	0.805826	0.164573	0.898317	0.142186	0.958241
C01C10.2	WBGene00015294	C01C10.2	0.19682	0.846429	0.778636	0.484299	-0.0970423	0.99647	-0.357698	0.860073	-0.158441	0.586473	0.526648	0.999915	0.610109	0.209953	-0.263453	0.991595	0.376636	0.878745	0.582894	0.689971	0.748112	0.317483	0.7682	0.0360136	0.383304	0.587551	0.406634	0.804963	0.219098	0.929654
C01C10.3	WBGene00015295	acl-12	-0.24669	0.515009	-0.16911	0.749516	-0.0373243	0.99647	-0.517789	0.44286	-0.72887	0.00458793	0.442993	0.999915	0.573962	0.153804	0.803973	0.991595	0.0949071	0.962589	-0.472823	0.262774	0.515714	0.428128	0.367149	0.310035	0.809543	0.00532539	0.361106	0.510691	-0.128624	0.929654
C01C10.4	WBGene00000526	clc-5	-0.995276	0.0130088	0.503948	0.220838	-0.0423044	0.99647	0.147746	0.89831	-0.00944261	0.988957	0.210526	0.999915	0.283176	0.832103	1.15322	0.991595	-0.102075	0.965759	1.09	0.119145	0.747561	0.102147	0.770902	0.0213576	0.295266	0.739638	0.492939	0.0323146	0.196723	0.929654
C01C4.1	WBGene00003739	nlp-1	-0.135126	0.876397	0.594324	0.7687	0.122663	0.99647	-0.181371	0.880628	-1.64538	3.47e-15	0.417559	0.999915	0.185699	0.926078	-0.223301	0.991595	0.725124	0.607521	0.264472	0.858832	0.397223	0.743712	0.273602	0.45844	0.145672	0.911223	-0.127638	0.963427	0.00656169	0.998247
C01C4.2	WBGene00015292	C01C4.2	0.118115	0.788953	0.138867	0.88541	0.110194	0.99647	-0.164923	0.89831	-0.136229	0.897228	0.0782308	0.999915	-0.0557892	0.995963	NA	NA	0.0184249	0.99483	0.148998	0.88751	-0.0961841	0.94948	0.140295	0.911773	0.137903	0.927576	-0.263951	0.887815	0.034642	0.993736
C01C4.3	WBGene00015293	C01C4.3	0.337338	0.760524	0.723218	0.589194	0.0457184	0.99647	-0.0662464	0.962647	-0.647978	0.0191792	0.442271	0.999915	0.125682	0.953093	1.06083	0.991595	0.729135	0.246531	0.354204	0.815713	0.93296	0.13395	0.580627	0.00387552	0.180301	0.837451	0.526373	0.63562	-0.194998	0.929654
C01C7.1	WBGene00000186	ark-1	-0.0112009	0.97557	0.422131	0.410289	0.00799451	0.998896	-0.329449	0.243893	0.373586	0.00163796	-0.234047	0.999915	0.0690133	0.970498	-0.0883105	0.992693	-0.113543	0.948493	0.48178	0.189195	0.085391	0.915693	-0.114081	0.783897	-0.189069	0.745186	0.159837	0.841716	-0.254567	0.852707
C01F1.1	WBGene00015296	C01F1.1	0.414511	0.0376132	0.133168	0.88541	-0.137303	0.99647	-0.187723	0.821659	0.190419	0.0475149	0.0713378	0.999915	-0.0171498	0.996868	-0.388702	0.991595	-0.059567	0.962589	0.670186	0.0479302	-0.0374038	0.978211	-0.0953377	0.842791	-0.309109	0.282709	0.10309	0.964655	-0.17138	0.929654
C01F1.2	WBGene00015297	sco-1	0.150154	0.552634	0.0845925	0.88541	-0.0732493	0.99647	0.0272935	0.981338	0.456962	6.83e-06	-0.0528225	0.999915	-0.124287	0.953082	-0.617446	0.991595	-0.00759599	0.993499	0.290702	0.401827	-0.147183	0.884971	-0.116044	0.883261	-0.343214	0.642021	-0.0491454	0.978582	-0.0456463	0.985239
C01F1.3	WBGene00015298	C01F1.3	-2.32218	1.31e-14	-0.0710831	0.88541	0.100841	0.99647	-0.0446593	0.938401	0.254487	0.34361	-0.281792	0.999915	-0.379359	0.907306	0.142643	0.991595	0.110413	NA	2.18666	NA	-0.493991	0.253664	-0.331019	0.250881	-0.392265	0.774825	-0.180846	0.841716	0.287207	0.929654
C01F1.4	WBGene00015299	C01F1.4	0.0310601	0.968697	-0.175581	0.918258	-0.223016	0.99647	0.0421563	0.981338	-0.796413	0.0577754	-0.346809	0.999915	0.0823084	0.982768	-0.126409	0.992693	-0.267304	0.944063	-0.56747	0.647174	0.252007	0.822854	-0.0246471	0.98412	0.543085	0.574166	-0.0326978	0.982262	-0.0367372	0.992015
C01F1.5	WBGene00015300	C01F1.5	0.597141	0.505935	0.836355	NA	0.19582	0.99647	-0.56149	NA	0.589453	0.501866	-0.10547	0.999915	0.0982719	NA	-0.203244	0.991595	-0.315751	0.956736	1.72404	0.0817203	-0.323713	0.78066	-0.454366	0.522802	-0.361163	0.808671	-0.201565	0.894477	0.380222	0.929654
C01F1.6	WBGene00015301	C01F1.6	-0.0334947	0.93155	-0.149646	0.840982	-0.213346	0.99647	-0.216222	0.845964	0.610753	1.17e-08	0.00729347	0.999915	-0.0851954	0.97273	0.0745155	0.992731	0.298312	0.874229	-0.333478	0.523588	0.158042	0.856899	-0.488114	0.0392695	-0.396241	0.446809	0.18008	0.887815	-0.254562	0.846686
C01F4.2	WBGene00015303	rga-6	0.922443	0.00170273	0.548234	NA	0.0709786	0.99647	-0.368345	0.763868	-0.506275	0.176831	-0.1263	0.999915	0.199823	0.953082	-0.62545	0.991595	0.0274132	0.986669	-0.966658	0.00866307	0.160982	0.894046	-0.387779	0.230209	-0.0136533	0.994641	0.05977	0.978817	-0.257631	0.905817
C01F6.1	WBGene00007221	cpna-3	0.146321	0.732554	-0.0941521	0.911335	-0.526135	0.99647	0.173072	0.880628	0.698803	0.00286966	0.151829	0.999915	-0.0399721	0.989509	0.319002	NA	0.531677	0.763259	-1.07861	0.0520285	0.050779	0.949555	-0.034982	0.963106	0.0524267	0.946078	-0.0119384	0.992257	-0.0206389	0.99182
C01F6.2	WBGene00007222	C01F6.2	0.78529	0.286339	0.0109916	0.990996	1.04784	0.99647	-0.783908	0.473816	-3.28574	2.93e-42	0.288487	0.999915	-0.243578	0.953082	-0.391547	0.991595	-0.882252	0.859416	-1.45881	0.0755629	0.0128977	0.995228	0.153297	0.901836	0.097407	0.958673	-0.213001	0.903444	0.113977	0.97546
C01F6.4	WBGene00001413	fem-3	0.101422	0.815221	0.045303	0.957146	-0.111659	0.99647	-0.0267873	0.983649	0.859846	0.000305295	0.237587	0.999915	0.422366	0.752626	0.184893	0.991595	-0.216742	0.962589	-0.839228	0.167774	0.0617042	0.947042	0.0385352	0.968252	-0.936447	0.0451213	-0.0888836	0.960042	0.0122636	0.997659
C01F6.5	WBGene00000120	aly-1	0.035233	0.901966	-0.131587	0.88541	0.0920252	0.99647	0.12241	0.880628	0.019153	0.929229	-0.0814813	0.999915	-0.0373637	0.98358	-0.128386	0.991595	-0.251506	0.887703	-0.188072	0.585604	-0.461579	0.355929	-0.0178439	0.978914	-0.581393	0.0218585	-0.369397	0.369525	0.0594123	0.97602
C01F6.6	WBGene00006438	tag-60	-0.742171	0.000107703	0.101974	0.904931	-0.176631	0.99647	-0.152033	0.774689	0.121951	0.705368	-0.0556397	0.999915	-0.243115	0.783411	0.268003	0.991595	0.0265652	0.976102	0.450991	0.561266	0.636026	0.417867	-0.143055	0.707051	0.115518	0.905649	0.513511	0.435618	-0.134013	0.929654
C01F6.8	WBGene00002046	icl-1	-0.657404	0.000601338	0.012893	0.987018	0.244618	0.99647	0.0553524	0.939745	0.585854	9.36e-06	-0.017977	0.999915	0.205984	0.76328	-0.170923	0.991595	-0.192011	0.87407	0.163356	0.585399	-0.271953	0.726889	-0.136188	0.762051	-0.345501	0.607661	-0.229933	0.841716	-0.0662358	0.942428
C01F6.9	WBGene00007223	C01F6.9	-0.548601	0.00149743	0.0698238	0.88541	0.218799	0.99647	-0.376733	0.652591	0.280144	0.025438	-0.0754563	0.999915	0.0158516	0.998077	0.30509	NA	-0.393583	0.645473	-0.775469	0.0526212	0.0217863	0.988419	-0.215241	0.637666	-0.377575	0.573912	0.108331	0.965182	-0.118516	0.929654
C01G10.1	WBGene00007230	C01G10.1	-0.185372	0.843674	-0.356304	0.825777	1.37327	0.99647	-0.476297	0.641017	-2.95631	NA	0.0915201	0.999915	0.0386986	0.982768	0.375904	0.991595	-1.47463	0.652395	0.0253813	0.985008	0.11193	0.939605	0.10649	0.927843	0.132949	0.918941	0.0163695	0.994751	-0.29242	0.929654
C01G10.10	WBGene00007237	C01G10.10	-0.32492	0.208623	-0.304809	0.751973	0.0194888	0.997259	-0.0302024	0.981338	0.364835	0.0154516	-0.062425	0.999915	0.0842264	0.970498	0.0724861	0.992731	-0.0149298	0.992627	0.160926	0.691923	-0.251725	0.784108	-0.0926637	0.878084	-0.730122	0.0953517	-0.168004	0.887815	-0.186471	0.929654
C01G10.11	WBGene00006808	unc-76	0.242156	0.170279	0.24629	0.68844	0.0492141	0.99647	-0.244352	0.70383	0.290377	0.0117769	-0.0574426	0.999915	0.15965	0.953082	0.0973376	0.991595	0.195477	0.896167	-0.379188	0.200731	0.426154	0.636868	-0.0689193	0.916201	0.0928976	0.905649	0.352814	0.727762	-0.186923	0.929654
C01G10.12	WBGene00001021	dnj-3	-1.21291	0.000275605	-0.312789	0.845841	0.0724043	0.99647	0.0561176	0.977483	0.392987	0.0592042	0.0522421	0.999915	0.0958719	0.975428	0.0225399	0.99809	-0.0401995	0.988009	-0.141153	0.885943	-0.28096	0.789676	-0.12433	0.883261	0.336515	0.801362	-0.194862	0.89432	-0.240483	0.929654
C01G10.14	WBGene00007239	C01G10.14	0.575638	0.429917	-0.0796775	0.88541	NA	NA	-0.0750667	0.880628	-2.47625	2.36e-13	NA	NA	NA	NA	0.0732978	0.991595	NA	NA	-0.550103	0.69315	0.0602302	0.892808	NA	NA	-0.0370444	0.918941	NA	NA	NA	NA
C01G10.15	WBGene00007240	C01G10.15	NA	NA	-0.290992	0.88541	0.198149	0.99647	0.506444	0.745838	-0.198616	0.780253	-0.0397717	0.999915	-0.631468	NA	-0.0852112	0.991595	-0.494304	0.846346	0.31547	0.7103	-0.321201	0.832654	-0.00770017	0.997036	-0.0320091	0.988097	-0.252054	0.887815	-0.0668635	0.98444
C01G10.16	WBGene00007241	C01G10.16	NA	NA	-0.182888	0.918258	-0.385611	0.99647	-0.148199	0.930308	-1.85717	0.000698133	-0.164148	0.999915	-0.0931503	0.982768	0.154236	0.991595	0.664097	0.88835	0.351227	0.69315	-0.415463	0.768557	-0.205553	0.836675	-0.0625542	0.974919	-0.275973	0.887815	-0.209669	0.929654
C01G10.17	WBGene00044658	C01G10.17	NA	NA	-0.409296	0.819671	0.494438	0.99647	-0.687126	0.600082	-0.796885	0.256789	NA	NA	-0.289741	0.953082	0.363071	0.991595	-0.450287	0.929036	0.31547	0.7103	-0.19572	0.847317	0.458187	0.613789	-0.0240278	0.992162	-0.197004	0.887815	0.0211492	0.995032
C01G10.18	WBGene00077583	C01G10.18	NA	NA	NA	NA	NA	NA	NA	NA	-2.57441	0.000612039	NA	NA	-0.0341095	0.970498	0.0312084	0.991595	NA	NA	NA	NA	NA	NA	NA	NA	NA	NA	0.225079	0.779497	NA	NA
C01G10.2	WBGene00005970	srx-79	-0.207695	0.650735	-0.06206	0.92618	0.347152	0.99647	NA	NA	-0.339985	0.62196	-0.0698923	0.999915	0.0143313	0.998077	-0.0654413	0.991595	-0.381077	0.918449	0.27366	0.729305	0.102083	0.905091	-0.306198	0.785522	0.172501	0.886401	0.27606	0.841716	-0.111	0.96772
C01G10.3	WBGene00005969	srx-78	NA	NA	-0.0737261	0.947614	0.381003	0.99647	-0.203377	0.86939	-0.113289	0.795537	-0.0698923	0.999915	-0.155086	0.953082	0.0548288	0.992731	-0.446029	0.896167	NA	NA	-0.340328	0.787196	-0.0658898	0.874714	0.0927161	0.905649	-0.10474	0.969101	-0.0677202	0.929654
C01G10.4	WBGene00007231	C01G10.4	0.0304101	0.966607	-0.758395	0.580464	0.662423	0.99647	-0.86202	NA	0.608663	0.464827	0.214593	0.999915	-0.635889	0.124776	0.029069	0.995913	1.46346	NA	0.242277	0.854748	0.131986	0.924478	0.282565	0.806369	0.0990314	0.958396	0.471306	0.768445	-0.0179144	0.997659
C01G10.5	WBGene00007232	C01G10.5	-0.207695	0.650735	-0.768448	0.573683	0.0476435	0.99647	-0.552669	0.758002	0.371103	0.711713	0.126648	0.999915	-0.542419	0.644009	NA	NA	0.995388	0.746601	0.31547	0.7103	-0.0737824	0.954008	0.554253	0.407359	-0.187361	0.918941	0.300694	0.847068	0.0903718	0.966624
C01G10.6	WBGene00007233	C01G10.6	-0.207695	0.650735	-0.089771	0.931882	0.218443	NA	0.256206	NA	0.56782	0.472597	0.014391	0.999915	-0.898756	0.00599641	0.306148	0.991595	-0.34637	NA	0.31547	0.7103	0.806582	0.37373	-0.233485	0.87038	-0.115444	0.947355	0.356875	0.828643	-0.254331	0.929654
C01G10.7	WBGene00007234	C01G10.7	-0.244277	0.376824	-0.203487	0.857354	0.247454	0.99647	0.350636	0.699266	0.400335	0.008868	-0.227225	0.999915	-0.172417	0.953082	-0.102208	0.992693	-0.663996	0.707299	-0.469738	0.166876	-0.653286	0.316157	-0.146212	0.777329	-0.59058	0.102389	-0.47486	0.494072	0.0560227	0.97004
C01G10.8	WBGene00007235	C01G10.8	0.0177863	0.948482	0.0279438	0.964575	0.861863	0.712347	0.435702	0.115859	0.140474	0.498644	-0.142641	0.999915	-0.0298925	0.995691	-0.257564	0.991595	-0.402817	0.670394	0.375331	0.353906	-0.530859	0.425653	-0.231254	0.425052	-0.302879	0.474761	-0.469817	0.391069	0.224954	0.805789
C01G10.9	WBGene00007236	C01G10.9	-0.330805	0.54651	-0.131506	0.88541	0.154046	0.99647	0.441486	0.436216	0.349249	0.0655991	0.068111	0.999915	-0.127969	0.953082	0.00291388	0.999731	-0.115712	0.96462	-0.140216	0.829772	-0.366984	0.616701	-0.163329	0.836178	-0.449059	0.323506	-0.120437	0.887815	-0.077515	0.978367
C01G12.1	WBGene00007242	C01G12.1	-1.4263	4.04e-05	0.433427	0.459392	0.35695	0.99647	-0.376255	0.597126	0.410103	0.0736501	-0.159733	0.999915	-0.101528	0.953082	-0.527087	0.991595	-0.200131	0.931371	1.18274	0.0829145	0.00812512	0.995228	-0.0315528	0.969279	-0.291256	0.717771	0.168928	0.86438	0.222539	0.929654
C01G12.10	WBGene00007250	nspb-8	0.0614896	0.951924	-0.746307	0.625767	0.950028	0.99647	0.397695	0.864598	0.750643	NA	-0.462089	0.999915	-0.729897	0.438888	-0.310718	0.991595	-1.12837	0.761528	-0.540631	0.713926	-0.288609	0.847317	-0.60629	0.405318	-0.0224108	0.991969	-0.62155	0.554644	-0.514127	0.896963
C01G12.11	WBGene00007251	nspb-9	-0.0973857	0.91954	-0.224431	0.906322	0.11256	0.99647	0.737804	0.519864	0.808744	0.282935	-0.313861	0.999915	-0.379184	0.940185	-0.326656	0.991595	-0.0509993	0.979439	-0.87068	0.531161	-0.582132	0.615876	-0.615657	0.322756	-0.0205582	0.991969	-0.430842	0.798124	-0.503862	0.896963
C01G12.13	WBGene00044333	C01G12.13	NA	NA	-0.27237	0.861059	0.05968	0.99647	-0.0734098	0.930857	-2.97989	3.64e-13	-0.0852585	0.999915	0.0844083	0.979954	-0.0439153	0.992731	0.450631	0.916429	NA	NA	-0.0465911	0.976783	0.0392175	0.963662	-0.0889773	0.918941	0.118751	0.963303	-0.0978792	0.929654
C01G12.2	WBGene00007243	nspb-7	-0.518439	0.513673	-0.287876	0.88541	-1.01304	0.99647	0.437182	0.832519	0.741793	0.355091	-0.328468	0.999915	-0.640414	0.572254	NA	NA	-0.0374496	0.965836	-0.152397	0.815713	-0.520238	0.663101	-1.21479	0.0123247	0.203421	0.917865	-0.499628	0.750818	-0.736369	0.689131
C01G12.3	WBGene00007244	C01G12.3	0.528099	0.097672	-0.261246	0.88541	0.486747	0.99647	-0.326395	0.837098	-2.47887	5.67e-40	0.0675965	0.999915	0.0637128	0.99038	-0.0966099	0.992731	-0.563264	0.896167	-0.482382	0.230913	-0.220018	0.834598	-0.0933294	0.944939	-0.395957	0.688382	-0.185412	0.887815	-0.13784	0.953621
C01G12.5	WBGene00007245	C01G12.5	NA	NA	0.0784727	0.943586	0.483935	0.99647	0.00435867	0.997454	-1.51149	0.0597572	-0.310944	0.999915	-0.0743601	0.97273	-0.0654413	0.991595	-0.659042	0.873253	0.27366	0.729305	-0.359768	0.784723	0.0800205	0.942501	-0.0898436	0.94444	-0.421274	0.780658	0.0352626	0.989354
C01G12.6	WBGene00007246	nspb-10	NA	NA	-0.199609	0.88541	-0.295894	0.99647	0.110289	0.949452	0.729075	0.413232	0.0111092	0.999915	-0.580301	0.678877	-0.0654413	0.991595	0.394399	0.928266	NA	NA	-0.302494	0.847317	-0.779144	0.217716	-0.0294536	0.989795	-0.351436	0.841716	-0.634149	0.808748
C01G12.7	WBGene00007247	C01G12.7	0.145621	0.856865	0.922437	0.480665	-0.131616	0.99647	-0.0215526	0.987007	-0.296702	0.686636	0.145656	0.999915	-0.00226384	0.99986	-0.324282	0.991595	0.058376	0.979439	0.319648	0.815713	-0.0730173	0.959683	-0.456431	0.372737	0.130457	0.918941	0.0260468	0.991165	-0.185326	0.929654
C01G12.8	WBGene00007248	catp-4	1.69915	2.09e-07	-0.840881	0.528325	1.85443	0.99647	-0.196104	0.880628	-2.75736	NA	0.38858	0.999915	0.356058	0.915681	-0.17154	0.991595	-1.64709	0.553576	-1.09568	0.126624	0.405883	0.769404	-0.108535	0.938345	0.0852472	0.93093	0.33221	0.843383	-0.270758	0.929654
C01G12.9	WBGene00007249	C01G12.9	0.1486	0.873029	NA	NA	0.05968	0.99647	0.101245	0.880628	-3.34728	7.04e-33	0.0666923	0.999915	0.0713588	0.953082	-0.168653	0.991595	-0.0802706	0.962589	0.243219	0.867381	-0.205106	0.88224	0.0449703	0.883261	NA	NA	-0.0975157	0.971182	NA	NA
C01G5.2	WBGene00004179	prg-2	0.641121	0.0125915	0.448226	0.72397	0.520992	0.99647	0.329085	0.562121	0.458701	0.00651158	-0.0951904	0.999915	0.187477	0.953082	-0.175806	0.991595	-0.464274	0.845339	0.0224021	0.959396	-0.270868	0.789676	0.0762723	0.876474	0.541541	0.105216	-0.2058	0.841716	0.276434	0.929654
C01G5.3	WBGene00015305	C01G5.3	0.195722	0.799251	-0.214918	0.853591	0.467272	0.99647	-0.64609	0.473816	-3.28342	1.06e-39	-0.138197	0.999915	-0.132603	0.959691	-0.0804136	0.992731	-0.579729	0.874229	0.218298	0.880402	-0.178481	0.863485	-0.0188164	0.975143	-0.418189	0.613676	-0.0711014	0.97697	-0.0677202	0.929654
C01G5.4	WBGene00015306	C01G5.4	1.01945	0.157453	-0.503828	0.683753	1.22796	0.99647	-0.583441	0.561067	-2.86984	NA	0.0751678	0.999915	0.0304049	0.99655	-0.131903	0.991595	-1.19195	0.748925	0.145004	0.918132	-0.0681941	0.916378	NA	NA	0.0908208	0.918941	-0.0558935	0.91437	NA	NA
C01G5.5	WBGene00015307	C01G5.5	0.0076962	0.983091	-0.461266	0.819671	-0.104941	0.99647	0.243032	0.880628	0.644552	1.36e-05	0.0411688	0.999915	0.142387	0.960082	0.100994	0.991595	-0.0666996	0.977796	-0.69453	0.203234	-0.0621737	0.942023	0.0103517	0.992558	-0.895726	0.0398389	-0.199841	0.87526	0.0124083	0.997659
C01G5.6	WBGene00015308	C01G5.6	0.318754	0.0889016	-0.331152	0.769212	-0.425356	0.99647	-0.27618	0.476384	0.162887	0.338805	0.0369261	0.999915	-0.141741	0.953082	0.197471	0.991595	0.243625	0.904847	-0.722942	0.0899662	-0.00380943	0.99661	-0.126628	0.802799	-0.252955	0.539126	0.165184	0.898317	-0.143194	0.929654
C01G5.7	WBGene00015309	C01G5.7	-0.390156	0.658951	-0.186315	0.912066	0.831943	0.99647	-0.206342	0.889996	-0.217011	0.837323	-0.175858	0.999915	-0.493554	0.825985	0.0834097	0.992731	-1.63491	0.562285	0.307389	0.818441	-0.114056	0.928214	-0.975897	0.0609842	-0.349843	0.856328	0.0247694	0.991165	-0.68051	0.823392
C01G5.8	WBGene00015310	fan-1	0.187538	0.441084	-0.323971	0.7687	0.565867	0.99647	-0.0334974	0.981338	0.237836	0.355601	0.176044	0.999915	-0.0123274	0.998468	0.181272	0.991595	-0.161662	0.959492	0.0648496	0.925968	-0.314272	0.769404	-0.00651488	0.992558	0.1723	0.893007	-0.262823	0.841716	0.0201739	0.995032
C01G5.9	WBGene00015311	C01G5.9	-0.822166	0.262087	-0.128899	0.88541	0.979282	0.99647	-0.13549	0.939745	0.65311	0.28279	-0.1348	0.999915	0.0922712	0.982768	0.15401	0.991595	-1.32634	0.643978	2.3538	0.000193975	0.110612	0.894046	-0.00327385	0.998403	-0.00610275	0.998312	0.300165	0.750543	-0.103212	0.97689
C01G6.1	WBGene00000170	aqp-2	-1.60663	NA	0.353203	0.0703525	-0.539137	0.99647	-0.38354	0.596074	0.210017	NA	-0.169642	0.999915	0.0576731	0.99038	-0.0490875	0.992731	0.238348	0.880474	1.97206	NA	0.38925	0.708027	0.00437555	0.997094	0.0428749	0.96783	0.512199	0.550456	-0.149719	0.929654
C01G6.2	WBGene00007224	C01G6.2	0.227484	0.766307	0.117951	0.940775	0.74421	0.99647	-0.191575	0.880628	-2.96731	5.84e-29	-0.0484222	0.999915	-0.167541	0.953082	-0.19713	0.991595	-0.679156	0.884637	0.519347	0.455059	-0.37057	0.784108	-0.194947	0.883261	0.0718897	0.938794	-0.412451	0.804963	0.0386785	0.990583
C01G6.3	WBGene00007225	C01G6.3	0.320497	0.320525	-0.250385	NA	-0.632653	0.99647	-0.202246	0.89831	1.02357	0.00118835	0.0968822	0.999915	0.359579	NA	0.17955	0.991595	0.261032	0.962589	-1.10328	0.000764961	-0.223703	0.847317	0.0128308	0.993266	-0.294467	0.886105	-0.198984	0.887815	0.329493	0.929654
C01G6.4	WBGene00007226	C01G6.4	0.0897786	0.677724	0.0626865	0.88541	-0.756041	0.99647	-0.16451	0.86939	0.28962	0.0011533	-0.0965906	0.999915	0.388048	0.797251	0.332676	0.991595	0.223429	0.924143	-1.21192	1.7469e-05	0.321068	0.792709	-0.015074	0.990419	0.127996	0.871246	0.330295	0.841716	-0.229248	0.929654
C01G6.5	WBGene00007227	C01G6.5	0.372331	0.252811	0.00153064	0.997147	-0.022777	0.99647	-0.0176785	0.977483	0.502184	4.88e-06	-0.0157126	0.999915	0.0176718	0.998077	-0.304314	0.991595	0.0837268	0.938453	0.279307	0.535011	0.200185	0.7972	0.0786605	0.825609	0.200646	0.551332	0.157893	0.876694	-0.00676913	0.997659
C01G6.6	WBGene00006510	tag-165	-0.0466241	0.895284	0.562937	0.435745	0.242944	0.99647	0.0802133	0.940348	0.458324	0.0232294	-0.104774	0.999915	0.173509	0.953082	0.108092	0.991595	-0.0362646	NA	0.478529	0.187935	-0.261616	0.804976	-0.212461	0.68732	-0.15665	0.872267	-0.400027	0.534372	0.286857	0.907056
C01G6.7	WBGene00007228	acs-7	-1.29903	0.00128506	0.31904	0.606541	-0.0149422	0.996742	0.409874	NA	-0.498941	NA	-0.178006	0.999915	-0.128005	0.97273	0.350597	0.991595	-0.279573	0.891772	0.843024	0.0808113	0.148639	0.892807	-0.525398	0.355175	0.0274515	0.988097	0.227422	0.841716	0.108149	0.977155
C01G6.8	WBGene00000289	cam-1	0.0639113	0.738142	0.0682942	0.889064	-0.0531811	0.99647	0.0172675	0.981338	0.515451	0.0151302	-0.00654548	0.999915	0.229404	0.687431	0.230974	0.991595	0.210273	0.883312	-0.362717	0.00111957	-0.109183	0.852297	-0.0615007	0.883261	-0.0667152	0.918941	0.023975	0.978919	-0.116825	0.929654
C01G6.9	WBGene00007229	C01G6.9	-0.91571	0.241734	0.842727	NA	1.28931	0.99647	-0.100402	0.961009	-0.0799178	0.912082	-0.642769	0.662332	0.463147	0.870629	0.692159	0.991595	-1.51077	0.643978	1.79163	0.0321526	-0.224474	0.852709	-0.0542448	0.970014	-0.2746	0.905649	0.0468945	0.979742	-0.0663667	0.985319
C01G8.1	WBGene00015312	C01G8.1	0.0428528	0.907576	-0.0520035	0.966034	-0.0808621	0.99647	-0.864166	0.269689	1.03909	5.81e-06	0.130083	0.999915	0.494772	0.783448	-0.219492	0.991595	0.568483	0.90281	0.347005	0.365912	0.245854	0.809809	-0.0171335	0.991185	0.0979808	0.94444	-0.0775099	0.976668	0.141562	0.958337
C01G8.2	WBGene00000540	cln-3.2	0.00477843	0.985395	-0.31672	0.60274	-0.505633	0.99647	-0.296966	0.825682	0.0305903	0.911708	0.0584071	0.999915	0.00241334	0.99986	0.240693	0.991595	0.176729	0.944523	-0.522553	0.228186	-0.0522434	0.931774	-0.00634705	0.992558	0.275902	0.745845	-0.0271331	0.978817	-0.0995826	0.929654
C01G8.3	WBGene00000965	dhs-1	-0.0375619	0.885724	-0.147406	0.880735	-0.126695	0.99647	-0.074781	0.924365	0.598655	0.000112067	0.100432	0.999915	-0.0433905	0.988418	0.0856017	0.992731	0.209409	0.932709	-0.538815	NA	0.0607587	0.955631	-0.0163909	0.976732	0.0491084	0.960418	0.063415	0.978582	-0.153304	0.929654
C01G8.4	WBGene00001022	dnj-4	-0.449263	0.268972	-0.00365847	0.996527	-0.163377	0.99647	0.134385	0.919289	0.241597	0.379564	-0.0845589	0.999915	-0.150274	0.953082	-0.00113383	0.999731	-0.115166	0.965759	0.44088	0.422986	-0.233549	0.774719	0.0859443	0.898201	-0.316548	0.733275	-0.339366	0.517519	-0.1793	0.929654
C01G8.5	WBGene00001333	erm-1	0.127296	0.569742	0.0521055	0.904804	-0.0151815	0.99647	-0.158466	0.585426	0.377715	0.00496285	-0.125163	0.999915	-0.165797	0.813096	0.101844	0.991595	-0.312096	0.557939	-0.247249	0.28611	0.548493	0.506251	0.00584136	0.991359	0.163313	0.679532	0.620199	0.369471	0.0170316	0.989354
C01G8.6	WBGene00015313	C01G8.6	0.135253	0.646767	-0.0489118	0.960521	-0.111777	0.99647	0.0434259	0.951155	-0.0389135	0.803818	0.0998098	0.999915	0.0463242	0.99038	-0.198366	0.991595	0.0526278	0.986669	-0.191345	0.609194	-0.223541	0.843738	-0.10147	0.883082	0.100654	0.918941	-0.124707	0.940559	0.486842	0.823392
C01G8.9	WBGene00002717	let-526	0.114329	0.602836	-0.0594138	0.918258	-0.236095	0.99647	-0.191611	0.528946	0.296213	6.62e-07	0.0206226	0.999915	0.152099	0.953082	-0.238376	0.991595	0.0517774	0.962589	0.19921	0.771284	0.186773	0.885842	0.013636	0.976087	-0.0128854	0.988097	0.278557	0.843383	-0.00910159	0.994904
C01H6.1	WBGene00000637	col-61	-0.207695	0.650735	-0.0659151	0.947614	1.36162	0.99647	-0.361641	0.880628	0.671452	NA	-0.118992	0.999915	0.435442	0.884563	-0.436626	0.991595	-1.13354	0.807856	0.31547	0.7103	0.330342	0.827998	-0.943113	0.0416061	0.122321	0.933211	0.0361562	0.989093	-0.293095	0.929654
C01H6.2	WBGene00007252	C01H6.2	0.1045	0.878899	0.176371	0.88541	0.250193	0.99647	-0.486794	0.426805	-0.378144	0.334686	-0.228239	0.999915	-0.308743	0.814003	0.14419	0.991595	-0.214541	0.935186	0.110814	0.911914	0.126771	0.892808	-0.271009	0.590223	-0.46582	0.496356	0.12009	0.907923	-0.0990194	0.951412
C01H6.3	WBGene00007253	C01H6.3	-0.0744181	0.940008	-0.0515607	0.966964	-0.0323322	0.99647	-0.419059	0.859893	-0.732701	0.352422	0.109803	0.999915	-0.124918	0.97273	-0.231918	0.991595	-0.306485	0.944523	-1.18174	0.328619	0.168587	0.894046	0.161973	0.883261	0.128306	0.936418	0.139349	0.930817	-0.0611405	0.985319
C01H6.4	WBGene00007254	C01H6.4	-0.280332	0.788953	0.310264	0.880735	0.189827	0.99647	0.420374	0.714435	-0.162061	0.73548	-0.105731	0.999915	-0.22316	0.953082	-0.218216	0.991595	-0.0833364	0.965836	0.0492591	0.973962	-0.132829	0.904712	0.29961	0.606777	0.280376	0.848362	0.074083	0.97779	0.168285	0.929654
C01H6.5	WBGene00003622	nhr-23	0.193128	0.653048	0.0920276	0.88541	-0.597871	0.99647	-0.185167	0.880628	-0.251724	0.00808908	-0.0447881	0.999915	-0.203546	0.953082	0.158359	0.991595	0.420715	NA	-0.453004	0.237939	0.497375	0.63702	0.157646	0.873778	-0.295108	0.82533	0.619612	0.520697	0.212839	0.929654
C01H6.6	WBGene00007255	C01H6.6	0.643291	0.309528	0.167618	0.88541	0.625966	0.99647	-0.580963	0.640637	-1.02481	1.73e-09	0.128754	0.999915	0.175036	0.95893	0.828376	0.991595	-0.298275	0.948293	-0.22613	0.81581	0.07581	0.936184	0.11245	0.897585	-0.175535	0.917865	0.126696	0.920115	0.0878507	0.983781
C01H6.7	WBGene00007256	tag-298	0.287771	0.0503767	-0.153473	0.853591	0.141266	0.99647	-0.179601	0.847998	0.707911	4.56e-12	0.0638213	0.999915	-0.18087	0.897301	-0.213688	0.991595	-0.307644	0.845339	0.0180302	0.928369	-0.131507	0.894046	-0.0666719	0.883261	-0.186161	0.803924	-0.0642259	0.978582	-0.0783392	0.930456
C01H6.8	WBGene00007257	C01H6.8	-2.27821	3.6e-07	-0.0509591	0.952885	0.406228	0.99647	0.481489	0.635897	-0.0456301	0.90072	-0.13032	0.999915	0.0373284	0.996868	0.421387	0.991595	-0.30772	0.93746	1.1898	0.126526	-0.197854	0.862691	0.140179	0.883261	0.0639118	0.962584	-0.0315118	0.982166	0.173438	0.931026
C01H6.9	WBGene00007258	C01H6.9	0.330608	2.93e-05	-0.212118	0.88541	-0.0769817	0.99647	-0.258755	0.821508	0.167625	0.290581	0.224508	0.999915	0.236656	0.948127	-0.128849	0.991595	-0.513947	0.788138	-0.052226	0.864221	-0.083993	0.939745	-0.0119071	0.991381	-0.387219	0.405898	-0.0209237	0.991165	0.211722	0.929654
C02A12.1	WBGene00001781	gst-33	NA	NA	0.260364	0.88541	0.651468	0.99647	-0.121626	0.948971	-0.917545	0.0573656	-0.00520549	0.999915	-0.321706	0.933045	0.0363206	0.992799	0.206716	0.961355	NA	NA	0.098451	0.948517	0.3979	0.516714	0.250597	0.907233	0.0210619	0.992257	0.174375	0.933949
C02A12.10	WBGene00044090	srbc-33	0.106239	0.788953	NA	NA	0.641214	0.99647	-0.428303	0.700187	-0.02327	0.982037	-0.0765239	0.999915	0.124082	0.954088	0.0312084	0.991595	-0.502687	0.917054	0.379669	0.740459	0.16562	0.85175	-0.148856	0.901836	0.00645041	0.998312	0.159579	0.887815	-0.103313	0.974424
C02A12.2	WBGene00015315	srbc-29	NA	NA	-0.235624	0.848882	0.343077	0.99647	NA	NA	NA	NA	NA	NA	-0.0742464	0.953082	-0.199771	0.991595	-0.435823	0.891525	NA	NA	-0.047403	0.894046	NA	NA	NA	NA	-0.0916623	0.887815	NA	NA
C02A12.3	WBGene00015316	srbc-30	NA	NA	NA	NA	0.162037	0.99647	NA	NA	NA	NA	NA	NA	NA	NA	-0.112962	0.991595	-0.217744	0.938453	NA	NA	NA	NA	NA	NA	0.0533456	0.918941	NA	NA	NA	NA
C02A12.4	WBGene00003096	lys-7	0.242923	0.801243	-0.670141	0.685614	-0.412037	NA	-1.9206	3.44e-71	-0.607077	0.0274842	0.4571	0.999915	-0.583562	0.260492	NA	NA	0.129344	NA	0.204465	0.88751	0.0278519	0.988419	1.53047	7.31e-15	0.298731	0.659012	-0.0531488	0.980096	-0.0748818	0.97989
C02A12.5	WBGene00015317	srbc-32	NA	NA	-0.0966546	0.88541	0.595918	0.99647	0.093994	0.880628	-0.232109	0.697	0.00441894	0.999915	-0.0786568	0.953082	0.383524	0.991595	-0.774381	0.864957	0.351227	0.69315	NA	NA	0.0536234	0.883261	0.0927161	0.905649	0.327186	0.678922	NA	NA
C02A12.6	WBGene00015318	srbc-36	NA	NA	-0.0796775	0.88541	0.333318	0.99647	NA	NA	-0.135865	0.780253	NA	NA	-0.0341095	0.970498	-0.0136851	0.99809	-0.5226	0.891525	NA	NA	0.0602302	0.892808	0.0781203	0.873778	0.0112775	0.994191	NA	NA	NA	NA
C02A12.8	WBGene00044088	oac-2	0.106239	0.788953	NA	NA	0.204256	0.99647	0.093994	0.880628	0.131547	0.894479	-0.025502	0.999915	0.113161	0.953082	-0.112962	0.991595	-0.264504	0.929293	0.106786	0.912446	-0.167269	0.815138	0.0935998	0.857407	-0.0837647	0.905649	-0.0755128	0.964064	NA	NA
C02A12.9	WBGene00044089	srbc-31	NA	NA	NA	NA	0.381003	0.99647	NA	NA	-0.101143	0.803818	NA	NA	NA	NA	0.135185	0.991595	-0.475615	0.88835	0.351227	0.69315	NA	NA	NA	NA	NA	NA	NA	NA	NA	NA
C02B10.1	WBGene00015326	ivd-1	0.307181	0.27884	0.199596	0.787579	-0.386057	0.99647	0.395875	0.251381	-0.0321142	0.791004	0.117958	0.999915	-0.27399	0.882498	-0.113452	0.991595	0.113161	0.962589	0.0295154	0.956438	-0.249206	0.76641	0.0373179	0.962133	0.350048	0.384115	-0.209786	0.841716	0.129283	0.929654
C02B10.2	WBGene00015327	C02B10.2	-0.322787	0.403095	-0.0990313	0.88541	0.336006	0.99647	0.0642908	0.956822	0.700578	5.06e-08	0.0607524	0.999915	0.0579591	0.980183	0.378666	NA	-0.341109	0.88835	-0.722259	0.191431	0.0381197	0.969986	0.127967	0.873778	-0.266749	0.755179	0.120913	0.945513	-0.00459476	0.998596
C02B10.3	WBGene00015328	C02B10.3	-1.66899	1.22e-05	0.113845	0.844895	-0.000252251	0.999975	-0.244738	0.618197	-0.371201	0.110536	-0.0795292	0.999915	-0.0249736	0.996463	0.152493	0.991595	0.160348	0.900314	1.62778	0.0189071	0.316675	0.694969	-0.301195	0.0734455	-0.0901543	0.918941	0.397263	0.431103	-0.0745455	0.929654
C02B10.4	WBGene00015329	C02B10.4	0.122478	0.475321	-0.0697429	0.918258	0.085974	0.99647	0.0071047	0.990735	0.554664	2.46e-07	0.0850572	0.999915	-0.0676087	0.958975	0.0377609	0.992748	-0.130684	0.935186	-0.523861	0.15139	-0.267672	0.797896	-0.0623838	0.914253	-0.502296	0.0264641	-0.214738	0.887815	0.0835719	0.949691
C02B10.5	WBGene00015330	C02B10.5	0.16522	0.375908	-0.139611	0.88541	-0.354335	0.99647	-0.312641	0.432816	0.397508	2.1e-06	-0.0526297	0.999915	-0.0894778	0.970498	-0.317723	0.991595	-0.267322	0.84757	-0.0649285	0.903862	-0.050229	0.968446	-0.141091	0.826186	-0.185159	0.810199	0.139235	0.941063	-0.194538	0.929654
C02B10.6	WBGene00015331	C02B10.6	0.118115	0.788953	NA	NA	NA	NA	NA	NA	-3.37929	2e-13	NA	NA	NA	NA	-0.0654413	0.991595	NA	NA	-0.173463	0.815713	NA	NA	NA	NA	-0.0473481	0.918941	NA	NA	NA	NA
C02B4.1	WBGene00000082	adt-1	-1.04084	0.0966862	0.502611	NA	0.79435	0.99647	-0.213542	NA	0.72437	NA	0.546032	0.999915	1.29693	0.000744989	-0.273776	NA	-0.312214	0.927528	2.61502	0.00111465	0.603836	0.422089	-0.114357	0.936927	0.850027	0.211506	0.353175	0.841716	0.0690611	0.985239
C02B4.2	WBGene00003616	nhr-17	0.145043	0.506569	-0.0087662	0.987463	-0.0174419	0.998241	0.415726	0.795773	0.276322	NA	0.267877	0.999915	0.120526	0.970498	0.110887	0.991595	0.242613	0.927334	0.0803246	0.852533	0.332606	0.549124	0.398381	0.525476	0.860382	0.0291208	0.223128	0.550456	0.0720005	0.984086
C02B4.3	WBGene00007259	C02B4.3	0.103045	0.788953	NA	NA	0.14105	0.99647	NA	NA	NA	NA	-0.0698923	0.999915	NA	NA	-0.112962	0.991595	-0.187744	0.944523	0.184165	0.861521	0.135793	0.884971	NA	NA	NA	NA	0.143702	0.890671	NA	NA
C02B4.4	WBGene00045386	C02B4.4	1.03984	0.170163	0.498466	0.7687	-0.260202	0.99647	0.660078	0.538964	-0.548681	0.170058	0.316819	0.999915	0.245796	0.953082	0.516927	0.991595	1.09781	0.801022	-0.442787	0.732516	0.456439	0.677912	0.605677	0.0746819	-0.225629	0.905649	0.0675439	0.978817	-0.0229519	0.99415
C02B8.1	WBGene00015320	C02B8.1	-0.446547	0.650735	-0.0625384	0.967973	-1.02689	0.99647	-0.354106	0.880628	0.745884	0.12643	0.0279937	0.999915	0.0507253	0.996463	-0.0468055	0.994651	0.408763	0.917054	0.186889	0.88751	-0.373909	0.789676	-0.248251	0.865655	0.0373694	0.985321	-0.0731816	0.978607	0.124637	0.97004
C02B8.2	WBGene00015321	fbxc-38	-0.166857	0.868741	-0.213271	0.899075	0.0978226	0.99647	NA	NA	NA	NA	0.173495	0.999915	0.0722749	0.953082	-0.080697	0.992731	-0.0644587	0.975796	-0.361601	0.815542	-0.100478	0.943934	-0.053939	0.883261	-0.0370444	0.918941	-0.0188211	0.993048	-0.0589631	0.929654
C02B8.3	WBGene00015322	C02B8.3	0.395257	0.681765	-0.296738	0.88541	0.508335	0.99647	-0.537173	0.426805	-1.60301	3.48e-06	0.403426	0.999915	0.0872518	0.970498	0.361336	0.991595	0.0552501	0.974774	-0.114948	0.925274	1.03957	0.126851	0.520147	0.0839728	0.0201922	0.988097	0.716706	0.458972	-0.010509	0.997659
C02B8.4	WBGene00001953	hlh-8	-0.903129	0.262565	0.340152	0.611176	0.413226	0.99647	-1.27418	0.0580432	-0.167953	0.766939	0.259373	0.999915	-0.241085	0.953082	0.333163	0.991595	0.0886427	0.977749	1.69234	0.103627	0.602058	0.504552	-0.0948471	0.927843	0.249324	0.905649	0.632109	0.397251	-0.47172	0.906824
C02B8.5	WBGene00015323	C02B8.5	-0.375556	0.68933	-0.14795	0.88541	0.403431	0.99647	0.246778	0.880628	-0.796191	0.121884	0.327009	0.999915	-0.349917	0.940728	0.530404	0.991595	0.0899943	0.976109	-0.156138	0.905925	0.634859	0.532631	0.781353	0.0319192	0.258888	0.905649	0.318683	0.843754	0.010678	0.998247
C02B8.6	WBGene00015324	C02B8.6	-0.055058	0.810204	-0.175764	0.853591	0.227714	0.99647	0.143003	0.898852	0.352985	0.115626	0.397539	0.999915	0.285853	0.807909	0.0877635	0.991595	0.248158	0.93746	-0.0604803	0.884804	0.626906	0.42631	0.350893	0.348145	-0.0554966	0.965787	0.580543	0.554106	0.325237	0.905633
C02B8.7	WBGene00015325	C02B8.7	NA	NA	NA	NA	NA	NA	NA	NA	NA	NA	NA	NA	0.0328452	0.993769	NA	NA	NA	NA	0.351227	0.69315	NA	NA	NA	NA	NA	NA	NA	NA	NA	NA
C02C2.1	WBGene00015332	tyr-1	0.948206	0.171019	-0.155062	0.918258	-0.279394	0.99647	0.160619	NA	-0.451143	0.104684	0.655851	0.999915	-0.32387	0.905532	0.581082	0.991595	0.545464	0.728694	-0.487135	0.6949	1.08214	0.131411	-0.108203	0.91047	0.251507	0.827456	0.686621	0.53236	-0.397722	0.929654
C02C2.3	WBGene00000845	cup-4	-1.98132	0.00108236	0.0189644	0.979307	-0.832832	0.99647	0.423934	0.65598	-0.326061	0.240976	-0.0614281	0.999915	-0.352995	0.419838	0.871619	0.991595	0.616743	0.819796	1.66184	0.104732	0.402182	0.704095	-0.349055	0.296525	0.385309	0.524298	0.414325	0.741296	-0.209006	0.929654
C02C2.4	WBGene00015333	C02C2.4	0.231118	0.798269	-0.199097	0.897488	0.232479	0.99647	0.509869	0.676659	0.332554	0.566806	0.280865	0.999915	0.0268354	0.998077	-0.460555	0.991595	0.0419251	0.987983	0.40693	0.792698	0.717711	0.469919	-0.121829	0.90796	0.393855	0.801355	0.388207	0.834558	-0.229929	0.929654
C02C2.5	WBGene00015334	C02C2.5	0.221703	0.821184	0.820244	0.562711	-0.136317	0.99647	-0.146187	0.930308	0.105291	0.852031	-0.0028753	0.999915	0.194214	0.953082	-0.316164	0.991595	0.0319004	0.989664	-0.207677	0.8811	0.533878	0.604383	0.383079	0.535287	-0.172962	0.905719	0.314222	0.843383	-0.134667	0.960407
C02C6.1	WBGene00001130	dyn-1	0.0921805	0.788953	0.221933	0.7687	-0.611458	0.99647	-0.0313578	0.971047	0.206112	0.175107	0.327905	0.999915	0.376139	0.157263	-0.0311198	0.996334	0.554499	0.490186	0.712266	0.181378	0.700545	0.203839	0.844495	7.39e-12	0.396058	0.162058	0.455974	0.288065	0.279725	0.212204
C02C6.2	WBGene00007260	olrn-1	-0.761168	0.0519369	0.328546	0.57929	-0.150488	0.99647	-0.160976	0.880628	-0.139333	0.539851	0.175263	0.999915	0.348111	0.81627	0.350948	0.991595	0.201837	0.929293	0.183981	0.815713	0.339283	0.566411	0.233348	0.674014	0.0945498	0.918941	0.152137	0.839952	-0.165304	0.929654
C02C6.3	WBGene00007261	C02C6.3	0.150288	0.784336	0.686762	0.203702	-0.117397	0.99647	-0.162009	0.851075	-0.00575098	0.978089	0.29406	0.999915	0.242552	0.577386	0.738797	0.991595	0.394454	0.782805	0.504467	0.596032	0.769781	0.0536361	0.593132	3.11e-05	0.297041	0.558004	0.495783	0.255769	0.330205	0.359317
C02D4.1	WBGene00007262	jud-4	0.0326079	0.965317	0.321461	0.848882	0.840021	0.99647	0.280721	0.880628	0.513638	0.595564	0.409965	0.999915	0.910241	0.0611274	-0.502958	0.991595	-0.861842	0.867206	1.26764	0.28611	0.692287	0.476397	0.01881	0.991185	0.611162	0.553023	0.289865	0.876694	-0.301639	0.929654
C02D4.2	WBGene00004777	ser-2	-0.893521	0.235917	-0.0770443	0.952257	0.0928541	0.99647	0.437753	0.821659	-0.736727	0.0909287	0.194081	0.999915	0.142015	0.960082	0.753285	0.991595	0.517226	0.84757	0.92616	0.488197	0.509774	0.644631	0.418933	0.454033	0.254705	0.905649	0.208538	0.901801	0.213684	0.929654
C02D5.1	WBGene00015335	acdh-6	-0.598961	0.504639	0.858812	NA	-0.0543618	0.99647	-0.169486	NA	0.446289	NA	-0.306817	0.999915	0.651222	0.490635	0.146865	0.991595	-1.09867	0.813927	2.86247	0.00131007	0.241305	0.87662	-0.554841	0.506057	0.121968	0.939099	0.0581968	0.980074	-0.0113837	0.998247
C02D5.2	WBGene00015336	C02D5.2	-0.768942	0.0206735	0.287506	0.623741	0.0378498	0.99647	0.0110815	0.992209	-0.0227636	0.971163	-0.174389	0.999915	0.0856767	0.970498	0.454734	0.991595	-0.248113	0.900314	-0.0169494	0.982613	0.169972	0.824222	-0.258002	0.456373	0.0153166	0.991969	0.427184	0.297176	-0.0969185	0.938153
C02D5.3	WBGene00015337	gsto-2	0.629658	0.480613	-0.507858	0.801275	0.456916	0.99647	0.0474058	0.976598	-1.97196	0.00172584	0.215751	0.999915	0.206007	0.953082	-0.0439153	0.992731	-0.928769	0.853463	0.0239635	0.987543	0.0950212	0.947045	-0.41432	0.708451	-0.0165179	0.996194	0.105598	0.967289	-0.417877	0.929654
C02D5.4	WBGene00043097	C02D5.4	0.251382	0.286394	-0.414122	0.5838	-0.492622	0.99647	0.170251	0.817852	-0.785287	NA	-0.245654	0.999915	-0.521154	0.242097	0.23271	0.991595	0.249416	0.88835	-0.478618	0.22448	-0.247846	0.768713	-0.477193	0.00414658	-0.0684246	0.939099	-0.160718	0.841716	0.0203375	0.987303
C02E11.1	WBGene00015344	nra-4	0.319133	0.0453591	-0.202728	0.56927	-0.0297787	0.99647	0.0681454	0.880628	0.238617	0.00239002	-0.0340607	0.999915	-0.259894	0.130771	-0.545711	0.991595	-0.21011	0.8765	0.383664	0.422986	-0.176761	0.830597	-0.200686	0.51518	-0.232322	0.526996	-0.0259949	0.983821	0.0554382	0.965011
C02E7.1	WBGene00015338	catp-2	0.215072	0.788953	-0.35724	0.7687	1.55963	0.99647	0.0169385	0.981338	-1.184	0.134059	-0.196556	0.999915	0.699594	0.485149	0.138576	0.991595	2.41216	0.00785183	0.91239	0.50042	-0.100622	0.905091	-0.0248291	0.9901	-0.0199054	0.991969	0.0940046	0.964064	0.0808445	0.984086
C02E7.10	WBGene00015342	C02E7.10	NA	NA	-0.0267996	0.966964	0.390865	0.99647	0.0373812	0.981338	-0.854079	0.287344	0.079819	0.999915	0.0135313	0.998468	-0.112962	0.991595	2.61763	0.00786723	NA	NA	-0.192572	0.847317	0.323405	0.809904	-0.186321	0.891979	-0.19505	0.887815	0.332693	0.929654
C02E7.13	WBGene00006244	str-211	-1.01599	0.110822	NA	NA	0.433525	0.99647	0.0779634	0.880628	-0.142848	0.77664	NA	NA	-0.047186	0.976906	-0.0595236	0.992693	-0.249726	0.958392	NA	NA	-0.212206	0.78066	0.0464137	0.949494	0.14404	0.86946	-0.286023	0.772198	0.186234	0.929654
C02E7.2	WBGene00005246	srh-21	NA	NA	0.275456	0.845772	0.150303	0.99647	0.101245	0.880628	0.148835	0.843838	0.038979	0.999915	-0.217496	0.953082	-0.112962	0.991595	-0.382137	0.943723	NA	NA	0.551174	0.615151	-0.07955	0.955588	-0.267744	0.905649	0.187318	0.904038	-0.316021	0.929654
C02E7.3	WBGene00005245	srh-20	NA	NA	0.138867	0.88541	0.894501	0.99647	0.121643	0.898787	NA	NA	-0.039427	0.999915	0.0604835	0.99038	-0.13928	0.991595	-0.671883	0.887703	NA	NA	0.260848	0.865427	0.143088	0.883261	0.0645159	0.951852	0.0320202	0.989718	0.0356436	0.989354
C02E7.4	WBGene00005247	srh-22	NA	NA	-0.127156	0.918258	0.47868	0.99647	NA	NA	NA	NA	-0.121002	0.999915	0.186721	0.953082	-0.0365406	0.992731	-0.0296992	0.991835	NA	NA	0.537385	0.650427	-0.299844	0.769872	0.0517868	0.942387	0.0259238	0.991206	-0.081693	0.984086
C02E7.5	WBGene00005248	srh-23	NA	NA	0.275546	0.88541	-0.152052	0.99647	0.0924867	0.905937	-0.135865	0.780253	0.118716	0.999915	-0.0879506	0.982768	-0.298618	0.991595	0.0714568	0.985744	NA	NA	0.672386	0.509917	-0.136401	0.886366	-0.27842	0.72643	0.614618	0.598482	0.224459	0.929654
C02E7.6	WBGene00015339	C02E7.6	0.567109	0.562827	1.05399	NA	-0.670534	0.99647	-0.388698	NA	0.653653	NA	-0.279389	0.999915	0.212137	0.953082	-0.65231	NA	-0.583302	0.874003	3.74218	NA	-0.273387	0.857736	-0.63209	0.383425	0.115075	0.933211	-0.0572297	0.980096	0.0740763	0.985239
C02E7.7	WBGene00015340	C02E7.7	-0.46752	0.587454	0.563849	NA	-0.453426	NA	-0.402369	NA	0.713872	NA	-0.406571	0.999915	0.222813	NA	-0.867336	NA	-1.27547	0.544836	4.48995	3.18505e-08	-0.249259	0.870104	-0.608485	0.372936	0.461372	0.707651	-0.289259	0.855443	-0.0646048	0.985319
C02E7.8	WBGene00015341	C02E7.8	NA	NA	-0.151241	0.880735	-0.0250218	0.99647	NA	NA	NA	NA	NA	NA	NA	NA	NA	NA	0.102813	0.962589	NA	NA	NA	NA	NA	NA	-0.0673319	0.918941	NA	NA	NA	NA
C02E7.9	WBGene00006238	str-205	NA	NA	-0.214918	0.853591	0.381003	0.99647	NA	NA	NA	NA	NA	NA	NA	NA	0.164454	0.991595	-0.475615	0.88835	0.27366	0.729305	NA	NA	NA	NA	NA	NA	NA	NA	NA	NA
C02F12.1	WBGene00006643	tsp-17	-1.32202	0.00434689	0.679443	0.205091	0.675447	0.99647	-0.151007	0.929738	-0.901848	0.312094	0.462214	0.999915	0.649939	0.337783	0.747864	0.991595	0.130179	0.963556	1.28055	0.0647815	0.608223	0.241556	1.35505	1.07e-07	0.557612	0.594177	0.267521	0.843383	0.413379	0.929499
C02F12.10	WBGene00045215	C02F12.10	-0.183394	0.859318	0.3811	0.880632	0.414737	0.99647	0.444837	0.821659	0.0908495	0.885641	0.135669	0.999915	0.423954	0.902734	0.300889	0.991595	0.115117	0.974774	-0.424761	0.781106	0.425004	0.706446	0.38462	0.680451	0.545162	0.653692	0.262876	0.885156	-0.12399	0.971136
C02F12.3	WBGene00015354	C02F12.3	0.273194	0.779716	0.279026	0.88541	0.157929	0.99647	-0.174527	0.851492	-0.88581	0.000139572	0.387918	0.999915	0.202983	0.953082	0.150398	0.991595	0.265112	0.896167	1.86584	0.0626694	0.979705	0.196446	0.377284	0.531583	0.0486579	0.958088	0.403944	0.809385	-0.393994	0.926114
C02F12.4	WBGene00006431	tag-52	0.169391	0.318569	-0.232987	0.872254	-0.247735	0.99647	-0.423549	0.532295	0.102803	0.655328	0.299322	0.999915	0.795852	0.187882	0.0487867	0.992731	0.226576	NA	-0.0576398	0.836363	-0.051043	0.961186	0.607704	0.0962487	0.510246	0.0526873	0.00289249	0.99783	-0.294942	0.929654
C02F12.5	WBGene00015355	C02F12.5	NA	NA	-0.0858354	0.88541	-0.207638	0.99647	0.40426	0.866672	0.553544	0.0672173	0.832298	0.461203	0.299001	NA	NA	NA	-0.424065	0.938453	NA	NA	0.611118	0.586029	0.0279043	0.987992	0.878605	0.205432	0.309472	0.84783	-0.247343	0.929654
C02F12.7	WBGene00015356	tag-278	-1.20564	4.69e-05	0.382047	0.627679	0.0277971	0.99647	0.163426	0.879981	-0.685972	0.0014217	0.317809	0.999915	0.341505	0.706987	-0.0271933	NA	0.35823	0.613474	3.0536	NA	0.588481	0.081788	0.753952	3.06e-06	0.525574	0.177257	0.294374	0.813934	0.0496629	0.981087
C02F12.8	WBGene00015357	C02F12.8	0.0414851	0.919101	-0.152499	0.88541	0.257815	0.99647	-0.198547	0.880628	0.296538	0.114454	0.316841	0.999915	0.367908	0.835776	-0.0705262	0.991864	0.325012	0.917054	-0.0194121	0.97518	0.252402	0.784164	0.724625	0.000759104	-0.150159	0.918941	0.218903	0.841716	-0.0390946	0.985958
C02F12.9	WBGene00015358	C02F12.9	-0.0940588	0.873029	0.200378	0.914588	0.0274881	0.998053	-0.00848025	0.997454	-0.198098	0.856787	0.432815	0.999915	-0.0184527	0.998468	-0.0255312	0.992731	0.0729691	0.984727	0.388668	0.73226	0.950288	0.229297	0.864637	0.0648501	0.00138943	0.99932	0.581749	0.643843	0.265045	0.929654
C02F4.1	WBGene00000419	ced-5	0.22847	0.479198	-0.277821	0.408609	-0.0847231	0.99647	0.108342	0.880628	0.35434	0.0556207	0.0752393	0.999915	-0.0952842	0.953082	0.272023	0.991595	-0.0225055	0.986669	-0.190988	0.708261	-0.0897889	0.910493	-0.1404	0.675943	-0.359104	0.201629	-0.0262572	0.985485	-0.204999	0.929654
C02F4.2	WBGene00006527	tax-6	-0.745716	8.84e-07	0.201258	0.880735	-0.294651	0.99647	0.175893	0.641017	-0.292003	0.00401351	-0.142223	0.999915	0.00713143	0.998468	-0.062285	0.992731	0.17273	0.87407	0.982624	0.169642	0.626189	0.485926	0.0698792	0.905679	0.100367	0.918941	0.418715	0.676844	-0.0692823	0.964015
C02F4.4	WBGene00007264	C02F4.4	-0.0820121	0.923709	0.864837	NA	0.7089	0.99647	-0.257179	NA	0.307811	NA	-0.650118	0.78044	0.387514	NA	0.0450119	0.995947	-0.374482	0.948293	2.82698	0.0012152	-0.434809	0.721095	-0.163434	0.883261	-0.149584	0.918941	-0.110316	0.968261	0.358718	0.929654
C02F4.5	WBGene00007265	C02F4.5	NA	NA	NA	NA	NA	NA	NA	NA	NA	NA	NA	NA	NA	NA	NA	NA	NA	NA	NA	NA	NA	NA	NA	NA	NA	NA	NA	NA	NA	NA
C02F5.1	WBGene00002231	knl-1	0.368022	0.0171967	-0.281145	0.865436	-0.0264956	0.99647	-0.0826775	0.908386	0.122338	0.563582	0.175042	0.999915	0.0825104	0.970498	-0.230773	0.991595	-0.238694	0.891525	-0.0174598	0.943514	-0.177564	0.892807	-0.114281	0.857536	0.0559561	0.930712	-0.056252	0.978817	0.223177	0.929654
C02F5.10	WBGene00015351	C02F5.10	-0.492876	0.46109	0.685804	0.679937	1.07486	0.99647	-0.180249	0.880628	-1.96437	2.42e-10	-0.235024	0.999915	-0.196996	0.953082	0.676089	0.991595	-1.15367	0.804914	0.205214	0.853484	-0.399658	0.762108	-0.070419	0.960098	-0.000412417	0.999838	-0.44748	0.760412	0.299894	0.929654
C02F5.11	WBGene00006628	tsp-2	-1.12329	0.13073	-0.735677	0.643228	0.153534	0.99647	-0.135904	0.928231	-0.418565	0.608361	0.128748	0.999915	0.17098	0.970498	-0.340809	0.991595	0.134981	0.967168	-0.0464959	0.97704	0.0925418	0.947302	0.251051	0.857634	0.338863	0.852374	0.396402	0.790365	0.00542921	0.999087
C02F5.12	WBGene00015352	C02F5.12	-0.148386	0.387988	-0.111128	0.884101	-0.260079	0.99647	0.177613	0.880628	0.0452633	0.904396	-0.0502707	0.999915	0.15943	0.953082	0.379891	0.991595	0.399218	0.873253	-0.166445	0.694021	-0.0790623	0.923831	0.180218	0.735514	-0.22129	0.854278	0.113641	0.916973	-0.221915	0.929654
C02F5.13	WBGene00015353	C02F5.13	-0.69033	9.43e-06	-0.228003	0.877762	0.273511	0.99647	0.227458	0.880628	0.597476	0.00479578	0.112085	0.999915	-0.271795	0.953082	0.15973	0.991595	-0.122112	0.965836	-0.588345	0.258939	-0.187933	0.864244	-0.292207	0.63407	-0.000747367	0.999663	-0.244304	0.841716	0.0112914	0.997659
C02F5.14	WBGene00044445	C02F5.14	0.475579	0.615763	0.592326	0.760182	0.208363	0.99647	-0.255081	NA	-0.373899	0.226183	-0.316701	0.999915	0.0700197	NA	0.0312084	0.991595	0.0191383	0.994534	-0.647177	0.669059	-0.306941	0.821087	-0.280052	0.830773	0.0738349	0.964809	-0.224253	0.887815	0.126817	0.968923
C02F5.2	WBGene00015345	C02F5.2	0.103045	0.788953	-0.904848	0.484299	-0.0586729	0.99647	-0.0565411	0.95146	-2.28313	5.34e-21	-0.19726	0.999915	NA	NA	NA	NA	0.0132195	0.990406	0.519486	0.69315	-0.288262	0.85175	0.109165	0.883261	-0.0932002	0.925218	0.0860968	0.978582	-0.0589631	0.929654
C02F5.3	WBGene00015346	C02F5.3	0.0866402	0.626153	-0.00751336	0.992486	0.0887383	0.99647	0.189509	0.789406	0.196266	0.285864	-0.00837899	0.999915	0.0537674	0.970498	0.37967	0.991595	0.569778	0.190859	-0.458107	0.380814	-0.344075	0.624399	-0.134805	0.777329	-0.241167	0.502385	-0.363729	0.449093	0.0233718	0.985239
C02F5.4	WBGene00015347	cids-1	-0.262449	0.0660152	-0.407553	0.307889	-0.101812	0.99647	-0.106528	0.92877	0.653136	0.00249733	0.109219	0.999915	0.170004	0.953082	0.357578	0.991595	0.138076	0.962589	-0.290436	0.629148	-0.250549	0.80473	-0.0135638	0.986009	-0.205691	0.82013	-0.215762	0.871921	0.134189	0.929654
C02F5.5	WBGene00015348	C02F5.5	0.555325	0.509955	-0.454156	0.834527	0.919733	0.99647	-0.177942	0.880628	-3.04042	1.66e-60	-0.060872	0.999915	-0.166733	0.953082	0.191251	0.991595	-0.728963	0.875683	-0.208874	0.881183	0.165625	0.896833	0.00279444	0.998176	0.142235	0.905649	0.401004	0.813934	0.026348	0.991731
C02F5.6	WBGene00015349	C02F5.6	0.031972	0.875984	0.00988707	0.995933	0.795844	0.99647	0.136001	0.913826	-0.217342	0.244096	0.0198537	0.999915	-0.24294	0.953082	0.511912	0.991595	-0.817424	0.764482	-0.80575	NA	-0.22812	0.808272	-0.0154119	0.989006	0.0644138	0.963252	-0.424358	0.459941	0.159716	0.929654
C02F5.7	WBGene00015350	C02F5.7	-0.373442	0.339737	0.0904072	0.918258	-0.445195	0.99647	-0.344735	0.641017	-1.04234	1.57e-06	-0.437546	0.999915	0.115334	0.970498	0.567265	0.991595	0.399353	0.801022	-0.463306	0.332508	-0.161339	0.815785	0.00589844	0.996041	-0.042405	0.974735	0.00196678	0.997147	-0.278619	0.929654
C02F5.8	WBGene00006627	tsp-1	-1.09206	0.150463	-0.307878	0.879208	0.494876	0.99647	-0.245031	0.880628	-0.36167	0.552977	0.024728	0.999915	0.145062	0.970498	0.00209915	0.999731	-0.0023019	0.999065	-0.323018	0.815713	-0.0642294	0.959136	0.679943	0.340163	0.521272	0.647931	0.149555	0.929551	-0.226454	0.929654
C02F5.9	WBGene00003952	pbs-6	-0.270113	0.257584	0.00669386	0.991607	-0.117623	0.99647	-0.213002	0.742828	0.283334	0.0236824	0.10146	0.999915	0.0165454	0.998077	0.0967498	0.991595	-0.22287	0.890294	-0.603386	0.202269	0.0666569	0.95158	-0.137834	0.826186	-0.0174782	0.985635	0.0492116	0.980096	0.142012	0.929654
C02G6.1	WBGene00015359	C02G6.1	-0.526805	0.504639	-0.539414	0.698101	-0.418798	NA	0.796121	0.0501643	0.274073	0.413678	-0.156707	0.999915	0.0504826	0.995963	-0.0276224	0.99809	-0.445214	NA	2.12385	0.0342779	0.173446	0.893632	0.322305	0.375262	-0.016732	0.991969	0.160207	0.919213	0.148923	0.929654
C02G6.2	WBGene00015360	C02G6.2	0.279226	0.653048	0.0713786	0.954745	1.6943	0.99647	-0.147943	0.89609	-3.06215	3.04e-28	0.137873	0.999915	0.363975	0.87728	0.0546031	0.992731	-0.963131	0.852937	0.668714	0.65794	-0.106185	0.923194	0.14069	0.895781	0.463496	0.728944	0.0356278	0.985369	0.00436648	0.998596
C02G6.3	WBGene00044803	C02G6.3	-0.0896558	0.873722	0.538891	0.793809	-0.0457264	0.99647	-0.173694	0.912467	0.56688	0.54134	-0.289179	0.999915	0.216955	0.953082	0.840208	0.991595	0.279222	0.95111	0.714661	0.597552	0.195463	0.890599	-0.518532	0.45212	-0.0473703	0.982805	0.0495904	0.979805	0.217387	0.929654
C02H6.1	WBGene00015361	C02H6.1	0.106239	0.788953	-0.171848	0.88541	0.0652781	0.99647	NA	NA	-0.135865	0.780253	0.0614814	0.999915	-0.194677	0.953082	-0.112962	0.991595	0.211113	0.962589	-0.152397	0.815713	0.0218813	0.985248	0.0548121	0.939671	-0.0312794	0.972323	-0.176683	0.841716	0.229597	0.929654
C02H6.2	WBGene00015362	fbxa-105	0.791754	0.281914	0.158659	0.918258	0.0240135	0.99666	0.385943	0.794234	-0.351995	0.374004	-0.0858794	0.999915	0.157664	0.953839	-0.0971641	0.991595	0.530645	0.83552	0.56985	0.69315	0.3754	0.743712	0.146459	0.819186	0.613809	0.240933	0.0419952	0.983639	0.11472	0.973216
C02H7.1	WBGene00001127	dyf-11	0.945455	0.00192842	0.352054	0.624072	0.628837	0.99647	-0.0421712	0.981338	-0.269783	0.552213	0.131688	0.999915	0.253544	0.953082	0.139636	0.991595	0.0835432	0.967168	1.04565	3.86049e-05	0.469139	0.200549	0.654431	0.0108296	0.185525	0.905649	0.393204	0.23602	-0.0882003	0.956727
C02H7.2	WBGene00015364	npr-19	0.371556	0.602836	-0.309803	0.88541	0.847518	0.99647	0.204437	0.897989	-0.974424	0.212494	-0.0282986	0.999915	0.50011	0.697554	0.0546031	0.992731	-0.447613	0.887703	0.149571	0.908488	0.602479	0.571666	0.570837	0.114531	0.157104	0.918941	0.343872	0.841716	-0.101575	0.968752
C02H7.3	WBGene00000086	aex-3	-1.26957	0.000214438	0.272018	0.801275	-0.517446	0.99647	0.0276805	0.977483	-0.946517	1.06e-05	0.259976	0.999915	0.211178	0.953082	0.207193	0.991595	0.66718	0.443469	2.32309	NA	0.699114	0.0974718	0.687923	0.000616283	0.371363	0.293573	0.465979	0.414197	0.00883178	0.997659
C03A3.1	WBGene00007266	C03A3.1	-2.5574	1.2e-14	0.0170957	0.976981	0.113263	0.99647	-0.0947574	0.942775	-0.121152	0.802972	0.298486	0.999915	0.490291	0.341816	0.942368	0.991595	0.197875	0.938453	1.98506	0.0117402	0.608938	0.154762	0.612488	0.00354903	0.0986537	0.925612	0.516485	0.124238	0.0305881	0.989354
C03A3.2	WBGene00007267	C03A3.2	0.262589	0.370369	0.285831	0.789417	-0.219899	0.99647	0.00639105	0.989474	0.291635	0.0509704	0.307155	0.999915	0.231825	0.636848	0.470314	0.991595	-0.0807777	0.962589	-0.82387	0.0513996	0.963333	0.106518	0.157497	0.749311	0.19679	0.757172	0.757531	0.109209	0.0997872	0.949688
C03A3.3	WBGene00007268	C03A3.3	-0.0890164	0.873722	0.389955	0.864787	-0.680019	0.99647	0.110947	0.952883	-0.259592	0.809991	0.164877	0.999915	0.365155	0.953082	0.0116621	0.99809	0.257926	0.962589	0.872166	0.492564	0.198671	0.894046	0.529468	0.509047	-0.292183	0.883417	0.0644446	0.978817	0.43086	0.929654
C03A7.10	WBGene00015368	srt-65	0.103045	0.788953	-0.20189	0.88541	0.951905	0.99647	-0.0280512	0.98529	-0.0211415	0.985887	-0.0723053	0.999915	0.311936	0.953082	NA	NA	-1.21242	0.71744	0.150836	0.884849	0.524351	0.581932	0.285854	0.826186	0.450927	0.761396	0.622191	0.483988	-0.0956961	0.983991
C03A7.11	WBGene00015369	ugt-51	-0.372119	0.650735	-0.325298	0.706764	-0.0806821	0.99647	0.2276	0.860191	-1.3468	4.65e-06	-0.127642	0.999915	0.201004	0.95893	0.425762	0.991595	-1.13056	0.251898	-0.876762	0.276041	-0.118294	0.894046	0.138056	0.900996	-0.0279221	0.985336	0.127422	0.895158	0.279181	0.929654
C03A7.12	WBGene00015370	C03A7.12	-0.73448	0.394922	0.0198255	0.981558	0.650462	0.99647	0.110394	0.953123	-0.841527	0.116818	0.148728	0.999915	0.036508	0.998077	0.200964	0.991595	-1.10966	0.819346	1.3369	0.144085	0.0244491	0.986831	0.615305	0.43644	0.708189	0.43724	-0.230432	0.883174	0.00246525	0.999579
C03A7.13	WBGene00015371	C03A7.13	NA	NA	-0.364967	0.864806	1.20017	0.99647	-0.698461	0.524284	-0.223297	0.673935	0.136408	0.999915	-0.118403	0.970498	0.658374	0.991595	-1.68998	0.521954	1.03252	0.342769	0.224304	0.890086	0.0176903	0.991378	0.168473	0.918941	0.289155	0.862484	-0.180562	0.929654
C03A7.14	WBGene00000031	abu-8	-0.270222	0.764856	0.208334	NA	-0.24531	0.99647	0.329083	NA	0.668181	NA	-0.142334	0.999915	0.207811	NA	-0.932616	0.991595	-0.780971	0.866769	2.11525	0.0346527	0.4162	0.767	-0.280556	0.802979	0.382813	0.831467	0.147452	0.94941	-0.428113	0.929654
C03A7.2	WBGene00015366	C03A7.2	0.158992	0.873029	0.311832	0.88541	-0.107883	0.99647	-0.374858	0.742828	0.441364	0.420981	0.0225962	0.999915	-0.156259	0.953082	-0.695782	0.991595	-0.831592	0.84757	1.53471	0.0868743	0.567037	0.624338	0.0219963	0.983643	-0.0500841	0.974919	0.461185	0.765083	0.406991	0.929654
C03A7.3	WBGene00005887	srw-140	NA	NA	NA	NA	-0.115156	0.99647	-0.0750667	0.880628	0.299232	0.775118	NA	NA	-0.00715782	0.998077	NA	NA	-0.932702	0.823046	NA	NA	NA	NA	-0.0714944	0.894661	0.0153253	0.99054	NA	NA	-0.110924	0.929654
C03A7.4	WBGene00004099	pqn-5	0.103045	0.788953	-0.120064	0.918258	-0.269763	0.99647	0.258215	NA	0.634342	NA	-0.84398	0.411549	-0.0663324	NA	-0.199771	0.991595	0.132131	0.965836	0.184165	0.861521	0.48821	0.678789	-0.813243	0.160585	0.24664	0.905649	0.426179	0.793707	-0.378442	0.929654
C03A7.5	WBGene00005929	srx-38	NA	NA	-0.20713	0.88541	-0.424446	0.99647	-0.285155	0.880628	-0.120228	0.910277	0.00441894	0.999915	0.198997	0.960242	-0.0654413	0.991595	0.787465	0.874229	NA	NA	0.070507	0.933045	-0.166774	0.883261	-0.215476	0.871246	0.153204	0.904038	-0.0773389	0.978282
C03A7.6	WBGene00005930	srx-39	NA	NA	NA	NA	NA	NA	NA	NA	NA	NA	NA	NA	NA	NA	0.183064	0.991595	NA	NA	NA	NA	NA	NA	0.0449703	0.883261	-0.0370444	0.918941	0.249897	0.768445	NA	NA
C03A7.7	WBGene00000029	abu-6	NA	NA	-0.188052	0.867908	0.556992	0.99647	0.240715	NA	0.605329	NA	0.00230118	0.999915	-0.881398	0.121141	-0.0255312	0.992731	-0.67446	0.867206	NA	NA	0.0622366	0.958535	-0.891558	0.126645	0.155574	0.918941	0.334294	0.841716	-0.107103	0.966261
C03A7.8	WBGene00000030	abu-7	NA	NA	-0.170034	0.88541	0.806258	0.99647	0.145447	NA	0.669335	NA	-0.350227	0.999915	-0.298243	0.953082	-0.0654413	0.991595	-0.98297	0.81427	NA	NA	0.287343	0.852709	-0.853974	0.155843	0.25821	0.905649	0.147813	0.944073	-0.386633	0.929654
C03A7.9	WBGene00015367	srt-64	0.103045	0.788953	NA	NA	-0.122669	0.99647	0.347809	0.851921	0.119284	0.860496	0.0751678	0.999915	-0.0455127	0.99682	0.190586	0.991595	-1.35069	0.709523	-0.147295	0.815713	NA	NA	-0.260269	0.828764	0.010415	0.996747	0.135677	0.841716	-0.337098	0.929654
C03B1.1	WBGene00015372	C03B1.1	0.167785	0.866185	0.321924	0.880735	0.505884	0.99647	0.093994	0.880628	NA	NA	0.159281	0.999915	-5.64e-05	0.99986	-0.0328464	0.996873	-0.500939	0.909746	0.471407	0.750751	0.330346	0.830403	-0.10617	0.828764	0.0112775	0.994191	0.115396	0.967503	0.0913726	0.954784
C03B1.10	WBGene00015380	C03B1.10	1.33245	0.0399534	-0.223521	0.88541	NA	NA	NA	NA	0.412304	0.704286	-0.0330764	0.999915	0.16375	0.953082	-0.262722	0.991595	NA	NA	-0.39584	0.778113	-0.351721	0.814453	NA	NA	NA	NA	-0.478279	0.759694	0.0691457	0.929654
C03B1.12	WBGene00003053	lmp-1	0.556682	0.0213878	0.0718922	0.918258	-0.39372	0.99647	-0.0930508	0.855263	0.0935072	0.448245	0.276317	0.999915	0.283884	0.32808	0.172121	0.991595	0.16363	0.900314	-0.784226	0.00516534	0.28878	0.784968	0.479726	0.00841369	0.228814	0.524344	0.282681	0.841716	0.131567	0.929654
C03B1.13	WBGene00015381	C03B1.13	0.736663	0.00559065	-0.0976309	0.918258	0.177612	0.99647	0.629885	0.338388	-0.611144	0.0388989	0.484099	0.999915	0.37253	0.646951	0.296425	NA	-0.489827	0.853463	-1.49589	5.1676e-06	0.513529	0.261501	0.0994243	0.883261	0.408656	0.69221	0.533163	0.229708	0.263557	0.929654
C03B1.14	WBGene00015382	C03B1.14	0.632732	0.507511	-0.558535	0.787996	0.193165	0.99647	0.192439	0.897989	0.112142	0.781349	1.05419	0.0595526	0.630981	0.26963	-0.0598203	0.992795	0.62138	0.885913	0.414448	0.723201	0.866157	0.260549	0.876008	0.00390046	0.378093	0.752701	0.545439	0.687447	0.228759	0.929654
C03B1.2	WBGene00015373	C03B1.2	0.280275	0.771512	-0.185848	0.88541	0.0597504	0.99647	0.179118	0.880628	-0.57163	0.57901	0.0587686	0.999915	0.0966163	0.982768	-0.100904	0.991595	0.750942	0.877562	0.676241	0.652207	-0.0640858	0.968753	0.728673	0.268481	-0.173121	0.918941	0.01512	0.995238	0.361905	0.929654
C03B1.3	WBGene00015374	C03B1.3	NA	NA	-0.0469048	0.943586	0.556992	0.99647	-0.0750667	0.880628	-0.350137	0.615882	-0.138228	0.999915	0.18743	0.953082	0.0312084	0.991595	-0.683823	0.873253	NA	NA	-0.0519422	0.963696	0.00585094	0.997036	-0.0673319	0.918941	-0.00756474	0.99688	-0.097082	0.949688
C03B1.4	WBGene00015375	C03B1.4	0.160635	0.764525	-0.188799	0.916496	0.639571	0.99647	-0.267364	0.821659	-0.927796	0.251945	0.052123	0.999915	0.351834	0.886291	0.187964	0.991595	-0.252608	0.962589	0.464888	0.729305	0.428544	0.756037	0.291597	0.830673	-0.222051	0.916957	0.312203	0.853926	-0.114338	0.967256
C03B1.5	WBGene00015376	C03B1.5	NA	NA	0.81971	0.481105	0.991197	0.99647	7.18e-05	0.999901	0.28944	0.714112	0.498476	0.999915	0.578064	0.532312	0.00979033	0.999731	-0.298517	0.944523	2.35137	0.0173621	0.615581	0.579324	-0.0174983	0.990606	0.122183	0.939645	0.519173	0.623031	-0.212731	0.929654
C03B1.6	WBGene00015377	C03B1.6	NA	NA	NA	NA	0.396948	0.99647	0.0169385	0.981338	0.131235	0.897938	0.0628491	0.999915	-0.0318331	0.998077	0.0732978	0.991595	-1.00714	0.823046	0.27366	0.729305	-0.0362135	0.9805	-0.0448384	0.975143	-0.14298	0.918941	-0.203751	0.876694	-0.0457469	0.989354
C03B1.7	WBGene00015378	C03B1.7	0.584469	0.00340124	-0.214623	0.825777	0.74713	0.99647	0.285485	0.863492	0.238009	0.232139	0.372909	0.999915	0.416892	0.473293	0.062041	0.992731	-0.673652	0.801022	0.0915837	0.836363	0.0604961	0.941036	0.475688	0.143327	-0.0226778	0.988121	0.0141358	0.991165	0.159162	0.929654
C03B1.9	WBGene00015379	C03B1.9	NA	NA	NA	NA	0.306787	0.99647	-0.0888487	0.930536	0.114458	0.865305	NA	NA	-0.156259	0.953082	-0.0255312	0.992731	-0.207879	0.962589	NA	NA	-0.12851	0.847317	0.177774	0.828764	0.22263	0.862682	-0.181092	0.841716	0.268366	0.929654
C03B8.2	WBGene00015385	C03B8.2	-0.311672	0.694041	0.111072	0.943586	0.442869	0.99647	0.768874	0.522913	0.149525	0.767215	0.114354	0.999915	0.444064	0.856463	0.399298	0.991595	-0.0706484	0.986025	0.250599	0.815713	-0.724027	0.46501	0.000336363	0.999483	0.979286	0.158127	-0.853289	0.334316	0.219295	0.929654
C03B8.3	WBGene00015386	C03B8.3	-0.00035054	0.99966	-0.762722	0.621351	-0.0393059	0.99647	-0.301113	0.880628	-2.69358	NA	-0.141441	0.999915	0.175468	0.953082	-0.287445	0.991595	0.210503	0.962589	-0.205201	0.88751	0.127822	0.929197	-0.0305595	0.98583	0.586617	0.577254	-0.523192	0.717883	0.265973	0.929654
C03B8.4	WBGene00003002	lin-13	0.488379	0.00477668	-0.203471	0.801275	0.0370043	0.99647	0.0880508	0.880628	0.198853	0.245385	-0.00941707	0.999915	0.111629	0.949039	0.166331	0.991595	-0.244362	0.859807	-0.325547	0.181378	-0.305202	0.761349	-0.103292	0.777329	-0.039913	0.962131	-0.230435	0.882538	0.0826976	0.929654
C03C10.1	WBGene00002202	kin-19	0.464067	8.41e-07	-0.0690115	0.88541	-0.28174	0.99647	-0.231511	0.522913	-0.0125004	0.910277	-0.0472422	0.999915	-0.195547	0.649577	0.0859914	0.991595	-0.0794826	0.942199	-0.539514	0.00092708	0.401292	0.713922	-0.128011	0.750049	0.000772884	0.998722	0.478006	0.685076	-0.096071	0.929654
C03C10.2	WBGene00007269	C03C10.2	-0.104321	0.901541	-0.145117	0.923269	1.90343	0.99647	-0.176266	0.880628	-3.21154	2.76e-36	0.0158396	0.999915	NA	NA	-0.0141541	0.99809	-2.18447	0.234498	0.78647	0.590046	-0.21937	0.881093	NA	NA	NA	NA	-0.258049	0.875802	0.0920665	0.929654
C03C10.3	WBGene00004392	rnr-2	0.203412	0.0250453	0.0199342	NA	-0.0995655	0.99647	0.186579	0.748147	0.925473	0.000623598	0.164814	0.999915	0.0571077	0.982227	-0.499548	0.991595	0.0556178	0.965836	0.495776	0.0951979	-0.220916	0.85175	-0.279733	0.666325	-0.00416858	0.998312	-0.327054	0.779497	0.233933	0.929654
C03C10.4	WBGene00007270	C03C10.4	-0.138735	0.741524	-0.277911	0.777385	0.37647	0.99647	-0.108477	0.898007	-0.226314	0.124534	0.0414532	0.999915	-0.156859	0.899022	0.363912	0.991595	0.621432	0.618778	-0.443851	NA	-0.142003	0.892807	-0.0287835	0.975835	0.027973	0.98599	0.0340241	0.985369	-0.068862	0.984086
C03C10.5	WBGene00007271	C03C10.5	-1.5837	0.0129239	-0.0107794	0.982913	0.0147758	0.99647	NA	NA	-0.0792754	0.939959	-0.114168	0.999915	0.134532	0.953082	0.169174	0.991595	0.0984494	0.965836	2.26459	0.0163454	-0.142508	0.894046	-0.00376306	0.997237	0.0702835	0.931288	0.0595958	0.964345	-0.0720897	0.961189
C03C10.7	WBGene00007273	C03C10.7	-0.126966	0.88517	0.0271356	0.979747	0.509068	0.99647	-0.0719139	0.880628	-1.5855	0.0400286	0.0614814	0.999915	-0.0341095	0.970498	0.0187887	0.99809	-0.605256	0.884421	-0.689814	0.564373	-0.390527	0.731709	0.0553511	0.964085	-0.192202	0.82013	-0.251744	0.887076	-0.23925	0.929654
C03C10.9	WBGene00185075	C03C10.9	-2.28012	1.11e-05	0.00047029	0.999537	0.659917	0.99647	0.121269	0.898787	-0.104207	0.915302	-0.137735	0.999915	0.248906	0.886353	-0.303199	NA	-0.514507	0.910466	3.30398	8.80752e-05	-0.495546	0.401755	0.0816172	0.939671	0.154551	0.888884	-0.158657	0.887815	0.0837969	0.970281
C03C11.1	WBGene00007274	C03C11.1	-0.201148	0.809428	-0.0684173	0.945194	0.840333	0.99647	-0.504381	0.612647	-3.01081	2.76e-26	0.0413386	0.999915	0.58852	0.631492	-0.251927	0.991595	-0.378897	0.946489	0.5247	0.714385	0.314857	0.846344	-0.0846884	0.952771	0.352295	0.847836	0.481711	0.767432	-0.119471	0.973216
C03C11.2	WBGene00001483	fog-3	1.18167	0.00511871	0.211984	0.907487	1.19191	0.99647	-0.264589	0.827632	-3.27485	1.53e-49	-0.21844	0.999915	-0.00101595	0.99986	0.235421	0.991595	-0.976369	0.834869	-1.07498	NA	0.274883	0.847317	-0.157055	0.856884	-1.0204	0.0737488	-0.129301	0.958728	0.535842	0.805789
C03D6.1	WBGene00007275	C03D6.1	-0.411496	0.681207	-0.119526	0.92746	0.119698	0.99647	0.0287197	0.981338	-0.397014	0.335836	-0.317033	0.999915	-0.162496	0.963885	1.02907	0.991595	0.287017	0.918449	-0.449412	0.767308	-0.414992	0.700042	-0.191869	0.826186	0.151625	0.918941	-0.0997069	0.964064	0.0337017	0.991259
C03D6.3	WBGene00000466	cel-1	0.2433	0.267439	-0.237464	0.500583	0.246258	0.99647	0.0269957	0.978287	0.37127	0.0433262	0.0604951	0.999915	0.314903	0.547163	0.256229	0.991595	0.0707194	0.962589	-0.226332	0.671079	-0.0898936	0.897283	-0.0280229	0.956189	-0.20976	0.761951	-0.0913756	0.925709	-0.0421926	0.97989
C03D6.4	WBGene00003800	npp-14	0.350554	0.079476	-0.278111	0.563198	0.0699186	0.99647	-0.0755027	0.880628	0.547344	8.12e-08	0.129692	0.999915	-0.0285203	0.980981	-0.16795	0.991595	-0.00773572	0.993724	-0.0623427	0.836363	-0.140541	0.894046	-0.254932	0.0775089	-0.14601	0.785966	-0.0329952	0.986486	-0.0875963	0.929654
C03D6.5	WBGene00007277	asfl-1	-0.0862452	0.738505	-0.0450951	0.969279	-0.761601	0.99647	-0.498216	0.646631	0.440698	0.0131042	0.118803	0.999915	0.0297026	0.998077	-0.858283	0.991595	0.622669	0.891525	0.318613	0.453086	-0.200685	0.87371	0.0661616	0.958818	0.995866	0.0101663	-0.267418	0.841716	0.455979	0.929654
C03D6.6	WBGene00007278	lab-1	-0.182219	NA	0.250436	0.889135	-1.17505	0.99647	-0.162162	0.898683	-0.588758	0.00825196	-0.00414374	0.999915	-0.0955404	0.982889	0.235419	0.991595	0.755777	0.873253	-0.0848801	0.912446	-0.344328	0.742774	-0.33702	0.792527	0.750431	0.386092	-0.431899	0.63562	-0.0556279	0.989354
C03D6.8	WBGene00004437	rpl-24.2	-0.478619	0.0290605	0.0386123	0.960641	0.340588	0.99647	0.0785426	0.880628	0.187097	0.103745	0.0489757	0.999915	0.128903	0.953082	0.318411	0.991595	0.315909	0.854973	-0.39142	0.236023	-0.40775	0.448618	-0.252385	0.556266	-0.153965	0.833314	-0.0408025	0.980096	0.000414545	0.999579
C03E10.1	WBGene00007279	C03E10.1	0.103045	0.788953	NA	NA	0.524814	0.99647	NA	NA	NA	NA	NA	NA	NA	NA	NA	NA	-0.469351	0.915151	-0.147295	0.815713	NA	NA	NA	NA	NA	NA	0.135677	0.841716	NA	NA
C03E10.3	WBGene00007281	C03E10.3	-0.307663	0.771553	-0.443067	0.852591	0.438386	0.99647	0.500204	0.789406	0.365772	0.62916	0.079873	0.999915	0.00482265	0.99986	0.282878	0.991595	-0.408516	0.938453	0.0167994	0.992027	-0.314371	0.840031	-0.0365738	0.978329	-0.382065	0.822189	-0.270782	0.887815	-0.0706437	0.985239
C03E10.4	WBGene00001645	gly-20	0.0509292	0.868075	0.101023	0.88541	-0.261256	0.99647	-0.118697	0.880628	0.179906	0.223282	-0.0565181	0.999915	-0.209344	0.589192	0.415542	0.991595	0.0446947	0.974371	-0.415128	0.564373	0.346103	0.623748	-0.287877	0.352147	-0.167132	0.786479	0.243919	0.818575	-0.153597	0.929654
C03E10.5	WBGene00007282	clec-223	NA	NA	-0.0287304	0.981799	1.39146	0.99647	0.093994	0.880628	1.02235	0.00014511	0.115255	0.999915	0.0712486	0.982768	-0.199771	0.991595	-0.947696	0.853463	0.177162	0.86576	-0.204016	0.869044	0.0456557	0.971526	-0.0707153	0.926549	0.096596	0.972866	-0.116077	0.950242
C03E10.6	WBGene00007283	clec-222	NA	NA	-0.0267996	0.966964	0.160426	0.99647	NA	NA	1.01225	0.00364068	NA	NA	NA	NA	-0.112962	0.991595	-0.209924	0.939738	NA	NA	0.0633619	0.91873	-0.10617	0.828764	NA	NA	0.0376192	0.978817	-0.0931484	0.929654
C03F11.1	WBGene00015387	C03F11.1	1.27665	0.0769415	-0.128027	0.937361	0.372672	0.99647	0.379433	0.880628	-1.08068	0.102957	0.365812	0.999915	0.371753	0.928892	0.121595	0.991595	0.00709138	0.997805	-0.332069	0.811326	0.47689	0.698975	0.15284	0.883261	-0.0600093	0.974919	0.479794	0.756522	-0.0262027	0.995576
C03F11.2	WBGene00015388	C03F11.2	NA	NA	0.468924	0.842393	-0.459895	0.99647	-0.15084	0.929738	0.172959	0.836985	0.289224	0.999915	0.90949	0.0749907	0.178168	0.991595	0.575679	0.904275	1.44648	0.171083	0.716862	0.362576	0.0714173	0.96062	0.000651692	0.999782	0.268124	0.887815	-0.079371	0.984513
C03F11.3	WBGene00015389	scav-1	-1.60187	1.6e-05	0.0876483	0.88541	0.358444	0.99647	0.26234	0.418493	0.0226987	0.938144	0.334943	0.999915	0.376793	0.100578	1.35919	0.991595	-0.34017	0.69804	1.43522	0.10317	0.510702	0.32543	0.393044	0.121834	0.599179	0.0453223	0.377764	0.681427	0.0150224	0.993736
C03F11.4	WBGene00015390	C03F11.4	0.652383	0.463424	-0.0434499	0.977703	0.232273	0.99647	-0.0667412	0.976493	0.297105	0.328424	0.167378	0.999915	0.0644756	0.989423	0.0560923	0.992731	0.112869	0.965759	-0.691426	0.592086	0.550833	0.555254	0.308048	0.563093	-0.0568454	0.97461	0.384095	0.804963	-0.168024	0.929654
C03G5.1	WBGene00015391	sdha-1	0.553856	0.0009603	0.22711	0.573777	-0.244431	0.99647	0.177183	0.796499	-0.134547	0.426427	0.438566	0.783111	0.134767	0.919644	-0.299788	0.991595	0.0970309	0.945812	0.305857	0.546087	0.391401	0.235072	0.570038	2.5e-06	0.460045	0.00532539	0.248894	0.558923	0.194154	0.71231
C03G5.10	WBGene00044338	nspc-3	NA	NA	NA	NA	0.33499	0.99647	-0.029568	0.983713	0.67254	0.490584	0.0872116	0.999915	0.125231	0.970498	NA	NA	0.00660964	0.998451	NA	NA	0.0919054	0.864244	0.142155	0.911749	0.117685	0.946411	0.135677	0.841716	0.490189	0.929654
C03G5.11	WBGene00044339	nspc-4	NA	NA	0.141682	0.88541	-0.11019	0.99647	0.559761	0.432529	0.991912	0.0297985	NA	NA	0.690052	0.490509	0.0749763	0.991595	0.660021	0.887703	NA	NA	-0.0495789	0.894046	-0.272409	0.847696	0.452848	0.38385	-0.093178	0.887815	0.587925	0.896963
C03G5.12	WBGene00044340	nspc-5	NA	NA	NA	NA	NA	NA	0.0779634	0.880628	0.636176	0.527262	NA	NA	NA	NA	NA	NA	NA	NA	NA	NA	NA	NA	-0.053939	0.883261	-0.108986	0.918941	NA	NA	-0.0589631	0.929654
C03G5.13	WBGene00044357	nspc-6	NA	NA	NA	NA	NA	NA	NA	NA	NA	NA	NA	NA	NA	NA	NA	NA	NA	NA	NA	NA	NA	NA	NA	NA	NA	NA	NA	NA	NA	NA
C03G5.2	WBGene00015392	nspc-7	NA	NA	0.0368119	0.918258	-0.935266	0.99647	0.761544	0.490154	0.898723	0.154806	-0.191111	0.999915	0.849988	0.264478	-0.179195	0.991595	-0.0374496	0.965836	NA	NA	0.0341689	0.973325	0.544672	0.522085	0.264202	0.816935	-0.0638464	0.973907	0.743277	0.743657
C03G5.7	WBGene00001448	flp-5	-0.215342	0.790941	0.910933	0.488706	-0.387015	0.99647	-0.284515	0.417638	-1.15879	5.19e-06	0.444553	0.999915	0.327445	0.725931	0.0904244	0.992731	0.639213	0.60493	1.85578	0.0697725	0.76592	0.346663	0.719511	0.00613018	0.218885	0.691429	0.143727	0.95056	-0.0506854	0.98409
C03G5.8	WBGene00023477	nspc-1	-0.526625	0.375908	NA	NA	-0.191663	0.99647	1.00701	0.238897	0.81146	0.256692	0.0140315	0.999915	0.685859	0.473794	NA	NA	0.0131098	0.993724	NA	NA	0.135386	0.894046	-0.125117	0.927843	0.292805	0.737847	-0.13039	0.90966	0.577069	0.896963
C03G5.9	WBGene00044337	nspc-2	NA	NA	NA	NA	NA	NA	NA	NA	NA	NA	NA	NA	NA	NA	NA	NA	NA	NA	NA	NA	NA	NA	NA	NA	NA	NA	NA	NA	NA	NA
C03G6.10	WBGene00015396	nhr-148	-2.32211	0.000208541	-0.347887	0.703682	0.896857	0.99647	0.285547	0.880628	0.155289	0.864247	0.202919	0.999915	0.00529142	0.99986	-0.18968	0.991595	-0.474912	0.910001	1.42453	0.205901	-0.404661	0.667354	0.0902677	0.942501	-0.213348	0.918941	-0.201778	0.887815	0.120771	0.972614
C03G6.11	WBGene00005439	srh-231	NA	NA	NA	NA	0.0517838	0.99647	0.093994	0.880628	-0.113289	0.795537	NA	NA	-0.0786568	0.953082	0.0810522	0.991595	-0.0707436	0.962589	NA	NA	-0.0873975	0.88445	0.0556137	0.883261	NA	NA	-0.153944	0.843383	NA	NA
C03G6.12	WBGene00015397	nhr-149	0.333803	0.762948	0.372145	0.832264	1.077	0.99647	0.0280526	0.981338	-0.339985	0.62196	-0.246278	0.999915	-0.227192	0.953082	0.34558	0.991595	-1.24911	0.759254	-0.673913	0.658342	-0.203418	0.892807	0.260103	0.830673	-0.364716	0.803924	-0.107351	0.968923	0.0441486	0.987303
C03G6.13	WBGene00015398	tag-293	0.118115	0.788953	0.138867	0.88541	0.398257	0.99647	0.578499	0.633311	0.294589	0.795144	0.306343	0.999915	0.196834	0.953082	-0.380228	0.991595	1.25613	0.521954	-0.173463	0.815713	0.230897	0.87371	1.29418	0.00666798	0.408953	0.803924	0.222049	0.841716	0.477505	0.929654
C03G6.14	WBGene00015399	cyp-35A1	NA	NA	-0.191809	0.88541	-0.331264	0.99647	-0.240874	0.880628	-1.68805	NA	-0.0765239	0.999915	0.133658	0.970498	-0.0863689	0.991595	0.619748	0.896167	NA	NA	0.0602302	0.892808	0.900964	0.110757	0.290329	0.885451	0.225079	0.779497	-0.330883	0.929654
C03G6.15	WBGene00015400	cyp-35A2	-0.197054	0.813457	-0.0111724	0.991607	1.09556	NA	-0.222304	0.880628	0.0198573	NA	-0.414941	0.999915	-0.474326	NA	0.999242	0.991595	-1.06274	NA	2.08162	0.0308043	0.136002	0.905908	0.125239	0.883261	0.284367	0.867017	0.368024	0.805453	-0.0679628	0.984086
C03G6.16	WBGene00015401	srsx-24	NA	NA	0.0368119	0.918258	-0.2056	0.99647	NA	NA	-0.101143	0.803818	0.0746519	0.999915	-0.0180055	0.998077	-0.0654413	0.991595	0.759426	0.856849	NA	NA	0.0907258	0.864244	-0.0285915	0.975575	-0.0859828	0.905649	0.135677	0.841716	0.0375484	0.987087
C03G6.17	WBGene00015402	C03G6.17	0.103045	0.788953	0.526017	0.783739	-0.487657	0.99647	0.641278	0.635897	-0.866712	0.00824793	-0.157275	0.999915	-0.193334	0.953082	0.475286	0.991595	0.982855	0.160298	0.706439	0.602902	0.299616	0.841892	0.20555	0.863496	0.234356	0.886105	0.184938	0.91437	-0.448907	0.929654
C03G6.18	WBGene00005646	srp-5	NA	NA	NA	NA	-0.105376	0.99647	0.0779634	0.880628	-1.47029	0.0718296	-0.0524305	0.999915	0.0386986	0.982768	NA	NA	-0.447154	0.925121	0.31547	0.7103	-0.100986	0.916642	-0.00814954	0.990606	0.0533456	0.918941	-0.0095619	0.992257	0.230679	0.929654
C03G6.19	WBGene00005647	srp-6	0.573815	0.159094	0.184324	0.88541	0.0603858	0.99647	-0.127356	0.897989	-0.160759	0.622997	0.148361	0.999915	0.323429	0.911906	0.00713845	0.999731	0.0359502	0.980026	-0.42589	0.68502	0.715431	0.152369	0.0273084	0.959544	0.20677	0.778721	0.400511	0.740492	-0.236348	0.929654
C03G6.2	WBGene00005947	srx-56	0.118115	0.788953	NA	NA	-0.317569	0.99647	-0.189136	0.904164	-1.00891	0.253396	-0.00720375	0.999915	0.10845	0.981791	NA	NA	-0.0241016	0.993393	-0.173463	0.815713	0.25636	0.809048	-0.163015	0.891862	-0.443845	0.764445	0.286198	0.841716	-0.0595418	0.987303
C03G6.3	WBGene00005602	srj-14	-0.0734502	0.895188	-0.385366	0.82264	-0.385972	0.99647	-0.0255643	0.983713	-0.534455	0.153358	0.207596	0.999915	-0.122423	0.970498	-0.355673	0.991595	0.410579	0.938453	0.34392	0.770545	0.640813	0.559146	0.0125726	0.990606	0.323643	0.760792	0.722117	0.481269	-0.404901	0.929654
C03G6.5	WBGene00015393	C03G6.5	NA	NA	0.0189711	0.991607	0.238683	0.99647	0.333972	0.699266	-1.24514	0.0019335	0.0616301	0.999915	-0.272301	0.772503	0.100954	0.991595	-0.70207	0.735401	0.31547	0.7103	0.515062	0.679544	-0.282566	0.383058	0.00591361	0.997334	0.421377	0.805453	0.0333969	0.989354
C03G6.6	WBGene00015394	C03G6.6	NA	NA	0.916868	0.481105	0.583878	0.99647	NA	NA	0.119284	0.860496	-0.281561	0.999915	-0.278424	0.833029	-0.262425	0.991595	-0.560062	0.88835	NA	NA	0.458927	0.725598	0.0556137	0.883261	NA	NA	0.128095	0.962615	0.0920665	0.929654
C03G6.7	WBGene00005480	srh-275	NA	NA	NA	NA	1.20905	0.99647	NA	NA	NA	NA	-0.0765239	0.999915	NA	NA	-0.0250049	0.993685	-1.08875	0.81427	NA	NA	-0.171769	0.812553	0.320009	0.593412	NA	NA	-0.0799375	0.962615	NA	NA
C03G6.8	WBGene00015395	nhr-147	-2.00049	0.00195172	-0.379149	0.642923	0.170622	0.99647	-0.110597	0.949122	-1.15225	0.181857	-0.223133	0.999915	0.195291	0.961462	0.723904	0.991595	0.776879	0.87407	1.05837	0.378982	-0.297795	0.781511	0.241003	0.858671	0.13575	0.933211	-0.0804989	0.976729	0.0680536	0.985239
C03G6.9	WBGene00005450	srh-244	NA	NA	0.353736	0.877295	0.317309	0.99647	NA	NA	NA	NA	0.232706	0.999915	0.0348028	0.995691	-0.271513	0.991595	-0.398351	0.904847	NA	NA	0.368882	0.79229	0.105264	0.883261	-0.00130354	0.998312	0.223175	0.891906	0.0286625	0.985319
C03H12.1	WBGene00007284	C03H12.1	-0.117043	0.764525	-0.0495247	0.918258	0.12714	0.99647	0.152681	0.880628	0.270346	0.0089009	0.428324	0.999915	0.304227	0.270471	0.021556	0.996487	0.0144263	0.990406	0.364891	0.458789	0.187525	0.851044	0.384498	0.0842697	-0.0231931	0.981188	0.198305	0.853784	0.23572	0.900705
C03H5.1	WBGene00015403	clec-10	-0.0734502	0.895188	-0.0343497	0.984957	-0.0153668	0.99647	-0.703158	0.0683609	0.713596	0.0470094	0.0440902	0.999915	0.321572	0.908229	-0.670709	0.991595	-0.0864876	0.96485	1.23762	0.297685	1.44305	0.0107244	1.31433	3.94e-13	0.11869	0.931288	0.758622	0.431103	0.376174	0.90404
C03H5.2	WBGene00015404	C03H5.2	0.112401	0.61893	0.144722	0.7687	-0.437359	0.99647	-0.30953	0.360819	-0.158942	0.259749	-0.300162	0.999915	-0.324552	0.833029	0.399225	0.991595	-0.0486275	0.967168	-0.499074	0.102349	-0.0266553	0.966448	-0.235231	0.416141	-0.146005	0.902654	0.156783	0.779497	-0.03452	0.984592
C03H5.3	WBGene00015405	C03H5.3	-0.226275	0.371069	-0.179099	0.88541	-0.0411825	0.99647	0.404865	0.315691	0.454261	0.0194495	0.0444058	0.999915	-0.00548697	0.998468	-0.590505	0.991595	0.33833	0.873253	0.861449	5.434e-08	-0.265113	0.762644	-0.072812	0.889077	-0.549856	0.0305559	-0.290637	0.566215	0.0891842	0.929654
C03H5.4	WBGene00015406	C03H5.4	0.0545836	0.945532	0.0637949	0.966034	0.284549	0.99647	0.240717	0.825682	-1.35611	0.0850095	-0.148133	0.999915	-0.112823	0.970498	-0.263877	0.991595	-0.354253	0.917054	-2.41714	0.00611219	-0.199072	0.894046	-0.14736	0.883261	0.0453268	0.976681	-0.62266	0.584828	0.146199	0.929654
C03H5.5	WBGene00015407	C03H5.5	-0.601584	0.221056	-0.294984	0.641481	0.167861	0.99647	0.178455	0.880628	0.0213308	0.926748	-0.0739439	0.999915	-0.0285912	0.995868	0.186942	0.991595	-0.234776	0.935186	0.443079	0.543684	0.118575	0.910497	-0.275585	0.274244	-0.173078	0.860287	0.210655	0.870475	-0.32668	0.65748
C03H5.6	WBGene00015408	C03H5.6	0.0624881	0.951326	0.442234	NA	-0.142582	0.99647	0.376605	0.768912	-1.10174	0.0294883	-0.0339011	0.999915	-0.109394	0.953093	-1.25529	0.991595	-0.114866	0.962589	1.44342	0.106029	0.236618	0.887744	-0.359772	0.0545719	-0.0873012	0.918941	0.13045	0.962615	-0.212602	0.929654
C03H5.7	WBGene00015409	C03H5.7	0.735111	0.0371211	-0.335653	0.880735	-0.241276	0.99647	0.00245498	0.998773	-0.124779	0.897233	0.289775	0.999915	0.383603	0.948127	0.331731	NA	0.00203948	0.999065	-2.31556	0.000186221	0.242232	0.864853	0.383965	0.674221	0.353031	0.854278	0.0406106	0.983856	-0.495382	0.929654
C04A11.1	WBGene00007285	C04A11.1	-0.51561	0.614943	0.888777	0.222837	-0.517503	0.99647	-0.103753	0.938154	0.23032	0.669205	0.226652	0.999915	0.126255	0.97273	-0.117667	0.992731	0.912587	0.732205	1.17333	0.328619	0.952121	0.20009	0.424756	0.164381	0.373659	0.803766	0.607258	0.548463	-0.249768	0.929654
C04A11.2	WBGene00007286	C04A11.2	0.388587	0.03838	0.151315	0.819671	0.577887	0.99647	-0.465855	0.821659	0.821454	0.0765974	0.338557	0.999915	1.0426	0.0452028	0.226952	0.991595	-0.68948	0.87407	0.0179982	0.966688	0.184988	0.87371	0.572581	0.239825	-0.197096	0.918941	0.135411	0.91437	0.427782	0.929654
C04A11.3	WBGene00007287	gck-4	0.397597	0.00633133	-0.113867	0.880735	0.301147	0.99647	0.0381463	0.944699	0.259704	0.0342295	0.413308	0.887729	0.464177	0.0549266	-0.325579	0.991595	0.0761643	0.962589	0.719958	0.058059	0.322878	0.651613	0.337255	0.527271	0.377299	0.445109	0.242907	0.765083	0.22325	0.929654
C04A11.4	WBGene00000074	adm-2	0.186345	0.662894	0.34149	0.50008	-0.700195	0.99647	0.0344975	0.967029	0.176726	0.168249	0.423505	0.999915	0.870877	0.00121317	-0.125187	0.991595	1.04255	0.000248038	0.595511	0.187223	0.819304	0.087297	0.870235	6.17e-05	0.472737	0.00323316	0.566426	0.00386445	0.216061	0.929654
C04A11.5	WBGene00007288	C04A11.5	0.118115	0.788953	-0.147021	0.910933	0.495832	0.99647	-0.29771	0.880628	-2.57498	4.88e-13	0.344699	0.999915	-0.0418267	0.998077	0.0312084	0.991595	-0.358331	0.940969	-0.173463	0.815713	0.179646	0.894046	0.00308023	0.998546	0.788949	0.156282	0.227631	0.895158	-0.410083	0.929654
C04A2.1	WBGene00015410	tbc-6	0.26393	0.423016	-0.120419	0.907697	0.554733	0.99647	0.467924	0.683116	-0.585112	NA	-0.28324	0.999915	-0.214075	0.887145	0.414303	0.991595	-0.142273	0.962589	-0.309692	0.656515	-0.498962	0.434951	-0.12227	0.909245	0.502706	0.365638	-0.391686	0.469433	-0.456451	0.929654
C04A2.3	WBGene00001194	egl-27	-0.0117556	0.961439	0.0279537	0.947614	-0.218925	0.99647	-0.27111	0.321112	0.399467	2.16e-08	0.0356159	0.999915	0.320273	0.783411	-0.0791406	0.991595	0.106855	0.936457	-0.00770596	0.983981	0.393663	0.718567	0.0867967	0.847011	0.0803341	0.916657	0.452691	0.694701	-0.0712391	0.929654
C04A2.7	WBGene00001023	dnj-5	0.467835	0.0552442	-0.154972	0.758101	0.147605	0.99647	-0.112429	0.880628	0.534547	5.58e-08	0.103067	0.999915	0.0206998	0.996463	-0.0778274	0.991595	-0.103245	0.938453	-0.261741	0.490714	0.304359	0.769404	0.0113662	0.975143	0.241203	0.357225	0.322778	0.841716	-0.0692672	0.929654
C04B4.1	WBGene00007289	C04B4.1	-0.105575	0.873029	-0.106069	0.907487	0.891685	0.99647	-0.118161	0.880628	0.586018	0.558201	0.0666923	0.999915	0.165041	0.953082	-0.331291	0.991595	-1.00908	0.819796	0.129252	0.908209	0.198706	0.870551	0.00244042	0.997126	NA	NA	0.32982	0.816014	0.0637054	0.964168
C04B4.2	WBGene00007290	C04B4.2	0.505906	0.00422709	-0.139837	0.930325	-0.624399	0.99647	0.0205002	0.981338	1.06838	1.36e-05	0.203907	0.999915	0.168355	0.953082	0.0904647	0.991595	0.0105181	0.997805	-0.592348	0.0291377	0.166347	0.856715	0.219028	0.826186	0.09046	0.905649	0.0352921	0.985309	0.343885	0.929654
C04B4.3	WBGene00007291	lips-2	0.106239	0.788953	NA	NA	-0.153525	0.99647	0.093994	0.880628	-2.90204	0.000101627	NA	NA	-0.0786568	0.953082	-0.00403882	0.999731	NA	NA	0.106786	0.912446	NA	NA	NA	NA	NA	NA	0.358498	0.644047	NA	NA
C04B4.4	WBGene00007292	C04B4.4	0.118115	0.788953	0.00511477	0.996311	0.15233	0.99647	-0.0750667	0.880628	-0.74803	0.350108	0.115576	0.999915	0.0722749	0.953082	0.182696	0.991595	-1.00372	0.822734	0.473711	0.718201	0.15511	0.905929	NA	NA	NA	NA	-0.158907	0.941032	0.100315	0.929654
C04B4.5	WBGene00007293	C04B4.5	NA	NA	-0.0966546	0.88541	0.615889	0.99647	NA	NA	-0.142848	0.77664	NA	NA	NA	NA	-0.335393	0.991595	-0.76006	0.853463	NA	NA	-0.0553913	0.894046	NA	NA	NA	NA	-0.0973283	0.887815	NA	NA
C04B4.6	WBGene00007294	C04B4.6	NA	NA	NA	NA	0.496703	0.99647	NA	NA	-0.791463	0.326447	NA	NA	NA	NA	-0.0654413	0.991595	-0.711596	0.866383	NA	NA	NA	NA	NA	NA	NA	NA	NA	NA	NA	NA
C04C11.1	WBGene00007295	C04C11.1	0.279226	0.653048	0.0990819	0.947695	-0.412844	0.99647	0.229664	0.880628	0.27669	0.670286	0.321862	0.999915	0.168391	0.968545	-0.114395	0.992731	0.877982	0.866669	0.805541	0.56506	0.358398	0.759942	0.387663	0.587763	0.928959	0.112188	0.191303	0.90771	-0.329244	0.929654
C04C11.2	WBGene00007296	arrd-25	-0.368929	0.00113385	0.00212541	0.996311	-0.0734111	0.99647	-0.0154822	0.981338	0.155974	0.52727	0.384788	0.999915	0.19244	0.953082	0.315194	0.991595	0.556386	0.559395	0.798876	0.0703492	0.575807	0.189857	0.649406	0.000936331	0.321408	0.534955	0.413998	0.318378	0.15938	0.929654
C04C3.1	WBGene00015411	srz-60	-0.479278	0.579109	-0.762464	0.625626	1.06745	0.99647	0.240717	0.825682	-0.0323726	0.974968	-0.144793	0.999915	0.0694306	0.973249	0.0211469	0.99809	-0.827207	0.871022	-1.81348	0.0712143	0.219156	0.894046	-0.103727	0.896657	0.0356982	0.918941	0.404455	0.824312	-0.19379	0.929654
C04C3.2	WBGene00015412	lgc-9	0.874006	0.25231	-0.0356779	0.982647	0.635444	0.99647	-0.284861	0.880628	-1.03797	0.0731275	-0.108401	0.999915	-0.0596197	0.996463	0.45025	0.991595	-0.756205	0.859909	-0.23411	0.848207	-0.232975	0.889762	-0.855749	0.0860681	0.132791	0.932001	-0.228565	0.893598	-0.757768	0.665973
C04C3.3	WBGene00015413	C04C3.3	0.219897	0.332545	0.161881	0.7687	-0.103666	0.99647	0.0399203	0.933246	0.210065	0.0369989	-0.0575957	0.999915	-0.281333	0.429732	-0.60599	0.991595	-0.0848762	0.962589	0.105381	0.815713	0.0402983	0.962622	-0.159795	0.778421	0.150418	0.902654	0.177915	0.841716	-0.0362772	0.985958
C04C3.4	WBGene00015414	C04C3.4	-0.319725	0.681207	-0.0796775	0.88541	1.08241	0.99647	NA	NA	0.119284	0.860496	NA	NA	NA	NA	NA	NA	-1.30486	0.690408	-0.173463	0.815713	0.064699	0.892807	0.044956	0.883261	-0.0837647	0.905649	NA	NA	NA	NA
C04C3.5	WBGene00001119	dyf-3	-0.407027	0.650735	0.751922	0.171771	-0.087235	0.99647	0.747869	0.459534	0.0053435	0.989646	-0.395544	0.999915	0.250765	0.953082	-0.698767	NA	0.383509	0.886466	0.748855	0.37513	-0.374717	0.584359	-0.116022	0.883261	0.00818866	0.996794	-0.138125	0.904127	0.121144	0.929654
C04C3.6	WBGene00015416	C04C3.6	0.103045	0.788953	-0.35724	0.7687	-0.574741	0.99647	-0.102226	0.955731	-0.271114	0.795537	-0.0101938	0.999915	-0.370333	0.877194	-0.0654413	0.991595	-0.3498	0.949503	-0.147295	0.815713	0.243893	0.87371	-0.560276	0.506057	0.229492	0.905649	0.208022	0.898768	-0.220708	0.929654
C04C3.7	WBGene00015417	C04C3.7	NA	NA	NA	NA	NA	NA	NA	NA	0.567931	0.516509	NA	NA	NA	NA	-0.112962	0.991595	NA	NA	NA	NA	NA	NA	NA	NA	NA	NA	NA	NA	NA	NA
C04C3.9	WBGene00195067	C04C3.9	NA	NA	NA	NA	-0.134431	0.99647	0.0779634	0.880628	-1.99486	0.00891447	0.0538356	0.999915	-0.0515979	0.97273	-0.0654413	0.991595	0.660917	0.873253	NA	NA	0.119691	0.919079	-0.052066	0.966749	-0.15823	0.918941	-0.192802	0.89755	-0.0126196	0.997659
C04D8.1	WBGene00015418	pac-1	0.167321	0.650735	0.16226	0.866682	-0.242464	0.99647	-0.094317	0.865759	0.254071	0.00396217	-0.103949	0.999915	-0.0288447	0.993035	-0.249677	0.991595	0.0190408	0.984525	0.161214	0.7103	0.294053	0.776286	-0.134397	0.549172	-0.195348	0.474992	0.275529	0.841716	-0.127389	0.929654
C04E12.10	WBGene00015439	C04E12.10	NA	NA	0.10368	0.918258	-0.0245419	0.99647	-0.139199	0.923529	0.26203	0.795537	0.0872116	0.999915	-0.349345	0.848421	-0.0654413	0.991595	0.216029	0.958061	0.351227	0.69315	0.0602302	0.892808	-0.0385174	0.976713	0.311037	0.766887	0.135677	0.841716	-0.135898	0.939768
C04E12.11	WBGene00015440	arrd-20	0.118115	0.788953	-0.102166	0.93304	-1.15106	0.99647	-0.43784	0.836572	-0.821767	0.215426	0.079819	0.999915	-0.400706	0.929259	NA	NA	0.567495	0.900314	0.116662	0.908488	-0.0708646	0.94278	-0.239218	0.857169	-0.781041	0.293137	0.0573462	0.978582	-0.450771	0.929654
C04E12.12	WBGene00015441	arrd-21	0.14793	0.853944	-0.023788	0.989252	0.433942	0.99647	0.0444391	0.981338	-0.918199	0.0996903	-0.0411703	0.999915	0.260977	0.953082	NA	NA	-0.994797	0.845339	0.608892	0.69315	0.15901	0.894046	0.029881	0.978176	-0.557901	0.388217	0.461064	0.75939	0.0962993	0.974104
C04E12.2	WBGene00015433	C04E12.2	NA	NA	-0.184412	0.88541	0.709593	0.99647	0.0651944	0.966672	-0.0711819	0.894719	-0.126005	0.999915	-0.109173	0.970498	NA	NA	0.0932285	0.968975	NA	NA	0.00386237	0.995228	0.543234	0.14038	0.772306	0.0501718	0.140389	0.891906	-0.54424	0.606336
C04E12.4	WBGene00015434	C04E12.4	NA	NA	-0.405507	0.853591	0.0331938	0.99647	0.158242	0.901407	0.10342	0.754335	-0.0533734	0.999915	-0.337172	0.87728	0.337287	0.991595	0.172209	0.948293	NA	NA	0.116959	0.918306	0.344364	0.726145	-0.113487	0.918941	0.307314	0.841716	-0.316149	0.929654
C04E12.5	WBGene00015435	C04E12.5	-0.202262	0.650735	-0.0628	0.962947	-1.32848	0.99647	0.426341	0.840633	0.171344	0.869438	-0.126005	0.999915	-0.640838	0.552391	0.219212	0.991595	0.130534	0.967389	NA	NA	0.209758	0.894046	0.464428	0.600428	0.856227	0.269075	-0.132984	0.957774	-0.0844685	0.98444
C04E12.6	WBGene00015436	C04E12.6	NA	NA	0.127365	0.88541	1.43201	0.99647	0.0011268	0.998773	-0.201157	0.836768	NA	NA	-0.15129	0.970498	NA	NA	-0.991037	0.847028	NA	NA	0.064699	0.892807	0.227677	0.877245	0.0804684	0.962584	NA	NA	0.27521	0.929654
C04E12.7	WBGene00015437	scrm-3	0.552705	0.493165	0.0454096	0.978095	0.830231	0.99647	-0.382915	0.880628	-0.15645	0.836985	-0.0803168	0.999915	-0.302779	0.953082	0.00461557	0.999731	-0.601784	0.898249	-0.613295	0.630622	-0.200249	0.894046	-0.17414	0.854016	-0.389536	0.789492	-0.167105	0.931703	-0.0664285	0.98444
C04E12.8	WBGene00006012	srx-121	NA	NA	0.0499231	0.918258	1.55115	0.99647	NA	NA	-0.113289	0.795537	-0.0765239	0.999915	NA	NA	NA	NA	-1.8043	0.438185	NA	NA	NA	NA	0.0449703	0.883261	0.0533456	0.918941	NA	NA	NA	NA
C04E12.9	WBGene00015438	srbc-2	NA	NA	-0.0858354	0.88541	0.529597	0.99647	NA	NA	NA	NA	NA	NA	NA	NA	-0.08302	0.991595	-0.650118	0.873253	NA	NA	NA	NA	-0.172636	0.802979	-0.0859828	0.905649	NA	NA	-0.0156119	0.989354
C04E6.10	WBGene00005093	srd-15	NA	NA	0.0368119	0.918258	0.767061	0.99647	0.093994	0.880628	-0.220121	0.806693	-0.0860472	0.999915	0.16375	0.953082	0.0312084	0.991595	-0.983481	0.836609	0.629029	0.564373	0.376711	0.760178	0.016118	0.990622	0.0356982	0.918941	0.581646	0.618301	-0.0517321	0.985239
C04E6.11	WBGene00015425	C04E6.11	-0.419997	0.231491	-0.179789	0.782026	0.359846	0.99647	0.341385	0.537413	0.613426	3.14e-05	0.176603	0.999915	0.0561768	0.982768	0.134184	0.991595	-0.0734129	0.965836	0.6544	0.0840549	0.0381188	0.963866	-0.110007	0.883261	-0.903476	0.0012525	0.214725	0.817689	-0.0987347	0.947161
C04E6.13	WBGene00015427	C04E6.13	0.53919	0.553323	0.190805	0.880735	0.305655	0.99647	-0.144852	0.914361	-1.00861	0.000490898	0.0757002	0.999915	0.0971288	0.97273	-0.122051	0.991595	0.101865	0.96485	0.452757	0.765586	0.326182	0.830892	-0.465305	0.182229	-0.098136	0.925293	0.137401	0.958951	-0.189543	0.929654
C04E6.2	WBGene00015419	srsx-18	NA	NA	-0.0246388	0.98179	1.02688	0.99647	0.093994	0.880628	0.0886435	0.897938	0.265713	0.999915	0.0455018	0.996868	NA	NA	-0.777114	0.87407	1.23443	0.252643	0.37797	0.772321	-0.096799	0.942696	-0.0473481	0.918941	0.352789	0.841716	0.1324	0.958891
C04E6.3	WBGene00015420	C04E6.3	NA	NA	NA	NA	NA	NA	NA	NA	NA	NA	NA	NA	NA	NA	NA	NA	NA	NA	NA	NA	NA	NA	NA	NA	NA	NA	NA	NA	NA	NA
C04E6.4	WBGene00015421	C04E6.4	NA	NA	-0.151241	0.880735	0.616661	0.99647	-0.257325	0.880628	-3.19202	1.88e-23	NA	NA	0.0353707	0.996868	NA	NA	-0.730087	0.866669	NA	NA	NA	NA	0.0449703	0.883261	NA	NA	NA	NA	0.0930649	0.929654
C04E6.5	WBGene00015422	C04E6.5	0.545292	0.454443	NA	NA	0.646926	0.99647	-0.16522	0.880628	-3.31668	NA	-0.0765239	0.999915	0.0359242	0.996868	NA	NA	-0.859515	0.866669	0.442695	0.770545	-0.0495789	0.894046	-0.328046	0.704187	0.18051	0.837451	-0.093178	0.887815	-0.105883	0.960407
C04E6.6	WBGene00001698	grd-9	NA	NA	-0.277167	0.826824	0.836714	0.99647	-0.0530121	0.981338	-0.204431	0.84383	-0.0605607	0.999915	0.31695	0.953082	-0.298134	0.991595	-0.849477	0.866769	0.523026	0.61899	0.379165	0.711261	-0.227439	0.873778	-0.0256033	0.991969	0.341844	0.817699	-0.361009	0.929654
C04E6.7	WBGene00015423	C04E6.7	-0.0474415	0.963182	-0.285488	0.88541	-0.161827	0.99647	0.151046	0.913135	-0.148859	0.62048	-0.239713	0.999915	0.0923684	0.977046	-0.323371	0.991595	0.488888	0.780009	-0.0896029	0.950802	0.0841083	0.947585	-0.0476888	0.95362	0.0435679	0.974919	0.134238	0.948691	-0.0481323	0.989085
C04E6.8	WBGene00015424	C04E6.8	NA	NA	0.422026	0.7687	0.390062	0.99647	0.232963	0.880628	-0.218715	0.684533	-0.166166	0.999915	0.429752	0.772503	-0.08302	0.991595	0.386725	0.93406	0.351227	0.69315	0.0786715	0.95439	-0.172644	0.874714	0.234299	0.916074	-0.515487	0.554644	-0.107895	0.970281
C04E6.9	WBGene00005094	srd-16	NA	NA	-0.35724	0.7687	1.48506	0.99647	NA	NA	-0.22268	0.705368	0.00658854	0.999915	0.210018	0.92686	-0.00118499	0.999731	-1.58201	0.607521	NA	NA	0.0104696	0.988419	0.0536234	0.883261	-0.113631	0.891295	0.148737	0.887815	NA	NA
C04E7.1	WBGene00015428	C04E7.1	0.475895	0.617599	0.159298	0.918258	0.957963	0.99647	-0.0719139	0.880628	-0.906581	0.319303	0.039202	0.999915	0.221391	0.953082	-0.0973465	0.991595	-1.25145	0.70832	0.37704	0.808866	-0.183755	0.892808	-0.119998	0.865655	0.128719	0.916957	0.0537625	0.978931	-0.0553506	0.977155
C04E7.2	WBGene00015429	sor-3	0.412964	4.98e-05	-0.176851	0.807174	0.0708217	0.99647	0.151573	0.880628	0.541002	0.01339	0.299134	0.999915	0.413635	0.474033	0.21668	0.991595	0.327671	0.884421	-0.658421	0.0275491	0.239894	0.812553	0.515796	0.00753883	-0.259824	0.803924	0.304529	0.805453	0.0788715	0.949109
C04E7.3	WBGene00015430	C04E7.3	0.707081	0.0202208	-0.0343891	0.967788	-0.0634706	0.99647	0.559144	0.549263	-0.309649	0.211733	0.390183	0.999915	0.338496	0.885623	0.578674	0.991595	0.490448	0.809669	0.398691	0.331444	0.62229	0.146635	0.832568	7.66e-07	0.0363134	0.9752	0.588822	0.223056	0.0920619	0.961788
C04E7.4	WBGene00015431	C04E7.4	0.298018	0.528261	0.165231	0.880735	-0.564911	0.99647	0.0427929	0.981338	-0.420954	0.137315	0.389887	0.999915	0.433695	0.316603	0.404576	0.991595	1.03919	0.307044	-0.555703	0.366481	0.81249	0.0334682	0.711521	0.00127661	-0.13148	0.907233	0.699742	0.0362947	-0.0170181	0.996673
C04E7.5	WBGene00045270	C04E7.5	0.106239	0.788953	NA	NA	0.84093	0.99647	0.0779634	0.880628	0.764131	0.379771	0.0872116	0.999915	0.16732	0.953082	-0.0700548	0.992693	-1.00545	0.808122	-0.152397	0.815713	0.00100149	0.998598	NA	NA	NA	NA	-0.0578855	0.976729	0.0691457	0.929654
C04F1.1	WBGene00015442	C04F1.1	NA	NA	-0.0796775	0.88541	0.686848	0.99647	-0.038799	0.981338	-0.586299	0.559855	0.115255	0.999915	0.227151	NA	NA	NA	-0.177832	0.948293	NA	NA	0.0862593	0.898387	0.0735484	0.961085	0.244829	0.905178	0.138749	0.894382	0.0962355	0.973216
C04F1.3	WBGene00002989	lim-7	-0.448651	0.0595836	0.250468	0.493237	0.276885	0.99647	-0.235306	0.880628	0.664428	0.0108823	-0.184463	0.999915	-0.108405	0.970498	0.00662621	0.999731	-0.0705529	0.965836	0.48626	0.239757	-0.120158	0.865612	-0.268681	0.456307	-0.25976	0.817131	0.05112	0.96187	-0.341691	0.805789
C04F12.1	WBGene00007297	C04F12.1	0.485516	0.0765781	-0.528025	0.320169	-0.0766961	0.99647	-0.330263	0.57599	0.387616	0.00354516	0.0207773	0.999915	-0.149267	0.953082	0.0363576	0.992795	-0.00110744	0.999065	0.0492227	0.904199	-0.142007	0.892808	0.00614075	0.99608	0.203939	0.719784	-0.136152	0.918966	0.210042	0.929654
C04F12.10	WBGene00001405	fce-1	-0.795701	1.73e-06	-0.119933	0.742828	0.0885232	0.99647	0.103333	0.880628	-0.129874	0.214644	-0.00380302	0.999915	-0.129545	0.953082	0.427588	0.991595	-0.224129	0.87247	0.0762487	0.81581	-0.132901	0.863071	0.152129	0.74103	0.0390192	0.962131	-0.0642016	0.962317	0.0693458	0.971136
C04F12.12	WBGene00077685	C04F12.12	-0.343372	0.653048	NA	NA	0.224842	0.99647	NA	NA	-2.94294	7.4e-24	-0.0624914	0.999915	NA	NA	NA	NA	-0.298852	0.922321	0.150836	0.884849	-0.00277083	0.997308	0.0536234	0.883261	NA	NA	-0.219255	0.863515	NA	NA
C04F12.3	WBGene00002069	ikb-1	-2.5024	NA	7.99358e-05	0.999841	-0.0301324	0.99647	0.0777914	0.951091	-0.204764	0.596566	-0.19076	0.999915	0.0870797	0.972821	0.623746	0.991595	0.362147	0.871395	2.82859	0.00191858	-0.114406	0.886598	-0.302248	0.390897	-0.207285	0.766258	0.0494401	0.97104	-0.241219	0.929654
C04F12.4	WBGene00004426	rpl-14	-0.373725	0.189505	0.369982	0.412247	0.0290397	0.99647	0.15197	0.777883	0.332846	0.00224862	-0.259825	0.999915	-0.118424	0.953082	-0.391676	0.991595	-0.245253	0.874229	0.206683	0.692031	-0.468964	0.677912	-0.0787516	0.892239	-0.324748	0.361389	-0.33359	0.841716	0.296141	0.824236
C04F12.5	WBGene00007299	C04F12.5	-0.437982	0.132038	0.430473	0.746597	-0.447778	0.99647	-0.336016	0.821659	0.22214	0.132389	-0.0677352	0.999915	0.034389	0.996463	-0.272655	0.991595	0.412391	0.904847	-0.407776	0.430582	0.0455873	0.958535	-0.311292	0.512612	0.578675	0.214483	0.0388608	0.982197	-0.0624863	0.984086
C04F12.6	WBGene00007300	C04F12.6	NA	NA	-0.137984	0.88541	0.0531539	0.99647	-0.118458	0.880628	-2.62987	1.51e-10	NA	NA	NA	NA	NA	NA	-0.745146	0.859416	0.351227	0.69315	NA	NA	NA	NA	NA	NA	0.12854	0.843383	NA	NA
C04F12.7	WBGene00007301	C04F12.7	0.942228	0.220052	-0.278335	0.88541	0.0772742	0.99647	-0.664789	0.559447	-1.99021	1.89e-19	-0.0766312	0.999915	-0.115936	0.970498	NA	NA	-0.105278	0.962589	-1.70978	0.105915	0.177331	0.894551	0.251626	0.858717	0.0545828	0.948683	-0.0547315	0.980096	-0.0725856	0.98444
C04F12.8	WBGene00007302	C04F12.8	0.715542	0.292996	0.560855	0.539277	0.367387	0.99647	-0.10026	0.942485	-0.474183	0.0439135	-0.180321	0.999915	-0.177392	0.95893	0.377969	0.991595	0.573506	0.840521	-0.340934	0.7103	0.113667	0.921832	-0.384424	0.21698	0.405719	0.613676	-0.00941629	0.996606	-0.43641	0.873999
C04F12.9	WBGene00007303	rnh-1.3	-7.0557	3.67e-84	0.0982548	0.937494	-0.426421	0.99647	-0.378147	0.851445	0.416462	0.0549713	-0.159667	0.999915	-0.37968	0.92686	0.224918	0.991595	0.285802	0.962589	0.294242	0.828739	1.45173	0.0261719	1.83994	2.3e-10	-0.573513	0.59014	0.289741	0.875802	-0.114006	0.97004
C04F2.1	WBGene00005300	srh-79	0.0271437	0.968697	NA	NA	-0.0980632	0.99647	NA	NA	-0.173117	0.751629	0.135295	0.999915	0.0669796	0.982768	0.0987623	0.991849	0.449724	0.927191	-0.43764	0.69315	NA	NA	-0.0969737	0.905981	0.062015	0.935699	NA	NA	-0.114602	0.931097
C04F2.4	WBGene00005437	srh-229	0.103045	0.788953	-0.00301714	0.996311	0.879182	0.99647	0.0868328	0.942787	-0.322168	0.759201	NA	NA	-0.29009	0.953082	-0.131327	0.991595	-0.966004	0.838692	-0.147295	0.815713	0.132752	0.884971	-0.439208	0.639628	-0.118192	0.927576	0.341773	0.768445	-0.304406	0.929654
C04F5.1	WBGene00004795	sid-1	0.727987	0.012334	0.0345469	0.972527	-0.0618817	0.99647	0.0542314	0.972616	0.646855	9.22e-06	0.169321	0.999915	0.10358	0.953093	0.11791	0.991595	-0.22409	0.923737	-0.567898	0.203593	0.107251	0.916642	0.117456	0.826186	-0.0584897	0.933211	-0.044986	0.979805	-0.0567103	0.980606
C04F5.2	WBGene00015444	C04F5.2	NA	NA	NA	NA	0.690173	0.99647	0.256251	0.821659	NA	NA	-0.122503	0.999915	-0.0722694	0.98358	NA	NA	-0.536215	0.916505	NA	NA	0.19019	0.831398	0.171267	0.883261	0.0334961	0.962131	0.0268523	0.980096	-0.339879	0.925174
C04F5.3	WBGene00006782	unc-46	NA	NA	0.553013	0.747513	-0.0204378	0.998896	0.146452	0.928886	-0.978883	0.108693	-0.0726061	0.999915	-0.234628	0.953082	0.0312084	0.991595	-0.0791929	0.976102	NA	NA	0.0284353	0.988419	0.106491	0.886253	0.306404	0.841488	-0.0169307	0.994415	-0.173613	0.929654
C04F5.4	WBGene00015446	srab-1	NA	NA	-0.0858354	0.88541	0.653185	0.99647	-0.191575	0.880628	0.114458	0.865305	NA	NA	-0.312936	0.953082	-0.218019	0.991595	-0.723133	0.867206	0.523026	0.61899	-0.0553913	0.894046	-0.0165578	0.991185	0.0356982	0.918941	0.138913	0.887815	-0.111632	0.956209
C04F5.5	WBGene00015447	srab-2	0.103045	0.788953	NA	NA	0.0147758	0.99647	-0.0750667	0.880628	NA	NA	NA	NA	-0.141173	0.970498	NA	NA	-0.00490368	0.997798	0.346235	0.768451	-0.0976645	0.87371	-0.533728	0.470111	0.065011	0.918941	-0.0436276	0.978582	-0.466786	0.906824
C04F5.6	WBGene00015448	srab-3	-0.0896558	0.873722	-0.0858354	0.88541	-0.331534	0.99647	0.0169385	0.981338	-1.18012	0.148738	0.124209	0.999915	-0.0402777	0.996868	-0.257837	0.991595	0.371605	0.940969	0.106786	0.912446	0.240436	0.825607	-0.309071	0.810473	0.193053	0.820837	0.162451	0.901409	-0.0178201	0.997659
C04F5.7	WBGene00015449	ugt-63	0.937538	0.227131	0.0596386	0.966926	0.733984	0.99647	-0.732101	0.388108	-0.156273	NA	-0.751382	0.658213	0.166039	NA	-0.636948	0.991595	0.0238995	0.992563	-0.442136	0.729305	-0.349053	0.815138	0.0580053	0.958935	0.174048	0.918941	-0.24357	0.887815	0.227237	0.929654
C04F5.8	WBGene00015450	C04F5.8	-0.0505369	0.831036	0.0291153	0.962491	-0.286808	0.99647	0.115178	0.880628	0.445309	0.0122072	-0.0598999	0.999915	-0.157645	0.905499	-0.102843	0.991595	0.300065	0.877562	-0.485616	0.205665	-0.275003	0.708027	-0.169145	0.73606	-0.252312	0.587773	-0.207883	0.841716	0.0938818	0.945413
C04F5.9	WBGene00015451	C04F5.9	-0.0105386	0.974344	-0.0363899	0.971539	-0.861098	0.99647	0.113108	0.924258	0.488718	0.027197	-0.0933808	0.999915	-0.00362587	0.999735	-0.00614129	0.999731	0.796454	0.845118	0.233933	0.546712	-0.10002	0.905091	-0.0779298	0.883261	-0.441333	0.391403	0.00227051	0.99814	-0.282051	0.926114
C04F6.1	WBGene00006929	vit-5	0.236275	0.602354	0.886659	0.0105657	1.16177	0.99647	0.0244732	0.981338	1.03224	NA	0.143334	0.999915	0.29156	0.835293	-0.19582	0.991595	-0.696641	0.877562	-3.65569	7.57292e-10	-0.104072	0.913648	-0.0576819	0.887433	-0.0195515	0.976746	-0.251769	0.841716	0.0836113	0.941911
C04F6.2	WBGene00015452	C04F6.2	-0.0896558	0.873722	0.578338	0.773219	-0.023903	0.998896	-0.456676	0.821659	-0.642019	0.327675	0.146923	0.999915	0.574945	0.55067	0.523929	0.991595	0.957169	0.848498	-0.152397	0.815713	0.403721	0.691793	0.267497	0.777329	0.250417	0.885338	0.0863545	0.978582	0.149477	0.949162
C04F6.3	WBGene00000503	cht-1	0.476213	NA	-0.340562	NA	0.388462	0.99647	-0.408686	0.817527	0.766692	0.0256882	0.193542	0.999915	0.659925	0.384745	0.21678	0.991595	1.52137	NA	-0.725023	0.163699	-0.321969	0.81643	0.276092	0.826518	0.304359	0.871246	-0.241732	0.887815	0.324073	0.929654
C04F6.4	WBGene00006810	unc-78	0.24616	0.443531	-0.0437318	0.936745	-0.216286	0.99647	0.168888	0.747193	0.0210328	0.916119	0.284539	0.999915	0.106236	0.953082	0.201544	0.991595	0.3331	0.853463	0.126145	0.751344	0.0837291	0.904044	0.446889	0.0605721	0.0829501	0.94038	0.141967	0.887815	0.386142	0.647505
C04F6.5	WBGene00000990	dhs-27	-1.72935	6.59e-10	-0.270264	0.707916	0.097954	0.99647	0.026915	0.981338	0.210705	0.473165	0.423505	0.999915	0.3062	0.949039	0.806197	0.991595	-0.0989413	0.965111	1.62458	0.00713988	0.221538	0.801413	0.95122	0.00205712	0.065585	0.973222	0.230582	0.841716	0.423789	0.929654
C04F6.7	WBGene00195081	C04F6.7	NA	NA	-0.0796775	0.88541	0.764624	0.99647	0.469628	0.742796	-0.260627	0.807095	0.295924	0.999915	0.247883	0.953082	-0.237351	0.991595	-0.691014	0.88835	0.27366	0.729305	0.741677	0.436206	0.316393	0.819212	-0.268736	0.875325	0.318771	0.841716	0.0301438	0.995032
C04G2.1	WBGene00007304	ttr-39	NA	NA	-0.130265	0.88541	0.566445	0.99647	-0.17048	0.899997	-0.586216	0.074633	0.140946	0.999915	-0.0789863	0.98358	NA	NA	0.182504	0.957494	NA	NA	0.269545	0.866096	0.305415	0.604088	0.204082	0.886782	-0.167496	0.928941	-0.202159	0.929654
C04G2.10	WBGene00007309	C04G2.10	-0.829455	0.260912	0.114346	0.941504	0.170737	0.99647	-0.131985	0.938765	0.00890533	0.97962	0.213069	0.999915	0.0295582	0.998077	-0.400223	0.991595	-0.702997	0.884962	0.856054	0.502428	0.200811	0.894046	0.491907	0.557757	-0.284767	0.901678	0.292386	0.871349	0.286803	0.929654
C04G2.11	WBGene00007310	C04G2.11	0.677432	0.364391	-0.668951	0.659326	-1.0379	0.99647	-0.0750667	0.880628	-0.0243372	0.983361	0.00614899	0.999915	0.0312369	0.996463	0.0810522	0.991595	0.293149	0.948293	-0.494735	0.729305	0.237048	0.866721	0.0556137	0.883261	-0.305403	0.702591	0.2572	0.881752	NA	NA
C04G2.2	WBGene00007305	C04G2.2	0.152332	0.873722	-0.67656	0.670274	1.12388	0.99647	-0.559678	0.569332	-3.13136	2.26e-29	0.230756	0.999915	0.00524235	0.998468	-0.0704341	0.991595	-1.08711	0.822734	0.597651	0.678388	-0.276042	0.851044	-0.019905	0.990542	0.306073	0.870384	-0.270167	0.881297	-0.075806	0.984086
C04G2.4	WBGene00003432	msp-36	0.727494	0.413897	-0.188052	0.867908	NA	NA	-0.492579	0.62033	-2.16798	NA	-0.0698923	0.999915	NA	NA	0.0732978	0.991595	NA	NA	-2.15734	0.0313228	0.112941	0.91024	-0.112708	0.89356	-0.0106293	0.991969	-0.00522505	0.997147	-0.331042	0.929654
C04G2.5	WBGene00007306	C04G2.5	0.750448	0.375908	-0.661349	0.640809	0.556992	0.99647	-0.310098	0.796499	-3.06403	4.49e-41	-0.356775	0.999915	NA	NA	-0.0365406	0.992731	-0.67446	0.867206	-0.100633	0.945189	0.103328	0.933718	0.00665649	0.992558	NA	NA	0.0886294	0.976729	-0.0931484	0.929654
C04G2.6	WBGene00001001	dis-3	0.0719566	0.788953	-0.167555	0.790439	0.374632	0.99647	0.603755	0.0506616	0.547601	0.000765406	0.0134363	0.999915	0.1112	0.953082	0.195395	0.991595	-0.212815	0.877286	-0.00388528	0.993921	-0.127815	0.892808	-0.168463	0.687919	-0.458636	0.140572	-0.145183	0.874609	0.0708112	0.947593
C04G2.7	WBGene00001204	egl-38	-1.16346	0.0595836	0.343546	0.769212	0.0399954	0.99647	-0.571915	0.578976	-0.414942	0.51273	-0.127482	0.999915	0.030339	0.996868	0.567146	0.991595	-0.0666332	0.978174	1.59307	0.0796167	0.307638	0.729285	-0.366796	0.453633	-0.251424	0.858088	0.387619	0.476641	-0.0946754	0.961428
C04G2.8	WBGene00007307	C04G2.8	2.21788	0.000134013	-0.47882	0.717949	1.02739	0.99647	-1.06064	0.140355	-2.89378	NA	-0.049772	0.999915	-0.0934077	0.953082	0.37947	0.991595	-1.30091	0.707299	-0.972513	0.193468	-0.0823012	0.934679	0.0400342	0.966966	NA	NA	0.085624	0.974418	-0.0973141	0.965792
C04G2.9	WBGene00007308	C04G2.9	2.362	5.97e-05	-0.218651	0.892084	0.528651	0.99647	-0.766266	0.346622	-2.70628	NA	0.201303	0.999915	0.221484	0.953082	-0.202746	0.991595	-0.831592	0.84757	-0.507178	0.69315	0.0820292	0.934679	0.0296268	0.976903	-0.0117831	0.994191	0.207835	0.887815	-0.26996	0.929654
C04G6.1	WBGene00003402	mpk-2	0.0579102	0.954584	0.870013	NA	-0.153034	0.99647	0.136824	0.887876	-0.262617	0.387474	-0.178999	0.999915	-0.0317986	0.996868	-0.166477	0.991595	0.119482	0.959035	0.785487	0.549671	-0.0216577	0.990384	-0.219657	0.489167	-0.138539	0.892312	-0.172139	0.925709	0.153833	0.929654
C04G6.10	WBGene00015458	C04G6.10	-0.202262	0.650735	0.0819108	0.918258	-0.0234015	0.99647	-0.115711	0.951699	0.386931	0.72425	-0.462207	0.999915	0.562574	0.691255	-0.320579	0.991595	-0.0707436	0.962589	1.1688	0.279129	-0.0626945	0.968913	-0.68194	0.336961	0.488066	0.715044	-0.084486	0.978582	0.186337	0.931097
C04G6.11	WBGene00015459	C04G6.11	NA	NA	NA	NA	0.465392	0.99647	NA	NA	NA	NA	NA	NA	NA	NA	0.0312084	0.991595	-0.593006	0.874229	0.351227	0.69315	NA	NA	NA	NA	NA	NA	NA	NA	NA	NA
C04G6.13	WBGene00077489	C04G6.13	-0.202262	0.650735	-0.369765	0.838254	0.444615	0.99647	0.046251	0.977549	0.0611498	0.938873	0.079819	0.999915	-0.0248741	0.998077	NA	NA	-0.721951	0.873253	NA	NA	0.107236	0.847317	-0.389677	0.539279	-0.0113781	0.988097	0.365115	0.638788	0.181377	0.929654
C04G6.2	WBGene00015453	C04G6.2	-0.852998	0.242774	0.559028	0.786432	0.756981	0.99647	-0.312178	NA	0.687704	NA	-0.42667	0.999915	-0.0382354	0.998077	-0.0655998	0.992731	-0.80212	0.866669	0.510262	0.695947	-0.285577	0.853344	-1.04294	0.053658	-0.440817	0.758757	-0.272403	0.876694	-0.00790642	0.998357
C04G6.3	WBGene00004040	pld-1	0.250701	0.303646	0.0741512	0.917788	-0.141267	0.99647	0.160787	0.712921	0.0544663	0.687832	-0.0684027	0.999915	-0.349482	0.0681855	-0.150605	0.991595	0.0646018	0.962589	0.389338	0.16748	-0.216896	0.579324	-0.263385	0.135208	-0.186466	0.579335	-0.147264	0.817699	-0.168002	0.924596
C04G6.4	WBGene00015454	C04G6.4	0.0332473	0.945794	-0.0998964	0.880456	-0.767316	0.99647	0.232398	0.750606	0.351122	0.000917944	-0.0951682	0.999915	-0.483209	0.244645	-0.243885	0.991595	0.370093	0.845339	-0.0121805	0.983127	-0.0471653	0.94399	-0.230146	0.404415	-0.171247	0.854278	-0.0848838	0.896366	-0.0679207	0.948748
C04G6.5	WBGene00015455	C04G6.5	NA	NA	0.898946	0.487906	0.490581	0.99647	0.49648	0.796499	-1.15749	0.0696957	0.024099	0.999915	0.260333	0.953082	0.0724125	0.992731	-1.54289	0.557586	0.27366	0.729305	0.0982296	0.942023	0.326706	0.777329	0.289669	0.898313	-0.037484	0.986931	0.154687	0.956101
C04G6.6	WBGene00015456	C04G6.6	-0.099468	0.915331	0.0894564	0.949553	1.24648	0.99647	1.08719	0.150266	0.419919	0.0243888	0.325174	0.999915	0.292509	0.953082	-0.451022	0.991595	-1.09624	0.801995	0.76864	0.595158	0.577301	0.605548	0.251178	0.826186	-0.389439	0.804581	0.560576	0.662415	-0.025567	0.997246
C04G6.7	WBGene00015457	C04G6.7	0.162174	0.851837	0.533042	0.720123	0.553421	0.99647	0.375161	0.880628	0.658083	0.445118	-0.124716	0.999915	0.247137	0.953082	-0.477505	0.991595	-0.707557	0.867206	0.82228	0.564373	0.106533	0.943703	-0.791967	0.192953	0.490122	0.714882	-0.0641267	0.978919	0.0700907	0.985239
C04H4.1	WBGene00007311	C04H4.1	NA	NA	0.0368119	0.918258	0.0967577	0.99647	0.371643	0.821659	-0.371352	0.737902	0.0122645	0.999915	0.00485513	0.99912	NA	NA	-0.1422	0.965192	0.523026	0.61899	0.334855	0.762644	-0.239836	0.869808	-0.567164	0.459323	-0.0479846	0.978582	-0.11345	0.974104
C04H5.1	WBGene00007312	C04H5.1	0.0267374	0.887379	-0.109042	0.853591	0.431299	0.99647	0.190276	0.880628	0.521438	1.97e-09	0.257914	0.999915	0.0660436	0.977046	-0.046132	0.992799	0.0684848	0.966834	-0.59366	0.0299243	0.111778	0.894046	-0.000788599	0.998577	-0.253271	0.673283	0.359953	0.764927	0.0582536	0.984086
C04H5.2	WBGene00007313	clec-147	-0.578084	0.522026	-0.481656	0.816256	0.0042982	0.999064	NA	NA	-1.7309	1.99e-23	-0.214759	0.999915	-0.153813	0.953082	0.0576376	0.991595	0.139707	0.96485	0.357338	0.815713	-0.291736	0.837862	0.295708	0.770923	-0.00210356	0.998312	0.191356	0.91345	-0.0612582	0.97343
C04H5.3	WBGene00007314	gcy-29	0.796271	0.332778	0.0254928	0.990025	0.194202	0.99647	-0.58836	0.63217	-0.314952	0.653657	-0.343462	0.999915	-0.242613	0.953082	0.146501	0.991595	-0.893197	0.847028	0.4104	0.771423	0.273759	0.846956	-0.341585	0.66778	0.0796521	0.962619	-0.100498	0.97475	-0.262965	0.929654
C04H5.6	WBGene00003392	mog-4	0.28498	0.107343	-0.0171137	0.986251	0.192433	0.99647	0.158864	0.880628	0.478938	0.000291745	0.193679	0.999915	-0.0336154	0.982768	-0.592693	0.991595	-0.215486	0.880831	0.336022	0.146432	-0.233323	0.82511	-0.13645	0.842731	-0.279178	0.49715	-0.219693	0.854019	0.0538542	0.983045
C04H5.7	WBGene00007315	C04H5.7	NA	NA	0.0499231	0.918258	1.05691	0.99647	NA	NA	0.834687	0.000914553	0.0751678	0.999915	NA	NA	-0.199771	0.991595	-1.36238	0.675273	NA	NA	-0.047403	0.894046	-0.0658898	0.874714	NA	NA	-0.0916623	0.887815	-0.0677202	0.929654
C04H5.8	WBGene00007316	nlp-41	0.153671	0.873722	0.136779	0.931302	-0.205621	0.99647	-0.0145332	0.988845	-1.5685	2.07e-08	-0.0530806	0.999915	0.211087	0.953082	0.313492	0.991595	-0.186468	0.962471	0.94845	0.426546	0.207871	0.889033	-0.525863	0.208078	-0.0210121	0.989349	-0.125185	0.962615	-0.297315	0.929654
C05A2.1	WBGene00004083	pph-1	1.72937	0.000104667	0.206181	0.896123	-0.162711	0.99647	-0.106826	0.918763	-0.228305	0.521487	0.00430878	0.999915	-0.0522108	0.983784	0.415668	0.991595	0.286431	0.874229	-1.49656	0.0481999	0.578931	0.539265	-0.110494	0.883261	-0.0749007	0.937402	0.305139	0.843383	-0.302485	0.929654
C05A9.1	WBGene00003999	pgp-5	NA	NA	-0.0871441	0.947614	0.458466	0.99647	0.779682	NA	0.221365	0.655286	-0.0325995	0.999915	-0.241098	0.953082	0.745996	0.991595	0.934393	0.64943	0.31547	0.7103	0.571585	0.584359	-0.643863	0.18922	0.927033	0.0852921	0.423513	0.79377	-0.405439	0.929654
C05A9.2	WBGene00007317	C05A9.2	-1.38379	0.000274288	-0.154931	0.836149	-0.172671	0.99647	0.172169	0.880628	-0.301287	0.490786	0.409089	0.999915	0.385664	0.474033	0.762974	0.991595	0.294266	0.87407	0.444266	0.576783	0.726506	0.277793	0.625699	0.00862289	0.236689	0.760892	0.61289	0.284128	-0.057017	0.973216
C05B10.1	WBGene00003043	lip-1	-0.496999	0.146711	0.224408	0.877774	0.0674374	0.99647	0.10865	0.919287	0.69894	3.81e-08	-0.0419709	0.999915	0.0270957	0.997736	0.721788	0.991595	0.353497	0.87407	0.123043	0.861521	-0.0706721	0.951578	-0.00300807	0.99573	-0.0339438	0.974919	-0.162373	0.906865	0.00190905	0.999579
C05B5.1	WBGene00007319	C05B5.1	-0.524465	0.506655	0.249843	0.88541	NA	NA	NA	NA	-3.14294	1.2e-07	NA	NA	NA	NA	NA	NA	NA	NA	-0.147295	0.815713	0.111065	0.902719	NA	NA	NA	NA	-0.0740951	0.964595	0.0920665	0.929654
C05B5.11	WBGene00045242	C05B5.11	0.35203	0.748128	0.127365	0.88541	0.381003	0.99647	NA	NA	-7.63592	NA	-0.110932	0.999915	-0.0934077	0.953082	0.0149069	0.99809	-0.475615	0.88835	-1.37556	0.230913	-0.494679	0.693154	0.11442	0.883261	NA	NA	-0.565975	0.641173	-0.0931484	0.929654
C05B5.12	WBGene00194886	C05B5.12	NA	NA	-0.0966546	0.88541	0.0270819	0.99647	-0.203377	0.86939	-2.40914	2.34e-06	-0.138228	0.999915	-0.03417	0.99038	-0.218019	0.991595	0.31697	0.932709	NA	NA	0.0978005	0.894046	0.120407	0.883261	-0.0370444	0.918941	-0.0973283	0.887815	0.0220539	0.989354
C05B5.2	WBGene00007320	C05B5.2	0.477768	0.614943	-0.503445	0.662717	-0.0155033	0.99647	-0.553774	0.654685	-2.10042	3.19e-22	0.0751678	0.999915	0.0517371	0.990548	-0.122051	0.991595	0.352306	0.924595	-1.09902	0.346836	0.0563663	0.95158	0.241891	0.770899	0.0390938	0.985635	0.479868	0.644047	0.205626	0.929654
C05B5.3	WBGene00004100	pqn-8	0.225855	0.699168	0.712703	0.514143	-0.189194	0.99647	-0.0652868	0.974785	0.309322	0.257822	-0.146116	0.999915	0.366156	0.875596	0.538013	0.991595	0.346192	0.881601	0.492906	0.726987	0.401679	0.652455	0.44116	0.449192	0.0614335	0.962832	0.35529	0.698793	-0.303006	0.929654
C05B5.4	WBGene00007321	C05B5.4	-0.109709	0.82535	-0.112191	0.918258	0.0625397	0.99647	-0.152507	0.898852	-0.649213	0.263016	0.00365143	0.999915	-0.114845	0.970498	0.499267	0.991595	-0.326741	0.891525	-0.708783	0.0724854	0.353174	0.628989	0.229613	0.783897	0.108346	0.933211	0.393763	0.61716	-0.024003	0.997659
C05B5.5	WBGene00007322	C05B5.5	NA	NA	-0.244715	0.88541	-0.567001	0.99647	0.238847	0.880628	-0.460564	0.637816	-0.0835728	0.999915	0.318659	0.953082	-0.112962	0.991595	0.946362	0.853463	0.351227	0.69315	0.0174686	0.993322	0.453084	0.661443	-0.330345	0.856769	-0.266735	0.884523	0.243656	0.929654
C05B5.6	WBGene00007323	fbxa-155	0.375323	0.601066	NA	NA	0.209114	0.99647	-0.649995	0.470684	-3.51739	1.03e-37	0.260021	0.999915	0.399317	0.719421	-0.335393	0.991595	0.0210122	0.994455	0.0696939	0.962946	0.2173	0.809809	0.03225	0.978192	0.116461	0.918941	-0.0973283	0.887815	0.0077733	0.998247
C05B5.7	WBGene00004344	rgs-1	-0.447803	0.262105	-0.325843	0.656563	0.0372842	0.99647	0.147278	0.912977	-1.14531	0.00160158	-0.149342	0.999915	-0.122697	0.970498	-0.186878	0.991595	0.177414	0.962589	-0.216372	0.76815	0.229834	0.744753	-0.244733	0.737884	-0.214897	0.885972	0.1965	0.78639	-0.367642	0.929654
C05B5.8	WBGene00007324	C05B5.8	-1.72631	0.000125389	-0.0287224	0.968979	0.367916	0.99647	0.260521	0.880628	-1.425	1.48e-06	0.21818	0.999915	0.166436	0.953082	-0.0702783	0.992731	-0.372197	0.885707	0.577323	0.599218	-0.0860928	0.949241	0.0492733	0.970014	0.0288638	0.979178	-0.212192	0.894477	0.143966	0.961189
C05C10.1	WBGene00007328	pho-10	1.05122	0.0288947	0.0356901	0.981326	-1.27881	0.99647	-0.310768	0.796499	0.116705	0.912554	0.108961	0.999915	-0.511405	NA	-0.644608	0.991595	0.295195	0.946034	-0.575033	0.415288	0.290213	0.853344	0.560024	0.486874	0.550011	0.551727	0.241195	0.887815	0.336461	0.929654
C05C10.2	WBGene00007329	C05C10.2	0.722125	0.000219581	-0.134145	0.861059	0.345853	0.99647	0.215953	0.697788	0.315971	0.181533	0.100803	0.999915	-0.0347639	0.982768	-0.0864294	0.991595	-0.187558	0.929998	-0.153111	0.725624	-0.180521	0.862569	-0.341513	0.0210201	-0.113331	0.888054	-0.102186	0.935034	-0.0826128	0.929654
C05C10.3	WBGene00007330	C05C10.3	0.111682	0.793005	0.886098	0.0693639	0.0409901	NA	0.68935	0.128796	0.27911	0.000167716	-0.435706	0.999915	-0.244366	NA	0.0312474	0.993685	-0.296188	NA	0.0235829	0.974877	-0.253199	0.775981	-0.0571474	0.89584	0.238136	0.886401	-0.0578787	0.969463	-0.354703	0.444405
C05C10.4	WBGene00007331	pho-11	-0.37712	0.692102	-0.877382	0.512872	0.032542	0.99647	-0.592759	0.056291	1.02859	2.99e-05	-0.134479	0.999915	-0.745411	0.244675	-0.579724	0.991595	-0.722206	0.280173	0.122808	0.916818	-0.00949679	0.995228	0.158324	0.611635	0.0449005	0.962131	-0.29327	0.856766	0.0150117	0.989637
C05C10.5	WBGene00007332	C05C10.5	0.0746764	0.810155	-0.316534	0.867908	-0.271797	0.99647	0.361933	0.836572	1.00901	1.86e-06	0.228591	0.999915	0.0539716	0.996868	-0.688529	0.991595	0.541155	0.914285	-0.237698	0.415431	-0.068054	0.94309	0.109751	0.921735	-0.278027	0.883417	-0.282036	0.822281	0.641028	0.805789
C05C10.6	WBGene00007333	ufd-3	0.125838	0.743304	-0.320037	0.554565	-0.0974612	0.99647	-0.027143	0.976598	0.348633	0.0197541	0.169638	0.999915	-0.0604018	0.970498	-0.238546	0.991595	-0.315193	0.822734	-0.125784	0.789364	0.0299755	0.98004	-0.276345	0.460029	-0.0762593	0.918941	-0.080842	0.948002	0.0829896	0.957282
C05C10.7	WBGene00007334	C05C10.7	-0.795048	0.0642528	0.763266	0.605263	-0.362785	0.99647	-0.0516711	0.981338	0.221856	0.525835	-0.255484	0.999915	0.061603	0.996463	-0.310087	0.991595	0.444804	0.932709	0.0516435	0.956104	-0.136307	0.910662	0.235747	0.828764	-0.350824	0.811295	-0.146813	0.939332	0.394376	0.929654
C05C10.8	WBGene00086567	C05C10.8	0.274887	0.778511	-0.0697327	0.943586	0.05968	0.99647	NA	NA	-7.66754	NA	NA	NA	-0.0341095	0.970498	0.297966	0.991595	-0.0802706	0.962589	-0.33988	0.815713	-0.0563508	0.894046	-0.0658898	0.874714	0.065011	0.918941	0.236755	0.841716	-0.0677202	0.929654
C05C12.1	WBGene00007335	C05C12.1	0.878937	0.209154	-0.392962	0.870926	-0.39671	0.99647	-0.476297	0.641017	-2.80172	1.12e-39	0.0452299	0.999915	NA	NA	-0.328589	0.991595	-0.00278439	0.997805	0.00487138	0.996561	-0.145413	0.909118	0.0536234	0.883261	0.103938	0.918941	-0.00529158	0.997147	0.0930649	0.929654
C05C12.3	WBGene00001795	gtl-1	0.667772	0.463424	0.474325	NA	0.261066	0.99647	0.304073	0.807872	0.183361	0.459364	-0.221505	0.999915	-0.298355	0.908651	0.580665	0.991595	-0.144218	0.917054	1.3187	0.25707	0.17011	0.894046	0.00338024	0.997126	0.170898	0.880612	0.056536	0.980096	-0.199216	0.929654
C05C12.4	WBGene00007336	C05C12.4	0.00128613	0.998672	0.660961	0.690991	0.0590462	0.99647	0.45843	0.616556	-0.896315	8.05e-05	0.0737228	0.999915	-0.0636746	0.982768	-0.115108	0.992731	0.646636	0.675273	0.484985	0.741176	0.503007	0.636331	0.260559	0.854016	0.308963	0.539234	0.215778	0.898317	0.0786014	0.98444
C05C12.5	WBGene00007337	C05C12.5	0.604157	0.399121	-0.0796775	0.88541	0.426196	0.99647	-0.491391	0.630737	-2.62587	NA	-0.196556	0.999915	-0.181359	0.953082	-0.199771	0.991595	0.262877	0.962589	-1.06342	0.346836	-0.121715	0.894046	0.522937	0.434892	0.0736336	0.917865	-0.12761	0.91437	0.254394	0.929654
C05C12.6	WBGene00007338	C05C12.6	-0.1116	0.903557	-0.0803588	0.944906	-0.641093	0.99647	0.182554	0.907557	0.501096	0.384623	-0.213646	0.999915	-0.134444	0.970498	0.0576376	0.991595	0.704023	0.881601	-1.58755	0.142192	0.551165	0.636331	-0.581544	0.434867	0.413343	0.798554	0.269549	0.887815	-0.317612	0.929654
C05C8.1	WBGene00015460	C05C8.1	-0.550626	0.0738042	-0.0521715	0.95932	-0.00474327	0.999064	-0.10313	0.930638	-0.0212149	0.947986	-0.0311378	0.999915	-0.172522	0.953082	0.761807	0.991595	-0.0959164	0.965836	0.304883	0.69315	-0.238296	0.847317	0.00583224	0.995497	0.28392	0.798554	-0.366718	0.592169	0.359222	0.887412
C05C8.2	WBGene00015461	C05C8.2	-0.15818	0.379628	-0.134446	0.88541	0.524361	NA	0.430057	0.201742	0.515624	0.00680481	0.107014	0.999915	0.128734	0.953082	-0.020968	0.99809	-0.494947	0.466865	0.291375	0.156505	-0.213814	0.809459	0.117423	0.871044	-0.204619	0.684237	-0.10495	0.917711	0.161905	0.929654
C05C8.3	WBGene00001428	fkb-3	-2.97992	5.06e-17	-0.16194	0.83004	0.189268	0.99647	-0.175485	NA	0.356547	0.0831052	-0.434622	0.975631	-0.11589	0.97273	-0.418423	0.991595	-0.444528	NA	2.83705	NA	-0.475478	0.48307	-0.385164	0.590223	-0.0702981	0.956413	-0.301571	0.747984	0.332248	0.929654
C05C8.4	WBGene00001563	gei-6	0.604802	8.43e-06	-0.106276	0.850931	0.25658	0.99647	-0.0980576	0.880628	0.354285	0.000652945	-0.023121	0.999915	0.172949	0.953082	-0.373829	0.991595	-0.25405	0.873253	0.41471	0.0459388	-0.202418	0.847317	-0.253533	0.279529	-0.101537	0.901396	-0.0990102	0.962615	-0.185716	0.929654
C05C8.5	WBGene00015462	C05C8.5	0.0630863	0.788953	-0.222047	0.84608	-0.0800886	0.99647	0.00058668	0.999295	0.100019	0.619898	0.0862003	0.999915	-0.1334	0.960368	0.010553	0.998246	-0.311073	0.896167	-0.0561151	0.883588	-0.182676	0.863485	0.0326511	0.952771	0.275362	0.724754	-0.274154	0.805453	0.137801	0.929654
C05C8.6	WBGene00015463	C05C8.6	-0.0407183	0.901541	-0.384548	0.307889	-0.198129	0.99647	0.00218409	0.998773	0.324475	0.0201658	0.0353684	0.999915	-0.00183468	0.99986	0.2208	0.991595	0.0148866	0.993313	-0.573355	0.171574	-0.100424	0.897223	-0.297474	0.336438	0.129453	0.913455	-0.0227413	0.990429	-0.0903851	0.929654
C05C8.7	WBGene00015464	C05C8.7	-2.34253	1.31e-31	0.0524838	0.910933	0.0170809	0.99647	-0.234129	0.821659	0.154781	0.605896	-0.0299474	0.999915	-0.0403035	0.984188	0.498691	0.991595	0.139771	0.950573	2.1049	0.00131016	0.322697	0.753262	0.0877131	0.857634	0.0241376	0.98323	0.495789	0.54575	0.130039	0.949162
C05C8.8	WBGene00015465	C05C8.8	NA	NA	0.265521	0.88541	0.167809	0.99647	-0.197525	0.880628	0.570025	0.477947	0.0543662	0.999915	-0.231863	0.953082	0.0312084	0.991595	0.099579	0.976102	NA	NA	0.576528	0.622219	0.554713	0.521505	-0.287353	0.899722	0.274444	0.887815	-0.160125	0.948123
C05C8.9	WBGene00015466	hyls-1	-0.00515361	0.976357	-0.306546	0.836149	0.405711	0.99647	-0.273494	0.880628	0.321077	0.0948912	0.0910531	0.999915	-0.0460896	0.994741	0.00324588	0.999731	-0.354286	0.88835	-0.325382	0.486304	-0.230397	0.847317	0.155806	0.845216	0.0559393	0.960418	-0.087583	0.969463	0.123144	0.949162
C05C9.1	WBGene00007325	C05C9.1	-0.827628	0.316006	0.563454	0.556	-0.415995	0.99647	0.144019	NA	0.289857	0.772092	0.140631	0.999915	0.668302	0.464147	0.892766	0.991595	-0.432954	0.938453	2.28959	0.0176761	0.192346	0.873645	0.193881	0.883261	-0.115959	0.936331	0.23374	0.883174	0.313571	0.929654
C05C9.2	WBGene00007326	C05C9.2	-0.292387	0.737161	0.350788	0.883395	0.670779	0.99647	0.246483	0.822705	0.33227	0.769739	0.330539	0.999915	0.0366547	0.996868	0.195184	0.991595	-0.0300858	0.991549	1.51855	0.171083	0.741195	0.363413	0.706377	0.286891	0.431704	0.714882	0.324691	0.841716	0.409282	0.929654
C05C9.3	WBGene00007327	C05C9.3	1.40969	0.000251545	-0.427863	0.853591	0.181337	0.99647	-0.337017	0.848878	-0.193862	0.395102	0.136484	0.999915	-0.0865465	0.976001	0.439371	0.991595	-0.164341	0.953384	-1.78767	0.00284286	0.566374	0.565882	0.0669976	0.937172	-0.0672997	0.960905	0.43528	0.768445	-0.0902227	0.964699
C05D10.1	WBGene00015477	C05D10.1	0.0915646	0.752229	0.118206	0.880735	-0.117152	0.99647	-0.144732	0.841457	0.153634	0.422429	-0.0283462	0.999915	0.131012	0.953093	-0.0525212	0.992731	0.123693	0.915151	0.0266353	0.944867	0.352748	0.608951	-0.245602	0.164131	-0.0547028	0.932947	0.300689	0.604251	-0.168364	0.929654
C05D10.2	WBGene00015478	C05D10.2	0.175465	0.811674	0.346106	0.766384	0.0438705	0.99647	0.0463194	0.981338	-0.712598	0.061006	-0.179212	0.999915	0.23646	0.953082	-0.221661	0.991595	-0.103363	0.96485	0.970614	0.0847879	-0.0189564	0.989572	0.0425225	0.968475	-0.348331	0.773849	-0.0800869	0.97475	0.086009	0.977057
C05D10.3	WBGene00015479	wht-1	0.192946	0.758794	-0.386647	0.782367	0.312277	0.99647	-0.370888	0.744743	-1.47058	1.27e-06	0.0138759	0.999915	-0.213067	0.953093	0.0288758	0.99809	-0.904186	0.801022	-0.911249	0.0443294	-0.0359477	0.976883	-0.23356	0.870377	-0.0174738	0.988097	0.168244	0.887815	0.224638	0.929654
C05D10.4	WBGene00015480	C05D10.4	-0.157843	0.731331	0.19399	0.880632	-0.100898	0.99647	-0.441684	0.468322	-0.00845163	NA	-0.177225	0.999915	0.22762	0.739144	0.0746813	0.992731	0.399574	0.808122	0.685802	0.187096	0.194297	0.87662	-0.345185	0.372737	-0.111161	0.905649	0.112127	0.938219	0.151574	0.929654
C05D11.1	WBGene00015481	C05D11.1	0.540983	0.000373795	-0.00697384	0.986007	-0.114818	0.99647	0.0699408	0.880628	0.23371	0.0811604	0.0719322	0.999915	-0.172794	0.282109	-0.428094	0.991595	-0.122742	0.929293	0.217193	0.561295	-0.202623	0.776846	-0.187027	0.32495	-0.311313	0.39056	-0.242048	0.603589	0.0227666	0.984449
C05D11.10	WBGene00015487	C05D11.10	-0.521016	0.00797004	0.327762	0.580271	0.337226	0.99647	0.108079	0.880628	0.475855	0.000874332	0.0575536	0.999915	0.004654	0.998468	0.413299	0.991595	0.059097	0.965836	-0.720894	0.103767	-0.352389	0.667354	-0.0280646	0.96423	-0.0252149	0.985468	-0.276279	0.808484	0.12537	0.929654
C05D11.11	WBGene00003214	mel-32	0.549247	1.2e-09	0.721209	0.018477	0.0668054	0.99647	-0.0447818	0.949357	0.569727	0.00446434	-0.0801097	0.999915	-0.490054	0.363619	-0.359899	0.991595	-0.289599	NA	-0.0364882	0.939299	-0.211044	0.639894	-0.442774	0.0861649	-0.387714	0.204952	-0.189923	0.779497	0.176428	0.929654
C05D11.12	WBGene00002855	let-721	0.255316	0.143154	-0.35681	0.250722	-0.153233	NA	0.149124	0.82997	-0.453157	0.0146491	-0.182416	0.999915	-0.0856092	0.955517	-0.0142207	0.99809	-0.466078	0.807619	-0.0676552	0.88751	-0.431973	0.348412	-0.512114	0.0149042	-0.0446146	0.962131	-0.281025	0.636597	-0.119596	0.933949
C05D11.13	WBGene00015488	C05D11.13	-0.644981	0.111149	0.236905	0.662717	0.415754	0.99647	0.177565	0.880628	0.00943357	0.96917	-0.200055	0.999915	-0.0278948	0.998077	-0.470659	0.991595	-0.52255	0.823046	1.04604	0.000883993	-0.458493	0.363776	-0.140243	0.786874	-0.350959	0.527888	-0.233925	0.813934	-0.109774	0.929654
C05D11.2	WBGene00006516	vps-16	0.0844775	0.788953	-0.206259	0.814596	0.221787	0.99647	0.287114	0.538964	0.477485	0.00783256	-0.09521	0.999915	-0.150199	0.833029	-0.0600206	0.992731	-0.121905	0.938453	0.012811	0.975013	-0.299292	0.677081	-0.0742942	0.883261	-0.219867	0.582936	-0.252159	0.747449	-0.0244413	0.987303
C05D11.3	WBGene00006515	tag-170	-0.11841	0.703932	0.108555	0.88541	0.412472	0.99647	-0.105801	0.893347	0.465162	0.0018564	0.124614	0.999915	0.0214547	0.996868	-0.0540208	0.992731	0.0360814	0.971719	-0.301847	0.508258	-0.336061	0.603961	-0.0244079	0.95266	0.120174	0.918941	-0.292875	0.765046	0.0549815	0.949691
C05D11.4	WBGene00002881	let-756	0.12293	0.831975	0.20138	0.866717	-0.18967	0.99647	-0.112227	0.880628	0.107011	NA	-0.170143	0.999915	-0.0191527	0.998077	0.171344	0.991595	-0.514485	0.525941	0.132057	0.858413	0.606549	0.485926	-0.504594	0.101286	-0.388043	0.67418	0.633249	0.347823	-0.498581	0.846686
C05D11.5	WBGene00015483	C05D11.5	-1.00088	0.0330785	-0.606481	0.441693	-0.382552	0.99647	-0.179495	0.888541	-0.607913	0.0017942	-0.189634	0.999915	-0.701013	0.103073	0.0731825	0.992731	-0.190724	0.956982	0.497601	0.53494	0.393087	0.610343	0.0170682	0.991185	0.00692332	0.998312	0.0361824	0.980325	-0.270943	0.929654
C05D11.6	WBGene00003523	nas-4	0.149835	0.872119	-0.0136641	0.993758	-0.0557787	0.99647	-0.233637	0.880628	0.088619	NA	-0.110545	0.999915	0.313779	NA	-0.486856	0.991595	-0.570439	0.896167	-0.335448	0.788538	0.298215	0.824222	-0.0463691	0.963106	-0.17942	0.918941	0.2829	0.848064	0.314174	0.929654
C05D11.7	WBGene00015484	C05D11.7	0.592379	4.43e-09	0.119256	0.782026	-0.328253	0.99647	0.0840227	0.880628	0.163863	0.109572	-0.022943	0.999915	-0.0523314	0.98358	-0.252724	0.991595	0.8533	NA	-0.414482	0.107422	-0.0729387	0.909695	-0.1892	0.449999	-0.0792012	0.918941	-0.040237	0.978582	-0.246884	0.792923
C05D11.8	WBGene00015485	C05D11.8	-0.0350595	0.906733	-0.323681	0.662398	0.189391	0.99647	0.147168	0.880628	0.393256	0.00955016	0.0189066	0.999915	0.0582963	0.97273	0.3209	0.991595	-0.204447	0.896167	-0.272162	0.489233	-0.112715	0.892808	-0.130137	0.774885	-0.113976	0.918941	-0.00789331	0.994248	-0.0491388	0.972618
C05D11.9	WBGene00015486	C05D11.9	0.0468776	0.866185	-0.320105	0.585087	0.718759	0.99647	0.477491	0.314598	0.460362	0.000448215	0.146929	0.999915	0.0262388	0.996868	0.193651	0.991595	-0.18717	0.93753	-0.0393889	0.944867	-0.225462	0.809809	0.0257494	0.968011	-0.233613	0.715648	-0.184843	0.841716	0.0678983	0.939768
C05D12.1	WBGene00007339	C05D12.1	0.221403	0.822842	0.553324	0.557094	0.224919	0.99647	-0.328742	0.823867	-0.326541	0.315168	-0.362801	0.999915	0.0466928	0.995963	0.200028	0.991595	0.126969	0.965759	2.08858	0.0122035	-0.0370406	0.976914	-0.452723	0.180382	0.0275084	0.988097	0.135115	0.900357	0.43758	0.799529
C05D12.2	WBGene00007340	C05D12.2	0.106239	0.788953	-0.655495	0.70992	0.768953	0.99647	-0.182819	0.893347	0.0830415	0.868436	0.107607	0.999915	-0.752143	0.196087	0.0423838	0.993685	-0.877609	0.556641	0.661373	0.589914	0.125468	0.930537	0.0836995	0.928552	-0.0745172	0.960418	0.263146	0.887815	-0.434262	0.929654
C05D12.3	WBGene00014666	C05D12.3	1.42205	0.0417894	0.665607	NA	0.237466	0.99647	0.0112683	0.991105	0.167698	0.689983	0.084049	0.999915	-0.238176	0.771555	0.430449	0.991595	-0.375269	0.81427	1.04691	0.354282	0.411206	0.729661	0.166606	0.848644	-0.226226	0.841228	0.199784	0.90307	-0.289223	0.929654
C05D12.4	WBGene00007341	C05D12.4	0.700699	2.44e-12	0.208422	0.901073	0.327449	0.99647	0.246229	0.880628	0.261634	0.567988	0.165093	0.999915	-0.0626636	0.98358	-0.323662	0.991595	-0.286889	0.916778	-0.385169	0.620736	-0.428595	0.61844	0.0719111	0.949499	-0.470186	0.68154	-0.181236	0.913473	-0.411028	0.929654
C05D12.5	WBGene00007342	C05D12.5	0.466865	0.000714012	0.0485845	0.977381	0.717793	0.99647	-0.0914946	0.929738	0.602511	0.400103	0.0906311	0.999915	-0.114535	0.970498	-0.335574	0.991595	-0.78128	0.873253	-0.469935	NA	-0.123691	0.894046	0.0205546	0.990606	-0.0859828	0.905649	-0.0980894	0.958576	-0.120611	0.939768
C05D12.7	WBGene00044029	C05D12.7	-1.13998	0.128126	-0.412891	0.819671	-0.314102	0.99647	-0.396205	0.72331	-0.395524	0.38615	-0.0326673	0.999915	-0.309947	0.545263	-1.30667	0.991595	0.359747	0.88835	1.81955	0.0443552	0.456403	0.713728	-0.0312598	0.966321	-0.245935	0.811494	0.443817	0.771625	-0.309302	0.91246
C05D2.1	WBGene00000900	daf-4	0.478171	0.0596769	0.317666	0.556	-0.436158	0.99647	-0.00381196	0.998047	0.120213	0.329422	-0.0911358	0.999915	-0.140079	0.953082	0.0554257	0.992731	-0.199951	0.899681	-0.0434707	0.912062	0.263258	0.745229	-0.172767	0.828764	-0.684591	1.19e-05	0.31149	0.554106	-0.317959	0.929654
C05D2.10	WBGene00015470	C05D2.10	0.15517	0.105524	-0.0552963	0.918258	0.162843	0.99647	-0.238451	0.598326	0.211606	0.246114	-0.0881065	0.999915	-0.0676514	0.968722	-0.397176	0.991595	-0.270541	0.873253	0.0688055	0.806753	-0.357197	0.57789	-0.224891	0.486874	-0.142049	0.876892	-0.444742	0.187486	0.134866	0.929654
C05D2.3	WBGene00015467	C05D2.3	0.0271437	0.968697	-0.14611	0.918258	1.69358	0.99647	-0.335793	0.824019	-3.08801	NA	-0.174664	0.999915	-0.0327156	0.996868	-0.298134	0.991595	-2.04438	0.310304	0.24894	0.850174	-0.178874	0.864244	0.205101	0.858393	-0.230259	0.837451	0.0760947	0.978582	0.488867	0.905817
C05D2.4	WBGene00000239	bas-1	-0.433528	0.617599	0.571294	0.566116	0.0757748	0.99647	0.27582	0.749978	-0.268451	0.233631	-0.0571083	0.999915	-0.454179	0.146318	-0.183432	0.991595	-0.0468197	0.969176	1.3803	0.0359019	-0.0505217	0.97231	-0.0877651	0.900996	-0.169591	0.903019	-0.215874	0.887815	0.125698	0.929654
C05D2.5	WBGene00001514	xnd-1	-0.0411222	0.855264	-0.00403681	0.996311	1.01976	0.99647	-0.114566	0.880628	0.793726	4.78e-12	0.238365	0.999915	0.134614	0.953082	-0.454574	0.991595	-0.578661	0.867206	0.25323	0.206584	0.237978	0.738636	0.061565	0.908732	0.112984	0.918941	0.14903	0.906671	0.382491	0.904483
C05D2.6	WBGene00015468	C05D2.6	0.20998	0.400794	-0.169986	0.742394	-0.181704	0.99647	-0.217882	0.820823	0.658063	0.000587951	0.0593537	0.999915	0.0880069	0.970498	0.174755	0.991595	0.00128923	0.999065	-0.655999	0.0968466	-0.10366	0.894046	-0.128206	0.758278	-0.165272	0.890336	-0.0356497	0.980096	0.121308	0.929654
C05D2.8	WBGene00015469	C05D2.8	-0.410369	0.532224	-0.0594077	0.957153	0.117861	0.99647	-0.232772	0.505544	-0.577014	1.19e-06	-0.0252051	0.999915	-0.0973969	0.970498	0.391758	0.991595	-0.523264	0.619242	0.278224	0.718201	-0.00300676	0.99727	0.344795	0.286829	0.407004	0.440192	-0.228789	0.870363	0.0104057	0.997659
C05D9.1	WBGene00004927	snx-1	0.390514	2.97e-06	0.249745	0.690233	-0.417844	0.99647	-0.106362	0.880628	0.3976	0.00215969	0.373438	0.999915	0.393325	0.0292166	-0.884114	0.991595	0.361228	0.866669	0.504981	0.0955781	0.254746	0.615876	0.647899	0.00263864	0.329163	0.447786	0.148855	0.727343	0.386331	0.778271
C05D9.2	WBGene00015471	lmp-2	0.0205251	0.976186	0.0526147	0.952885	-0.591548	0.99647	0.160312	0.880628	-0.459596	0.116891	0.147235	0.999915	0.506978	0.157263	0.600823	0.991595	0.832082	0.676397	1.56616	0.15318	0.721797	0.281722	0.929323	0.00104411	0.550623	0.183494	0.341343	0.841716	0.124731	0.949691
C05D9.3	WBGene00015472	C05D9.3	-1.03097	NA	0.111838	0.853591	-0.0896001	0.99647	0.0400323	0.950985	0.25864	NA	0.392612	0.999915	0.297156	0.691255	0.182608	0.991595	0.190253	0.886535	1.85597	0.0057526	0.516781	0.357952	0.799738	4.3e-08	0.452262	0.187171	0.433316	0.317982	0.115456	0.929654
C05D9.4	WBGene00015473	C05D9.4	NA	NA	-0.204197	0.910933	NA	NA	0.0779634	0.880628	NA	NA	0.247664	0.999915	-0.0422239	0.996868	0.0312084	0.991595	0.102813	0.962589	NA	NA	0.613727	0.55851	0.0184337	0.990606	0.0853843	0.950567	0.186801	0.919375	0.109815	0.954922
C05D9.5	WBGene00002062	ife-4	-0.644014	0.000645767	0.275803	0.518327	-0.0864405	0.99647	0.120207	0.904283	-0.307392	0.173921	0.199421	0.999915	0.215694	0.953082	0.39866	0.991595	0.325496	0.88835	0.909022	0.0040548	0.0809892	0.931252	0.543133	0.0217848	0.364116	0.668409	0.0143243	0.991995	0.400246	0.647505
C05D9.7	WBGene00015474	C05D9.7	-0.113962	0.791208	0.00750126	0.993881	-0.625699	0.99647	0.0815733	0.940634	0.513757	0.247777	0.247368	0.999915	0.203319	0.949814	0.529198	0.991595	0.479133	0.836609	-0.656851	0.0740998	0.16682	0.860067	0.662454	0.000145986	0.316194	0.718899	0.10462	0.887815	0.0635776	0.966624
C05D9.9	WBGene00015476	C05D9.9	-0.0734502	0.895188	-0.0873027	0.951563	-0.211345	0.99647	0.0886585	0.961023	-0.181702	0.687604	0.360407	0.999915	0.313127	0.905532	0.120455	0.991595	1.30213	NA	1.46618	0.191431	1.31331	0.048929	0.329648	0.710869	0.675427	0.086456	1.07006	0.0522704	-0.185694	0.934094
C05E11.1	WBGene00015492	lnp-1	0.458255	0.00132324	-0.0390832	0.969102	-0.295491	0.99647	-0.0933913	0.893347	0.0731562	0.693901	0.311548	0.999915	0.329802	0.159389	0.392621	0.991595	0.166201	0.932709	-0.0886876	0.790717	-0.105098	0.921126	0.419811	0.0226619	0.148917	0.857797	-0.0952886	0.964064	0.290927	0.823392
C05E11.2	WBGene00015493	C05E11.2	NA	NA	NA	NA	0.543758	0.99647	0.017234	0.981338	-0.995711	0.264729	0.0872116	0.999915	0.0277576	0.970498	NA	NA	-0.766672	0.853463	0.783714	0.468547	0.0421967	0.973409	0.235692	0.828764	0.0702835	0.931288	-0.0394736	0.980096	-0.163989	0.929654
C05E11.3	WBGene00015494	C05E11.3	-0.786829	5.72e-05	0.258496	0.743293	-0.00141789	0.999869	-0.236582	0.880628	-0.0672661	0.85011	0.285712	0.999915	0.59293	0.019799	0.774064	0.991595	0.28891	0.916429	-0.301158	0.57946	0.61388	0.0618268	0.478833	0.0737309	0.388195	0.606773	0.449114	0.249534	0.193689	0.929654
C05E11.4	WBGene00000133	amt-1	0.677432	0.364391	-0.0940618	0.918258	-0.703092	0.99647	0.770961	NA	-0.252433	NA	0.317663	0.999915	0.522848	NA	-0.112962	0.991595	0.42622	0.937522	-0.494735	0.729305	-0.0714525	0.963866	-0.117906	0.929437	0.933889	0.183323	0.026037	0.991165	0.2701	0.929654
C05E11.5	WBGene00000136	amt-4	-0.113398	0.866789	1.15744	0.23476	0.143755	0.99647	-0.129076	0.880628	0.362874	0.347999	0.262037	0.999915	0.049447	0.996868	0.192608	0.991595	0.539504	0.731917	2.31625	0.014818	0.364991	0.759942	0.32325	0.640044	0.334058	0.758757	0.218125	0.890684	0.271164	0.929654
C05E11.6	WBGene00015495	C05E11.6	-0.343372	0.653048	-0.0215994	0.991258	-0.350534	0.99647	0.250273	0.880628	0.395584	0.697	0.148015	0.999915	0.312552	0.953082	-0.219453	0.991595	1.73591	0.361166	0.759808	0.565826	0.677374	0.504779	0.120369	0.922613	0.703737	0.441471	0.245968	0.887815	0.0436608	0.989637
C05E11.7	WBGene00015496	C05E11.7	0.97819	0.117346	0.32708	0.820587	0.620965	0.99647	0.0931032	0.951927	0.118366	0.908791	0.387112	0.999915	0.386565	0.944168	1.00827	0.991595	-0.71007	0.874229	0.0347973	0.977595	0.816159	0.218583	0.648077	0.17079	0.0282313	0.988097	0.621604	0.097853	0.409117	0.929654
C05E11.8	WBGene00001455	flp-12	-0.179252	0.815492	0.352839	0.867908	0.193644	0.99647	-0.341837	0.60834	-1.78039	1.03e-21	0.240498	0.999915	0.114038	0.953082	-0.276307	0.991595	0.667904	0.490186	1.11274	0.374627	0.194932	0.894046	0.532136	0.0211328	-0.078257	0.918941	-0.0864094	0.978582	-0.0470727	0.981753
C05E4.1	WBGene00005643	srp-2	0.244498	0.262806	-0.524619	0.624834	0.338971	0.99647	-0.546336	0.764984	-0.0565376	0.879474	-0.0991266	0.999915	0.108785	0.97913	-0.229078	0.991595	0.270359	0.947974	-0.168154	0.61899	-0.236151	0.780097	0.379836	0.706974	-0.154814	0.918941	-0.154824	0.855734	-0.476937	0.929654
C05E4.10	WBGene00005613	srj-25	0.213669	0.788953	-0.265808	0.835441	1.05676	0.99647	0.093994	0.880628	NA	NA	NA	NA	NA	NA	-0.460555	0.991595	-1.25276	0.70832	-0.655781	0.58221	0.143847	0.815785	0.0449703	0.883261	NA	NA	0.138796	0.841716	NA	NA
C05E4.11	WBGene00005612	srj-24	0.164111	0.764525	-0.0966546	0.88541	1.64778	0.99647	NA	NA	NA	NA	NA	NA	NA	NA	0.0312084	0.991595	-1.9033	0.370971	-0.251301	0.770545	NA	NA	0.0536234	0.883261	NA	NA	0.123949	0.843383	NA	NA
C05E4.12	WBGene00015491	C05E4.12	0.113836	0.845385	-0.650474	0.676375	1.03234	0.99647	0.0779634	0.880628	-0.0827753	0.940536	0.0511091	0.999915	-0.0192599	0.996868	0.106688	0.992731	-1.32686	0.717379	-0.829316	0.328601	-0.283182	0.815785	0.0079388	0.992558	-0.0370444	0.918941	-0.221533	0.887815	0.0271871	0.989354
C05E4.13	WBGene00006288	str-262	-0.334	0.536672	-0.138985	0.921924	0.020332	0.99647	NA	NA	-1.20312	0.145817	0.250093	0.999915	0.351934	0.878773	-0.158238	0.991595	0.706941	0.87407	NA	NA	-0.291072	0.852456	0.362255	0.6922	-0.265875	0.844596	0.0191431	0.99304	0.0124258	0.997659
C05E4.14	WBGene00005228	srh-2	-0.845595	0.182806	-0.34755	0.845772	-0.279978	0.99647	-0.226658	0.882185	-1.7837	NA	0.0233699	0.999915	0.272032	0.953082	-0.594434	0.991595	-0.265084	0.962589	-0.198554	0.87619	0.744143	0.299418	0.33844	0.777329	0.406608	0.632056	0.687252	0.423968	-0.00917852	0.998307
C05E4.2	WBGene00006087	str-20	NA	NA	NA	NA	0.0689633	0.99647	0.144636	0.880628	-0.142848	0.77664	NA	NA	0.0713588	0.953082	-0.199771	0.991595	-0.91581	0.826985	NA	NA	-0.047403	0.894046	NA	NA	NA	NA	-0.0916623	0.887815	0.0920665	0.929654
C05E4.3	WBGene00005642	srp-1	0.036088	0.955219	0.381996	0.774801	0.658367	0.99647	-0.612594	0.633311	-0.947908	0.000196495	-0.53585	0.999915	-0.246618	0.953082	-0.406208	0.991595	-1.15124	0.782313	2.12213	0.0339731	-0.488228	0.345305	0.490804	0.296391	-0.28908	0.854688	-0.000871962	0.99919	-0.428874	0.926114
C05E4.4	WBGene00005516	sri-4	-0.0940588	0.873029	0.0368119	0.918258	0.577004	0.99647	-0.267131	0.821659	0.0291486	0.975283	NA	NA	-0.112356	0.963885	0.0312084	0.991595	-0.399299	0.934726	-0.147295	0.815713	0.0149264	0.988419	-0.222581	0.784473	0.0356982	0.918941	-0.0551239	0.978582	0.0406612	0.989354
C05E4.6	WBGene00006182	str-134	0.128287	0.873029	-0.252165	0.842393	-0.0245419	0.99647	-0.0750667	0.880628	-0.135865	0.780253	NA	NA	0.0746315	0.982227	0.154236	0.991595	0.343989	0.932709	-0.559339	0.634869	0.0104696	0.988419	-0.308206	0.731798	-0.0370444	0.918941	0.0418362	0.978582	-0.264515	0.929654
C05E4.7	WBGene00015489	C05E4.7	0.199049	0.794318	-0.108194	0.945194	0.164667	0.99647	NA	NA	0.114458	0.865305	0.0165008	0.999915	0.067957	0.953082	-0.08302	0.991595	-0.179597	0.962589	-0.271206	0.833482	0.00184911	0.998598	0.0536234	0.883261	0.211233	0.853084	0.408081	0.813934	0.147813	0.929654
C05E4.9	WBGene00001564	gei-7	-0.270003	NA	-0.268778	0.171771	-0.999051	NA	-0.0162172	NA	-1.39678	NA	-0.437276	0.691078	0.142074	0.970498	-0.0566722	0.992731	-0.114649	NA	0.686146	0.429546	-0.308073	0.650046	-0.359592	0.704777	0.330905	0.468414	-0.0743863	0.968851	-0.0799417	0.984592
C05E7.1	WBGene00007343	C05E7.1	1.5936	0.0101786	0.643171	NA	0.259908	0.99647	-0.0670854	NA	-0.531336	NA	0.351562	0.999915	1.0498	0.0148394	0.136361	NA	-0.948526	0.730485	0.338852	0.807471	0.370739	0.789676	-0.059899	0.967228	0.335394	0.831439	0.0461303	0.983269	-0.0166383	0.997659
C05E7.2	WBGene00007344	C05E7.2	0.513662	0.479959	0.0305985	NA	-0.240278	0.99647	-0.0672802	0.975912	0.835751	NA	0.277512	0.999915	0.856914	NA	-0.564974	0.991595	0.847386	0.863879	0.136072	0.923317	0.597388	0.599648	-0.265992	0.832002	0.671317	0.478303	0.186064	0.912494	-0.498281	0.929654
C05E7.3	WBGene00007345	C05E7.3	0.79309	0.341801	0.214006	0.896123	-0.351988	0.99647	-0.145384	0.930753	-0.717539	0.184319	0.686896	0.984299	0.222734	0.953082	-0.454341	0.991595	0.727605	0.843164	0.19311	0.870966	0.944679	0.127906	1.05156	0.00188751	-0.217284	0.918941	0.670275	0.493727	0.265003	0.929654
C05E7.4	WBGene00007346	C05E7.4	0.613832	0.516243	-0.275012	0.881451	-0.383932	0.99647	0.154775	0.907971	-0.667242	0.494879	-0.000781467	0.999915	0.272056	0.953082	0.0312084	0.991595	0.030214	0.99269	-0.490927	0.737053	0.0917712	0.945675	0.0760293	0.956099	-0.0501546	0.979576	-0.0163635	0.993763	-0.219068	0.929654
C05G5.1	WBGene00007347	C05G5.1	-0.142232	0.86413	0.570516	0.540799	-0.473194	0.99647	-0.0568789	0.959666	0.0212279	0.938248	0.198354	0.999915	0.569598	0.049778	0.186798	0.991595	0.711899	0.789104	0.5694	0.624272	1.13771	0.0022224	0.339999	0.284812	0.491516	0.126888	0.709925	0.293781	0.290943	0.929654
C05G5.2	WBGene00007348	C05G5.2	0.527445	0.000189697	-0.145196	0.848882	0.0550886	0.99647	-0.168059	0.880628	0.394933	0.0108198	0.303257	0.999915	0.384274	0.133126	0.243723	0.991595	-0.235261	0.916429	0.0730571	0.830446	0.296164	0.762644	0.612403	0.00083333	0.0389809	0.961815	0.26261	0.841716	0.261894	0.863014
C05G5.3	WBGene00007349	C05G5.3	-0.430413	0.40906	0.220957	0.792232	0.0828365	0.99647	0.0327013	0.981368	-0.284657	0.338805	0.399887	0.999915	0.481419	0.472919	0.359474	0.991595	0.322491	0.889561	0.490595	0.385982	0.397732	0.398098	0.586535	0.0101961	0.366083	0.745186	0.406926	0.347823	0.439016	0.630906
C05G5.4	WBGene00007350	C05G5.4	0.406746	0.0036912	0.238414	0.539277	0.0499032	0.99647	0.0619405	0.880628	0.0898525	0.549706	0.358536	0.999915	0.28993	0.318964	-0.191583	0.991595	0.139678	0.910669	0.673646	0.020947	0.309139	0.363776	0.705914	0.00766345	0.485802	0.0184161	0.219186	0.682481	0.265482	0.929654
C05G5.5	WBGene00007351	C05G5.5	-0.542332	0.297311	-0.0566582	0.949553	1.11521	0.99647	-0.0298445	0.981793	-0.792655	0.385574	0.461343	0.999915	0.177193	0.970498	0.435344	0.991595	-0.717659	0.873253	0.361045	0.617566	0.457563	0.484308	0.806502	0.121417	-0.326611	0.873234	0.281762	0.835907	0.147195	0.959074
C05G5.7	WBGene00050939	C05G5.7	0.0518387	0.961038	0.968264	0.311535	-0.179884	0.99647	-0.149617	0.909441	0.462731	0.663202	0.063986	0.999915	0.619643	0.504934	0.0234939	0.99809	0.0872301	0.978954	-0.347003	0.815713	0.273792	0.846344	0.444543	0.34528	-0.241596	0.905649	0.549331	0.653107	0.126452	0.966624
C05G6.1	WBGene00015497	nhr-76	0.0998239	0.832263	0.349173	0.487393	0.329908	0.99647	-0.43628	0.809758	0.795128	0.000256651	-0.219	0.999915	0.174776	0.970498	0.0330779	0.996487	-0.894136	0.838692	-0.0986837	0.916144	-0.00147087	0.998192	-0.608237	0.175112	-0.173975	0.905649	0.1039	0.916487	-0.0430285	0.989354
C05H8.1	WBGene00000518	ckk-1	-1.51238	0.00278482	0.581783	0.494735	-0.683341	0.99647	-0.271936	0.86939	-0.746995	1.51e-05	-0.199208	0.999915	0.0233945	0.996868	-0.154922	0.991595	0.622464	0.842324	1.1986	0.104423	-0.0786746	0.940126	-0.321168	0.202144	0.663433	0.0478482	0.0146422	0.992257	-0.322152	0.891795
C06A1.1	WBGene00007352	cdc-48.1	0.24089	0.00411328	-0.108405	0.88541	-0.25251	0.99647	-0.0323349	0.889352	0.341067	0.0395467	0.00344797	0.999915	-0.215528	0.302714	-0.384101	0.991595	-0.229377	0.853463	0.0972869	0.69315	-0.108151	0.894046	-0.0797283	0.883261	0.105824	0.918941	-0.128758	0.887815	0.243262	0.929654
C06A1.2	WBGene00007353	C06A1.2	-0.509382	0.605453	0.13066	0.918258	0.20597	0.99647	-0.101419	0.937138	-0.880261	1.31e-05	-0.285649	0.999915	-0.207118	0.902104	0.0936157	0.992731	-0.2398	0.904275	1.02595	0.322201	0.0528639	0.973447	-0.438073	0.0325103	-0.377293	0.468553	-0.151939	0.93613	-0.190836	0.929654
C06A1.3	WBGene00007354	C06A1.3	0.611055	0.528052	-0.340839	0.850475	0.69692	0.99647	-0.490505	0.678938	-3.24585	4.25e-26	-0.354733	0.999915	0.0313539	0.998077	0.230365	0.991595	-0.599015	0.891525	-0.347551	0.815713	-0.251644	0.850797	-0.057647	0.970014	0.13863	0.925218	-0.442774	0.758878	0.0879166	0.984086
C06A1.5	WBGene00007355	rpb-6	-0.300638	0.19243	0.011393	0.982115	0.221512	0.99647	0.126217	0.880628	0.565512	8.33e-14	0.000391591	0.999915	0.044565	0.979954	-0.0132214	0.99809	-0.22853	0.866669	-0.215763	0.69315	-0.298465	0.740676	-0.174	0.724056	-0.219706	0.803924	-0.0675295	0.978582	-0.0205393	0.989637
C06A1.6	WBGene00007356	C06A1.6	0.106239	0.788953	NA	NA	-0.073856	0.99647	-0.205478	0.86939	0.119284	0.860496	NA	NA	-0.151119	0.953082	0.12485	0.991595	NA	NA	0.177162	0.86576	NA	NA	NA	NA	-0.0473481	0.918941	NA	NA	0.251902	0.929654
C06A1.7	WBGene00044235	C06A1.7	-0.838438	0.183069	NA	NA	NA	NA	-0.0976472	0.959578	0.360203	0.734294	NA	NA	0.0653723	0.982768	NA	NA	NA	NA	0.436554	0.668484	0.191336	0.775393	-0.245707	0.777329	-0.475926	0.723854	NA	NA	0.206284	0.929654
C06A12.3	WBGene00007357	C06A12.3	0.193386	0.788953	-0.214821	0.880735	0.0316296	0.99647	-0.194315	0.880628	-0.339842	0.118493	-0.134902	0.999915	-0.124449	0.970498	-0.0321863	0.99809	-0.407658	0.88835	-0.227149	0.815713	-0.188568	0.847317	-0.56327	0.00306417	-0.0640103	0.962805	-0.0229441	0.990502	-0.380819	0.650183
C06A12.4	WBGene00001550	gcy-27	NA	NA	-0.0810556	0.944906	0.200991	0.99647	0.0881759	0.962573	-1.16312	0.150805	0.066141	0.999915	0.0938597	0.98358	0.100954	0.991595	-0.248123	0.962589	0.701724	0.52057	-0.0378459	0.985248	0.0668125	0.963662	-0.419615	0.792495	-0.244775	0.887815	-0.162356	0.949691
C06A12.5	WBGene00007358	lact-6	0.0857976	0.926666	-0.241192	0.88541	0.763832	0.99647	0.589238	0.596074	-0.603404	0.40532	-0.045515	0.999915	0.257569	0.953082	-0.135593	0.991595	-0.914464	0.853463	-0.376622	0.785472	-0.0837854	0.950579	-0.235125	0.873778	-0.0361665	0.988097	-0.0260738	0.990502	-0.419061	0.929654
C06A12.8	WBGene00007359	C06A12.8	-0.202262	0.650735	NA	NA	0.317309	0.99647	NA	NA	-4.73728	6.6e-14	NA	NA	0.0722749	0.953082	NA	NA	-0.370193	0.916778	NA	NA	-0.047403	0.894046	0.0780989	0.873778	NA	NA	0.0284183	0.980096	NA	NA
C06A5.1	WBGene00015499	C06A5.1	0.478356	0.131929	-0.184673	0.816256	-0.00945634	0.998896	0.251595	0.697788	0.52723	0.00197935	0.210369	0.999915	-0.107426	0.953082	-0.0184294	0.99809	0.109077	0.962589	0.0402078	0.929953	-0.0911604	0.923984	-0.107613	0.826186	-0.123037	0.901678	-0.125024	0.920584	-0.10044	0.929654
C06A5.10	WBGene00015506	C06A5.10	0.160635	0.764525	NA	NA	NA	NA	-0.0719139	0.880628	0.459437	0.659382	NA	NA	0.0494245	0.970498	NA	NA	NA	NA	-0.244378	0.772367	-0.0616599	0.931684	0.0449703	0.883261	0.15863	0.854278	-0.0475066	0.978582	NA	NA
C06A5.11	WBGene00004803	sir-2.4	-0.68376	0.00417128	0.0334978	0.973813	0.266224	0.99647	0.739234	0.385434	0.409313	0.00406677	0.0888618	0.999915	0.0694251	0.981791	0.271316	0.991595	-0.135238	0.962589	-0.278746	0.69315	0.109438	0.894046	0.155443	0.826186	-0.0149028	0.996198	-0.0367929	0.978817	-0.165983	0.929654
C06A5.12	WBGene00044414	C06A5.12	-0.932672	0.0061486	-0.380678	0.841241	0.254149	0.99647	-0.457558	0.821659	-1.16229	0.000147671	0.028314	0.999915	-0.115818	0.97913	1.06244	0.991595	0.499351	0.924708	-0.0233706	NA	0.21399	0.855991	0.444954	0.493754	-0.665022	0.3949	0.00826066	0.99676	0.484761	0.905817
C06A5.2	WBGene00015500	C06A5.2	1.47066	0.00933786	0.417562	0.769212	0.136774	0.99647	-0.549759	0.566411	-2.97409	1.25e-27	-0.0657276	0.999915	0.0277576	0.970498	0.158281	0.991595	-0.485936	0.91241	-0.0724983	0.936367	-0.184887	0.894046	0.0205672	0.985498	0.18051	0.837451	-0.29866	0.843383	0.103652	0.948499
C06A5.3	WBGene00015501	C06A5.3	-0.00696887	0.968697	-0.116405	0.853591	0.0750887	0.99647	-0.0347242	0.969088	0.408682	0.026048	-0.108963	0.999915	0.00227554	0.99986	-0.158403	0.991595	-0.13389	0.938453	0.244685	0.235307	-0.133886	0.847317	-0.040013	0.949252	-0.104002	0.917489	-0.00693699	0.995054	-0.274842	0.906824
C06A5.4	WBGene00015502	C06A5.4	0.288044	0.788953	-0.515851	0.819671	-0.619072	0.99647	0.560251	0.74908	0.22375	0.562929	-0.182961	0.999915	0.132389	0.97273	0.116466	0.992693	0.606882	0.891525	0.151235	0.907119	-0.0933099	0.950737	-0.00931073	0.994715	-0.603801	0.516847	0.115668	0.967503	-0.225306	0.929654
C06A5.5	WBGene00015503	C06A5.5	NA	NA	NA	NA	NA	NA	NA	NA	NA	NA	NA	NA	NA	NA	NA	NA	NA	NA	NA	NA	NA	NA	NA	NA	NA	NA	NA	NA	NA	NA
C06A5.6	WBGene00015504	C06A5.6	0.162736	0.650735	0.11336	0.88541	0.346028	0.99647	-0.104793	0.887656	0.370207	0.0230571	0.168532	0.999915	0.0821862	0.976906	-0.393124	0.991595	-0.056919	0.977796	0.0156373	0.970998	0.11272	0.904591	-0.152558	0.744533	-0.0544349	0.958088	0.205894	0.887815	0.256191	0.929654
C06A5.7	WBGene00006823	unc-94	0.102948	0.788953	0.0429594	0.943586	0.211065	0.99647	0.038423	0.941177	0.0549547	0.723019	-0.0820767	0.999915	-0.00404822	0.999462	0.277428	0.991595	0.0150949	0.988084	-0.0518628	0.912446	0.476236	0.598517	-0.0286648	0.972778	0.303178	0.223104	0.458066	0.588238	-0.274046	0.929654
C06A5.8	WBGene00015505	C06A5.8	-0.326189	0.527245	-0.0657673	0.962947	0.0427517	0.99647	-0.290896	0.880628	0.395987	0.0357764	-0.0147603	0.999915	0.155536	0.970498	-0.458005	0.991595	-0.0510528	0.988715	0.81823	0.16098	0.0598139	0.965034	0.789007	0.0819532	0.258655	0.855963	-0.128132	0.939682	0.398038	0.929654
C06A5.9	WBGene00004380	rnf-1	0.0924457	0.713978	-0.135691	0.910933	-0.204124	0.99647	0.0799499	0.945564	0.271492	0.152455	0.121697	0.999915	0.435392	0.707295	0.0532295	0.992731	0.264498	0.944523	0.0773449	0.893591	-0.081713	0.949555	0.179016	0.826186	0.106421	0.920077	-0.042823	0.982166	0.0364433	0.989354
C06A6.2	WBGene00015507	C06A6.2	0.242296	0.241571	-0.185905	0.626849	0.2408	0.99647	0.203182	0.880628	0.223526	0.267739	-0.00601597	0.999915	-0.159967	0.953082	0.482576	0.991595	-0.192511	0.91082	-0.606101	0.143573	0.0125717	0.991405	-0.259071	0.514468	-0.053995	0.946411	0.238663	0.843383	0.111004	0.933398
C06A6.3	WBGene00015508	mvb-12	-0.0607613	0.846	-0.0138926	0.979294	-0.570881	0.99647	-0.0197763	0.981338	0.372749	0.00389014	-0.0313381	0.999915	0.0301516	0.995963	0.300247	0.991595	0.154906	0.948293	-0.879598	0.0506012	0.0374505	0.967351	0.0473069	0.934432	-0.0116411	0.991969	0.193904	0.887815	-0.0484982	0.97737
C06A6.4	WBGene00015509	C06A6.4	0.0156722	0.953846	0.264301	0.486089	-0.390915	0.99647	-0.0900363	0.929136	0.545012	2.3e-09	0.00321938	0.999915	-0.0399141	0.983526	-0.207691	0.991595	0.468669	0.359434	0.0532551	0.947269	0.0740084	0.894046	0.251172	0.489292	-0.0792285	0.918941	0.0137861	0.990151	-0.180026	0.929654
C06A6.5	WBGene00015510	C06A6.5	-1.26137	0.000758978	-0.268317	0.595125	0.227072	0.99647	-0.140438	0.834079	-0.596645	4.47e-05	-0.21135	0.999915	-0.225682	0.953082	0.651295	0.991595	-0.326218	0.853463	0.174508	0.815713	-0.229353	0.520376	-0.0221191	0.978329	-0.20832	0.905649	-0.00437771	0.996917	0.233242	0.929654
C06A6.7	WBGene00015511	C06A6.7	-1.43628	0.0389303	0.328141	0.88541	0.534965	0.99647	-0.209357	0.880628	-3.43021	4.15e-28	0.108232	0.999915	0.0222953	0.998077	0.79395	0.991595	-0.333608	0.948946	0.863771	0.52591	0.463158	0.729577	0.482187	0.567951	0.308259	0.870384	0.304536	0.865809	0.378575	0.929654
C06A8.1	WBGene00015512	C06A8.1	-0.0643686	0.761524	0.76883	0.0197509	0.183546	0.99647	-0.0502122	0.909182	0.0489476	0.736748	-0.292883	0.999915	0.0560224	0.98358	0.338314	0.991595	-0.32269	NA	-0.351888	0.0921474	0.00319827	0.996988	-0.444752	0.025261	-0.274965	0.72028	0.0181553	0.991165	0.0733611	0.933949
C06A8.2	WBGene00015513	C06A8.2	-0.013231	0.961762	-0.179452	0.851143	-0.105796	0.99647	-0.0419518	0.972954	0.518304	0.000968773	0.136905	0.999915	-0.0336903	0.996463	-0.173998	0.991595	0.362845	0.884962	0.0928876	0.830734	-0.208217	0.834015	0.175656	0.590267	-0.040273	0.965751	-0.163236	0.891992	0.117558	0.929654
C06A8.3	WBGene00015514	C06A8.3	0.2176	NA	-0.402074	0.101589	0.146554	0.99647	0.0833686	NA	-0.066815	0.772055	-0.129313	0.999915	0.078168	0.976979	-0.0984862	0.991595	-0.500136	0.707035	-0.465892	0.404704	-0.0467494	0.968619	-0.323146	0.308634	0.274748	0.482706	0.0235117	0.990502	0.0483001	0.974104
C06A8.4	WBGene00004823	skr-17	-0.214926	0.650735	-0.109614	0.918258	0.226249	0.99647	-0.0842726	0.941177	0.552012	0.00170482	0.149733	0.999915	-0.0132921	0.99841	0.0550549	0.992731	-0.200592	0.965111	-0.383093	0.590334	-0.231154	0.847317	-0.00728708	0.993868	-0.733975	0.14743	-0.230148	0.870363	0.440297	0.906824
C06A8.5	WBGene00015515	spdl-1	-0.125447	0.788953	-0.110863	0.918258	0.425794	0.99647	-0.19877	0.880628	-0.550439	5.87e-07	0.0573661	0.999915	0.32133	0.51109	-0.15622	0.991595	-0.30037	0.874909	0.409482	0.416651	-0.175113	0.894046	-0.0893821	0.883261	-0.135012	0.905649	-0.0200135	0.991995	0.0504897	0.98444
C06A8.6	WBGene00015516	C06A8.6	0.497238	0.562827	-0.0577037	0.931882	0.237586	0.99647	-0.603407	0.514541	-3.6365	NA	-0.0899086	0.999915	-0.127797	0.970498	-0.178067	0.991595	-0.745981	0.877562	0.440288	0.771284	0.0541992	0.964055	0.0429788	0.976184	0.188112	0.89704	0.107188	0.959216	-0.0688654	0.984513
C06A8.7	WBGene00005262	srh-39	NA	NA	NA	NA	0.820458	0.99647	0.0247701	0.981338	-0.101143	0.803818	-0.138435	0.999915	0.154061	0.953082	-0.112962	0.991595	-0.309487	0.959717	NA	NA	0.245423	0.841892	0.126984	0.883261	-0.116039	0.889445	0.451077	0.683766	-0.0589631	0.929654
C06A8.8	WBGene00015517	C06A8.8	-0.0681928	0.936518	0.0226236	0.98179	0.100177	0.99647	0.050686	0.981338	-0.13942	0.75084	-0.0816924	0.999915	-0.277009	0.953082	0.22069	0.991595	0.362906	0.874003	-0.750198	0.457487	0.0845651	0.932755	-0.153388	0.883261	0.054778	0.968117	-0.0595186	0.97192	-0.391475	0.929654
C06A8.9	WBGene00001615	glr-4	0.327802	0.453495	-0.0879757	0.934775	0.221343	0.99647	0.116956	0.924258	-0.687114	0.0169984	0.0506117	0.999915	0.11259	0.970498	0.498457	0.991595	0.142038	0.934909	-0.983166	0.0664757	0.522126	0.530337	-0.0335422	0.971096	0.103833	0.918941	0.3202	0.768445	0.0751626	0.984086
C06B3.1	WBGene00007360	C06B3.1	0.103045	0.788953	NA	NA	0.350128	0.99647	0.093994	0.880628	NA	NA	0.0751678	0.999915	NA	NA	0.0406116	0.991595	-0.313511	0.944523	-0.147295	0.815713	0.143847	0.815785	0.119477	0.831061	0.0233665	0.974919	0.135677	0.841716	NA	NA
C06B3.10	WBGene00006277	str-250	NA	NA	NA	NA	-0.557716	0.99647	NA	NA	NA	NA	-0.138228	0.999915	NA	NA	-0.0654413	0.991595	0.360061	0.905583	NA	NA	NA	NA	0.0536234	0.883261	-0.102022	0.918941	0.123949	0.843383	0.147813	0.929654
C06B3.11	WBGene00005933	srx-42	NA	NA	-0.26477	0.825777	NA	NA	0.0247701	0.981338	-0.135865	0.780253	NA	NA	-0.00514681	0.998468	-0.0654413	0.991595	0.187253	0.944523	NA	NA	0.0602302	0.892808	NA	NA	0.0927161	0.905649	0.12854	0.843383	NA	NA
C06B3.12	WBGene00044114	srxa-11	NA	NA	0.0368119	0.918258	1.15071	0.99647	NA	NA	NA	NA	-0.0698923	0.999915	-0.0786568	0.953082	0.26737	0.991595	-1.34081	0.678396	0.27366	0.729305	-0.0992183	0.898387	NA	NA	NA	NA	-0.278693	0.779497	NA	NA
C06B3.13	WBGene00044115	srxa-12	0.118115	0.788953	NA	NA	0.874984	0.99647	0.101245	0.880628	NA	NA	0.0872116	0.999915	0.119821	0.953082	0.0406116	0.991595	-0.945281	0.852425	-0.173463	0.815713	NA	NA	0.0338536	0.965032	NA	NA	NA	NA	0.0220539	0.989354
C06B3.14	WBGene00044116	srxa-13	NA	NA	NA	NA	0.439458	0.99647	NA	NA	NA	NA	NA	NA	NA	NA	NA	NA	-0.533855	0.891525	0.27366	0.729305	NA	NA	0.129588	0.826186	NA	NA	0.246602	0.768445	0.147813	0.929654
C06B3.16	WBGene00189947	C06B3.16	NA	NA	NA	NA	0.180496	0.99647	NA	NA	-2.46763	0.000154403	NA	NA	NA	NA	NA	NA	-0.106668	0.965836	NA	NA	-0.0563508	0.894046	NA	NA	0.0533456	0.918941	0.0337844	0.978817	NA	NA
C06B3.2	WBGene00007361	oac-3	-0.627964	0.507405	-0.227746	0.895175	0.731438	0.99647	NA	NA	-0.329291	0.770645	0.707628	0.811692	-0.107845	0.970498	0.0660374	0.992731	-0.393942	0.942987	0.268162	0.856681	0.517565	0.663101	0.248229	0.849156	0.109991	0.947355	0.300401	0.863781	0.217926	0.929654
C06B3.3	WBGene00007362	cyp-35C1	-0.610433	0.526936	-0.011052	0.993881	1.51573	0.503237	-0.297624	0.869612	0.196322	NA	-0.37281	0.999915	-0.283693	0.953082	0.969461	0.991595	-0.92017	NA	2.93404	0.000257274	0.668509	0.434082	-0.19975	0.794315	0.470599	0.531675	0.796642	0.232413	0.107068	0.939032
C06B3.4	WBGene00007363	stdh-1	-0.588431	0.0200959	-0.249226	0.760182	-0.0607598	0.99647	0.193557	0.880628	-0.948769	8.67e-06	0.0158087	0.999915	-0.245407	0.914968	0.534618	0.991595	-0.700143	0.681198	-0.231393	0.61899	-0.188734	0.857937	-0.0669737	0.950016	-0.4242	0.332619	-0.198548	0.841716	0.117185	0.964015
C06B3.5	WBGene00007364	stdh-3	NA	NA	NA	NA	1.44348	0.99647	-0.0719139	0.880628	-0.232109	0.697	NA	NA	-0.127309	0.961462	0.0312084	0.991595	-0.732838	0.88032	NA	NA	0.0886364	0.894679	-0.00958055	0.991947	0.0927161	0.905649	-0.0916623	0.887815	0.492824	0.896963
C06B3.6	WBGene00007365	C06B3.6	-0.172524	0.764525	-0.711079	0.617543	-0.506218	0.99647	0.0256969	0.983109	-0.680454	0.0130771	0.141102	0.999915	-0.273079	0.578934	-0.0899963	0.992731	1.14878	NA	-0.281068	0.783972	-0.0265998	0.985321	-0.0503884	0.967228	0.206769	0.905052	-0.382324	0.751443	-0.164379	0.938977
C06B3.7	WBGene00007366	C06B3.7	-0.285111	0.752229	0.353362	0.815302	0.630041	0.99647	-0.0675741	0.97942	-1.24958	NA	0.125853	0.999915	-0.226501	0.953082	-0.259729	0.991595	-0.076623	0.975796	-0.279063	0.750751	-0.288003	0.855252	-0.0893706	0.949499	0.202867	0.905649	-0.311689	0.846874	0.0928419	0.983045
C06B3.8	WBGene00001552	gcy-32	NA	NA	0.558255	0.781827	0.591693	0.99647	0.182839	0.903324	-0.365751	0.637625	-0.0175927	0.999915	0.223251	0.953082	0.0278429	0.992731	-0.871059	0.687321	2.00825	0.0484777	0.266217	0.852816	0.0188465	0.988413	0.303036	0.855884	0.217674	0.896945	0.0201302	0.997659
C06B3.9	WBGene00006278	str-252	0.103045	0.788953	-0.235624	0.848882	0.566395	0.99647	0.093994	0.880628	-0.0308571	0.975283	NA	NA	0.226247	0.953082	0.0312084	0.991595	-0.5566	0.899681	0.545822	0.69315	0.0602302	0.892808	-0.100659	0.916803	0.0627285	0.925218	0.123949	0.843383	-0.0449731	0.985239
C06B8.1	WBGene00007367	nhr-150	-1.2962	0.00769849	-0.491211	0.434833	-0.528131	0.99647	0.249452	0.880628	-0.315916	0.780253	0.0865089	0.999915	-0.413466	0.871502	0.694189	0.991595	0.0497166	0.988319	0.36248	0.763823	-0.492894	0.490736	-0.13894	0.894323	-0.096208	0.958396	-0.320754	0.769083	0.160822	0.954267
C06B8.10	WBGene00005428	srh-218	-0.526625	0.375908	NA	NA	1.31629	0.99647	0.139898	0.884573	NA	NA	0.079819	0.999915	-0.0400622	0.996463	-0.08302	0.991595	-1.76088	0.484468	0.629029	0.564373	0.252776	0.787694	-0.432592	0.612667	-0.267518	0.808671	0.0401313	0.978582	-0.320865	0.929654
C06B8.11	WBGene00007373	C06B8.11	NA	NA	-0.0966546	0.88541	0.597862	0.99647	NA	NA	-1.25192	0.126529	NA	NA	NA	NA	NA	NA	-0.730087	0.866669	0.523026	0.61899	-0.047403	0.894046	0.0556137	0.883261	NA	NA	-0.0916623	0.887815	NA	NA
C06B8.2	WBGene00007368	C06B8.2	-0.948192	0.215743	0.397828	0.810519	0.473887	0.99647	-0.483281	0.757742	0.370298	0.587479	-0.160223	0.999915	0.320087	0.953082	0.582682	0.991595	-0.186585	0.962589	1.82473	0.0792276	0.205538	0.867099	0.0914853	0.91733	0.535441	0.451464	0.220319	0.872794	-0.0260971	0.991308
C06B8.3	WBGene00007369	C06B8.3	NA	NA	-0.0858354	0.88541	-0.0600544	0.99647	NA	NA	-0.339985	0.62196	NA	NA	-0.0341095	0.970498	-0.112962	0.991595	-0.0707436	0.962589	NA	NA	0.064699	0.892807	-0.053939	0.883261	0.00570302	0.996747	0.135677	0.841716	-0.0589631	0.929654
C06B8.4	WBGene00007370	str-264	0.118115	0.788953	-0.0966546	0.88541	0.870364	0.99647	-0.205478	0.86939	0.61093	0.541389	0.0839834	0.999915	-0.064575	0.995963	-0.199771	0.991595	-0.204168	0.965111	-0.173463	0.815713	0.0335588	0.97169	-0.343905	0.778283	-0.0471241	0.976336	0.0362429	0.965079	-0.29095	0.929654
C06B8.6	WBGene00005429	srh-219	-0.0738635	0.93733	-0.584939	0.71153	0.649705	0.99647	0.0779634	0.880628	NA	NA	0.345397	0.999915	0.067957	0.953082	0.337558	0.991595	-0.728899	0.867206	-0.22072	0.880321	0.465085	0.692575	NA	NA	NA	NA	-0.105282	0.971926	NA	NA
C06B8.7	WBGene00007372	C06B8.7	-0.249267	NA	-0.131193	0.88541	-0.0140168	0.998896	-0.162539	0.880628	-0.589799	0.00278165	-0.0967446	0.999915	0.237346	0.928892	-0.014126	0.99809	-0.254348	0.901374	0.70423	0.40106	-0.258265	0.74447	-0.0448228	0.965024	-0.0336195	0.974919	-0.0263758	0.985322	0.189453	0.929654
C06B8.8	WBGene00004452	rpl-38	-0.109658	0.788953	0.219073	0.71153	0.390737	NA	0.426472	0.150447	0.30783	0.00276567	-0.151272	0.999915	-0.23716	0.953082	-0.00279704	0.999731	-0.975846	NA	-0.384278	0.510953	-0.407055	0.732352	0.00586359	0.99363	-0.144138	0.856328	-0.427497	0.758472	0.337888	0.846686
C06B8.9	WBGene00005768	srw-21	NA	NA	NA	NA	0.05968	0.99647	0.101245	0.880628	NA	NA	-0.0765239	0.999915	NA	NA	-0.08302	0.991595	-0.0802706	0.962589	NA	NA	NA	NA	-0.0886802	0.849629	-0.0473481	0.918941	NA	NA	-0.0826219	0.929654
C06C3.1	WBGene00003196	mel-11	0.102024	0.650735	0.14461	0.850931	-0.171809	0.99647	-0.0403388	0.944022	0.256419	0.0021725	-0.122655	0.999915	0.137103	0.953082	-0.176171	0.991595	0.247124	0.866769	0.476641	0.159008	0.25831	0.830892	-0.120398	0.794641	0.00152113	0.998312	0.351368	0.798331	-0.00433117	0.998247
C06C3.10	WBGene00044169	C06C3.10	0.875432	0.231791	0.629141	0.660702	-0.806236	0.99647	0.28739	0.880628	-3.68503	2.47e-19	0.465256	0.999915	0.566421	0.707295	1.09653	0.991595	-0.584419	0.885707	-1.24587	0.277676	0.217622	0.87371	-0.0574946	0.970249	0.351723	0.808671	-0.109322	0.96506	0.357917	0.929654
C06C3.12	WBGene00175031	C06C3.12	0.106239	0.788953	0.220262	0.907487	0.421948	0.99647	0.410887	0.868033	0.507727	0.204805	-0.0700012	0.999915	0.164468	0.970498	-0.165833	0.991595	-0.361853	0.934629	0.106786	0.912446	0.315948	0.825372	0.909772	0.0143172	-0.261633	0.905649	0.369072	0.837615	-0.0663632	0.985239
C06C3.3	WBGene00007374	C06C3.3	0.582241	0.542935	0.861	0.441461	0.202052	0.99647	-0.247688	0.880628	-1.65143	0.00512005	-0.216974	0.999915	0.352456	0.953082	0.0156822	0.998846	0.6945	0.884962	0.750633	0.561761	0.0875272	0.939456	-0.121235	0.914847	0.297397	0.886105	-0.0762346	0.978582	0.256526	0.929654
C06C3.4	WBGene00007375	C06C3.4	-0.0304744	0.968697	0.156316	0.891239	1.57315	0.99647	-0.172447	0.898411	-0.181059	0.861838	0.194953	0.999915	0.375798	0.948878	0.279788	0.991595	-1.35727	0.631159	0.313455	0.820578	0.156579	0.894046	0.42143	0.637371	0.304411	0.871246	0.172514	0.887815	0.475134	0.929654
C06C3.6	WBGene00005271	srh-48	0.0835641	0.926709	-0.375487	0.853591	0.610938	0.99647	-0.0195034	0.988897	0.785727	0.14201	0.193419	0.999915	0.385274	0.944935	0.0724125	0.992731	-0.202726	0.965759	-1.22285	0.297508	0.395242	0.782031	0.924925	0.107907	0.626939	0.544267	0.0162495	0.994751	0.116925	0.96841
C06C3.7	WBGene00007377	C06C3.7	0.578652	0.0501754	-0.0858354	0.88541	-0.0197866	0.99647	NA	NA	0.712441	0.289711	0.155922	0.999915	-0.0341095	0.970498	0.184775	0.991595	0.166443	0.962589	-0.485888	0.262693	-0.166638	0.894046	-0.112325	0.826186	-0.0370444	0.918941	0.0641725	0.978817	0.020702	0.993134
C06C3.8	WBGene00007378	C06C3.8	-0.72156	0.385245	0.510254	0.698335	0.512652	0.99647	0.0608196	0.974805	-1.71524	2.05e-09	0.220047	0.999915	-0.379604	0.948398	-0.0725202	0.992731	-0.703483	0.885707	-0.441601	0.69315	0.277439	0.864244	0.58393	0.466738	-0.263592	0.905649	-0.00321952	0.998014	0.0119642	0.998247
C06C3.9	WBGene00014668	C06C3.9	0.103045	0.788953	-0.225378	0.905026	0.361	0.99647	0.356319	0.880628	0.239356	0.790871	0.0784718	0.999915	-0.0868163	0.98409	0.226018	0.991595	0.0653511	0.986669	0.184165	0.861521	0.151711	0.911162	0.598565	0.41965	-0.301597	0.886782	0.331625	0.843383	0.464623	0.929654
C06C6.1	WBGene00007379	C06C6.1	0.106239	0.788953	NA	NA	-0.23097	0.99647	NA	NA	NA	NA	0.153393	0.999915	-0.0786568	0.953082	0.140189	0.991595	-0.695609	0.873253	0.379669	0.740459	-0.176664	0.886036	NA	NA	NA	NA	-0.34529	0.727762	NA	NA
C06C6.2	WBGene00006264	str-233	0.200595	0.729708	-0.0577037	0.931882	0.28229	0.99647	0.093994	0.880628	NA	NA	NA	NA	0.0722749	0.953082	0.129776	0.991595	-0.359449	0.904847	-0.324059	0.729305	NA	NA	NA	NA	NA	NA	NA	NA	NA	NA
C06C6.3	WBGene00006262	str-231	0.458709	0.528352	NA	NA	-0.203266	0.99647	-0.176761	0.880628	-1.06846	0.216804	NA	NA	0.186721	0.953082	-0.271513	0.991595	-0.113062	0.974774	0.130062	0.921	0.561214	0.500165	-0.193893	0.883261	-0.45707	0.631174	0.240379	0.841716	-0.147309	0.956059
C06C6.4	WBGene00003653	nhr-63	0.626799	0.513673	0.887547	NA	-0.903769	0.99647	-0.0577129	0.977483	-0.371219	0.364032	0.263461	0.999915	0.751269	0.0601461	-0.144315	0.991595	1.31059	0.28352	1.08014	0.277216	0.650686	0.317483	0.313607	0.720931	0.214672	0.888884	0.268377	0.858634	0.170411	0.948123
C06C6.5	WBGene00003640	nhr-50	-0.256843	0.788953	0.741182	0.395715	0.0320464	0.99647	-0.12345	0.924258	-0.606322	0.0343432	0.0468109	0.999915	0.537881	0.413756	0.315291	0.991595	0.562199	0.676013	-0.177768	0.888693	0.589285	0.303989	0.576352	0.0672144	0.321416	0.638728	0.273065	0.841716	0.187133	0.933398
C06C6.6	WBGene00007380	C06C6.6	0.279226	0.653048	-0.188052	0.867908	0.852354	0.99647	NA	NA	-2.52342	3.54e-09	0.0751678	0.999915	-0.060105	0.953093	0.101777	0.991595	-0.166543	0.948293	0.983166	0.453902	-0.074294	0.949555	0.044956	0.883261	-0.0473481	0.918941	0.198828	0.887815	NA	NA
C06C6.7	WBGene00007381	C06C6.7	0.519528	0.560773	-0.0448822	0.943586	0.500215	0.99647	-0.118458	0.880628	-2.65684	NA	0.479077	0.999915	0.283823	0.929218	-0.476333	0.991595	-0.44976	0.909746	0.141845	0.920544	0.569062	0.594882	-0.258795	0.780315	-0.174233	0.918941	0.683879	0.469433	-0.31298	0.929654
C06C6.8	WBGene00007382	C06C6.8	NA	NA	-0.0796775	0.88541	0.557677	0.99647	-0.270763	0.880628	-2.34577	3.12e-12	-0.0393527	0.999915	0.0508984	0.98358	-0.112962	0.991595	-0.101838	0.976547	0.27366	0.729305	-0.021578	0.98502	0.233897	0.854046	-0.186875	0.918941	-0.0558935	0.91437	-0.0649462	0.984086
C06C6.9	WBGene00007383	C06C6.9	NA	NA	0.0396859	0.918258	0.00236815	0.999064	NA	NA	-1.6581	0.0182312	NA	NA	NA	NA	NA	NA	0.0646383	0.967515	0.27366	0.729305	NA	NA	NA	NA	0.065011	0.918941	0.12854	0.843383	0.0930649	0.929654
C06E1.1	WBGene00015518	C06E1.1	-0.286182	0.486325	-0.387708	0.7687	0.505341	0.99647	-0.836817	0.197543	-2.98506	9.04e-30	-0.0293142	0.999915	0.0343032	0.998077	-0.00476609	0.999731	-0.355239	0.924595	-0.087719	0.861521	-0.215493	0.847317	0.612583	0.0432203	0.0854743	0.957879	0.146055	0.927187	0.200689	0.929654
C06E1.10	WBGene00015525	rha-2	0.0898228	0.733743	-0.284172	0.489425	0.0547003	0.99647	0.507206	0.0934769	0.292412	0.107632	0.0920579	0.999915	0.0718948	0.976979	-0.245741	0.991595	0.0447168	0.977776	0.388355	0.149088	-0.297848	0.659804	-0.125755	0.86361	-0.316199	0.511427	-0.152861	0.852484	-0.010303	0.997659
C06E1.11	WBGene00015526	C06E1.11	-0.862459	0.171313	-0.0802885	0.952344	1.1802	0.99647	0.0187013	0.989474	0.0551446	0.931784	-0.226198	0.999915	-0.204497	0.953093	-0.110424	0.992731	-1.36369	0.693455	0.509846	0.6425	-0.137514	0.910497	0.530817	0.542752	-0.737659	0.406291	-0.333839	0.841716	0.747213	0.711844
C06E1.3	WBGene00015519	C06E1.3	-0.648055	0.35237	0.481866	0.73855	0.30756	0.99647	-0.17223	0.880628	0.234198	0.490548	0.0117939	0.999915	0.295928	NA	-0.281669	0.991595	-0.0543116	0.984525	0.484429	0.698099	0.798543	0.352251	-0.108995	0.883261	0.566128	0.495556	0.395063	0.789393	-0.406387	0.788773
C06E1.4	WBGene00001612	glr-1	0.218521	0.8063	0.919396	NA	0.20826	0.99647	0.180295	0.897976	-0.859378	0.139576	-0.0333767	0.999915	0.196191	0.953082	-0.125542	0.992731	0.00820443	0.995432	1.45876	0.181407	0.0914888	0.944999	-0.088278	0.889228	-0.353775	0.739454	0.109837	0.967882	-0.276306	0.929654
C06E1.5	WBGene00015520	fip-3	0.118115	0.788953	0.0499231	0.918258	-0.408204	0.99647	NA	NA	-7.56673	7.33e-53	-0.242879	0.999915	-0.00715782	0.998077	NA	NA	0.240065	0.935186	-0.173463	0.815713	0.223326	0.87371	0.241743	0.804203	NA	NA	-0.112625	0.959981	0.0846923	0.956727
C06E1.6	WBGene00015521	fipr-16	NA	NA	NA	NA	-0.1768	0.99647	-0.265957	0.821659	-6.85518	NA	0.184059	0.999915	-0.144362	0.953082	0.0312084	0.991595	0.176415	0.948293	0.351227	0.69315	0.0334819	0.976994	0.20654	0.852938	-0.113631	0.891295	-0.0235477	0.989718	-0.0821921	0.956727
C06E1.7	WBGene00015522	C06E1.7	NA	NA	-0.0577906	0.968979	0.0361135	0.99647	-0.0780156	0.974176	-1.91388	2.28e-06	-0.170168	0.999915	-0.164663	0.970498	-0.110651	0.991595	0.288358	0.956753	NA	NA	0.574726	0.57546	-0.0682487	0.958292	0.134614	0.933211	0.420676	0.78639	-0.266339	0.929654
C06E1.8	WBGene00015523	ztf-30	-0.787043	0.25231	0.28251	0.69532	0.0384455	0.99647	0.414385	0.803657	0.179246	0.852802	-0.251355	0.999915	-0.240641	0.953082	0.875731	0.991595	0.120797	0.965836	1.5272	0.0828498	-0.0691301	0.955398	-0.10622	0.922774	-0.56127	0.602375	0.0676186	0.978582	0.0948182	0.984086
C06E1.9	WBGene00015524	C06E1.9	-0.0729848	0.825869	-0.181314	0.842393	0.228483	0.99647	0.361091	0.65598	0.133367	0.524624	0.114889	0.999915	-0.0568494	0.97814	-0.121336	0.991595	0.0712988	0.965836	0.68827	0.0108709	-0.240814	0.792631	-0.10443	0.836178	0.17846	0.811473	-0.252013	0.770828	-0.00515283	0.997659
C06E2.1	WBGene00015527	C06E2.1	0.221586	0.788953	1.03636	0.287486	0.675428	0.99647	0.0453029	0.981338	0.0132488	0.977748	0.143545	0.999915	0.414031	0.433292	-0.28903	0.991595	-0.698193	0.714309	1.18428	0.323952	0.347489	0.73974	0.427316	0.0695775	0.242631	0.865086	0.174641	0.913077	0.0694275	0.966624
C06E2.2	WBGene00015528	C06E2.2	NA	NA	NA	NA	0.254853	0.99647	NA	NA	NA	NA	NA	NA	-0.00850985	0.998468	NA	NA	-0.464721	0.896167	NA	NA	0.191336	0.775393	0.266289	0.662308	-0.0934606	0.905649	NA	NA	NA	NA
C06E2.3	WBGene00006716	ubc-21	0.169531	0.788953	-0.0796775	0.88541	0.754856	0.99647	-0.608696	0.529196	-0.370548	0.725678	0.268798	0.999915	-0.227742	0.953082	-0.464647	0.991595	-0.281271	0.95905	-0.22879	0.837881	0.647759	0.554502	0.58996	0.332971	-0.0436028	0.984542	0.330503	0.843383	0.155146	0.954922
C06E2.5	WBGene00015529	C06E2.5	-0.411871	0.0323157	-0.209876	0.88541	-0.589645	0.99647	0.158284	0.916217	0.847011	0.0016296	0.290575	0.999915	0.524781	0.61741	0.193466	0.991595	-0.329991	0.943723	-0.204375	0.606589	-0.287037	0.71114	0.0605606	0.949252	-0.0786109	0.963826	-0.1558	0.901409	0.039818	0.989393
C06E2.7	WBGene00006717	ubc-22	0.352993	0.674223	-0.154541	0.921246	-0.362775	0.99647	-0.16125	0.914361	-0.555524	0.516649	0.376749	0.999915	0.465126	0.849976	-0.54872	0.991595	1.04802	0.675273	-1.02239	0.296839	0.762147	0.280851	0.494002	0.424589	-0.0743798	0.96783	0.598303	0.553833	0.445227	0.929654
C06E2.8	WBGene00002092	ins-9	NA	NA	NA	NA	0.0772742	0.99647	-0.302268	0.880628	0.252541	0.789335	-0.0624914	0.999915	-0.138388	0.970498	NA	NA	0.0784211	0.969368	0.351227	0.69315	-0.0943749	0.897223	-0.192639	0.883261	-0.281633	0.888329	-0.113574	0.927078	-0.00999267	0.998307
C06E2.9	WBGene00044579	C06E2.9	0.236517	0.80884	-0.275504	0.88464	NA	NA	0.093994	0.880628	-7.05918	1.22e-45	0.135463	0.999915	0.0722749	0.953082	-0.0500875	0.992795	NA	NA	0.140753	0.919758	-0.245856	0.884971	NA	NA	0.0533456	0.918941	-0.257297	0.887815	0.100315	0.929654
C06E4.1	WBGene00015530	C06E4.1	NA	NA	-0.0796775	0.88541	-0.414523	0.99647	NA	NA	NA	NA	NA	NA	NA	NA	-0.0654413	0.991595	-0.0374496	0.965836	NA	NA	-0.0423596	0.947585	NA	NA	NA	NA	-0.153944	0.843383	NA	NA
C06E4.2	WBGene00015531	C06E4.2	-0.752313	0.39133	0.702752	0.175931	0.0614327	0.99647	-0.57129	0.700211	-0.0454123	0.952006	-0.0994514	0.999915	0.0226447	0.998077	0.37346	0.991595	-0.298341	0.950581	1.86506	0.0705301	0.382771	0.737657	-0.143537	0.883261	-0.261378	0.846764	0.568674	0.598455	-0.416913	0.926114
C06E4.3	WBGene00015532	C06E4.3	-0.223152	0.752229	-0.0725852	0.947667	-0.0730685	0.99647	0.226769	0.882899	-0.0130302	0.991111	0.151787	0.999915	0.271959	0.953082	0.239519	0.991595	-0.397736	0.942649	0.106786	0.912446	0.490306	0.689968	0.897074	0.051814	0.299938	0.890042	0.463748	0.768445	0.298505	0.929654
C06E4.4	WBGene00015533	C06E4.4	NA	NA	0.0368119	0.918258	0.0527491	0.99647	NA	NA	NA	NA	0.153393	0.999915	0.0277576	0.970498	-0.257837	0.991595	0.116746	0.965759	NA	NA	NA	NA	0.044956	0.883261	0.124169	0.886105	0.246602	0.768445	NA	NA
C06E4.5	WBGene00015534	C06E4.5	0.200595	0.729708	-0.302701	0.818656	0.0270819	0.99647	0.093994	0.880628	NA	NA	0.0751678	0.999915	NA	NA	-0.0654413	0.991595	-0.0374496	0.965836	-0.324059	0.729305	NA	NA	NA	NA	NA	NA	NA	NA	0.0930649	0.929654
C06E4.6	WBGene00015535	C06E4.6	0.279226	0.653048	-0.0343009	0.980625	0.0835106	0.99647	-0.165028	0.880628	-0.26661	0.800594	0.538484	0.999915	0.138822	0.970498	-0.112962	0.991595	-0.747247	0.877562	0.616993	0.687294	0.499417	0.691646	0.343451	0.784473	0.110961	0.918941	0.0634436	0.978817	-0.313483	0.929654
C06E4.7	WBGene00015536	glb-2	0.118115	0.788953	0.500611	0.819671	0.482425	0.99647	-0.542618	0.770035	-0.960962	0.160947	-0.251144	0.999915	0.0997638	0.982768	-0.0654413	0.991595	-0.283186	0.950921	1.46091	0.193819	0.173235	0.894046	-0.323835	0.635089	0.078445	0.966148	-0.0418417	0.984738	-0.0601965	0.984592
C06E4.8	WBGene00015537	C06E4.8	0.0271437	0.968697	-0.308333	0.845772	-0.406427	0.99647	0.134356	0.880628	-0.62052	0.427867	-0.320769	0.999915	-0.553054	0.728561	0.230082	0.991595	1.32018	0.684977	0.0115909	0.993921	0.300808	0.82458	0.673762	0.34057	0.118773	0.946369	0.735844	0.435618	-0.0989122	0.979889
C06E7.1	WBGene00015538	sams-3	-0.340224	0.24253	0.454694	0.412401	-0.264935	0.99647	-0.0347298	0.974785	0.726396	2.64e-10	0.0316637	0.999915	0.332398	0.888244	0.236837	0.991595	0.323525	0.884962	-0.57287	0.215855	0.641464	0.464126	-0.12494	0.827649	-0.194331	0.767825	0.570585	0.558923	0.116902	0.929654
C06E7.2	WBGene00015539	C06E7.2	-0.157799	0.807381	0.23578	0.862908	0.664105	0.99647	-0.0394922	0.974524	-0.656112	0.0171747	-0.0641458	0.999915	-0.155903	0.940728	0.733077	0.991595	-0.297687	0.889561	0.370354	0.697126	0.397007	0.654207	-0.298865	0.688725	0.134421	0.893007	0.178662	0.887815	-0.270275	0.929654
C06E7.3	WBGene00015540	sams-4	-0.1342	0.730545	0.0829124	0.908904	-0.374073	0.99647	-0.234015	0.880628	-0.0264631	0.87545	0.0496779	0.999915	0.196201	0.953082	0.336515	0.991595	0.0306292	0.981138	-0.276436	0.454413	0.466966	0.572019	-0.179011	0.786925	0.00704777	0.998312	0.314516	0.640984	-0.0563428	0.98409
C06E7.4	WBGene00015541	C06E7.4	-1.24554	5.85e-24	0.0481868	0.918258	-0.592505	0.99647	-0.354778	NA	0.390422	NA	-0.140126	0.999915	0.311722	0.953082	0.180405	0.991595	-0.235087	0.904847	1.52245	0.0129106	0.12516	0.892807	-0.610297	0.356666	0.0355284	0.982118	0.276522	0.765083	-0.013308	0.998128
C06E7.6	WBGene00004973	spe-27	-0.0940588	0.873029	-0.120027	0.939926	NA	NA	NA	NA	-2.93213	7.39e-09	-0.0765239	0.999915	NA	NA	0.163813	0.991595	0.135335	0.957494	-0.147295	0.815713	0.126125	0.894046	NA	NA	NA	NA	0.0658543	0.976729	0.100315	0.929654
C06E7.7	WBGene00005728	srv-17	NA	NA	-0.151241	0.880735	0.14105	0.99647	NA	NA	-0.113289	0.795537	NA	NA	0.0722749	0.953082	0.0312084	0.991595	-0.0909194	0.966485	NA	NA	NA	NA	NA	NA	0.0356982	0.918941	0.138796	0.841716	NA	NA
C06E7.88	WBGene00189995	C06E7.88	-1.52393	0.0227041	0.551565	0.331102	-0.734524	0.99647	-0.856406	0.431645	-0.393873	0.723011	-0.451974	0.999915	-0.575511	0.65592	0.519205	0.991595	-0.182279	0.962589	3.12468	0.000745346	-0.0706278	0.947302	-0.518536	0.558748	-0.53291	0.667576	-0.0904792	0.967289	0.350085	0.929654
C06E8.3	WBGene00004182	prk-1	0.263494	0.554983	0.697193	0.519566	-0.563469	0.99647	-0.132474	0.880628	-0.31023	0.170192	-0.161827	0.999915	-0.0492755	0.989833	0.139652	0.991595	0.0726192	0.965489	0.0715878	0.904207	0.27757	0.779587	-0.272356	0.516069	-0.0236745	0.981188	0.24246	0.818045	-0.368921	0.873815
C06E8.5	WBGene00015544	C06E8.5	0.947119	0.235917	-0.374576	0.880735	0.661241	0.99647	0.0770887	NA	0.510921	NA	-0.113353	0.999915	0.0231076	NA	0.0715826	0.992731	-0.938576	0.822734	-0.791677	0.544877	0.423618	0.762349	-0.351349	0.741466	0.488792	0.704942	0.11197	0.966906	-1.10746	0.187119
C06G1.1	WBGene00015545	C06G1.1	-0.415425	0.511727	1.07519	NA	0.0552009	0.99647	-0.400767	NA	0.709692	NA	0.242701	0.999915	0.924812	0.0231171	0.181718	0.991595	0.431997	0.891525	1.53201	0.0772318	0.706	0.278133	0.154416	0.883261	0.545148	0.413771	0.396366	0.771625	0.225957	0.929654
C06G1.2	WBGene00015546	C06G1.2	-0.163666	0.87267	0.921841	NA	-0.33441	0.99647	-0.105368	NA	0.677242	NA	0.334675	0.999915	0.743496	NA	-0.885657	0.991595	0.147515	0.967556	2.25802	0.0148514	0.646239	0.491568	-0.145243	0.908335	0.0881437	0.957806	0.281859	0.859025	0.100774	0.974104
C06G1.4	WBGene00015547	ain-1	-0.260488	0.409076	0.00588816	0.990171	-0.293303	0.99647	-0.00897732	0.98333	-0.0243336	0.858799	0.28833	0.999915	0.344132	0.478133	-0.0897576	0.991595	0.361679	0.665442	0.928384	0.105688	0.608538	0.409193	0.615585	1.49e-05	0.270449	0.334618	0.49113	0.482128	0.150166	0.929654
C06G1.5	WBGene00015548	C06G1.5	-1.29691	0.00807126	0.138562	0.88541	0.00504693	0.999064	0.156413	0.847222	0.0497956	0.875085	0.312135	0.999915	0.354739	0.282109	0.379742	0.991595	0.183239	0.948293	2.50192	NA	0.590556	0.310493	0.64211	0.000759104	0.252432	0.696174	0.316624	0.604251	0.251779	0.887412
C06G1.6	WBGene00077591	C06G1.6	-1.82745	1.75e-07	0.235376	0.865106	-0.108034	0.99647	-0.131515	0.880628	0.334643	0.379609	0.226096	0.999915	0.207944	0.949039	0.0644343	0.992731	0.12532	0.962589	3.06952	NA	0.470062	0.504191	0.657701	0.00814789	0.121133	0.908421	0.344663	0.39433	0.141387	0.929654
C06G3.1	WBGene00003695	nhr-105	0.48981	0.123741	0.132718	0.877295	-0.340149	0.99647	0.32704	0.683116	-0.141395	0.743548	-0.130655	0.999915	-0.198062	0.953082	-0.0824177	0.992731	0.944065	NA	-0.264076	0.659381	-0.0110904	0.994223	0.0288619	0.964644	0.0843418	0.918941	-0.0914654	0.930128	-0.222109	0.929654
C06G3.10	WBGene00000585	cogc-2	-0.21294	0.233917	-0.18125	0.766384	0.00850216	0.999064	0.00654621	0.994956	0.183631	0.23328	-0.0806999	0.999915	-0.338641	0.52685	0.0858642	0.991595	-0.149579	0.956753	0.313276	0.144154	-0.234624	0.729661	-0.153927	0.768836	0.0959675	0.918941	-0.193536	0.768445	0.0986445	0.929654
C06G3.11	WBGene00006572	tin-9.1	-0.789067	9.02e-05	0.303517	0.643244	0.447222	0.99647	0.12427	0.880628	0.469497	0.000507047	0.112834	0.999915	-0.16895	0.953082	-0.235656	0.991595	-0.271707	0.891525	-0.290957	0.261924	-0.317927	0.757074	-0.119793	0.884047	-0.116259	0.918941	-0.223201	0.881752	0.0186517	0.997659
C06G3.2	WBGene00002228	klp-18	0.38782	0.0245332	-0.176165	0.88541	-0.0226035	0.99647	-0.403914	0.195346	0.832289	8.06e-24	0.0669384	0.999915	0.28736	0.884563	-0.47999	0.991595	0.0866883	0.965759	0.270322	0.433209	-0.23925	0.847317	-0.107594	0.883261	0.235561	0.774525	-0.20181	0.887815	0.274262	0.929654
C06G3.3	WBGene00015549	C06G3.3	0.118115	0.788953	0.0829393	0.891239	0.62462	0.99647	0.0725661	0.965733	0.117248	0.881282	-0.196305	0.999915	-0.555457	0.720945	0.1078	0.991595	-0.749306	0.874229	-0.173463	0.815713	-0.208334	0.892808	-0.628373	0.337652	-0.00460319	0.998312	-0.264455	0.887815	-0.544995	0.823392
C06G3.4	WBGene00015550	C06G3.4	NA	NA	0.278467	0.880735	0.220968	0.99647	0.101245	0.880628	-0.530535	0.477448	-0.220101	0.999915	-0.110888	0.953082	0.190586	0.991595	0.00286373	0.999065	1.04353	0.339335	0.120123	0.894551	-0.114874	0.883261	-0.0933758	0.918941	0.129324	0.924886	-0.163989	0.929654
C06G3.5	WBGene00015551	C06G3.5	-1.5265	4.15e-13	0.0264019	0.969014	-0.181175	0.99647	0.0440338	0.958266	-0.35757	0.0582917	-0.0524506	0.999915	0.026451	0.996868	-0.0790948	0.992731	0.307262	0.845339	1.42332	0.00235219	-0.0379285	0.958085	-0.164345	0.70357	0.0852616	0.918941	0.24239	0.661559	-0.242015	0.82536
C06G3.6	WBGene00015552	C06G3.6	-0.362688	0.0166612	-0.341082	0.230094	0.274739	0.99647	0.042114	0.977483	-0.0169223	0.936957	-0.144324	0.999915	-0.0886387	0.970498	0.494384	0.991595	-0.145023	0.94897	0.139972	0.69315	-0.208458	0.802334	-0.469688	0.17629	-0.0284806	0.97656	-0.0651383	0.967289	-0.42077	0.866621
C06G3.7	WBGene00015553	trxr-1	0.146173	0.653246	0.0263356	0.960641	0.0888348	0.99647	0.0438943	0.941964	-0.147025	0.3746	-0.131037	0.999915	0.0278631	0.984723	-0.148938	0.991595	-0.101754	0.935186	0.607682	0.00810642	-0.365175	0.531687	-0.112296	0.748174	-0.24709	0.46711	-0.335024	0.553822	-0.100319	0.929654
C06G3.8	WBGene00015554	C06G3.8	-0.351197	0.201847	-0.205587	0.880735	0.617992	0.99647	0.334531	0.699266	0.618826	8.33e-05	0.16681	0.999915	-0.202747	0.953082	0.0694784	0.992731	-0.560013	0.873253	-0.788296	0.173727	-0.130798	0.892807	-0.223025	0.621982	0.166566	0.918941	-0.123989	0.919375	0.00282983	0.999453
C06G3.9	WBGene00015555	C06G3.9	-0.768349	0.00615621	-0.158257	0.782367	0.275145	0.99647	0.031531	0.974785	0.0704325	0.606792	-0.0587482	0.999915	-0.0593795	0.97273	-0.101276	0.991595	0.00930054	0.993499	1.0984	0.022209	-0.360438	0.360509	-0.0634463	0.883261	-0.0498974	0.95378	-0.19474	0.760785	0.0398952	0.974104
C06G4.1	WBGene00015557	C06G4.1	0.115695	0.756928	-0.0436848	0.931882	0.44062	0.99647	0.0298581	0.981338	-0.0614766	0.807003	0.0764558	0.999915	-0.0958539	0.97273	0.3244	0.991595	-0.38005	0.888859	-0.217578	0.783153	-0.15686	0.87371	0.0558366	0.933398	-0.128633	0.907233	-0.273966	0.789085	0.239994	0.929654
C06G4.2	WBGene00000542	clp-1	0.46036	0.00248202	0.0398232	0.939238	-0.316896	0.99647	0.0402543	0.975139	0.144399	0.121619	0.0786665	0.999915	-0.119368	0.970498	-0.70272	0.991595	0.138497	0.896167	0.183673	0.601815	0.544096	0.506251	-0.215979	0.743383	0.110575	0.916074	0.313805	0.79377	-0.345036	0.889324
C06G4.4	WBGene00015558	C06G4.4	-0.117412	0.892228	-0.252165	0.842393	1.7092	0.99647	-0.15931	0.913135	-3.06579	1.22e-30	0.187364	0.999915	0.0616989	0.987983	NA	NA	-2.00653	0.320559	0.878914	0.52246	0.0593404	0.955044	-0.112997	0.888523	0.603029	0.458741	0.263476	0.843383	0.116002	0.956209
C06G4.5	WBGene00015559	npr-17	0.567244	0.242244	0.535741	0.791501	-0.324644	0.99647	-0.287178	0.880628	-1.52092	0.000127652	0.0138716	0.999915	-0.114215	0.976906	0.356823	0.991595	0.33557	0.948493	-1.61379	0.0299376	0.13802	0.897223	0.236405	0.860696	0.432305	0.736297	-0.191132	0.898317	-0.185552	0.939032
C06G4.6	WBGene00044446	C06G4.6	NA	NA	0.314539	0.88541	0.0947267	0.99647	0.319566	0.776967	0.355031	0.743833	0.0278857	0.999915	0.0712486	0.982768	NA	NA	0.135839	0.965836	0.351227	0.69315	0.561443	0.609072	0.360614	0.692089	-0.0831003	0.94867	0.296005	0.854216	-0.0603962	0.977155
C06G8.1	WBGene00007384	C06G8.1	-1.24742	0.00232853	-0.492452	0.543071	0.0532958	0.99647	-0.938381	0.107661	-0.918178	0.00327497	-0.0609488	0.999915	-0.542375	0.597097	-0.198566	0.991595	-0.790216	0.486904	0.624731	0.284981	0.15217	0.882226	0.5782	0.115257	0.127798	0.918941	0.266507	0.804963	0.0467069	0.989354
C06G8.2	WBGene00003876	pept-2	-0.207695	0.650735	0.68161	0.557094	-0.485566	0.99647	0.214123	0.82997	0.307979	0.0422486	-0.299409	0.999915	0.161758	0.953082	0.383712	0.991595	0.269903	0.932709	2.33869	0.0181082	0.350672	0.785237	-0.514079	0.0956994	0.202974	0.870271	0.190618	0.904038	-0.244714	0.929654
C06G8.3	WBGene00014669	C06G8.3	0.0174338	0.971498	-0.128494	0.88541	0.0971675	0.99647	0.275013	0.799852	-0.863368	1.56e-05	-0.0669749	0.999915	0.144243	0.953082	0.844345	0.991595	-0.48446	0.863879	-0.746878	0.162453	0.266436	0.688494	0.191052	0.828764	0.320803	0.429855	0.0955967	0.924886	0.209247	0.929654
C06G8.4	WBGene00005085	srd-7	NA	NA	-0.0796775	0.88541	0.605812	0.99647	NA	NA	0.183572	0.860496	0.0751678	0.999915	-0.000976047	0.99986	-0.122051	0.991595	-0.731984	0.867206	1.0323	0.342769	-0.107418	0.894046	NA	NA	-0.264602	0.745186	0.146846	0.920584	0.148386	0.929654
C06H2.1	WBGene00007385	atp-5	0.376331	7.32e-05	0.000356984	0.999162	-0.0961983	0.99647	0.164091	0.735741	-0.165099	0.0874279	-0.117094	0.999915	-0.347734	0.0869885	0.167616	0.991595	-0.193369	0.891525	-0.875503	0.0356424	-0.105227	0.892808	-0.166033	0.560617	0.127158	0.875325	-0.100665	0.898317	0.0218429	0.984757
C06H2.2	WBGene00007386	C06H2.2	-0.397508	0.0762263	-0.306347	0.453265	0.261069	0.99647	0.430113	0.439798	-0.648114	5.42e-06	0.0179452	0.999915	-0.0379586	0.993697	0.114453	0.991595	-0.443894	0.768671	0.218056	0.645617	-0.258619	0.749843	-0.0163809	0.975575	-0.0537452	0.96138	-0.166053	0.855291	0.0715065	0.961524
C06H2.3	WBGene00007387	C06H2.3	-0.735554	0.000121328	-0.248091	0.825778	0.391055	0.99647	0.480105	0.553188	0.465259	0.0794238	-0.0223626	0.999915	-0.223567	0.953082	-1.02506	0.991595	0.0775802	0.965836	0.662643	0.0869863	-0.0880748	0.919194	-0.125412	0.883261	-0.094451	0.929188	-0.198267	0.826929	-0.0199625	0.995032
C06H2.4	WBGene00007388	folt-1	0.537523	0.289524	-0.398251	0.659326	-0.0697533	0.99647	0.411702	0.742828	0.0303116	0.951612	-0.156245	0.999915	0.0342676	0.996868	0.62723	0.991595	-0.0627887	0.978394	-1.1106	0.117117	-0.000135023	0.999702	0.0371878	0.967562	0.322903	0.740755	-0.260233	0.841716	0.127098	0.956209
C06H2.5	WBGene00007389	glb-3	0.231118	0.798269	0.775469	0.585638	0.444456	0.99647	-0.2721	0.880628	-0.979607	0.074633	-0.113345	0.999915	0.217601	0.953082	0.186213	0.991595	-0.0878644	0.968975	-0.603597	0.69315	0.199866	0.894046	-0.235163	0.687602	0.075543	0.96138	-0.0781992	0.978582	0.149661	0.929654
C06H2.6	WBGene00007390	C06H2.6	-0.599895	0.000333611	-0.0238524	0.964697	-0.43292	0.99647	-0.0517614	0.93572	0.607906	1.27e-16	-0.0809244	0.999915	-0.0192875	0.998077	0.511034	NA	0.107792	0.962589	-1.1393	0.00652317	0.147125	0.894046	-0.16449	0.748637	-0.0931288	0.918941	0.211863	0.887815	-0.251682	0.915203
C06H2.7	WBGene00007391	C06H2.7	-0.596592	0.0192039	-0.351922	0.869477	-1.01206	0.99647	0.235732	0.880628	0.248295	0.535632	0.371882	0.999915	0.438144	0.85069	0.0673255	0.992731	1.03333	0.832543	0.242451	0.69315	-0.00831907	0.995228	0.219461	0.859089	0.548572	0.393475	0.047837	0.980096	0.460666	0.929654
C06H5.1	WBGene00007392	fbxa-156	NA	NA	-0.0976119	0.948734	-0.621696	0.99647	-0.0439238	0.981338	-0.805172	0.0290465	-0.0794276	0.999915	-0.120671	0.970498	0.0576376	0.991595	0.505333	0.920241	0.27366	0.729305	0.672259	0.458607	0.738331	0.0764945	0.525786	0.350611	0.456796	0.779497	0.0242798	0.997659
C06H5.2	WBGene00007393	fbxa-157	-0.422054	0.457591	-0.0284936	0.988441	0.0126864	0.999064	-0.290773	0.880628	-1.01993	0.0924481	-0.122943	0.999915	-0.12356	0.970498	-0.0463122	0.992731	-0.446808	0.935186	0.27366	0.729305	0.559984	0.623205	0.51323	0.505941	0.182609	0.918941	0.628113	0.595473	-0.0398083	0.99262
C06H5.6	WBGene00007394	C06H5.6	-1.24508	0.00219822	-0.131513	0.853591	-0.160162	0.99647	0.214573	0.774123	-0.0109885	0.95391	-0.153	0.999915	-0.0696375	0.983526	-0.678462	NA	-0.144275	0.957494	1.78473	0.0240416	-0.311645	0.463047	-0.12204	0.851348	0.304404	0.587551	-0.170393	0.871091	0.215521	0.929654
C06H5.7	WBGene00007395	C06H5.7	-0.466593	0.409975	0.302676	0.469512	-0.383725	0.99647	-0.353285	0.474532	-0.366841	0.015961	-0.312628	0.999915	-0.217196	0.889378	-0.0291509	0.996487	0.859134	0.244461	0.0840009	0.910697	-0.199067	0.85175	-0.293086	0.576343	0.152858	0.905649	-0.274586	0.805292	-0.0144299	0.997659
C06H5.8	WBGene00044795	C06H5.8	-0.156276	0.788953	0.306038	0.874332	0.0678856	0.99647	0.275726	0.880628	-0.0284251	0.946164	-0.0772443	0.999915	-0.221818	0.953082	-0.211676	0.991595	0.0876114	0.971059	-1.19813	0.0711462	-0.0250137	0.988419	0.143517	0.87038	-0.544657	0.621496	-0.0983942	0.96988	0.0833653	0.97602
C07A12.1	WBGene00001821	ham-2	-3.77201	1.1e-37	-0.32871	0.798392	-0.245803	0.99647	0.137357	0.932815	-1.09467	0.000425395	0.231536	0.999915	0.148409	0.970498	0.459786	0.991595	0.369334	0.88835	3.12699	NA	0.242303	0.725157	0.636093	0.0491959	0.308963	0.758278	0.233067	0.665049	0.0890397	0.980606
C07A12.2	WBGene00015560	C07A12.2	-0.0734502	0.895188	0.149008	0.918258	-0.196253	0.99647	-0.509715	0.771492	-2.04028	2.87e-10	0.134779	0.999915	0.410088	0.652727	-0.0519592	0.992731	0.333212	0.948293	0.34392	0.770545	0.89186	0.253272	0.556675	0.0360136	0.22195	0.881642	0.112009	0.964064	-0.254684	0.929654
C07A12.3	WBGene00003628	nhr-35	-0.0788066	0.824257	0.0390258	0.933879	-0.549475	0.99647	-0.216803	0.880628	-0.0758246	0.817168	0.315391	0.999915	0.416301	0.650903	0.252838	0.991595	1.03707	0.192066	0.247905	0.73226	0.714507	0.333355	0.541877	0.0744468	0.336158	0.401248	0.568157	0.459542	-0.142725	0.929654
C07A12.4	WBGene00003963	pdi-2	-0.0239096	0.959387	-0.279608	0.580669	-0.269286	0.99647	-0.151567	0.470684	-0.165697	0.513337	0.329099	0.999915	0.163283	0.953093	-0.632724	NA	-0.312524	NA	0.919458	0.156317	0.112518	0.894996	0.388647	0.278671	0.0415207	0.974853	0.133202	0.887815	0.409501	0.823392
C07A12.5	WBGene00005008	spr-3	0.493023	0.00213974	-0.321047	0.370184	-0.678504	0.99647	-0.511492	0.581769	0.692662	0.0242559	0.338039	0.999915	0.876751	0.00338384	0.111656	0.991595	-0.00933117	0.996962	-0.443514	0.139166	0.323953	0.677912	0.772934	0.0117141	0.124731	0.918941	0.188664	0.885156	0.433271	0.896963
C07A12.7	WBGene00015561	C07A12.7	0.0442704	0.893614	0.163648	0.707374	-0.635568	0.99647	0.00339109	0.998004	-0.258668	0.183771	0.294305	0.999915	0.317308	0.273074	-0.0370253	0.992795	0.609989	0.607521	0.580653	0.346839	0.473212	0.309558	0.623285	0.000379369	0.295174	0.650639	0.459196	0.103331	0.306746	0.778271
C07A4.1	WBGene00007396	tiar-3	0.529731	0.587454	0.314685	0.861832	-0.0061732	0.999064	0.389452	0.646631	-0.648142	0.00837744	0.224561	0.999915	-0.123614	0.953082	-0.371704	0.991595	-0.0225814	0.990278	1.27142	0.057891	0.743744	0.272443	0.543096	0.0251992	0.1882	0.870384	0.308443	0.841716	0.0498643	0.984628
C07A4.2	WBGene00007397	C07A4.2	-0.86612	0.27907	-0.502315	0.489763	0.382148	0.99647	-0.18523	0.900655	-1.79911	0.000104659	0.236358	0.999915	0.804721	0.169328	-0.276639	0.991595	-0.490783	0.891525	0.934459	0.479947	-0.00256269	0.997308	-0.0964618	0.944886	0.440335	0.759611	0.0230734	0.991165	-0.188885	0.938153
C07A4.3	WBGene00007398	C07A4.3	NA	NA	-0.0966546	0.88541	0.060703	0.99647	0.017234	0.981338	-1.1855	0.0049009	-0.0765239	0.999915	0.0617103	0.993035	NA	NA	0.0262215	0.990406	NA	NA	0.0739874	0.91232	0.0401507	0.979489	0.0318253	0.982055	0.147913	0.887815	-0.108049	0.97602
C07A9.1	WBGene00007399	clec-162	NA	NA	NA	NA	0.697993	0.99647	0.093994	0.880628	-4.91515	1.02e-15	NA	NA	0.0713588	0.953082	-0.0439153	0.992731	-0.751697	0.860416	NA	NA	-0.0602106	0.943112	0.129588	0.826186	-0.0889773	0.918941	0.037144	0.980096	NA	NA
C07A9.10	WBGene00007406	C07A9.10	NA	NA	-0.0732548	0.960641	0.0270819	0.99647	0.093994	0.880628	-0.142848	0.77664	-0.117726	0.999915	0.0713588	0.953082	0.0810522	0.991595	0.318696	0.932709	NA	NA	0.39766	0.765827	NA	NA	0.302272	0.854278	0.343719	0.841716	0.0463601	0.939032
C07A9.11	WBGene00003572	ncx-7	-0.572685	0.524413	0.429313	0.853591	0.201971	0.99647	0.634427	0.0637844	0.618683	6.25e-05	-0.277341	0.999915	-0.42938	0.72261	-0.2861	0.991595	-0.106776	0.962589	0.307389	0.818441	0.283191	0.847317	-0.365503	0.578941	0.331308	0.843504	0.244839	0.887815	-0.248588	0.929654
C07A9.12	WBGene00043994	C07A9.12	-0.472573	0.650735	0.262667	0.876602	0.414074	0.99647	-0.174492	0.897932	-1.29528	0.0101624	-0.022267	0.999915	-0.0678386	0.982768	0.663516	0.991595	-0.13068	0.962589	0.326696	0.815713	0.0942951	0.93299	0.0512584	0.963662	0.026088	0.988097	0.0958526	0.965449	-0.148306	0.953621
C07A9.13	WBGene00044227	C07A9.13	-0.543814	0.562109	0.574832	0.722006	0.520374	0.99647	-0.0750667	0.880628	-2.50528	3.13e-18	-0.117386	0.999915	0.0984871	0.970498	-0.291028	0.991595	-0.70044	0.874229	1.30779	0.265789	-0.21178	0.892807	-0.111775	0.916555	-0.171111	0.916657	0.122407	0.959577	-0.116333	0.956209
C07A9.2	WBGene00007400	C07A9.2	-0.460852	0.00248202	-0.111581	0.914606	0.35502	0.99647	0.173845	0.880628	0.522617	5.86e-05	0.0414069	0.999915	0.0232408	0.998077	0.0785034	0.992731	-0.0818293	0.965111	-0.404076	0.277676	-0.243003	0.808272	0.0410961	0.940479	-0.525245	0.0572842	-0.405972	0.45163	0.173506	0.929654
C07A9.3	WBGene00006579	tlk-1	0.414672	0.000128024	-0.168182	0.781791	-0.467475	0.99647	-0.367078	0.145178	0.411121	1.04e-05	0.101909	0.999915	0.230087	0.889378	-0.0632675	0.992731	0.0849213	0.962589	-0.391627	9.6178e-05	0.17239	0.894046	-0.138219	0.548946	-0.00266105	0.998312	0.268369	0.876694	-0.0346861	0.98444
C07A9.4	WBGene00003571	ncx-6	0.106239	0.788953	-0.173194	0.88541	-0.146955	0.99647	0.32393	0.880628	-0.250696	0.644959	0.0354725	0.999915	-0.323706	0.865889	0.154236	0.991595	0.219236	0.962589	0.106786	0.912446	0.381894	0.755515	-0.626489	0.23091	0.135008	0.933211	0.397976	0.790569	-0.416707	0.929654
C07A9.5	WBGene00007401	C07A9.5	NA	NA	0.373214	0.87845	0.0772742	0.99647	0.0011268	0.998773	-0.101143	0.803818	-0.183356	0.999915	0.383198	0.871502	0.312599	0.991595	0.244534	0.956736	1.51696	0.148926	0.194322	0.894046	-0.0168694	0.988106	0.108052	0.918941	0.0213866	0.991995	0.121277	0.933949
C07A9.6	WBGene00007402	ugt-60	-2.82223	8.93e-12	-0.419606	0.331633	-0.03612	0.99647	0.197591	0.870763	0.479727	0.0261018	-0.205332	0.999915	-0.412465	0.544017	0.669995	0.991595	0.502871	NA	2.49619	4.92028e-05	0.18238	0.787196	0.067389	0.946471	-0.310419	0.805826	0.303642	0.549452	0.0821984	0.984086
C07A9.7	WBGene00007403	set-3	0.132623	0.541514	-0.391938	0.616249	-0.0180996	0.996742	0.0343924	0.977483	0.171962	0.403185	0.0115375	0.999915	0.0251704	0.998077	0.255171	0.991595	0.268456	0.891525	-0.407934	0.508078	-0.0167577	0.988872	-0.024451	0.967228	-0.117221	0.905649	0.0570669	0.978582	-0.0277215	0.988933
C07A9.8	WBGene00007404	C07A9.8	0.16124	0.873029	0.292147	0.88541	-0.367149	0.99647	0.497568	0.740314	-1.46771	0.00309985	0.427519	0.999915	-0.0672808	0.993035	-0.08302	0.991595	0.317159	0.933781	-0.954457	0.47337	0.676435	0.500165	0.454379	0.587102	-0.173	0.918941	0.11167	0.964064	0.0558926	0.989354
C07A9.9	WBGene00007405	C07A9.9	-0.679182	0.0630224	0.294924	0.825778	-0.73008	0.99647	-0.327932	0.735931	-0.978518	0.00210244	-0.215615	0.999915	0.350803	NA	0.104757	0.991595	0.276449	0.891525	-0.657634	0.198225	-0.310701	0.74447	-0.190299	0.849629	0.0936548	0.918941	-0.0240666	0.989447	0.190958	0.931533
C07B5.2	WBGene00007407	C07B5.2	-0.0890164	0.873722	-0.00451759	0.996641	0.437741	0.99647	0.117849	0.909982	-0.539143	0.58178	0.157658	0.999915	-0.0126569	0.998077	0.101777	0.991595	-0.483422	0.895261	-0.147295	0.815713	0.0632339	0.94399	0.00762542	0.994828	-0.113589	0.918941	-0.0558935	0.91437	-0.0492151	0.984592
C07B5.3	WBGene00007408	C07B5.3	0.103045	0.788953	-0.256534	0.88541	-0.220201	0.99647	0.0172508	0.993009	-3.27333	2.63e-23	0.345514	0.999915	0.33774	0.948384	0.100954	0.991595	0.54094	0.873253	0.150836	0.884849	0.749976	0.404466	0.56776	0.275504	0.574485	0.533748	-0.0135515	0.995288	-0.00600644	0.999087
C07B5.4	WBGene00007409	C07B5.4	-2.51484	2.68e-07	0.124535	0.88541	-0.0153172	0.99647	-0.197461	0.880628	-0.408717	0.358804	0.281987	0.999915	0.405735	0.529573	0.89035	0.991595	0.432006	0.81581	2.38678	0.00307089	0.666423	0.183937	0.639238	0.0289804	0.385685	0.449003	0.481517	0.48955	-0.284978	0.929654
C07B5.5	WBGene00003828	nuc-1	0.0122419	NA	-0.011661	0.988974	-0.50756	0.99647	-0.429915	0.57294	0.14371	0.371095	0.264185	0.999915	0.100124	0.967749	0.304846	0.991595	0.453673	0.70832	-0.825185	0.114172	-0.110695	0.909488	0.812153	0.00144415	0.00738423	0.998312	-0.12967	0.915062	-0.042291	0.984086
C07B5.6	WBGene00007410	C07B5.6	-0.891422	0.212305	-0.631639	0.556	-0.098917	0.99647	0.353517	0.844715	-0.0589292	0.948964	0.26496	0.999915	0.339098	0.940672	1.00614	0.991595	0.495332	0.920762	0.136642	0.912446	0.60439	0.395828	0.442063	0.654856	0.182415	0.918941	0.578139	0.516136	0.238887	0.929654
C07B5.8	WBGene00195209	C07B5.8	0.979967	0.170169	-0.105264	0.938444	0.202305	0.99647	-0.269581	0.880628	-0.134984	0.780253	0.148362	0.999915	0.446408	0.789119	0.364218	0.991595	-1.31989	0.704887	-1.43672	0.136754	0.0289702	0.986831	0.327842	0.689528	0.00685715	0.998312	0.132695	0.941262	-0.600583	0.873815
C07C7.1	WBGene00007411	C07C7.1	-0.207695	0.650735	-0.0083658	0.994407	-0.417001	0.99647	-0.0624791	0.981338	-1.04839	0.187493	-0.294074	0.999915	-0.0496329	0.996868	-0.0439153	0.992731	0.271513	0.962589	NA	NA	-0.250927	0.881596	-0.059788	0.968011	-0.220486	0.918941	-0.195221	0.914357	-0.243722	0.929654
C07D10.1	WBGene00015566	C07D10.1	-0.0430429	0.965317	0.641615	0.351953	0.0793475	0.99647	-0.00157948	0.99899	0.183207	0.714112	0.0380338	0.999915	-0.138238	0.970498	0.775037	0.991595	0.33662	0.948293	0.785417	0.495467	0.151244	0.894046	-0.341643	0.675943	-0.113407	0.945698	0.348009	0.782478	-0.443276	0.928651
C07D10.2	WBGene00015567	bath-44	0.207773	0.326862	0.0241778	0.953493	-0.631873	0.99647	0.0458919	0.958504	0.332291	0.000545729	-0.0943689	0.999915	-0.236349	0.835293	0.303931	0.991595	0.47014	0.87103	-0.750085	0.0189406	-0.0352503	0.970885	-0.316975	0.484573	-0.20948	0.717166	0.05817	0.972866	-0.104277	0.949688
C07D10.3	WBGene00015568	sre-3	NA	NA	-0.118381	0.928137	0.0124244	0.999064	0.0537552	0.976598	-0.0323726	0.974968	0.218841	0.999915	0.0256319	0.998077	-0.259729	0.991595	0.510403	0.921604	NA	NA	-0.337598	0.813	-0.188161	0.883261	0.394828	0.761396	0.165571	0.933758	-0.246125	0.929654
C07D10.4	WBGene00003526	nas-7	0.0666233	0.894861	0.642984	NA	0.791333	0.99647	-0.227241	NA	0.629376	0.169407	-0.122008	0.999915	0.750198	0.215557	0.0238827	0.99809	-0.0990934	0.970072	-0.764879	0.139834	0.404704	0.763408	-0.525804	0.520369	0.515611	0.633943	0.0775756	0.978582	-0.0688132	0.985239
C07D10.5	WBGene00015569	C07D10.5	-0.397466	0.169318	-0.456351	NA	0.235591	0.99647	-0.237378	0.880628	0.218596	0.30878	0.0869784	0.999915	-0.0589106	0.98358	0.545228	NA	0.0929782	0.965759	-0.482674	0.305774	0.108973	0.927813	-0.211518	0.774885	-0.209086	0.902654	0.348453	0.841716	-0.166331	0.929654
C07D10.6	WBGene00044673	C07D10.6	NA	NA	NA	NA	-0.100346	0.99647	NA	NA	NA	NA	NA	NA	-0.156259	0.953082	-0.131903	0.991595	0.0350085	0.965836	NA	NA	0.0506585	0.894046	NA	NA	0.0927161	0.905649	NA	NA	NA	NA
C07D8.5	WBGene00015564	C07D8.5	NA	NA	NA	NA	0.0646582	0.99647	0.093994	0.880628	0.0524963	0.96415	-0.0624914	0.999915	0.0660089	0.977975	0.0312084	0.991595	-0.222835	0.962589	NA	NA	0.0680876	0.92252	0.650338	0.358535	0.0356982	0.918941	-0.0973283	0.887815	-0.205165	0.929654
C07D8.6	WBGene00015565	C07D8.6	0.637106	3.26e-05	0.107461	0.88541	-0.0639532	0.99647	0.215406	0.699266	0.443847	0.0412951	0.406468	0.999915	0.117119	0.953082	-0.345176	0.991595	0.136527	0.938022	0.160667	0.645928	0.145045	0.87371	0.103904	0.883261	0.0843725	0.918941	-0.192986	0.843383	0.228925	0.929654
C07E3.1	WBGene00007412	stip-1	0.406643	0.0232137	-0.188679	0.777788	-0.0900105	0.99647	0.0740884	0.908239	0.341872	0.00251194	0.0543165	0.999915	-0.0229483	0.996432	-0.268333	0.991595	0.144457	0.939738	0.0476521	0.888767	-0.261134	0.773011	-0.0255239	0.960213	-0.282359	0.531096	-0.246456	0.841716	0.0343602	0.98444
C07E3.10	WBGene00007420	C07E3.10	-0.324909	0.766307	0.0821903	0.941504	0.042955	0.99647	-0.159728	NA	0.499428	0.605745	-0.453792	0.999915	0.223946	NA	0.953179	0.991595	-0.06089	0.978954	0.688145	0.638935	0.000240821	0.999702	-0.741928	0.195637	-0.106611	0.944285	-0.0370859	0.98488	-0.0449562	0.989354
C07E3.2	WBGene00007413	pro-2	0.0786912	0.695275	-0.0741069	0.914066	0.449762	NA	0.495353	0.0181827	0.452695	4.95e-05	0.101186	0.999915	0.0807442	0.970498	-0.674394	0.991595	-0.241079	0.88835	0.592658	0.00111957	-0.160192	0.843512	-0.0258333	0.968252	-0.336111	0.323492	-0.0835962	0.94505	0.154639	0.929654
C07E3.3	WBGene00007414	C07E3.3	-0.411251	0.678861	0.84848	0.212042	-0.0273942	NA	-0.712614	0.056291	-1.40645	NA	-0.306884	0.999915	-0.150591	0.953093	-0.323986	0.991595	-0.414404	0.881601	2.14118	0.0161305	0.330096	0.739814	-0.101101	0.90796	0.615341	0.0451159	0.24065	0.841716	0.0398721	0.990828
C07E3.4	WBGene00007415	C07E3.4	2.42633	9.63e-05	-0.0643004	0.961355	1.43086	0.99647	-0.710403	0.407207	-3.31958	1.06e-29	-0.246794	0.999915	-0.000976047	0.99986	-0.271513	0.991595	-1.13069	0.809972	0.337063	0.79496	-0.156799	0.894046	0.0914605	0.909245	0.0666042	0.962084	-0.275414	0.841716	0.250801	0.929654
C07E3.5	WBGene00007416	ceh-52	-0.194448	0.808087	0.401633	0.851143	0.177434	0.99647	0.468986	0.811943	-0.476471	0.61893	-0.156836	0.999915	0.133112	0.970498	-1.0656	0.991595	0.115378	0.965111	0.643259	0.65794	0.3252	0.736978	-0.141987	0.883261	-0.461931	0.755422	0.111765	0.95527	-0.700814	0.619889
C07E3.6	WBGene00007417	C07E3.6	-0.0293539	0.902087	0.0195843	0.966964	0.20984	0.99647	0.200203	0.880628	0.707019	3.97e-05	-0.0691421	0.999915	0.432675	0.420368	0.0425149	0.992731	-0.0586811	0.978222	-0.113961	0.80746	-0.0803187	0.894046	0.0243057	0.973461	-0.403915	0.51476	0.0888121	0.899105	0.127968	0.933949
C07E3.8	WBGene00007418	C07E3.8	0.414699	0.548211	-0.215317	0.88541	0.515529	0.99647	0.246483	0.822705	-0.0182855	0.988111	0.251452	0.999915	0.383677	0.86943	0.593433	0.991595	0.369688	0.948293	-1.50169	0.0602957	-0.100744	0.943991	-0.158083	0.883261	0.613018	0.486729	-0.235625	0.887815	-0.034726	0.991731
C07E3.9	WBGene00007419	C07E3.9	-0.212825	0.746512	-0.0932691	0.931882	-1.10595	0.99647	-0.364083	0.868286	-0.0301983	0.913757	-0.0368377	0.999915	-0.0911211	0.98358	-0.0859315	0.992731	1.24932	0.741413	-1.41426	0.0104725	-0.598359	0.488154	-0.259331	0.825969	-0.110355	0.93758	-0.482329	0.6633	-0.119928	0.969475
C07F11.1	WBGene00006593	tol-1	-0.135451	0.554983	0.0301003	0.951608	-0.365544	0.99647	-0.090191	0.880628	0.310973	0.199216	-0.0968791	0.999915	-0.0965531	0.955421	-0.700859	0.991595	0.360707	0.853463	0.441104	0.318598	-0.0556102	0.939745	-0.0867876	0.873778	0.03423	0.972912	0.0309678	0.978817	-0.117126	0.929654
C07F11.2	WBGene00015570	C07F11.2	0.948738	0.149825	0.200659	0.918258	0.531045	0.99647	0.0064645	0.998744	-0.533135	0.189565	0.222652	0.999915	-0.00160213	0.99986	-0.160445	0.991595	0.183595	0.962589	0.141635	0.892802	0.347456	0.784164	-0.174382	0.850386	-0.349009	0.827604	-0.118723	0.963303	-0.0872943	0.977155
C07G1.1	WBGene00006620	try-2	-0.287571	0.788953	-0.698975	0.625714	0.0932283	0.99647	-0.158	0.920168	-0.532946	0.553569	-0.217721	0.999915	-0.111918	0.973197	-0.0328464	0.996873	-0.236768	0.962589	0.475523	0.729305	0.0462081	0.976783	0.321505	0.638603	-0.300289	0.883722	-0.0616809	0.978817	0.142596	0.946106
C07G1.2	WBGene00015571	C07G1.2	-0.433417	0.645925	-0.519512	0.664569	0.289042	0.99647	-0.143717	0.916217	-0.159289	0.84383	-0.040467	0.999915	0.0129639	0.998468	-0.127926	0.992693	-0.137186	0.965759	-0.167154	0.88751	0.202334	0.892808	0.410859	0.445626	-0.288138	0.881934	0.182653	0.91437	0.0461644	0.989354
C07G1.3	WBGene00003961	pct-1	0.0698492	0.838484	0.319448	0.437357	-0.253049	0.99647	0.00746777	0.989474	0.461059	0.000134503	-0.0615009	0.999915	0.120679	0.953082	-0.270828	0.991595	0.209173	0.891525	-0.083883	0.852509	0.129808	0.865612	-0.261915	0.306134	0.240342	0.514331	0.080664	0.91437	-0.0945229	0.929654
C07G1.4	WBGene00006957	wsp-1	0.183668	0.562453	0.532728	0.468167	-0.339693	0.99647	-0.15934	0.833672	0.304241	0.00020602	-0.0908111	0.999915	0.0343846	0.995691	-0.542376	0.991595	-0.0806655	0.962589	0.236955	0.630622	0.418921	0.63702	-0.148464	0.559354	0.0376139	0.962377	0.376028	0.676844	-0.207456	0.843448
C07G1.5	WBGene00004101	hgrs-1	0.200027	0.428629	0.0634088	0.907487	-0.0872157	0.99647	-0.301285	0.716874	-0.177514	0.0285978	0.00339653	0.999915	0.147406	0.953082	0.381556	0.991595	0.00355191	0.997798	-0.298865	0.497386	0.234522	0.847317	-0.102213	0.845083	0.0539481	0.948072	0.264334	0.841716	-0.144016	0.929654
C07G1.6	WBGene00015572	C07G1.6	0.567473	0.445246	NA	NA	-0.0586312	0.99647	-0.603407	0.514541	-2.11733	NA	NA	NA	0.165041	0.953082	-0.112962	0.991595	-0.371285	0.943298	-0.0296681	0.985149	0.139378	0.818865	-0.0886802	0.849629	NA	NA	0.135677	0.841716	0.014357	0.995032
C07G1.7	WBGene00015573	C07G1.7	NA	NA	-0.0796775	0.88541	NA	NA	-0.0750667	0.880628	0.448781	0.531196	NA	NA	0.067243	0.953082	-0.172425	0.991595	NA	NA	0.27366	0.729305	NA	NA	0.0780989	0.873778	NA	NA	0.258087	0.765083	0.0920665	0.929654
C07G1.8	WBGene00044608	glrx-22	-0.306336	0.439376	-0.39488	0.664569	-0.209499	0.99647	0.44495	0.67624	-0.0469186	0.849737	0.0226315	0.999915	-0.113296	0.953082	0.238444	0.991595	-0.040579	0.977796	-0.369845	NA	-0.33846	0.782518	-0.0932219	0.883261	0.0386429	0.980009	-0.486212	0.558923	0.137783	0.929654
C07G2.1	WBGene00000465	cpg-1	-0.487337	0.262579	0.159178	0.891239	0.055039	0.99647	-0.622694	0.224699	1.02044	5.71e-06	0.0429634	0.999915	0.217803	0.953082	-0.195997	0.991595	0.0177695	0.993724	0.708618	0.21759	0.451729	0.578678	0.0443806	0.968838	0.56521	0.233806	-0.125465	0.927583	0.45087	0.929654
C07G2.2	WBGene00000223	atf-7	-0.444373	1e-06	-0.174676	0.786432	0.0180494	0.99647	-0.0490065	0.899618	0.440007	1.07e-08	-0.104806	0.999915	-0.231425	0.807349	-0.270106	0.991595	0.0402474	0.965836	0.517071	0.106335	0.0677861	0.951704	-0.297139	0.464014	0.0804893	0.918941	0.231573	0.885829	-0.171713	0.929654
C07G2.3	WBGene00000380	cct-5	0.219146	0.395664	0.0577999	0.895417	0.0495468	0.99647	0.147547	0.749978	0.521821	1.08e-08	-0.0796498	0.999915	-0.113597	0.953082	-0.580572	0.991595	-0.0739818	0.962589	0.480232	0.0690113	0.0768718	0.941619	-0.115842	0.656151	-0.0604707	0.920207	0.153781	0.907864	0.181156	0.907056
C07G3.10	WBGene00015578	C07G3.10	-0.0734502	0.895188	0.0640379	0.910933	0.482856	0.99647	0.235243	0.880628	-5.28976	5.99e-24	0.0875626	0.999915	0.127655	0.974535	-0.393937	0.991595	-0.856475	0.832543	1.95614	0.0557325	0.0321044	0.985395	-0.756624	0.248761	0.431632	0.784455	-0.0751549	0.978582	-0.784906	0.665973
C07G3.2	WBGene00015574	irg-1	0.627216	0.513673	0.129719	0.918258	1.0391	0.99647	0.515339	0.790872	0.480137	0.381604	0.195036	0.999915	0.475371	0.714827	-0.208577	0.991595	0.154048	0.965074	0.746152	0.537322	0.331969	0.822756	-0.172697	0.883261	0.351404	0.854278	-0.00326052	0.998014	-0.510139	0.929654
C07G3.3	WBGene00006258	str-227	1.38601	0.0199954	-0.181972	0.88541	0.841144	0.99647	0.271161	0.880628	0.00926146	0.994897	-0.165215	0.999915	0.230495	0.953082	0.18679	0.991595	-1.38364	0.686401	-1.3975	0.098591	0.0958254	0.947354	0.0622741	0.967804	-0.369596	0.843556	0.0295328	0.990429	-0.169804	0.948123
C07G3.4	WBGene00006257	str-226	-0.202062	0.837789	NA	NA	0.647483	0.99647	NA	NA	NA	NA	NA	NA	0.0722749	0.953082	-0.272855	0.991595	-0.802421	0.853463	-0.645674	0.650391	0.0568623	0.960673	-0.10617	0.828764	NA	NA	-0.0628836	0.978582	-0.0931484	0.929654
C07G3.5	WBGene00006259	str-228	0.279226	0.653048	-0.000903847	0.999241	0.0270819	0.99647	NA	NA	-0.113289	0.795537	0.157658	0.999915	-0.0742464	0.953082	0.0168701	0.996487	-0.00278439	0.997805	-0.419821	0.69315	-0.0549601	0.958764	-0.0658898	0.874714	NA	NA	-0.145246	0.904243	-0.0677202	0.929654
C07G3.6	WBGene00006256	str-225	1.33212	0.0399278	-0.325932	0.88541	0.872744	0.99647	-0.184786	0.880628	-0.0130105	0.992124	0.060268	0.999915	-0.0766744	0.970498	-0.128541	0.992693	-1.11968	0.801995	-1.66639	0.0684142	-0.346393	0.816525	-0.0714944	0.894661	0.416413	0.637473	-0.170333	0.930817	-0.0556017	0.973216
C07G3.8	WBGene00015576	C07G3.8	0.1486	0.873029	0.381011	0.872254	0.300453	0.99647	0.0983699	0.961009	-0.138085	0.860496	-0.273293	0.999915	0.059843	0.996463	0.6702	0.991595	0.478572	0.909206	-0.0742502	0.96133	0.10348	0.945271	0.0135139	0.992558	0.210887	0.918941	0.111173	0.970353	0.160314	0.949688
C07G3.9	WBGene00015577	ugt-64	1.03165	7.12e-09	-0.573743	0.164587	0.00737405	0.999064	0.0293778	0.981338	0.327265	0.0820564	0.127582	0.999915	-0.386953	0.152305	0.125232	0.991595	0.147157	0.952929	-0.282212	0.513438	-0.233105	0.86754	-0.570033	0.0722044	-0.161158	0.901396	-0.350254	0.808534	-0.307274	0.929654
C07H4.1	WBGene00007421	C07H4.1	-0.859617	0.238564	-0.218814	0.88789	0.12493	0.99647	0.293637	0.880628	-0.606707	0.123803	-0.0282502	0.999915	0.088056	0.982906	-0.351289	0.991595	0.248699	0.944523	0.4938	0.707566	0.0293703	0.988254	0.0575057	0.968838	0.0751552	0.958088	0.0412907	0.985322	0.0769775	0.984845
C07H4.2	WBGene00000532	clh-5	0.145657	0.527018	-0.261973	0.386947	-0.0677499	0.99647	0.215447	0.543015	0.481749	0.000313635	0.0244069	0.999915	-0.0970528	0.953082	0.18199	0.991595	-0.104495	0.948493	-0.411235	0.026473	-0.0358309	0.958535	-0.0860529	0.828764	-0.112818	0.908504	0.0974666	0.913572	-0.0924921	0.929654
C07H6.1	WBGene00002986	lig-4	-0.0691533	0.796027	-0.0198736	0.967788	-0.239995	0.99647	0.476984	0.463415	0.0948688	0.595373	-0.0149217	0.999915	0.123099	0.953082	0.372081	0.991595	0.00365797	0.997805	0.208449	0.746753	-0.128279	0.894046	0.0934906	0.883261	-0.166809	0.880448	-0.256764	0.752374	-0.0662046	0.97231
C07H6.2	WBGene00015579	C07H6.2	-0.841052	3.32e-07	-0.156008	0.867908	-0.00391287	0.999439	0.133514	0.889986	0.490419	0.00647432	-0.0746497	0.999915	0.0880783	0.970498	0.0232389	0.997839	-0.110824	0.965759	-0.209146	0.519206	-0.532309	0.406227	0.146988	0.852304	-0.645417	0.0699155	-0.498124	0.409143	0.316139	0.915838
C07H6.3	WBGene00015580	cls-1	0.0274196	0.942556	0.250637	0.819671	-0.439004	0.99647	-0.113937	0.880628	-0.754581	0.00083636	-0.137994	0.999915	-0.371077	0.644009	0.23748	0.991595	-0.114597	0.929293	1.14046	0.0345054	0.291071	0.764502	-0.442592	0.1031	-0.0449533	0.95378	0.392386	0.528685	-0.316909	0.852707
C07H6.4	WBGene00015581	C07H6.4	0.409817	0.0257045	-0.014056	0.98607	-0.165488	0.99647	-0.0788629	0.880628	0.143301	0.341682	0.0432183	0.999915	-0.0909579	0.953082	-0.390608	0.991595	0.188662	0.934229	0.525738	0.0293779	-0.217147	0.815138	-0.161946	0.522802	-0.080643	0.918941	-0.125279	0.91437	-0.112804	0.929654
C07H6.5	WBGene00000479	cgh-1	-0.194606	0.0802235	-0.0719344	0.88541	-0.164166	0.99647	-0.409317	0.218777	0.900796	2.74e-18	-0.0738862	0.999915	-0.0506282	0.97273	0.23527	0.991595	-0.286558	0.88032	-0.161112	0.815542	0.625882	0.515496	-0.167246	0.662492	0.318184	0.401405	0.579486	0.616535	-0.0878817	0.953121
C07H6.6	WBGene00000537	clk-2	-0.287698	0.365504	-0.291597	0.518708	0.406674	0.99647	-0.0640163	0.930536	0.679069	3.09e-05	-0.0607681	0.999915	-0.0522722	0.982227	0.569174	0.991595	-0.0432522	0.974774	-0.333773	0.388656	-0.00500746	0.996308	0.00368099	0.996654	-0.393175	0.344412	0.0484832	0.978582	-0.137544	0.929654
C07H6.7	WBGene00003024	lin-39	-0.674866	0.0154197	-0.180308	0.583948	0.000654945	0.999869	0.0322272	0.977483	0.168568	0.64238	-0.113961	0.999915	0.16952	0.953082	0.469668	0.991595	0.107529	0.957494	-0.174572	0.810477	0.728617	0.404914	-0.173121	0.78353	-0.0850452	0.918941	0.745298	0.361855	-0.308629	0.907056
C07H6.8	WBGene00000854	cux-7	0.0790389	0.812473	-0.156659	0.853591	0.167163	0.99647	0.043562	0.971291	0.425975	0.00268601	0.0513505	0.999915	0.0491644	0.977046	-0.781537	0.991595	-0.131123	0.924708	1.05881	0.000306262	-0.390969	0.390222	-0.00167954	0.998412	-0.283929	0.53223	-0.231683	0.779497	-0.0516827	0.984086
C07H6.9	WBGene00015582	C07H6.9	-1.08942	0.0544386	-0.278942	0.88541	-0.140314	0.99647	-0.36749	0.877398	-2.71649	1.92e-05	-0.142155	0.999915	0.0900432	0.982227	-0.0144722	0.999731	-0.21083	0.963934	-1.72465	0.0740998	0.00265078	0.997709	0.208713	0.873778	-0.183432	0.905649	0.0513852	0.980096	0.173687	0.931097
C08A9.1	WBGene00004932	sod-3	0.519899	0.609548	-0.555974	0.760182	-0.926558	0.99647	-0.404766	0.857399	-0.605291	0.0451559	-0.0366576	0.999915	-0.45242	NA	0.270418	0.991595	1.32252	0.681698	-0.379384	0.808866	0.0491896	0.974071	0.714896	0.217166	0.41726	0.777687	-0.157859	0.934785	-0.146376	0.954922
C08A9.10	WBGene00044773	C08A9.10	0.667659	0.461456	0.0368119	0.918258	0.05968	0.99647	NA	NA	1.03653	0.00114565	-0.0765239	0.999915	NA	NA	-0.0654413	0.991595	-0.0802706	0.962589	-0.842155	0.55399	0.0687522	0.93299	NA	NA	NA	NA	-0.0466612	0.978582	NA	NA
C08A9.3	WBGene00015583	C08A9.3	0.34318	0.750057	-0.477505	0.816256	1.72671	0.99647	-0.205478	0.86939	-0.426304	0.557992	-0.0883067	0.999915	0.259026	0.953082	-0.477102	0.991595	-1.92529	0.369358	-0.168487	0.908488	-0.0875835	0.954008	0.34998	0.666325	0.0335831	0.974919	-0.297127	0.870345	0.3382	0.929654
C08A9.6	WBGene00015586	C08A9.6	0.258288	0.35326	0.332159	0.742828	-0.300112	0.99647	0.0526914	0.981338	0.644183	0.0196507	0.173155	0.999915	0.597835	0.3242	0.0373534	0.994651	0.555647	0.853463	-0.48636	0.13211	0.0880399	0.899631	0.632959	0.0307291	0.0196164	0.991969	0.170322	0.887815	0.0347949	0.989354
C08A9.7	WBGene00015587	sdz-2	0.905481	0.0012835	0.015998	0.990331	-0.683258	0.99647	-0.04045	0.981338	0.510419	0.62196	0.269113	0.999915	0.467564	0.671349	0.0512476	0.992731	0.308829	0.948293	-0.812925	0.0715207	-0.0147671	0.990656	-0.263824	0.840355	-0.305403	0.702591	-0.0291765	0.986523	0.254451	0.929654
C08A9.8	WBGene00015588	C08A9.8	0.18592	0.750917	-0.324541	0.88541	0.946556	0.99647	0.0212914	0.981338	0.438017	0.552429	0.199135	0.999915	0.416933	0.891411	-0.170877	0.991595	-1.05957	0.829541	-0.390202	0.547168	0.186499	0.892808	-0.0305803	0.986009	-0.158818	0.918941	0.400047	0.768445	-0.293773	0.929654
C08A9.9	WBGene00015589	C08A9.9	0.930432	0.238564	-0.607179	0.610386	1.93214	0.99647	-0.0719139	0.880628	0.961574	0.139572	0.364919	0.999915	-0.0742464	0.953082	0.257182	0.991595	-1.98929	0.339915	-0.0803516	0.956104	-0.075422	0.956498	0.137037	0.819949	-0.0591846	0.959559	0.0211505	0.991995	0.17665	0.929654
C08B11.1	WBGene00006996	zyg-11	0.0981204	0.739979	-0.0607465	0.918258	0.273862	0.99647	0.0196346	0.981338	0.640615	0.000185784	0.112398	0.999915	-0.165926	0.953082	0.135257	0.991595	-0.146646	0.935186	-0.0895227	0.839947	-0.109253	0.892808	-0.211516	0.689075	-0.0945756	0.918941	-0.203333	0.841716	-0.374642	0.858836
C08B11.2	WBGene00001835	hda-2	-0.18662	0.247421	-0.237449	0.825778	-0.253412	0.99647	-0.233538	0.828774	0.392037	0.14272	0.0211231	0.999915	-0.152093	0.953082	0.396592	0.991595	0.311632	0.898764	-0.0700245	0.896428	-0.103581	0.905091	0.0419157	0.945137	0.336683	0.595549	-0.179609	0.841716	0.0892391	0.936965
C08B11.3	WBGene00007433	C08B11.3	0.184333	0.1158	-0.257593	0.690991	-0.300105	0.99647	-0.0772151	0.880628	0.601673	1.51e-05	0.115743	0.999915	0.171719	0.905798	0.160788	0.991595	-0.0559128	0.965836	-0.349862	0.00388764	0.162711	0.894046	-0.0568142	0.883261	-0.0508783	0.924806	0.240467	0.887815	-0.118654	0.929654
C08B11.4	WBGene00003813	nrf-6	-0.522874	0.107788	-0.725052	0.0259805	0.0755641	0.99647	0.0379868	0.954571	0.374187	0.00377552	-0.0315315	0.999915	-0.239486	0.864186	0.977743	0.991595	-0.155576	0.944523	-0.309846	0.594014	-0.0586924	0.947585	-0.136	0.883261	0.090091	0.927576	0.097505	0.923689	0.0839017	0.98402
C08B11.5	WBGene00004723	sap-49	0.360854	3.02e-06	-0.0240755	0.979307	-0.405925	0.99647	-0.258831	0.687202	0.516965	6.91e-06	0.106639	0.999915	-0.0165158	0.997736	-0.131822	0.991595	0.0144061	0.98907	-0.616616	0.0160026	0.0825847	0.949555	-0.0645243	0.917904	-0.147168	0.856223	0.300068	0.852484	0.0564322	0.984086
C08B11.6	WBGene00007434	C08B11.6	-0.12372	0.639383	-0.283917	0.848882	0.200434	0.99647	0.343942	0.739892	0.302556	0.287121	0.0952981	0.999915	-0.140705	0.953082	-0.0065816	0.999731	0.241707	0.891525	-0.350843	0.517854	-0.342753	0.743712	-0.181731	0.755811	0.194033	0.873477	-0.584095	0.120679	-0.0190493	0.992942
C08B11.7	WBGene00006724	ubh-4	-0.379553	0.000359568	-0.240086	0.874647	0.255204	0.99647	0.0864878	0.880628	0.163234	0.432089	-0.0406383	0.999915	-0.102131	0.970498	0.283016	0.991595	0.0515784	0.971292	-0.22067	0.636039	-0.29124	0.741998	-0.174239	0.756294	-0.197334	0.691429	-0.289795	0.548463	0.227443	0.929654
C08B11.8	WBGene00007435	C08B11.8	-0.181532	0.538307	-0.33849	0.670274	0.0736418	0.99647	0.0676323	0.930753	0.47926	0.000696573	0.151833	0.999915	-0.243917	0.753616	0.500177	NA	0.160062	0.962589	-1.40382	NA	0.242704	0.852297	-0.0141616	0.991185	0.0446919	0.973253	0.29797	0.843383	-0.0871315	0.975972
C08B11.9	WBGene00007436	C08B11.9	-0.400831	0.0447428	-0.066923	0.946532	0.13556	0.99647	0.146258	0.880628	0.0944296	0.754673	-0.0140075	0.999915	-0.0269205	0.996868	0.118372	0.991595	-0.341189	0.880474	0.0334489	0.948065	-0.427775	0.566411	-0.180427	0.815462	-0.128836	0.905649	-0.300299	0.779497	0.0808941	0.966624
C08B6.1	WBGene00007422	ugt-17	0.103045	0.788953	0.508617	0.796336	-0.279735	0.99647	0.411607	0.325539	0.114018	0.627486	-0.216906	0.999915	0.0153625	0.998468	0.301078	0.991595	0.622352	0.777567	1.40864	0.214732	0.286214	0.852912	0.329089	0.62669	-0.181915	0.882762	0.288481	0.876694	0.118296	0.962926
C08B6.10	WBGene00007430	C08B6.10	0.239769	0.788953	0.140465	0.922722	-0.0443751	0.99647	-0.0073717	0.997454	-0.192455	0.600922	-0.0658834	0.999915	-0.474241	0.697283	-0.215475	0.991595	0.279396	0.928205	-0.889395	0.386859	0.375307	0.758186	-0.0361616	0.965819	0.299094	0.815227	0.163837	0.929809	-0.306835	0.929499
C08B6.11	WBGene00007431	C08B6.11	-0.207695	0.650735	0.247134	0.88541	0.595473	0.99647	0.490034	0.676787	-0.12176	0.77664	-0.196955	0.999915	-0.168868	0.953082	0.530984	0.991595	0.301142	0.943298	1.03252	0.342769	0.362121	0.775766	-0.0829158	0.951435	-0.114524	0.927376	0.0959959	0.973907	-0.134248	0.966624
C08B6.12	WBGene00007432	srxa-18	NA	NA	NA	NA	-0.073856	0.99647	-0.0750667	0.880628	-0.711572	0.372594	NA	NA	0.0343021	0.98358	0.12485	0.991595	0.19488	0.943723	NA	NA	NA	NA	0.00244042	0.997126	0.065011	0.918941	NA	NA	0.0372986	0.98444
C08B6.13	WBGene00044012	srxa-19	-0.175148	0.853944	-0.238274	0.88541	-0.472533	0.99647	0.093994	0.880628	-0.793258	0.322843	0.337497	0.999915	-0.0527907	0.982768	0.355032	0.991595	-0.78386	0.853463	0.575892	0.69315	0.187424	0.779549	0.104163	0.847696	0.0899481	0.919424	0.63752	0.369224	NA	NA
C08B6.14	WBGene00044044	C08B6.14	NA	NA	0.0640379	0.910933	0.102706	0.99647	0.0779634	0.880628	NA	NA	NA	NA	0.1887	0.953082	0.532727	0.991595	0.0575453	0.981998	NA	NA	-0.0545688	0.939587	0.17389	0.883261	0.221839	0.791328	-0.0495639	0.978582	-0.0232207	0.994904
C08B6.2	WBGene00007423	C08B6.2	NA	NA	-0.235624	0.848882	-0.887824	0.99647	0.00736483	0.997317	0.0774299	0.938144	0.00658854	0.999915	0.620916	0.560988	NA	NA	0.126513	0.962589	0.436554	0.668484	-0.0163503	0.991384	0.0252706	0.988413	-0.269089	0.816141	-0.0718147	0.978582	-0.0814218	0.984086
C08B6.3	WBGene00007424	C08B6.3	-0.207695	0.650735	0.256529	0.88541	0.0860333	0.99647	0.134272	0.933737	-0.320172	0.403002	-0.179341	0.999915	0.408895	0.700514	-0.17122	0.991595	-0.27183	0.936457	0.523026	0.61899	0.14367	0.899596	-0.0466348	0.965383	0.0530267	0.974145	0.142572	0.942237	-0.120938	0.969866
C08B6.4	WBGene00007425	C08B6.4	-0.859617	0.238564	0.350493	NA	0.411897	0.99647	-0.049687	0.981338	-0.027286	0.975283	-0.193098	0.999915	0.38048	0.928892	-0.749811	NA	-0.717889	0.871022	3.19851	0.000528944	0.37122	0.791137	-0.530187	0.41642	-0.224946	0.905649	0.167234	0.933711	0.00625804	0.998596
C08B6.5	WBGene00007426	C08B6.5	NA	NA	0.0780973	0.94057	1.54177	0.99647	0.0779634	0.880628	-0.339985	0.62196	0.0570207	0.999915	0.0216619	0.998077	0.369034	0.991595	-1.20847	0.739547	1.13979	0.292577	-0.0752419	0.961432	0.262213	0.770899	-0.0598504	0.957806	-0.0441966	0.983821	0.0936738	0.947641
C08B6.6	WBGene00007427	C08B6.6	NA	NA	NA	NA	0.548779	0.99647	-0.0719139	0.880628	-2.41034	0.000426116	NA	NA	NA	NA	NA	NA	-0.67143	0.86846	NA	NA	NA	NA	NA	NA	0.0356982	0.918941	NA	NA	NA	NA
C08B6.7	WBGene00007428	C08B6.7	-0.0396626	0.895828	-0.155683	0.653777	-0.123188	0.99647	0.106721	0.880628	0.501919	1.12e-07	0.0252677	0.999915	-0.171842	0.6595	0.255558	0.991595	-0.0990269	0.953611	-0.143014	0.749598	0.175298	0.867776	-0.226699	0.0904646	-0.333731	0.223318	0.190257	0.887815	-0.0975766	0.929654
C08B6.8	WBGene00007429	C08B6.8	-0.604422	0.00119724	-0.10919	0.908801	0.35181	0.99647	0.255838	0.81197	0.536287	0.00119098	-0.0585852	0.999915	0.0101628	0.998468	0.268962	0.991595	-0.324698	0.87407	-0.433075	0.484952	-0.152675	0.887337	-0.016087	0.976184	-0.14042	0.905649	-0.1242	0.890684	0.147126	0.929654
C08B6.9	WBGene00000142	aos-1	0.00894438	0.981714	-0.194599	0.699678	0.246781	0.99647	0.279856	0.714435	0.430686	0.041233	0.136919	0.999915	-0.0687401	0.976906	0.0891096	0.992693	0.12257	0.961778	-0.0807391	0.898589	-0.247572	0.810612	-0.189892	0.518327	-0.284327	0.61475	-0.413867	0.308532	0.262209	0.70581
C08C3.1	WBGene00001174	egl-5	0.661942	0.0676862	-0.0116472	0.987186	-0.285754	0.99647	-0.901844	NA	-1.84852	2.77e-07	-0.15337	0.999915	-0.120699	0.970498	0.0654486	0.992731	-0.237701	0.948293	-0.83753	0.0803116	0.463745	0.616503	-0.115503	0.883261	-0.519737	0.281085	0.417717	0.658683	-0.270835	0.929654
C08C3.2	WBGene00015590	bath-15	-0.0491986	0.924163	-0.0531082	0.95943	0.0379611	0.99647	0.299294	0.880628	0.355627	0.177014	0.059809	0.999915	0.0949844	0.981203	0.152205	0.991595	0.462505	0.90281	-0.175329	0.822238	-0.198765	0.852297	-0.0616717	0.955519	-0.240007	0.905649	-0.374659	0.595473	0.121388	0.967256
C08C3.3	WBGene00003102	mab-5	-2.17141	3.94e-07	0.157603	0.797911	-0.350335	0.99647	-0.384552	0.590306	-1.24583	1.13e-05	-0.0540008	0.999915	-0.0741741	0.982768	0.41586	0.991595	-0.0453274	0.977796	1.43313	0.0705301	-0.180067	0.826454	0.134163	0.826186	-0.168125	0.879786	-0.0423222	0.978817	-0.0638735	0.980606
C08C3.4	WBGene00015591	C08C3.4	-0.342369	0.210671	-0.0529	0.942268	-0.066763	0.99647	-0.211637	0.600547	0.388943	0.000256138	-0.0148518	0.999915	-0.0348783	0.99682	-0.0318374	0.993685	-0.458539	0.891525	0.0272186	0.945047	0.122829	0.894046	0.0608595	0.893982	0.0475698	0.947355	0.0173446	0.991799	0.481886	0.630906
C08D8.1	WBGene00015592	C08D8.1	-0.0865445	0.929634	0.0368119	0.918258	0.762049	0.99647	-0.244271	0.880628	-2.53593	1.71e-07	0.119585	0.999915	-0.247269	0.953082	0.178826	0.991595	-0.677575	0.888725	-0.510345	0.724674	0.501127	0.615876	0.0727601	0.962014	0.158745	0.918941	0.638708	0.529758	-0.0180807	0.997659
C08D8.2	WBGene00006582	tmd-2	-1.55671	0.00045906	0.224587	0.850475	-0.121035	0.99647	0.217845	0.824019	-0.292126	0.35683	-0.191383	0.999915	-0.0307349	0.995691	-0.147582	NA	-0.0238799	0.984247	3.2045	NA	0.0231899	0.981061	-0.185817	0.542734	-0.0967033	0.918941	0.159832	0.841716	-0.230644	0.926114
C08E3.1	WBGene00015593	C08E3.1	NA	NA	NA	NA	-0.0247957	0.997899	-0.331192	0.777883	-0.71658	0.439898	NA	NA	0.236686	0.953082	NA	NA	-0.304586	0.944063	NA	NA	0.0506585	0.894046	0.499758	0.50394	0.0510225	0.950981	0.123949	0.843383	-0.338511	0.929654
C08E3.10	WBGene00015602	fbxa-158	-1.34263	0.0519841	-0.509956	0.790201	-0.11389	0.99647	-0.855656	0.421172	-0.0938894	0.919284	0.0684932	0.999915	0.973825	0.0640407	0.0419428	0.992731	1.17397	0.767038	0.72074	0.594014	0.196823	0.894046	0.855679	0.110446	0.662727	0.501513	0.216594	0.901409	-0.469694	0.929654
C08E3.11	WBGene00015603	fbxa-159	NA	NA	-0.0858354	0.88541	NA	NA	0.101245	0.880628	NA	NA	NA	NA	-0.047186	0.976906	NA	NA	0.0493096	0.965759	NA	NA	-0.134657	0.847317	0.0556137	0.883261	0.0233665	0.974919	-0.0588851	0.976729	NA	NA
C08E3.12	WBGene00015604	fbxa-160	NA	NA	-0.151241	0.880735	NA	NA	0.0779634	0.880628	-0.135865	0.780253	NA	NA	-0.0341095	0.970498	0.0406116	0.991595	NA	NA	NA	NA	-0.0495789	0.894046	NA	NA	NA	NA	-0.093178	0.887815	NA	NA
C08E3.13	WBGene00015605	C08E3.13	0.106239	0.788953	-0.040789	0.947614	-1.39541	0.99647	-0.661652	0.646631	-0.395434	NA	0.309204	0.999915	0.379398	0.933045	0.0312084	0.991595	-0.139311	0.965836	-0.152397	0.815713	0.360244	0.809578	0.731856	0.121521	-0.280267	0.905162	0.0972376	0.97475	-0.502066	0.905168
C08E3.14	WBGene00044415	C08E3.14	NA	NA	NA	NA	0.233848	0.99647	NA	NA	-3.19785	6.67e-06	NA	NA	NA	NA	-0.0744665	0.992693	-0.266601	0.940969	NA	NA	NA	NA	NA	NA	NA	NA	NA	NA	NA	NA
C08E3.15	WBGene00044416	C08E3.15	0.106239	0.788953	NA	NA	NA	NA	NA	NA	NA	NA	NA	NA	0.0277576	0.970498	NA	NA	NA	NA	-0.152397	0.815713	NA	NA	0.127707	0.826186	NA	NA	NA	NA	NA	NA
C08E3.2	WBGene00015594	btb-15	0.0760886	0.93929	-0.206688	0.880632	1.06983	0.99647	NA	NA	-0.113289	0.795537	-0.166166	0.999915	NA	NA	0.148745	0.991595	-1.1824	0.744295	-0.425327	0.773396	0.0310624	0.982276	NA	NA	NA	NA	0.182446	0.898317	0.100315	0.929654
C08E3.3	WBGene00015595	bath-33	0.991477	9.21e-07	-0.240773	0.88541	0.556992	0.99647	NA	NA	0.423566	0.626311	0.0637029	0.999915	0.0277576	0.970498	-0.875157	0.991595	-0.67446	0.867206	-0.137271	0.865134	-0.201188	0.847317	-0.13825	0.862453	NA	NA	-0.303767	0.827961	-0.0667578	0.973216
C08E3.4	WBGene00015596	fbxa-161	NA	NA	0.0368119	0.918258	0.353177	0.99647	-0.20318	0.86939	-1.81274	0.00821605	NA	NA	-0.151548	0.953082	-0.112962	0.991595	-0.333339	0.944523	0.351227	0.69315	NA	NA	0.0888756	0.895096	0.0714775	0.954585	0.135677	0.841716	0.0537689	0.974104
[truncated: 19,067 more rows]

## Sheet: ReadMe
listed values are from DESeq2 and show log2 fold change of (hermaphrodite/mixed sex) or (mutant/control). p-values are after adjustment for multiple test correction.
