# Supplementary material for: Developmental Dynamics of X-Chromosome Dosage Compensation by the DCC and H4K20me1 in C. elegans
Source: PLoS Genet. 2015 Dec 7;11(12):e1005698. doi: 10.1371/journal.pgen.1005698 (PMC4671695; doi:10.1371/journal.pgen.1005698)
Supplement: S4 File — (XLSX) [file pgen.1005698.s012.xlsx]

## Sheet: ReadMe
Newly expressed Genes
Newly expressed genes were determined by K means clustering of expression (FPKMs) between two stages. Cluster that showed upregulation at later stage was used. For genes in cluster, further cutoffs were imposed. Expression was <1FPKM in earlier stage and >10 FPKM in both hermaphrodite and mixed sex samples at target stage.
Listed for newly expressed genes are log2fc expression ratios between (hermaphrodite/mixed sex) and (mutant/control) calculated using DESeq2
L3 Mutant Clustering
K-means clustering was applied to log2(mutant/wildtype) ratios for the X and autosomes separately.
Each cluster is given for the X and autosomes in the respective sheets.
GO term analysis was done using GOrilla (http://cbl-gorilla.cs.technion.ac.il/) with two-lists, comparing each cluster against all genes on the X or autosomes.
For each class, top 5 GO terms for "function", if no categories pass the threshold, then "process" are given in the GOTerm sheet.
'P-value' is the enrichment p-value computed according to the mHG or HG model. This p-value is not corrected for multiple testing of 1952 GO terms.
'FDR q-value' is the correction of the above p-value for multiple testing using the Benjamini and Hochberg (1995) method.
Namely, for the ith term (ranked according to p-value) the FDR q-value is (p-value * number of GO terms) / i.
Enrichment (N, B, n, b) is defined as follows:
N - is the total number of genes
B - is the total number of genes associated with a specific GO term
n - is the number of genes in the top of the user's input list or in the target set when appropriate
b - is the number of genes in the intersection
Enrichment = (b/n) / (B/N)

## Sheet: Early Embryo Newly expressed
Sequence_Name_Gene	Gene_Public_Name	EE.N2.FPKM	EE.BS553.FPKM	EE.N2.BS553.l2fc	EE.dpy27.l2fc
B0302.1	kin-25	49.3388	37.7352	0.445553	-0.269052
B0310.2	B0310.2	95.8381	43.7776	1.18181	-0.546446
B0563.1	B0563.1	26.5487	16.6986	0.793713	-0.0214422
B0563.8	B0563.8	113.687	57.2434	1.05458	0.082464
C02C6.1	dyn-1	17.0861	17.9323	0.0921805	-0.0311198
C03B1.10	C03B1.10	17.9489	1.63331	1.33245	-0.262722
C03B1.7	C03B1.7	10.1739	6.75752	0.584469	0.062041
C03H12.1	C03H12.1	18.7415	21.9017	-0.117043	0.021556
C04A11.2	C04A11.2	28.0522	23.9658	0.388587	0.226952
C04A11.3	gck-4	43.5849	36.5902	0.397597	-0.325579
C05A9.2	C05A9.2	12.9534	36.1077	-1.38379	0.762974
C05G5.7	C05G5.7	73.0594	102.231	0.0518387	0.0234939
C07A12.7	C07A12.7	32.8137	31.7629	0.0442704	-0.0370253
C07B5.5	nuc-1	54.6611	52.8709	0.0122419	0.304846
C08A9.7	sdz-2	56.7865	32.4509	0.905481	0.0512476
C09B8.4	C09B8.4	43.5647	30.5961	0.411517	0.749102
C09G1.5	C09G1.5	24.305	12.5429	0.556771	0.166618
C10E2.3	hda-4	11.3269	9.96726	0.481978	0.212117
C14F11.2	C14F11.2	17.0321	20.403	-0.219893	0.47018
C14H10.2	C14H10.2	15.8389	24.3268	-0.492718	0.399107
C15H9.5	C15H9.5	14.2587	10.9432	0.487636	0.635409
C15H9.7	C15H9.7	13.0431	15.583	-0.147929	-0.157501
C15H9.8	prx-3	31.1353	29.133	0.0243134	0.485835
C16H3.3	C16H3.3	15.3659	31.295	-0.92677	0.00179026
C17G1.3	ugt-23	31.6805	26.4331	0.260669	0.648142
C17G1.7	C17G1.7	27.3321	20.6484	0.467326	-0.272536
C17H11.6	C17H11.6	10.048	15.0051	-0.601321	-0.0566557
C18A11.5	xol-1	11.9217	14.337	-0.0859988	0.071292
C18A11.7	dim-1	22.3611	21.7285	0.286845	0.17901
C23H4.6	C23H4.6	14.443	9.13648	0.763343	0.314099
C24A8.4	cst-2	26.0433	29.4672	-0.138364	0.973292
C25F6.2	dlg-1	21.8661	75.9308	-1.6984	-0.0570568
C25F6.3	dpyd-1	25.613	25.4476	-0.00416005	-0.0192614
C26B9.1	C26B9.1	10.4411	10.5451	0.18844	0.745135
C28G1.4	C28G1.4	23.9398	16.0101	0.855386	-0.0180267
C29F7.2	C29F7.2	76.9071	48.1135	0.764417	0.543005
C31H2.4	C31H2.4	18.5385	17.659	0.276046	0.239075
C33E10.1	C33E10.1	24.7702	21.0209	0.263208	0.333691
C33E10.10	C33E10.10	10.1853	8.13535	0.549118	-0.114544
C33G3.4	C33G3.4	45.647	39.3391	0.257724	0.451367
C34E7.4	C34E7.4	110.81	135.471	-0.230708	0.125996
C35C5.1	sdc-2	27.785	15.5898	1.10027	0.312437
C37E2.4	ceh-36	78.3744	65.837	0.230139	0.318193
C37E2.5	ceh-37	23.2262	30.4241	-0.371462	0.103303
C39E6.4	mls-2	21.3995	19.8454	0.153306	0.341623
C42D8.8	apl-1	15.3902	58.0756	-1.9315	-0.176374
C43H6.4	C43H6.4	19.0037	20.963	-0.0610848	0.499393
C44H4.3	sym-1	33.3688	125.058	-1.73142	0.376461
C44H4.5	tap-1	11.6704	18.0703	-0.498537	0.586683
C46C11.1	C46C11.1	16.6991	15.7276	0.0534756	0.428741
C47C12.3	ref-2	34.2856	22.8014	0.533164	0.511426
C47C12.4	C47C12.4	11.3981	11.1132	NA	NA
C49F5.2	set-6	10.2863	7.50439	0.564571	0.412804
C53C7.3	C53C7.3	10.069	4.22101	1.30363	0.221949
C54D1.5	lam-2	68.2841	71.6527	-0.0185418	0.292632
CE7X_3.2	CE7X_3.2	46.1553	31.5544	0.835268	-0.168563
D1009.1	acs-22	18.443	11.782	0.792614	-0.0698435
D1025.2	D1025.2	18.1954	13.7372	0.22384	-0.0598212
D1053.1	gst-42	19.3784	18.129	-0.0129348	0.468698
F01G12.6	F01G12.6	11.5822	17.566	-0.571921	-0.801011
F08B12.2	prx-12	11.1687	9.96628	0.0267494	0.815488
F08C6.4	sto-1	69.6146	135.176	-0.881699	0.239264
F08F1.5	ced-8	16.6782	16.57	0.0532895	0.109575
F08G12.1	F08G12.1	19.9539	18.0338	0.212336	0.171099
F09B9.2	unc-115	25.743	23.8586	-0.0765742	-0.028144
F09C8.2	F09C8.2	88.6881	82.2839	0.18578	0.0534217
F09E10.8	toca-1	20.8565	23.9641	-0.228999	-0.645682
F10D7.3	F10D7.3	22.7156	15.5566	0.476676	0.327083
F11C1.5	F11C1.5	30.9176	24.9177	0.433715	0.626894
F11C1.6	nhr-25	19.5562	35.8962	-0.882308	0.402007
F11D5.1	F11D5.1	13.9672	15.3416	0.0382956	0.620507
F13B9.5	ksr-1	13.4352	12.7698	0.225526	0.296141
F14H12.6	F14H12.6	77.2397	44.2101	0.781873	0.0753924
F17H10.3	F17H10.3	18.454	16.6601	0.320099	0.181513
F18H3.3	pab-2	134.936	146.814	-0.0582108	0.363235
F20B6.7	F20B6.7	15.3528	4.68986	1.45638	-0.906802
F20B6.8	hpk-1	97.8041	84.9146	0.270818	0.132607
F20B6.9	F20B6.9	15.1611	7.1843	1.28694	-0.537774
F21A10.2	F21A10.2	75.4127	79.323	0.0411553	0.432526
F23D12.4	F23D12.4	49.0797	27.7743	0.895691	0.0425268
F23D12.5	F23D12.5	20.7271	21.248	0.0888374	0.291068
F25E2.5	daf-3	33.8672	26.1226	0.478258	0.289174
F27D9.1	unc-18	27.02	23.3357	0.285681	0.255303
F27D9.6	dhs-29	10.2347	15.8807	-0.570406	0.63275
F28B4.2	rgl-1	13.1762	14.8791	-0.0848939	0.0994354
F28H6.6	F28H6.6	12.2262	8.0665	0.794627	0.543377
F31A9.4	fbxc-37	10.2383	4.79292	1.5806	-0.0627926
F35B3.5	pqn-34	30.4412	31.1577	-0.0120425	0.201748
F35H12.2	tbc-11	16.3383	13.0051	0.464416	-0.438173
F38B2.4	F38B2.4	13.6311	10.6331	0.423893	0.107574
F38E9.5	F38E9.5	33.8555	44.2097	-0.413196	-0.00630803
F39C12.1	F39C12.1	15.228	11.3656	0.732387	0.112658
F39D8.2	psa-3	10.3908	9.04436	0.231041	0.480585
F39F10.4	F39F10.4	59.4186	31.3534	0.962099	0.138055
F40B5.2	F40B5.2	16.3329	20.4198	-0.287055	0.659992
F40F4.1	fbxb-71	16.9114	7.76541	1.20317	0.8063
F40F4.4	lbp-3	77.1422	90.3419	-0.312126	0.210211
F41C6.1	unc-6	13.658	14.3931	-0.106379	0.363436
F42E11.1	pgp-4	21.3634	8.9996	1.3817	-0.0831419
F43C9.4	mig-13	10.6206	18.1503	-0.570782	0.705936
F45E1.7	sdpn-1	10.1206	8.32484	0.329385	0.0473432
F45E6.2	atf-6	30.9941	23.0791	0.554846	0.341301
F45E6.6	sdz-19	18.2036	10.197	0.91391	0.151305
F46C8.3	F46C8.3	24.0167	43.2644	-0.711691	0.744546
F46G11.3	tag-257	12.6814	5.13112	1.3899	0.76791
F47A4.2	dpy-22	59.9349	37.9876	0.884629	0.0160586
F48E3.6	F48E3.6	27.5678	33.8244	-0.195415	0.450819
F48F7.1	alg-1	36.7518	46.2304	-0.281669	0.364536
F48F7.4	pqn-39	57.7526	48.2925	0.391891	0.150624
F52B10.1	nmy-1	21.8328	24.8438	-0.102874	-0.255312
F52D1.1	aagr-4	13.89	27.5501	-0.909185	0.32738
F52D2.6	F52D2.6	36.2246	23.4001	0.822993	0.214798
F52D2.8	fbxa-46	11.1389	5.63384	0.977165	0.157421
F52G3.1	F52G3.1	69.0132	70.258	0.1502	-0.350599
F52H2.2	aat-3	19.1192	38.9307	-0.904603	0.829397
F53H8.3	F53H8.3	10.7931	8.90228	0.373098	0.392202
F54E4.1	rbc-1	17.4613	13.4172	0.667286	-0.0536818
F55A4.5	stau-1	34.6447	31.9175	0.271725	-0.253159
F55A4.8	F55A4.8	15.1266	12.299	0.67848	0.277562
F55D10.3	glit-1	38.7661	38.0601	0.157649	0.300967
F55G7.2	F55G7.2	27.3278	19.6712	0.494068	0.195789
F57C12.5	mrp-1	13.7175	8.64453	0.441302	0.384158
F57G12.1	F57G12.1	53.098	80.6884	-0.513354	0.798041
F58A3.1	ldb-1	61.4645	67.3902	-0.0254325	0.348817
F59C12.3	F59C12.3	40.5421	42.4506	-0.00823362	0.247832
F59F3.1	ver-3	16.8456	14.9239	0.321985	0.697336
F59F5.6	syd-2	14.1599	16.4115	-0.15022	0.0687713
H18N23.2	H18N23.2	38.867	26.8774	0.67262	-0.0397778
H20J18.1	scd-1	82.682	66.1331	0.367293	0.312579
H30A04.1	eat-20	78.4753	64.4256	0.315139	-0.317782
K02A4.1	bcat-1	12.2204	9.12404	0.703191	-0.347576
K02D3.1	K02D3.1	14.4055	19.8102	-0.283322	0.676387
K03A11.1	K03A11.1	83.0164	39.9271	1.2815	0.239098
K04G11.4	wdr-5.2	23.0551	20.0397	0.361602	0.164685
K07E3.1	K07E3.1	32.2825	24.1058	0.628449	0.17996
K07E3.2	K07E3.2	16.0896	16.5355	0.147977	0.511798
K07E3.4	K07E3.4	11.9683	13.331	-0.165869	0.31191
K08A8.2	sox-2	14.7626	61.6839	-1.88535	0.601656
K08H2.2	K08H2.2	69.0021	39.005	0.806875	-0.436935
K09A11.1	K09A11.1	20.2869	18.5675	0.239009	0.484521
K09E3.5	K09E3.5	16.0212	15.8833	0.291617	-0.780097
K09F5.5	set-12	24.6793	13.6147	1.10224	-0.373372
K10B3.1	K10B3.1	52.2582	32.9604	0.670615	0.377515
K10B3.10	spc-1	54.3935	64.9705	-0.0982961	-0.526584
K11E4.4	pix-1	26.6855	22.9802	0.36978	-0.0647972
M02D8.4	asns-2	10.7108	20.6737	-0.540704	1.1465
M02E1.1	M02E1.1	11.5106	10.9202	0.346054	0.114525
M03A8.1	dhs-28	20.5809	30.9076	-0.46388	-0.223708
M03A8.2	atg-2	54.6566	37.7168	0.660598	0.142846
M03B6.4	M03B6.4	43.7436	40.9648	0.132688	0.544001
M153.1	M153.1	57.61	30.9448	0.842497	0.255184
M79.1	abl-1	33.8194	30.6005	0.358244	0.229761
R03E9.1	mdl-1	10.3277	16.8268	-0.275146	0.646268
R03G5.2	sek-1	19.6977	22.3299	-0.283895	0.339476
R04A9.7	R04A9.7	30.6366	25.5907	0.186894	0.0971608
R04B3.2	R04B3.2	16.7408	15.2055	0.147577	0.0085177
R04E5.8	R04E5.8	40.8922	43.0885	0.170779	-0.159824
R04E5.9	R04E5.9	19.4945	21.1803	-0.0745358	-0.215438
R07B1.12	glo-1	24.1928	15.8822	0.481691	0.297247
R07E4.6	kin-2	12.0669	15.579	-0.311426	-0.0814872
R08B4.2	alr-1	13.1359	9.2331	0.523837	0.0316086
R08E3.4	ztf-16	32.2299	25.0584	0.430853	0.0227374
R12H7.2	asp-4	28.3624	48.0494	-0.652924	0.374292
T04C10.4	atf-5	14.0131	26.2978	-0.470608	0.228103
T05A10.1	sma-9	50.1481	42.8	0.156392	0.256752
T08D2.6	T08D2.6	55.7868	82.902	-0.462057	-0.593155
T10H10.3	sav-1	25.0544	20.2546	0.566998	-0.00396473
T14F9.5	lin-32	14.0003	19.3232	-0.851603	-0.0116786
T14G11.1	T14G11.1	11.0849	11.5462	0.0282906	0.62573
T14G12.4	fkh-2	40.0738	34.4517	0.0210403	-0.163822
T14G8.1	chd-3	113.461	92.6275	0.466207	-0.274141
T21B6.1	dgn-1	66.7587	76.7713	-0.178384	0.430646
T21H8.1	hlb-1	12.9357	20.4492	-0.70695	0.129392
T21H8.5	T21H8.5	16.8386	23.8755	-0.213779	-0.203871
T22B2.1	T22B2.1	77.517	35.1977	1.45337	0.112613
T22B7.3	T22B7.3	15.2938	21.5066	-0.563786	0.000414096
T22H6.2	alh-13	65.9529	34.8193	0.982316	0.0594387
T23C6.4	T23C6.4	80.3983	84.8712	-0.0534183	0.305055
T24C12.3	T24C12.3	29.9016	19.5268	0.658027	0.219967
T24D5.6	T24D5.6	16.5557	6.87472	1.80468	-0.814346
T25G12.11	T25G12.11	44.5514	28.7032	0.718001	0.689078
T27A10.3	ckc-1	14.6478	9.16774	0.988218	0.120113
T27B1.2	ztf-19	11.3773	34.2891	-1.44711	0.439431
W04G3.8	lpr-3	17.6618	41.0863	-0.967374	0.335825
W05H9.1	W05H9.1	38.7892	35.6945	0.22273	-0.133902
W05H9.3	W05H9.3	86.6241	102.269	-0.0947336	0.430303
W06B11.2	puf-9	63.044	55.0488	0.375217	0.302251
Y102A11A.8	Y102A11A.8	27.1114	31.57	-0.179619	0.323694
Y13C8A.1	Y13C8A.1	61.1926	36.2919	2.18949	-0.622126
Y13C8A.2	Y13C8A.2	193.744	97.2957	1.58176	-0.923025
Y15E3A.5	Y15E3A.5	46.8074	32.6094	0.598993	0.400123
Y48D7A.1	Y48D7A.1	11.3653	4.11211	1.57732	0.211509
Y60A9.3	Y60A9.3	29.3414	17.1198	0.828868	-0.0265823
Y71H10B.1	Y71H10B.1	31.4346	19.684	0.738182	-0.173576
Y73B3A.18	Y73B3A.18	115.395	123.991	0.0249079	-0.169154
Y73B3A.4	Y73B3A.4	17.4425	17.3469	0.00174876	-0.0431993
Y73B3B.1	Y73B3B.1	11.6641	10.1227	0.532138	-0.152228
ZC504.4	mig-15	37.8446	32.6874	0.283924	-0.113543
ZK1073.1	ZK1073.1	44.185	34.9943	0.277478	0.100032
ZK1086.1	obr-3	18.2108	17.1233	0.191689	-0.0689455
ZK1193.5	dve-1	46.3121	32.7507	0.635188	0.237655
ZK470.2	ZK470.2	30.5101	29.3811	0.180966	0.443752
ZK662.3	nhr-48	32.8411	25.0598	0.464691	-0.325339
ZK899.5	ZK899.5	47.3369	27.0174	1.06247	0.16503
ZK899.6	ZK899.6	47.5072	30.3402	0.534641	-0.19401
2L52.1	2L52.1	20.8024	24.5489	-0.0316088	0.522621
2RSSE.1	2RSSE.1	56.2504	64.8856	-0.183741	-0.536968
2RSSE.2	2RSSE.2	29.9451	27.7551	0.384979	-0.905804
AC3.2	ugt-49	13.9712	12.2202	0.260624	0.230982
B0025.1	vps-34	25.163	28.2465	-0.0115786	0.202525
B0034.3	casy-1	25.8693	18.2625	0.797888	-0.478299
B0035.7	his-47	63.3536	74.8571	0.422029	0.154236
B0212.3	B0212.3	16.4072	27.9315	-0.582947	0.00609359
B0213.17	nlp-34	14.3967	11.5562	0.371574	-0.36654
B0213.6	nlp-31	90.0524	100.756	-0.151957	-0.12182
B0228.6	B0228.6	17.201	48.9142	-1.16291	0.795971
B0252.2	asm-1	19.865	15.7004	0.389863	-0.128093
B0261.8	B0261.8	30.3914	39.8372	-0.312727	-0.129645
B0273.4	unc-5	11.2306	13.6127	-0.294211	-0.372969
B0284.3	B0284.3	38.2835	54.1216	-0.276546	0.0909329
B0285.7	mnp-1	48.8887	78.9452	-0.555996	0.305619
B0303.14	B0303.14	34.119	22.0941	0.88342	-0.122161
B0303.8	sdz-1	26.4397	19.7587	0.551186	0.315007
B0304.1	hlh-1	31.8325	41.7616	NA	NA
B0350.2	unc-44	60.2601	77.8114	-0.590667	-0.101227
B0353.1	B0353.1	10.238	12.4115	0.615499	-0.698716
B0432.6	B0432.6	19.4745	20.725	0.0180157	-0.196927
B0454.9	B0454.9	31.7351	27.0643	0.156385	-0.800108
B0462.3	fbxb-119	32.6688	25.2988	0.583658	-0.154989
B0491.1	B0491.1	14.6432	18.0279	-0.163572	0.505958
B0511.1	fkb-7	12.2021	22.2251	-0.913376	0.569884
B0545.1	tpa-1	12.9438	11.984	0.25204	-0.34451
B0564.10	unc-30	22.3439	14.6315	0.534336	-0.00328172
BE10.3	BE10.3	16.3734	10.2399	0.92038	0.0759586
C01B10.5	hil-7	15.8743	311.085	-3.54345	-0.0469563
C01B4.9	C01B4.9	10.6252	4.94136	NA	NA
C01B7.1	ztf-12	16.7177	36.8829	-1.09503	-0.437267
C01G10.9	C01G10.9	12.8011	17.0946	-0.330805	0.00291388
C02F5.12	C02F5.12	20.2865	23.0472	-0.148386	0.379891
C03H5.7	C03H5.7	11.1687	8.66691	0.735111	0.331731
C04G6.3	pld-1	13.0594	12.5329	0.250701	-0.150605
C05B5.4	C05B5.4	12.5853	14.1535	-0.109709	0.499267
C05D11.8	C05D11.8	10.4585	12.1757	-0.0350595	0.3209
C05D12.4	C05D12.4	86.7285	53.9906	0.700699	-0.323662
C05D12.5	C05D12.5	59.5495	45.2951	0.466865	-0.335574
C05E4.1	srp-2	17.0675	15.11	0.244498	-0.229078
C05E4.9	gei-7	81.9933	112.845	-0.270003	-0.0566722
C06A8.5	spdl-1	71.1453	81.2265	-0.125447	-0.15622
C06C3.7	C06C3.7	14.0025	9.87896	0.578652	0.184775
C06E1.10	rha-2	12.0506	13.6099	0.0898228	-0.245741
C06E7.4	C06E7.4	11.012	27.1057	-1.24554	0.180405
C08E3.3	bath-33	13.2968	6.4576	0.991477	-0.875157
C08F1.10	C08F1.10	109.211	168.325	-0.534515	0.394051
C08F1.11	C08F1.11	10.5532	25.8062	-1.16544	0.600056
C08F1.3	fbxb-13	35.8846	27.8262	0.574256	0.25671
C08F1.6	C08F1.6	182.246	183.063	0.102882	0.301744
C09D8.1	ptp-3	40.662	43.5628	-0.0915763	-0.369754
C09E8.3	mlt-10	20.9056	27.1417	-0.334254	-0.711326
C09F9.2	C09F9.2	11.3635	47.5683	-1.87925	-0.316498
C09H10.7	C09H10.7	94.9663	69.9719	0.63755	-0.611445
C10C5.1	C10C5.1	19.2594	17.4548	0.401119	0.219307
C10F3.4	C10F3.4	13.2328	11.2314	0.399087	0.411837
C14B9.6	gei-8	45.1759	40.1237	0.349176	-0.0887848
C16C4.17	C16C4.17	156.441	105.885	0.575664	-0.0788251
C17C3.10	hlh-27	16.852	13.4174	0.121157	0.273042
C17C3.7	hlh-25	18.8768	15.1431	0.602214	0.125147
C18A3.8	hlh-14	44.1124	65.134	-0.556775	0.628169
C18E3.3	C18E3.3	22.1155	18.8435	0.416751	0.302366
C18G1.2	elt-7	28.3852	30.9502	-0.00990258	0.508888
C23H5.1	prmt-6	11.0188	12.3112	-0.153897	-0.234055
C24H11.3	tbx-38	37.6192	24.5	0.768553	-0.225163
C24H11.7	gbf-1	32.7014	35.0468	0.050421	-0.605887
C25D7.3	sdc-3	24.7799	19.5976	0.679247	-0.288646
C25H3.8	C25H3.8	12.0796	10.9982	0.263137	-0.0155473
C26F1.1	C26F1.1	45.1217	74.1096	-0.603535	-0.104813
C28A5.4	ceh-43	100.941	128.807	-0.282803	-0.0152356
C28C12.7	spp-10	51.1653	96.3724	-0.753301	0.643134
C28H8.6	pxl-1	19.4967	33.7821	-0.43551	0.167544
C29E6.1	let-653	10.3278	21.3593	-1.0466	0.545867
C29F3.1	ech-1	17.8718	6.71248	1.0237	0.213571
C30F8.4	kin-32	13.5366	15.1456	-0.0649567	0.0759385
C32A3.1	sel-8	73.6357	69.0793	0.205725	-0.139685
C32B5.1	fbxc-40	20.723	37.6952	-0.700152	0.214643
C32B5.14	fbxc-18	50.5474	38.8307	0.51868	0.0774037
C32B5.16	sdz-4	46.9215	40.1117	0.292473	0.384715
C32B5.5	fbxc-14	22.9782	13.2727	0.674439	-0.0728591
C32E12.5	sem-2	40.1891	36.9836	0.164901	0.0703922
C32E8.10	unc-11	24.506	25.1581	0.168395	-0.0793973
C33A12.12	C33A12.12	20.3422	14.985	0.570477	0.205359
C33A12.2	nlp-35	18.0834	16.1912	0.156379	0.658962
C33C12.10	C33C12.10	58.3319	61.2607	0.207189	-0.323441
C33C12.5	fbxb-38	21.7744	19.9182	0.233791	0.374003
C33F10.13	fbxb-88	15.9726	23.2448	-0.430941	0.630532
C33H5.4	klp-10	14.1928	12.8333	0.0460254	-0.462765
C34C6.2	C34C6.2	30.8003	22.3287	0.603823	0.159795
C34D4.14	hecd-1	43.8574	50.2436	-0.0448214	-0.170433
C34E10.7	cnd-1	36.1894	46.0568	-0.369845	0.114534
C34F11.3	C34F11.3	10.9733	10.746	0.0837911	-0.349179
C34F11.9	dsh-1	25.0804	30.4561	-0.171522	-0.253149
C34G6.4	pgp-2	13.8896	10.2182	0.504496	0.266098
C34G6.6	noah-1	37.8554	117.357	-1.49079	0.217481
C35B1.2	C35B1.2	16.9553	18.1344	-0.109083	-0.0286688
C35D6.3	C35D6.3	131.472	63.8008	1.10579	-0.285999
C35D6.4	C35D6.4	63.0417	41.9224	0.862134	-0.0708963
C35E7.3	C35E7.3	37.694	5.44297	2.91969	0.0953002
C35E7.6	C35E7.6	34.825	58.8526	-0.676971	0.288133
C36E8.3	pxd-1	27.9579	43.0423	-0.522247	0.26141
C36F7.1	irx-1	26.623	45.2529	-0.74676	0.398318
C38D9.8	C38D9.8	46.3823	26.6654	0.950423	-0.208185
C39B5.2	C39B5.2	95.3927	110.261	-0.16921	0.211764
C39F7.2	madd-2	15.9982	24.2332	-0.57061	-0.0898179
C40A11.10	C40A11.10	32.3257	47.2555	0.0132565	0.535924
C40A11.2	C40A11.2	17.3424	30.6272	-0.570445	0.441325
C40A11.3	C40A11.3	11.1748	14.0586	-0.346666	0.285968
C40A11.4	C40A11.4	17.2379	21.2329	-0.258631	0.632232
C40A11.6	C40A11.6	18.8717	30.1799	-0.537241	0.534983
C40A11.7	C40A11.7	17.0889	16.3733	0.25315	0.149575
C41H7.8	sdz-5	29.9171	25.3603	0.143148	0.367989
C43D7.2	fbxb-65	17.453	20.9752	-0.0194204	-0.000671979
C43E11.6	nab-1	16.2857	18.9572	-0.295968	-0.498022
C44E4.1	C44E4.1	49.9118	50.0058	0.308285	-0.0302242
C45E1.1	nhr-64	13.7948	15.3032	-0.203807	0.0778556
C45G7.4	C45G7.4	24.9351	23.6536	0.275897	-0.785483
C46F11.6	C46F11.6	16.7838	29.1838	-0.401651	0.562607
C47D12.1	trr-1	37.4952	32.2524	0.479295	0.0165346
C47D12.4	C47D12.4	33.5358	26.2572	0.451965	0.160248
C47G2.2	unc-130	14.4098	27.2381	-0.826024	0.0255367
C48B6.6	smg-1	13.1859	13.1863	-0.0276629	0.404784
C48D1.1	C48D1.1	18.8039	18.5573	0.069264	0.599617
C49A1.4	eya-1	44.6853	53.5774	-0.259382	-0.0987816
C49H3.6	C49H3.6	26.1835	24.5775	0.0535508	0.0291259
C52E2.1	fbxb-95	46.0747	32.89	0.716274	0.065341
C52E2.7	fbxb-96	39.5424	32.2956	0.544556	0.17098
C53H9.2	C53H9.2	29.558	36.4684	-0.333837	-0.46842
C54E10.6	C54E10.6	16.5123	31.5134	-0.780033	0.00785327
C55B7.4	acdh-1	21.5803	86.7414	-1.10149	0.428012
C56C10.11	C56C10.11	13.4929	14.9649	-0.0625567	0.239163
C56G2.3	C56G2.3	10.1476	10.8305	-0.0532517	-0.224505
D1037.3	ftn-2	119.585	172.088	-0.54466	-0.343193
D1081.2	unc-120	18.301	50.4871	-1.40123	0.279432
D2005.1	D2005.1	98.5459	87.1614	0.287587	NA
DC2.7	kin-33	52.2906	32.9987	0.935133	-0.260293
E02H1.3	tag-124	12.7016	14.4598	-0.224619	0.191707
E04A4.1	fbxb-78	11.5565	13.2487	-0.240656	0.423776
E04F6.3	maoc-1	17.7804	34.1462	-0.827673	0.189963
F01G10.7	lipl-7	19.1287	33.8602	-0.623949	0.537284
F02H6.5	sqrd-1	21.5533	11.5544	0.833616	-0.256051
F07A11.5	F07A11.5	18.3302	18.4949	0.0785459	-0.465918
F07A11.6	din-1	93.5531	95.2395	0.343545	-0.668364
F07B7.10	his-51	11.0647	18.0737	NA	NA
F07B7.11	his-54	12.8041	17.4339	NA	NA
F07B7.3	his-53	11.0647	18.0737	NA	NA
F07B7.4	his-52	12.8041	17.4339	NA	NA
F07B7.5	his-49	18.8409	18.1546	NA	NA
F07B7.9	his-50	11.6329	16.2245	NA	NA
F07E5.2	fbxb-35	30.4171	31.2196	0.104945	0.276091
F07E5.6	fbxb-36	14.8438	8.90412	0.858157	-0.212969
F08B1.1	vhp-1	24.5679	21.1379	0.354934	0.184019
F08D12.10	sdz-9	91.9278	51.0902	0.926136	-0.172547
F08D12.11	fbxb-111	26.0623	17.7579	0.606859	-0.0546215
F08D12.6	fbxb-108	15.4523	14.2897	0.19757	0.373128
F08D12.8	fbxb-105	30.3677	21.8533	0.610452	-0.087341
F08D12.9	sdz-10	25.9061	17.2312	0.673626	0.343736
F08G2.1	his-44	10.9242	15.1104	NA	NA
F08G2.2	his-43	11.096	11.0868	NA	NA
F08G2.7	F08G2.7	39.2381	43.7358	-0.101912	-0.416396
F09C3.3	fbxb-68	15.856	13.0917	0.372848	-0.0247467
F10E7.1	F10E7.1	12.5975	10.215	0.399062	0.352465
F10E9.6	mig-10	18.1503	44.3771	-1.23387	-0.188458
F10F2.1	sel-2	31.8412	30.0534	0.273037	-0.0263437
F10G7.2	tsn-1	27.2593	45.0001	-0.681956	-0.178293
F11A6.1	kpc-1	29.8192	37.5884	-0.303817	-0.591259
F11H8.4	cyk-1	20.0143	22.8937	-0.151871	-0.376035
F12E12.10	fbxb-90	53.092	38.925	0.601835	0.21133
F12E12.4	bath-31	36.441	27.4761	0.394438	-0.13217
F12E12.5	sdz-12	12.151	8.1977	0.810081	-0.738944
F12E12.7	sdz-11	23.7371	16.2899	0.579078	0.195836
F12E12.8	fbxb-91	84.1216	62.355	0.484573	0.322139
F12E12.9	fbxb-92	34.7775	22.0447	0.880367	0.476418
F13B10.1	tir-1	39.2992	50.6195	-0.208445	0.118445
F13E9.13	F13E9.13	10.2275	9.75262	0.30597	-0.0336533
F13E9.6	sdz-13	16.8583	14.4262	0.451634	-0.0244428
F13H8.7	upb-1	13.5503	17.6802	-0.299162	0.518801
F14B6.1	sdz-14	97.0008	58.8478	0.775505	-0.188881
F14B6.3	F14B6.3	114.732	72.7442	0.790206	-0.476317
F14E5.4	acp-2	17.7023	14.9459	0.457494	0.14692
F17A9.4	F17A9.4	22.6115	19.0022	0.358727	0.416901
F17C11.1	F17C11.1	88.7517	117.605	-0.122627	-0.143413
F17C11.4	F17C11.4	28.3061	25.1523	0.169706	-0.629282
F17E9.12	his-31	19.8019	29.1361	-0.224899	-0.353383
F17E9.9	his-34	20.6355	30.4878	NA	NA
F18C12.2	rme-8	13.0149	12.4597	0.236224	0.24201
F18C5.3	tag-184	11.2283	13.163	-0.0118399	0.0712801
F19F10.1	F19F10.1	72.6544	42.4095	0.94837	0.203005
F19F10.5	F19F10.5	179.36	116.663	0.90583	0.00984501
F20C5.6	F20C5.6	14.4569	35.4788	-1.18309	0.517807
F21H11.3	tbx-2	10.3289	24.2378	-1.2284	0.16332
F21H12.4	ptc-2	16.444	15.4128	0.139719	0.0638664
F22B7.9	F22B7.9	14.9476	30.4934	-0.804441	0.106508
F22B8.6	cth-1	20.4996	16.433	0.447102	0.319264
F22E12.4	egl-9	26.5257	25.1134	0.0841701	0.0816916
F23F12.4	sdz-15	27.8171	14.6998	1.1736	-0.496699
F23F12.9	F23F12.9	273.559	298.66	-0.0918302	0.00240834
F25B4.6	F25B4.6	13.354	15.5437	-0.193118	0.261693
F25F2.2	cdh-4	60.6476	58.5524	0.412577	0.250229
F26A1.2	fkh-5	17.2985	12.3369	0.890729	-0.31256
F26D12.1	fkh-7	124.056	117.112	0.184314	0.304388
F26F12.3	F26F12.3	21.6943	36.9125	-0.692683	-0.259564
F27E11.3	cfz-2	43.2263	50.2867	-0.138365	-0.17689
F27E5.2	pax-3	28.031	34.225	-0.220108	0.0503996
F28B3.4	F28B3.4	18.3507	16.0717	0.657789	-0.501785
F28C1.3	F28C1.3	15.2707	15.3889	0.15376	-0.25719
F28C6.1	F28C6.1	138.108	88.3358	0.867306	-0.248847
F29A7.1	fbxb-106	22.8108	18.37	0.607628	0.186899
F29A7.2	fbxb-107	19.6985	15.6755	0.42625	0.102801
F29C4.8	col-99	11.5529	29.6745	-1.263	-1.04447
F29G9.1	F29G9.1	54.6442	39.1708	1.34364	-0.813619
F31D5.6	F31D5.6	21.3191	15.9484	0.440867	0.423457
F31E9.4	sdz-16	50.4697	35.6522	0.71276	-0.581199
F32A11.6	moe-3	17.5022	7.61212	1.18015	-0.422612
F32B4.4	F32B4.4	55.3855	47.6793	0.277268	-1.0062
F32B5.8	cpz-1	10.456	60.8821	-2.30461	-0.306873
F32H2.5	fasn-1	19.946	74.118	-1.71463	-0.0511659
F33H1.1	daf-19	29.2692	30.2734	0.20386	0.355149
F33H2.7	set-10	31.277	33.2076	0.0566285	0.360343
F34D6.1	F34D6.1	36.2431	23.251	0.758805	-0.00418926
F35E2.8	F35E2.8	14.1471	9.23122	0.759556	0.256999
F35G2.3	F35G2.3	23.121	25.3389	0.0957268	0.206405
F35H10.11	his-29	20.6355	30.4878	NA	NA
F35H8.7	wee-1.1	25.1776	14.0567	1.29314	-0.337623
F36A2.3	F36A2.3	16.1218	15.3908	0.0759715	-0.0664585
F36H5.4	F36H5.4	32.1149	29.1781	0.274489	0.377045
F36H5.5	fbxb-53	18.5684	13.1066	0.558218	0.128117
F36H5.8	F36H5.8	11.11	7.99328	0.457683	0.360935
F37D6.4	F37D6.4	40.8734	28.388	0.759012	-0.0659973
F37H8.5	F37H8.5	23.0168	34.9402	-0.525738	0.241133
F38A6.1	pha-4	62.8228	84.2406	-0.512874	0.232685
F38C2.7	F38C2.7	75.9562	51.8773	0.719566	0.175358
F38H4.2	fbxb-3	26.222	25.7448	0.184747	0.415345
F39E9.7	F39E9.7	14.1816	14.5373	0.259808	0.199871
F40G9.12	F40G9.12	10.4617	6.24373	0.883957	0.639675
F40G9.9	F40G9.9	22.0526	13.2468	0.872744	0.168237
F40H3.6	F40H3.6	52.6527	51.4906	0.286616	-0.459426
F40H6.4	tbx-11	155.147	115.317	0.66296	0.036818
F41E6.6	tag-196	15.3221	42.2632	-1.42522	0.846442
F42A6.5	F42A6.5	13.827	18.1366	NA	NA
F42A6.9	elks-1	42.8548	40.7142	0.224236	-0.789141
F42A9.2	lin-49	31.6536	32.4667	0.12012	0.0655251
F42G2.6	F42G2.6	24.8644	26.4366	-0.0315747	-0.257798
F42G4.3	zyx-1	11.1586	8.54165	0.982604	-0.439227
F43G6.4	F43G6.4	10.0406	23.1173	-1.20602	0.307406
F43G6.5	F43G6.5	57.5679	30.73	1.13653	-0.420087
F44B9.3	cit-1.2	58.5472	47.9897	0.385209	0.0647919
F44C4.5	ppt-1	18.539	30.6827	-0.735358	0.302945
F44F1.4	F44F1.4	41.2804	28.7017	0.608687	-0.0448172
F44F1.6	F44F1.6	30.6424	35.3567	-0.448197	0.18642
F44F1.7	vet-6	311.541	177.923	1.01596	-0.0425401
F45C12.11	sdz-18	21.776	15.6383	0.449017	-0.0099715
F45C12.13	fbxb-48	25.9187	14.6518	0.965404	0.27226
F45C12.14	fbxb-5	12.1279	8.25138	0.765204	0.282293
F45C12.5	fbxb-11	39.3726	25.6055	0.750313	-0.0343818
F45C12.6	btb-8	95.7118	76.6696	0.435742	0.0276044
F45D11.10	fbxc-39	17.9618	17.7766	0.180478	-0.111272
F45D11.13	fbxb-30	21.3537	17.8373	0.226381	0.34223
F45D11.5	F45D11.5	18.9061	21.1878	-0.0203234	-0.165466
F45D3.1	F45D3.1	29.5346	18.5405	0.723301	0.0613657
F45F2.12	his-8	20.1936	20.2144	0.538886	0.171563
F45F2.13	his-6	25.0981	25.18	0.707018	-0.0665302
F45F2.3	his-5	37.4002	54.6261	-0.00585907	0.620575
F45F2.4	his-7	11.5526	17.7059	-0.129163	-0.617514
F45H11.1	sptf-1	24.8145	40.6043	-0.739441	0.323742
F46F3.1	ceh-27	50.9127	76.2104	-0.516253	0.158561
F47F6.1	lin-42	12.7454	17.6495	-0.29255	-0.96594
F47G4.4	F47G4.4	17.6588	23.2984	-0.237463	-0.822914
F47G4.7	smd-1	42.7615	42.3875	0.0796047	-0.383977
F49B2.1	fbxb-8	31.1968	29.3003	0.117961	-0.0584448
F49B2.2	fbxb-67	25.1844	14.9654	0.832922	-0.0320352
F49D11.10	F49D11.10	13.6452	15.7935	-0.0472786	0.36383
F52C12.4	F52C12.4	33.3666	27.478	0.519867	-0.891055
F52C9.1	F52C9.1	13.262	15.5683	-0.0647496	-0.111147
F52F12.6	ztf-11	157.834	143.105	0.275249	-0.143382
F52H3.5	F52H3.5	28.9667	31.0604	0.0843027	-0.372673
F53A2.2	sdz-20	10.8683	6.20259	0.711444	-0.0486168
F53A3.4	pqn-41	67.3728	66.7783	0.218865	-0.524158
F53C3.2	fbxb-103	82.6713	52.8636	0.79104	-0.0618372
F54A3.2	F54A3.2	21.3758	19.8423	0.272817	-0.742552
F54A5.3	shc-1	10.8368	13.024	-0.225743	0.276121
F54C9.1	iff-2	179.093	417.039	-1.07699	-0.751997
F54D11.1	pmt-2	48.7824	71.976	-0.414174	0.0579546
F54E7.5	sdz-21	105.177	70.7454	0.718199	0.0541211
F54E7.7	rcn-1	12.1724	11.6187	0.268604	0.559523
F55A3.7	F55A3.7	32.1581	22.5883	0.610885	0.110071
F55C5.10	F55C5.10	47.5942	41.3442	0.291464	0.100905
F55C7.7	unc-73	30.6557	32.7026	-0.0516443	-0.0808072
F55C9.10	fbxb-61	15.6301	12.3301	0.600372	0.367698
F55C9.13	fbxb-63	32.2521	28.3923	0.375525	0.00595755
F55C9.14	F55C9.14	21.6109	14.2454	0.77302	0.463394
F55C9.3	F55C9.3	18.7822	15.7514	0.777177	0.571889
F55C9.4	fbxb-57	34.7166	25.5133	0.546665	0.153488
F55C9.5	F55C9.5	26.9393	22.8875	0.311127	-0.039542
F55C9.7	fbxb-60	11.8874	9.17431	0.684372	-0.266001
F55C9.8	fbxb-62	21.1415	17.91	0.320039	0.605943
F55F10.1	F55F10.1	36.7169	21.8099	0.975489	-0.90571
F55H2.6	clu-1	19.9221	21.7224	0.0940392	0.248398
F56A11.3	efn-4	30.3403	29.1931	0.0871665	-0.719549
F56A12.1	unc-39	12.2621	26.5565	-0.974637	0.395726
F56A4.12	F56A4.12	23.0105	3.405	NA	NA
F56A6.1	sago-2	16.9015	16.3873	0.554608	-0.14578
F56A8.7	unc-64	11.1861	12.7138	-0.0862494	-0.00431292
F56C11.4	F56C11.4	26.4731	24.3729	0.871137	-0.415646
F56E10.1	F56E10.1	32.0596	22.3788	0.756701	-0.411706
F56F3.6	ins-17	10.2568	1.60791	2.06256	-0.301957
F56F4.8	F56F4.8	62.447	39.3413	0.690783	0.033236
F56H9.5	lin-25	15.8699	17.3451	0.0602971	0.28924
F57A8.1	F57A8.1	27.2845	57.6855	-1.04702	-0.231999
F57G9.3	F57G9.3	49.1265	32.8001	0.522379	0.185378
F58D5.4	ksr-2	56.5278	44.7221	0.557054	-0.0711375
F58E1.10	fbxc-22	18.6613	12.7552	0.776151	0.0711965
F58E1.11	fbxc-21	30.7318	21.1733	0.667834	0.109939
F58E1.12	fbxc-26	25.6457	14.8999	0.711566	-0.154179
F58E1.14	fbxb-47	29.4525	20.9509	0.675947	0.690908
F58E1.3	fbxb-26	47.1946	40.3438	0.501056	0.123322
F58E1.5	fbxb-17	119.087	73.9222	0.86941	0.108929
F58E1.8	fbxb-18	19.0148	19.0058	0.325407	0.106574
F58E1.9	fbxb-19	15.5911	11.4488	0.595662	0.289844
F58E10.2	end-1	41.594	38.2212	0.326794	0.128868
F58E10.5	end-3	11.8215	11.0294	0.139331	0.0639028
F58E10.7	F58E10.7	14.7007	16.694	-0.330341	-0.244841
F58G1.4	dct-18	12.5992	39.8936	-1.46699	-0.853502
F58G6.5	nhr-34	23.0328	15.1655	0.669033	0.226378
F59A1.10	F59A1.10	14.7922	9.94189	0.535125	-0.0603944
F59A2.6	F59A2.6	17.977	16.8781	0.2091	-0.812756
F59A6.1	nsy-1	48.4345	51.5511	0.0411386	0.146275
F59A7.4	hil-6	34.6457	44.5106	0.0108445	-0.542717
F59D6.1	F59D6.1	11.2842	21.5465	-0.781622	0.133681
H02I12.7	his-65	69.5102	66.6516	-0.223152	NA
H04D03.4	H04D03.4	21.7187	13.1332	1.04449	-0.170287
H12C20.2	pms-2	11.1382	16.1897	-0.362666	0.380872
H12C20.3	nhr-68	10.3318	24.0691	-1.17168	0.786373
H12D21.1	nspa-1	46.8546	3.25357	NA	NA
H12D21.12	nspa-2	37.654	3.25357	NA	0.100954
H12D21.14	nspa-6	10.8131	0	NA	NA
H12D21.15	nspa-7	10.8131	0	NA	NA
H20J04.4	H20J04.4	10.2909	14.7188	-0.225052	-0.247317
H24K24.2	H24K24.2	10.1791	6.32747	0.773588	-0.082913
H24K24.5	fmo-5	17.7798	10.4388	0.6515	-0.354057
H24O09.2	fbxb-72	14.3812	14.1434	0.220925	0.668351
H27C11.1	nhr-97	17.141	20.6104	-0.136994	-0.233776
H37A05.4	H37A05.4	108.702	83.8831	0.814791	-1.20455
H37N21.1	H37N21.1	91.8069	78.9655	0.415195	-0.064187
H39E23.1	par-1	52.1026	50.6497	0.0957158	-0.181614
K02D7.1	K02D7.1	15.1782	38.8571	-1.19881	0.0713959
K02E7.6	K02E7.6	17.3633	22.335	-0.18868	0.0695981
K02E7.9	btb-10	80.1708	64.4669	0.362882	-0.141531
K02F3.2	K02F3.2	16.1364	22.0894	-0.124626	-0.160164
K02F3.4	zip-2	60.7913	79.2859	-0.206538	0.194727
K03B8.11	K03B8.11	22.349	14.8628	0.508229	-0.183885
K03D10.1	kal-1	14.9564	29.6356	-0.89107	-0.579174
K04C2.2	K04C2.2	20.0688	23.3269	-0.189805	-0.263618
K04D7.3	gta-1	12.2013	24.0914	-0.949039	-0.136284
K04H4.6	crn-6	17.8741	21.7687	-0.211839	0.286538
K05C4.9	K05C4.9	18.9458	23.0973	-0.0352965	0.439976
K05F1.5	K05F1.5	27.5518	30.9226	-0.138227	0.131116
K05F6.1	fbxb-49	40.5575	31.3629	0.547236	0.283673
K05F6.12	K05F6.12	27.1394	14.1417	1.14917	0.153537
K05F6.2	fbxb-50	15.6823	12.0955	0.601065	0.367658
K05F6.3	fbxb-51	13.0931	10.4678	0.28878	0.379692
K05F6.4	K05F6.4	88.2245	57.6719	0.800294	0.285538
K05F6.5	fbxb-44	54.8868	39.368	0.737519	0.131295
K05F6.6	fbxb-52	10.6824	8.81186	0.526278	0.621425
K05F6.7	fbxb-54	64.7586	42.0957	0.646835	0.0909087
K05F6.9	fbxb-46	35.2634	26.0273	0.723443	0.3605
K06C4.10	his-18	27.7643	40.3898	-0.998609	-0.0994532
K06C4.11	his-19	11.0647	18.0737	NA	NA
K06C4.12	his-22	16.3333	22.7445	NA	NA
K06C4.13	his-27	18.8409	18.1546	NA	NA
K06C4.2	his-28	11.6329	16.2245	NA	NA
K06C4.3	his-21	11.0647	18.0737	NA	NA
K06C4.4	his-20	16.3333	22.7445	NA	NA
K06C4.5	his-17	27.7282	34.9696	0.142388	0.477377
K07B1.8	K07B1.8	17.5836	61.1414	-1.36148	-0.933612
K07C11.7	K07C11.7	12.4908	13.935	-0.253265	0.301979
K07C5.13	K07C5.13	51.271	31.4373	-0.226181	0.226564
K07D4.9	K07D4.9	15.2133	15.1723	0.655493	-0.416327
K08B12.2	dmd-7	50.9892	50.3372	-0.0445859	0.331935
K08C7.3	epi-1	50.3019	59.1017	-0.0655325	0.0973802
K09B11.9	uso-1	20.7534	25.4276	-0.149445	-0.0170816
K09F6.8	fbxc-25	30.4456	26.9948	0.309875	-0.0358956
K10B4.6	cwn-1	17.8796	21.777	-0.173039	-0.158295
K10D6.4	K10D6.4	41.977	32.7076	0.45657	0.241716
K10G6.3	sea-2	96.2762	71.1863	0.612852	-0.66351
K10H10.3	dhs-8	42.1553	15.1889	1.02082	-0.0584497
K11C4.3	unc-70	43.3823	50.073	-0.032573	-0.47923
K11E8.1	unc-43	17.1796	20.3466	0.217229	0.0179558
K12B6.1	sago-1	28.074	21.7428	0.562575	-0.16784
K12D12.5	K12D12.5	14.0489	14.7761	0.0918542	-0.363865
K12F2.2	vab-8	19.619	20.4284	-0.0392884	-0.230805
K12H6.11	set-13	24.0289	14.5819	0.709419	-0.365805
K12H6.7	K12H6.7	29.764	30.6325	0.0139146	0.433333
M01D1.10	fbxb-45	28.5214	34.6358	-0.130341	0.600112
M01D1.3	btb-11	87.4995	73.9526	0.342294	0.147622
M01D1.8	fbxb-41	127.289	85.3775	0.78265	0.146975
M01D1.9	fbxb-40	47.0367	40.4811	0.438587	0.0845686
M01D7.7	egl-30	61.2348	129.388	-1.02145	-0.180722
M01E5.6	sepa-1	285.678	161.69	1.05231	-0.369082
M01G5.5	snf-6	65.7978	59.8626	0.378424	-0.418521
M02B7.5	M02B7.5	25.1132	31.2077	-0.156281	-0.661849
M04B2.6	M04B2.6	16.9102	22.7548	-0.0141394	0.0625813
M04G12.4	somi-1	11.9335	35.1103	-1.48902	0.356223
M116.1	M116.1	91.8239	89.0021	NA	NA
M116.2	M116.2	11.7362	11.1672	-0.154539	0.446125
M116.4	sdz-25	99.4503	83.3263	NA	NA
M151.5	fbxb-31	22.269	16.5989	0.735629	0.170524
M151.6	fbxb-32	11.3098	6.03803	1.05796	-0.0968445
M151.8	fbxb-33	31.39	15.1519	1.152	0.22338
M57.1	M57.1	12.6414	16.4107	-0.0760668	0.308151
R02C2.1	R02C2.1	74.5924	47.8119	0.737948	-0.669585
R02C2.6	R02C2.6	21.4992	19.7532	0.383658	-0.280154
R02D3.1	R02D3.1	33.7705	38.3848	-0.0689226	0.14274
R06A4.6	sdz-26	103.039	49.725	1.19465	-0.680447
R06A4.8	agl-1	20.6648	19.1657	0.202351	-0.432769
R07B7.11	gana-1	10.6727	18.9635	-0.792733	0.785024
R07C3.5	fbxc-34	12.2997	16.7139	-0.255483	0.388006
R07C3.6	fbxc-28	143.668	99.6978	0.601232	0.114972
R07C3.7	fbxc-29	34.769	24.5162	0.593896	-0.131005
R07C3.9	fbxc-31	26.1611	14.1854	0.984779	-0.331349
R07H5.4	sdz-27	49.7124	28.0145	0.888134	0.200935
R08C7.13	fbxb-75	44.2603	41.0316	0.178549	0.341318
R08C7.9	fbxb-74	24.4231	15.525	0.747155	0.15917
R08E5.3	R08E5.3	26.7031	6.69214	1.13446	-0.535392
R09H10.3	R09H10.3	22.7348	36.6612	-0.501998	0.332701
R107.8	lin-12	16.7742	14.8349	0.25218	0.0099984
R10E9.1	msi-1	21.1431	15.8298	0.585257	-0.0095038
R13A5.5	ceh-13	100.89	114.218	-0.168159	0.212158
R13F6.4	ten-1	37.3673	39.2775	0.306934	-0.0981934
R144.2	pcf-11	65.4236	58.2825	0.416703	-0.495558
R148.5	R148.5	12.9946	49.8033	-1.90715	-0.0430105
R17.1	fbxb-85	18.6273	17.1637	0.228208	0.178842
R31.1	sma-1	21.9959	31.6262	-0.357645	-0.103981
R52.1	sdz-28	151.551	130.834	0.233355	0.05101
R53.3	egl-43	12.0859	12.853	0.117297	-0.0845022
R90.1	R90.1	12.1988	13.1689	0.0100464	-0.0398317
T01H8.5	gon-2	18.006	16.1076	0.386993	-0.112929
T02E9.5	T02E9.5	45.1495	267.287	-2.42023	0.463451
T03E6.7	cpl-1	37.9032	77.7577	-0.904252	-0.470061
T04B8.3	arrd-1	254.251	193.17	0.400127	0.349164
T04C9.6	frm-2	19.0165	24.0841	-0.285551	0.672106
T04D1.4	tag-192	105.367	92.2814	0.366251	-0.45227
T04D3.2	sdz-30	135.25	77.3445	0.901689	0.12815
T05A12.4	T05A12.4	15.3488	12.9067	0.550432	0.342089
T05B4.2	nhr-57	25.1658	13.7803	0.983599	-0.15978
T05C1.4	T05C1.4	25.0195	21.3558	0.363626	0.00458944
T05D4.1	aldo-1	29.9422	17.5698	0.823681	-0.397628
T05D4.2	T05D4.2	127.456	105.967	0.373919	-0.151191
T05E12.8	T05E12.8	31.7006	18.0717	1.22578	0.23529
T06C10.4	flp-10	21.6765	14.9283	1.05695	0.399794
T07A9.1	pqbp-1.2	23.9518	23.5047	-0.698937	0.516816
T07C4.2	tbx-8	37.1708	34.4113	0.081509	0.0124226
T07E3.4	T07E3.4	13.9399	15.8189	-0.00273682	-0.103528
T08B1.6	acs-3	29.2227	15.6241	1.05387	-0.347542
T08B6.1	T08B6.1	12.8363	12.4591	-0.034441	-0.116129
T08E11.5	fbxc-19	10.0108	6.71618	0.723852	0.432193
T08E11.6	fbxb-10	29.4483	21.7816	0.497701	0.210019
T08G5.3	T08G5.3	16.4223	17.3161	0.110734	-0.346425
T09B4.8	T09B4.8	37.6365	52.8646	-0.475821	0.151909
T10C6.11	his-4	25.2037	29.5289	0.256213	0.177616
T10C6.12	his-3	34.0581	37.6696	-0.213958	-0.538491
T10C6.13	his-2	20.3905	20.767	0.369576	-0.244505
T10C6.14	his-1	17.5576	20.2243	-0.0784311	-0.437995
T11A5.5	sdz-31	31.3159	22.6985	0.673682	0.21055
T12A7.1	gem-4	12.8117	19.0481	-0.460837	0.199595
T12D8.1	set-16	53.2004	48.6919	0.235109	-0.777103
T12F5.4	lin-59	32.1299	36.5529	0.00285834	-0.430868
T12G3.1	T12G3.1	38.8518	70.8204	-0.704647	-0.143904
T13F2.3	pis-1	42.5419	50.0726	-0.121824	-0.0550354
T14G10.2	pxf-1	12.0046	17.6026	-0.440846	0.221949
T15H9.6	T15H9.6	24.8635	17.6075	0.755986	-0.701067
T16A1.8	fbxb-37	42.9657	38.773	0.331864	0.357229
T17A3.12	T17A3.12	28.5589	24.4557	0.0798624	-0.159236
T17A3.3	fbxb-81	19.7025	15.5299	0.453472	0.486326
T17A3.4	fbxb-82	27.9144	22.2355	0.492921	0.478119
T17A3.6	fbxb-83	40.0097	25.1872	0.814249	0.33392
T17A3.7	fbxb-84	57.8358	51.4684	0.358817	0.461403
T17H7.4	pat-12	19.6501	17.4655	0.163676	-0.597874
T19B10.2	T19B10.2	79.8253	102.136	-0.329083	-0.159611
T19C3.5	T19C3.5	15.194	11.2629	0.485509	-0.342335
T20B12.6	mml-1	39.9326	32.2669	0.424268	0.161651
T20G5.7	dod-6	15.3992	15.9746	0.0368237	-0.513772
T21C12.3	T21C12.3	10.2487	2.96149	1.52575	-0.0344436
T21C12.4	T21C12.4	12.7705	12.3344	0.227454	-0.558584
T21E3.3	lrp-2	11.2816	12.9301	0.00218653	0.0792305
T22C8.3	T22C8.3	11.0614	15.3201	-0.536215	0.230176
T22H2.6	pgrn-1	13.8557	19.7516	-0.524102	-0.980396
T23B5.3	T23B5.3	44.4928	60.2817	-0.141228	-0.157594
T23D8.9	sys-1	59.9055	59.6286	-0.0196334	0.218626
T23G5.6	T23G5.6	14.5629	15.6381	-0.0641373	0.355997
T24C4.2	T24C4.2	157.474	127.46	0.433364	-0.0526759
T24H10.7	2015-06-01	17.3783	14.7119	0.326318	0.259409
T25D10.4	T25D10.4	32.3576	37.4615	-0.0326356	-0.138283
T26C12.3	T26C12.3	19.8955	35.3178	-0.759351	0.0513561
T26E3.5	T26E3.5	64.4527	32.0357	0.912644	-0.0487694
T26E3.8	T26E3.8	29.4369	22.8251	0.406078	0.270377
T26H2.1	fbxb-1	14.3102	9.00984	1.11303	0.0471952
T26H2.3	fbxb-2	15.3465	9.0761	0.937253	0.60027
T26H2.4	fbxb-116	13.1246	10.8238	0.418133	0.0721926
T27C10.6	lrk-1	12.4343	11.9399	0.197427	-0.137036
T27D12.1	T27D12.1	28.3488	29.1415	-0.0961858	-0.187286
T27E9.6	T27E9.6	33.9516	20.7431	0.992203	-0.605553
T27F6.2	clec-12	14.244	13.7374	0.276409	-0.0327485
T28F12.3	sos-1	25.0239	24.0195	0.190817	-0.350551
T28F2.4	jmjc-1	28.8211	29.3601	0.0542083	-0.49009
VH15N14R.1	VH15N14R.1	68.4334	53.0396	0.41284	-0.768563
W01A11.3	unc-83	12.2525	20.1336	-0.691937	-0.443454
W01B6.1	cwn-2	11.3464	18.8504	-0.627802	0.325484
W02A2.9	W02A2.9	170.631	245.397	-0.725446	0.242305
W02B8.2	W02B8.2	83.3257	73.7998	0.368897	-0.698902
W02C12.3	hlh-30	50.7292	59.4783	-0.207728	-0.201754
W02G9.3	W02G9.3	38.1585	36.8849	0.093828	-0.808369
W02G9.5	W02G9.5	19.3337	23.1303	-0.104096	-0.162905
W03D2.1	pqn-75	15.627	11.1362	0.611313	-0.494837
W03D8.3	W03D8.3	95.1905	93.2543	0.350155	-0.611448
W04A8.3	W04A8.3	18.6536	17.313	0.0764027	0.367768
W04A8.4	W04A8.4	60.2633	132.078	-0.950615	0.899144
W04A8.5	W04A8.5	74.8847	66.5927	0.213022	0.307236
W05E10.3	ceh-32	54.0783	62.507	-0.209581	0.299477
W05H12.2	W05H12.2	10.3187	9.03813	0.191561	0.355388
W06A11.2	W06A11.2	14.4556	9.2758	0.867307	0.240807
W06A7.5	nspa-8	13.798	4.81765	1.15078	0.0814347
W06F12.1	lit-1	110.608	120.354	-0.0321159	0.0481862
W08D2.4	fat-3	12.6754	12.3833	0.0766523	0.680182
W08F4.12	W08F4.12	21.9521	21.2604	0.106263	0.10271
W09B6.1	pod-2	13.9628	22.9372	-0.747983	-0.711776
W09C2.1	elt-1	107.21	98.7424	0.0498627	0.0846464
W09C2.3	mca-1	83.3479	54.4306	0.789434	-0.311462
W09G12.4	dsl-1	77.231	52.7155	0.45249	0.136327
Y105C5B.21	jac-1	21.9949	25.5127	-0.158839	-0.560422
Y105C5B.28	gln-3	80.5327	122.611	-0.447371	-0.806436
Y105C5B.9	Y105C5B.9	48.7894	50.4315	0.0585637	-0.38897
Y105E8A.24	Y105E8A.24	19.6984	20.825	0.108813	0.0285924
Y105E8A.26	zoo-1	19.5985	26.7405	-0.378808	-0.673939
Y105E8B.7	Y105E8B.7	10.0502	15.3755	-0.616605	0.314372
Y105E8B.9	Y105E8B.9	11.4576	10.5496	0.182676	0.0877551
Y106G6D.1	Y106G6D.1	86.5163	63.4937	0.69193	-0.237534
Y106G6D.2	Y106G6D.2	94.1749	77.4079	0.433031	0.28811
Y106G6H.9	Y106G6H.9	93.9489	65.657	NA	0.0406116
Y110A2AL.12	Y110A2AL.12	16.0315	21.3294	0.136692	0.173399
Y110A2AL.4	Y110A2AL.4	17.0107	47.8991	-1.10993	0.56465
Y110A2AM.1	Y110A2AM.1	35.0313	30.9457	0.529268	-1.36407
Y110A2AM.4	Y110A2AM.4	18.8773	14.2449	0.633442	-0.0208463
Y111B2A.19	Y111B2A.19	84.845	77.5397	0.224652	-0.322484
Y111B2A.22	ssl-1	109.076	90.1737	0.416852	-0.731094
Y111B2A.8	aakg-1	16.7619	21.7215	-0.27655	-0.381577
Y111B2A.9	Y111B2A.9	11.16	16.1603	-0.264581	-0.247305
Y113G7B.8	fbxb-59	22.3323	16.9573	0.50766	-0.271841
Y116A8B.1	Y116A8B.1	50.4823	26.7735	1.07929	-0.776771
Y116A8C.17	dct-13	82.9906	64.7216	0.471182	-0.251708
Y116A8C.19	Y116A8C.19	121.623	88.5806	0.540019	0.0397541
Y116A8C.20	Y116A8C.20	76.8611	54.0797	0.630344	-0.311272
Y116F11A.1	Y116F11A.1	24.5909	11.4901	1.2534	-0.292388
Y119D3B.14	Y119D3B.14	12.8091	11.959	0.13444	-1.15017
Y119D3B.17	pes-4	10.5027	17.565	-0.686006	-0.153434
Y17G7B.15	cnt-1	16.9532	17.9579	0.0849801	-0.376606
Y17G7B.18	Y17G7B.18	31.6264	31.9531	0.152495	-0.742741
Y18D10A.5	gsk-3	88.5316	94.6842	0.0230581	0.323872
Y18H1A.6	pif-1	51.3145	46.4215	0.212635	-0.329376
Y19D10A.11	Y19D10A.11	23.4948	3.39065	NA	NA
Y19D10A.12	Y19D10A.12	11.6896	5.42201	NA	NA
Y19D2B.2	Y19D2B.2	41.2965	27.2453	0.63473	0.329423
Y20F4.3	gap-3	13.2435	13.2385	0.218124	0.211339
Y22D7AL.5	hsp-60	37.5042	45.7919	-0.169549	-0.676232
Y23H5A.5	ctn-1	19.6375	22.9838	-0.127987	-0.66572
Y23H5B.1	Y23H5B.1	19.3772	21.0831	0.0278162	0.171921
Y37A1B.17	Y37A1B.17	28.9343	22.3639	0.594377	-0.203374
Y37A1B.5	Y37A1B.5	13.1008	14.1068	0.228747	-0.0418429
Y37B11A.3	Y37B11A.3	17.3237	18.1348	-0.816506	0.307775
Y37E11AL.9	Y37E11AL.9	21.5372	20.4569	0.202735	0.340747
Y37E11AM.1	smgl-2	63.6251	55.8093	0.368014	-0.83597
Y37E11AR.2	siah-1	98.7953	92.3276	0.150733	-0.666493
Y37E11B.2	Y37E11B.2	17.3448	15.3737	-0.193487	0.0414945
Y37E11B.5	Y37E11B.5	20.0852	22.1822	0.061999	-0.570567
Y38C1AA.8	Y38C1AA.8	71.9763	146.736	-0.946745	-0.294744
Y38C1AB.4	Y38C1AB.4	29.6746	23.7513	0.365879	-0.107465
Y38C1AB.8	frm-5	22.5633	17.7944	0.76877	-0.586229
Y38E10A.26	nspe-2	10.348	1.31628	1.70984	-0.0767455
Y38E10A.28	Y38E10A.28	12.902	11.008	0.135724	0.258804
Y38E10A.3	Y38E10A.3	59.158	49.9226	0.491176	0.0489143
Y38F1A.5	cyd-1	84.0521	89.8064	0.036903	-0.490561
Y38F2AR.13	Y38F2AR.13	44.0061	40.8349	0.284152	-0.56234
Y39A1A.5	rabx-5	13.6716	18.2515	-0.0442753	0.244445
Y39A1B.3	dpy-28	93.3217	76.7266	0.43534	-0.0307173
Y39B6A.14	pro-3	17.0766	15.8389	0.192165	-0.65929
Y39B6A.38	reps-1	16.787	17.9299	-0.0118473	-0.184148
Y39B6A.43	Y39B6A.43	23.9607	22.4099	0.276726	0.0454768
Y39E4B.6	Y39E4B.6	15.4826	29.4581	-0.880151	-0.304115
Y39G10AL.1	Y39G10AL.1	550.438	395.302	0.549178	-0.455004
Y39G10AR.11	Y39G10AR.11	70.1862	90.9762	-0.299316	-0.883195
Y39G10AR.17	sydn-1	10.8431	12.7327	-0.19132	-0.635117
Y39G10AR.5	zeel-1	13.1421	14.8027	-0.122195	0.23815
Y39G8C.1	xrn-1	85.5471	62.2897	0.619691	-0.840462
Y40B1A.2	Y40B1A.2	22.1031	9.43302	1.05461	-0.285601
Y40B1B.3	fbxb-66	29.9656	35.7007	-0.173365	0.393221
Y41D4A.3	Y41D4A.3	31.8785	42.1775	-0.429968	0.621715
Y41D4B.10	dsl-3	22.8932	81.939	-1.67387	-0.198906
Y41D4B.14	Y41D4B.14	75.6932	68.0186	0.294825	-0.362473
Y41D4B.4	Y41D4B.4	28.2871	25.8222	0.204165	0.0225161
Y43B11AL.1	Y43B11AL.1	58.995	39.4547	0.650008	0.1851
Y43F11A.1	Y43F11A.1	137.106	84.6347	NA	NA
Y43F8C.13	Y43F8C.13	15.3921	5.62484	1.16401	-0.984327
Y43F8C.6	Y43F8C.6	15.3759	21.551	-0.149971	-0.0257909
Y44A6C.2	Y44A6C.2	144.047	81.9312	0.952661	-0.695624
Y45G5AM.5	Y45G5AM.5	169.276	165.21	0.000541875	-0.626717
Y46E12A.4	tbx-43	47.1011	39.7304	0.287663	0.289452
Y46E12BL.2	Y46E12BL.2	19.0429	19.0291	0.0940103	-0.962575
Y46E12BL.4	spsb-1	59.0374	50.7984	0.203773	-0.0585493
Y46G5A.1	tbc-17	24.7643	21.2064	0.31822	-0.785317
Y46G5A.19	Y46G5A.19	12.6114	16.1543	-0.435489	-0.413626
Y46G5A.27	pes-10	160.559	101.748	0.790105	-0.295419
Y46G5A.28	Y46G5A.28	108.95	59.4643	1.1312	-0.507271
Y46G5A.7	Y46G5A.7	38.7504	47.3275	-0.293397	0.321204
Y47A7.1	Y47A7.1	10.4027	11.4332	-0.0627859	-0.412506
Y47D3A.1	Y47D3A.1	13.1692	17.7018	-0.369201	0.67357
Y47D3A.12	tbx-37	27.8583	16.1361	1.06013	-0.385642
Y47D3A.6	tra-1	19.8819	20.4524	0.214201	-0.842203
Y47D3B.11	Y47D3B.11	30.5308	33.9128	-0.165031	-0.291975
Y47G6A.27	Y47G6A.27	11.5026	11.3686	-0.62358	-0.202746
Y47G6A.29	Y47G6A.29	14.2579	8.74363	0.924922	-0.319188
Y48A6B.10	Y48A6B.10	12.4069	8.76711	0.755546	-0.593268
Y48A6C.5	pha-1	11.3417	16.8234	-0.385782	0.619397
Y48B6A.6	Y48B6A.6	79.4404	112.746	-0.449298	-0.304412
Y48C3A.17	efl-2	44.9698	41.4847	0.317679	-0.354948
Y48E1A.1	Y48E1A.1	27.1139	31.1755	-0.032665	-0.951048
Y48E1B.1	ddl-2	13.4463	13.4746	0.102783	-1.04109
Y48E1B.14	Y48E1B.14	38.765	35.958	0.139488	-0.990309
Y48G1A.4	Y48G1A.4	37.5982	34.6975	0.168171	-0.990486
Y48G1BL.2	atm-1	36.5524	30.7155	0.39374	-0.0637131
Y48G1BL.4	Y48G1BL.4	10.0666	16.4223	-0.225941	-0.155849
Y48G1BL.6	Y48G1BL.6	40.8218	29.9193	-0.965518	0.468563
Y48G1C.6	Y48G1C.6	17.3243	18.3335	-0.210597	0.379771
Y48G8AL.6	smg-2	38.3067	34.3988	0.313533	-0.421213
Y49F6B.5	sdz-32	11.099	8.09211	0.907928	-0.980513
Y49F6B.7	fbxb-104	57.8487	37.0307	0.728732	-0.141976
Y49F6C.4	bath-10	17.2704	33.6813	-1.00835	0.514875
Y50C1A.1	Y50C1A.1	36.4116	35.6939	0.182836	0.0944807
Y50D4A.5	Y50D4A.5	30.5367	40.3299	-1.00848	0.447907
Y50D4B.2	Y50D4B.2	17.2598	3.8021	1.30197	-0.044227
Y50D4C.2	Y50D4C.2	12.5908	12.1035	0.0154112	-0.411446
Y50D7A.4	Y50D7A.4	13.7893	16.001	-0.176648	0.0631512
Y50E8A.11	Y50E8A.11	19.0501	8.63311	1.24649	0.227898
Y51A2D.15	Y51A2D.15	10.0722	17.3025	-0.62527	-0.768346
Y51A2D.7	Y51A2D.7	35.0395	33.1412	0.205002	-0.591609
Y51H4A.4	Y51H4A.4	50.3022	162.946	-1.45085	0.0655378
Y51H7BR.1	fbxb-42	51.9178	38.7743	0.627333	0.0970073
Y51H7BR.2	fbxb-43	53.4015	40.4721	0.391604	0.139296
Y51H7C.15	Y51H7C.15	143.461	130.033	NA	NA
Y52B11A.10	Y52B11A.10	24.9107	21.5331	0.262196	-0.590459
Y53F4B.18	Y53F4B.18	43.8396	44.3705	0.19954	-0.0213694
Y53F4B.42	Y53F4B.42	14.8034	16.2282	0.0523958	-0.371878
Y53G8AM.8	Y53G8AM.8	14.5746	19.1753	-0.291274	-0.0308106
Y53G8AR.2	Y53G8AR.2	55.2788	50.7442	0.265507	-0.375573
Y53H1C.2	ego-2	22.937	24.0262	0.185179	-0.705418
Y54F10AM.10	rbc-2	47.5188	35.3429	0.587242	-0.312311
Y54F10BM.6	Y54F10BM.6	10.7623	7.1755	0.401322	-0.357221
Y54F10BM.9	Y54F10BM.9	17.2966	14.0783	0.574475	-0.0177061
Y54G11A.5	ctl-2	23.7902	42.8177	-0.753727	-0.440184
Y54G11A.6	ctl-1	16.4688	21.4738	-0.536683	-0.123683
Y55B1AL.3	hel-308	14.1937	14.0644	0.0416922	-0.107134
Y55B1AR.1	lec-6	24.9352	21.4996	0.697621	-0.742395
Y55B1AR.2	Y55B1AR.2	20.5265	23.1855	-0.065991	-0.663082
Y55B1BR.3	Y55B1BR.3	111.512	79.9641	0.615615	-0.956197
Y55B1BR.4	Y55B1BR.4	24.8378	26.049	0.0914744	-0.294211
Y55D5A.1	Y55D5A.1	14.8183	23.9242	-0.676798	-0.0168645
Y55D5A.5	daf-2	53.5871	37.7461	0.754249	-0.266559
Y55F3AL.1	plx-1	36.6932	31.4011	0.451775	-0.520126
Y56A3A.10	fbxb-22	45.3933	33.3827	0.567822	0.0802052
Y56A3A.14	sdz-33	75.201	54.2164	0.457809	0.307606
Y56A3A.15	fbxb-24	59.0611	45.0353	0.522507	0.160318
Y56A3A.33	Y56A3A.33	26.6473	17.5736	0.586497	-1.08265
Y57A10A.15	polg-1	17.761	17.6045	0.214301	-0.575736
Y57A10A.20	sinh-1	19.6136	18.0946	0.285341	-0.4102
Y57A10B.6	Y57A10B.6	75.7989	36.6199	1.24441	-0.235061
Y57A10C.1	Y57A10C.1	63.1526	49.5767	0.265849	0.373317
Y57A10C.11	Y57A10C.11	33.2328	24.9283	0.455132	0.24943
Y57A10C.6	daf-22	13.4883	27.388	-0.827641	-0.294722
Y57G11C.11	coq-3	18.1416	33.6494	-0.723116	-0.362667
Y57G11C.24	eps-8	14.1061	18.6752	-0.326889	-0.468271
Y59A8B.1	dpy-21	85.3363	74.7064	0.328304	-0.914147
Y59A8B.23	gck-3	19.8128	28.6521	-0.233869	-0.0118928
Y5H2B.3	Y5H2B.3	93.523	88.3736	0.202803	-0.702951
Y60A3A.1	unc-51	58.8914	67.5607	-0.112222	-0.659329
Y61A9LA.3	Y61A9LA.3	44.0594	39.5511	0.158855	-0.487181
Y62E10A.9	rab-19	21.5205	31.2859	NA	NA
Y63D3A.2	fbxb-100	12.4762	14.833	0.0344599	-0.0692594
Y63D3A.9	fbxb-93	29.5345	16.8678	1.22501	-0.158792
Y65A5A.1	Y65A5A.1	97.169	192.742	-1.0088	-0.0463699
Y67D8B.4	Y67D8B.4	10.9466	16.3292	NA	NA
Y67D8C.5	eel-1	112.235	73.7043	0.845994	-0.919194
Y69A2AR.29	ngn-1	82.7009	82.9013	-0.0661306	0.21796
Y69F12A.2	alh-12	18.2236	17.2517	0.178211	-0.174357
Y69H2.6	ubc-19	12.4573	19.2176	-0.570282	-0.53048
Y6B3A.1	agef-1	24.7457	23.5764	0.211632	-0.19757
Y71A12B.11	Y71A12B.11	289.635	202.784	0.637737	-1.17279
Y71A12B.17	Y71A12B.17	24.0404	14.9086	0.771527	-0.173555
Y71A12B.2	Y71A12B.2	103.644	46.1431	NA	NA
Y71A12B.3	Y71A12B.3	77.7506	35.1301	0.420996	NA
Y71F9B.1	Y71F9B.1	15.0417	23.3982	-0.545999	0.0314319
Y71F9B.5	lin-17	20.4501	30.6677	-0.481786	-0.130581
Y71F9B.8	Y71F9B.8	63.9123	78.6888	-0.227235	-0.317428
Y71G12A.3	tub-2	28.0626	32.3794	-0.0830518	-0.770603
Y71G12B.11	Y71G12B.11	24.8191	39.2831	-0.591268	-0.865421
Y71G12B.28	Y71G12B.28	29.6012	28.5864	0.10246	0.163063
Y71H2AM.13	Y71H2AM.13	10.1657	8.42684	0.238067	0.0302822
Y71H2AM.19	laf-1	88.5984	95.0573	0.0262367	-0.396544
Y73B6BL.24	acp-6	11.5601	10.5728	0.206997	-0.134701
Y73C8B.4	lag-2	19.2114	12.1261	0.672505	-0.245799
Y73C8C.3	Y73C8C.3	33.3056	18.7123	1.17774	-0.1857
Y73C8C.8	Y73C8C.8	57.3821	32.814	1.15553	-0.0840376
Y73F8A.36	Y73F8A.36	13.9593	15.0011	0.193858	-0.309918
Y75B12A.2	Y75B12A.2	16.2982	10.7872	0.84528	-0.586704
Y75B8A.13	Y75B8A.13	12.7998	15.1048	-0.0378607	-0.691651
Y75B8A.19	Y75B8A.19	12.5406	16.3138	-0.0635715	-0.198343
Y75B8A.2	nob-1	17.1799	26.8137	-0.56104	0.150808
Y75B8A.24	Y75B8A.24	21.5814	21.6243	0.235594	-0.596885
Y75B8A.6	Y75B8A.6	12.1516	40.9741	-1.67823	0.42916
Y76A2B.3	acs-5	12.717	13.1333	0.0501763	-0.467315
Y76B12C.2	xpc-1	32.358	28.2624	0.46481	-0.713934
Y76B12C.8	Y76B12C.8	26.1639	19.2833	0.64779	-0.0473813
Y79H2A.11	zyg-8	16.0946	13.793	0.294844	-0.727486
Y79H2A.3	Y79H2A.3	73.4339	61.3094	0.39532	-0.59903
Y80D3A.3	ceh-51	72.928	46.4224	0.609635	-0.426266
Y82E9BL.2	Y82E9BL.2	10.7892	8.26669	0.60043	0.206797
Y82E9BL.3	Y82E9BL.3	15.0084	11.1781	0.176321	-0.124589
Y82E9BL.5	Y82E9BL.5	17.1168	12.5127	0.356545	0.499858
Y82E9BR.1	Y82E9BR.1	12.3401	16.8193	-0.371193	0.0306083
Y82E9BR.17	Y82E9BR.17	74.7944	149.886	-0.707283	0.545388
Y82E9BR.2	Y82E9BR.2	13.0717	10.236	0.725412	0.00241793
Y92H12A.3	Y92H12A.3	46.5416	37.5061	0.302551	-0.0221242
Y92H12A.4	Y92H12A.4	38.1883	30.5563	0.445391	-0.293088
Y92H12A.5	Y92H12A.5	63.6261	42.455	0.830712	-0.531473
Y92H12BL.4	Y92H12BL.4	20.623	23.6367	0.0751127	-0.335927
Y92H12BM.1	Y92H12BM.1	21.034	24.6538	-0.128639	-0.305201
Y92H12BR.7	Y92H12BR.7	39.2782	34.1992	0.474778	-0.241137
Y94H6A.5	Y94H6A.5	26.6603	33.6887	-0.211623	-0.801892
Y9D1A.1	Y9D1A.1	42.1103	37.899	0.386007	-0.935774
Y9D1A.2	Y9D1A.2	64.3528	59.569	NA	-0.0334113
ZC204.10	fbxb-16	12.489	8.1003	0.759684	0.108556
ZC204.11	btb-13	31.8752	19.7805	0.861784	-0.215211
ZC204.3	btb-12	28.5178	18.9164	0.752226	0.0422518
ZC204.7	fbxb-15	62.4451	46.4517	0.751389	0.114149
ZC204.8	fbxb-21	15.9181	8.91963	1.34204	0.357786
ZC204.9	fbxb-20	67.7307	41.6165	1.02893	-0.136286
ZC239.20	ZC239.20	94.4479	74.9466	0.586428	-0.506404
ZC239.21	ZC239.21	129.173	94.8928	0.717408	-0.128938
ZC308.1	gld-2	70.6837	66.1586	0.323177	0.0227468
ZC412.6	nspa-5	18.4514	6.03952	0.838519	0.129891
ZC412.7	nspa-3	46.8546	3.25357	NA	NA
ZC434.5	ears-1	30.1708	38.7148	-0.192781	-0.0912338
ZC84.3	cls-3	29.8256	31.6295	0.161018	0.105768
ZK1005.1	pme-5	11.8214	9.14293	0.833745	-0.511805
ZK1058.6	nit-1	26.6549	11.6785	1.09396	-0.284352
ZK1098.3	ZK1098.3	10.7772	11.245	0.0782381	0.662642
ZK1127.7	cin-4	47.7373	32.6802	0.0365525	-1.11352
ZK1251.7	sdz-36	17.5516	11.242	0.45674	0.0115209
ZK1290.8	wrt-10	17.8242	88.4929	-2.06458	0.22104
ZK131.1	his-26	10.9305	10.3755	NA	NA
ZK131.10	his-16	11.0353	11.0262	-0.704181	0.144241
ZK131.11	ZK131.11	12.9247	11.1641	0.43482	-0.515887
ZK131.2	his-25	12.7052	15.7677	-0.431933	0.09
ZK131.4	his-10	10.9305	10.3755	NA	NA
ZK131.5	his-11	12.9551	16.0225	1.83667	0.148745
ZK131.6	his-12	11.096	11.0868	NA	NA
ZK131.8	his-14	10.9305	10.3755	NA	NA
ZK131.9	his-15	10.9242	15.1104	NA	NA
ZK1320.10	nlp-11	26.2327	13.3505	0.9574	0.0643421
ZK270.2	frm-1	99.5994	84.3305	0.335693	-0.591886
ZK430.5	ZK430.5	20.4283	13.6645	0.845791	-0.184346
ZK550.6	ZK550.6	11.3435	29.425	-0.984433	-0.00628483
ZK593.1	pyk-2	12.3686	8.68286	0.750188	0.700268
ZK622.3	pmt-1	11.5578	16.3855	-0.366426	-0.0918883
ZK673.5	ZK673.5	54.9302	56.5539	-0.0448829	-0.375104
ZK892.7	sdz-38	21.2119	14.4913	0.422857	0.374599
ZK930.3	vab-23	24.3431	50.4022	-0.912068	-0.00964841
ZK938.2	arrd-4	34.7127	36.3539	-0.131283	0.0638139

## Sheet: Comma embryo newly expressed
Sequence_Name_Gene	Gene_Public_Name	comma.embryos.DE.log2fc	mixed.embryos.dpy27.l2fc	mixed.embryos.dpy21.l2fc
AH10.3	AH10.3	0.331258	-0.128149	0.0338891
B0198.1	tsp-20	0.0102986	0.414275	0.919215
B0198.3	B0198.3	0.0882765	0.330072	0.71607
B0205.4	B0205.4	-0.104367	-0.305413	0.0867497
B0213.4	nlp-29	-0.183728	1.11588	0.532388
B0222.7	col-145	-0.0412719	0.0549062	0.167667
B0228.4	cpna-2	0.40517	-0.00109841	0.247048
B0228.5	trx-1	0.845105	-0.179322	-0.0353131
B0272.1	tbb-4	0.100775	0.27549	0.283658
B0302.5	B0302.5	0.703325	0.268555	0.875613
B0310.1	B0310.1	0.558833	0.444107	0.818294
B0334.1	ttr-18	-0.467997	0.551712	0.727528
B0334.5	B0334.5	NA	NA	0.0506585
B0336.11	B0336.11	0.400985	-0.229669	0.274429
B0344.2	wrt-9	0.967149	0.180169	0.797716
B0365.5	clec-225	0.793088	-0.35002	-0.0749383
B0393.5	B0393.5	0.289164	-0.145273	-0.0538593
B0395.1	nhx-1	-0.138831	0.51784	0.62857
B0395.2	mboa-1	0.767225	0.277485	0.659563
B0412.2	daf-7	1.10917	0.376099	-0.0704362
B0416.1	B0416.1	0.133056	0.399447	0.608688
B0478.1	jnk-1	0.774376	-0.103606	0.0133626
B0495.10	cpna-5	0.142037	-0.118656	0.0125762
B0495.4	nhx-2	0.0822904	-0.291196	0.228502
B0496.3	unc-82	-0.155281	-0.250718	-0.0650735
B0496.7	valv-1	0.927469	-0.125017	-0.154716
B0563.2	tsp-11	0.629444	0.268297	0.459887
BE0003N10.3	BE0003N10.3	0.0121115	-0.236238	-0.595742
BE10.2	agmo-1	0.899631	-0.0947772	0.327395
C01B10.11	C01B10.11	0.491551	-0.298763	0.329088
C01B10.6	C01B10.6	1.04146	-0.196224	0.622599
C01B12.3	C01B12.3	-0.121344	-0.335851	-0.328536
C01B7.6	rpm-1	0.106854	-0.159187	-0.139188
C01F1.5	C01F1.5	0.836355	-0.10547	-0.323713
C01G5.9	C01G5.9	-0.128899	-0.1348	0.110612
C01G6.9	C01G6.9	0.842727	-0.642769	-0.224474
C01H6.8	C01H6.8	-0.0509591	-0.13032	-0.197854
C02B8.4	hlh-8	0.340152	0.259373	0.602058
C02C2.3	cup-4	0.0189644	-0.0614281	0.402182
C02E7.7	C02E7.7	0.563849	-0.406571	-0.249259
C02F12.1	tsp-17	0.679443	0.462214	0.608223
C02F4.4	C02F4.4	0.864837	-0.650118	-0.434809
C02H7.3	aex-3	0.272018	0.259976	0.699114
C03F11.3	scav-1	0.0876483	0.334943	0.510702
C04F12.3	ikb-1	7.99358e-05	-0.19076	-0.114406
C04F6.2	C04F6.2	0.578338	0.146923	0.403721
C04G2.7	egl-38	0.343546	-0.127482	0.307638
C05B5.8	C05B5.8	-0.0287224	0.21818	-0.0860928
C05D10.2	C05D10.2	0.346106	-0.179212	-0.0189564
C05E4.3	srp-1	0.381996	-0.53585	-0.488228
C06C3.4	C06C3.4	0.156316	0.194953	0.156579
C06C6.5	nhr-50	0.741182	0.0468109	0.589285
C06E1.8	ztf-30	0.28251	-0.251355	-0.0691301
C06E4.2	C06E4.2	0.702752	-0.0994514	0.382771
C06E7.88	C06E7.88	0.551565	-0.451974	-0.0706278
C06G1.1	C06G1.1	1.07519	0.242701	0.706
C06G1.2	C06G1.2	0.921841	0.334675	0.646239
C06G1.5	C06G1.5	0.138562	0.312135	0.590556
C06G1.6	C06G1.6	0.235376	0.226096	0.470062
C06H5.6	C06H5.6	-0.131513	-0.153	-0.311645
C07A9.6	ugt-60	-0.419606	-0.205332	0.18238
C07B5.4	C07B5.4	0.124535	0.281987	0.666423
C07E3.10	C07E3.10	0.0821903	-0.453792	0.000240821
C07E3.3	C07E3.3	0.84848	-0.306884	0.330096
C08B6.4	C08B6.4	0.350493	-0.193098	0.37122
C08C3.3	mab-5	0.157603	-0.0540008	-0.180067
C08D8.2	tmd-2	0.224587	-0.191383	0.0231899
C08F11.8	ugt-22	-0.166763	-0.15319	0.345038
C08G5.5	C08G5.5	1.10623	-0.103701	0.445002
C09D1.1	unc-89	0.260522	-0.143627	0.0795122
C09G12.1	ceh-53	0.369634	-0.0326211	0.0404791
C09G5.8	C09G5.8	0.29836	-0.154754	0.0729234
C10B5.3	C10B5.3	0.290499	-0.207112	0.461648
C10F3.2	dhs-16	0.24813	-0.37485	-0.25722
C10F3.6	fut-8	0.0326978	-0.209418	0.234675
C10F3.7	C10F3.7	0.472304	-0.183525	0.200292
C10G8.5	ncx-2	0.558746	-0.146843	0.379136
C11E4.1	C11E4.1	-0.0350252	0.411173	0.366483
C11E4.6	C11E4.6	0.776895	0.210306	0.736274
C12C8.2	C12C8.2	-0.316879	-0.131555	0.0447945
C12D12.1	C12D12.1	0.938433	0.254408	1.04154
C13G3.2	hot-6	0.107208	-0.0969059	-0.0310657
C14A11.2	C14A11.2	0.593302	0.422842	0.839939
C14A4.12	C14A4.12	0.0850082	-0.044016	0.442567
C14A4.9	C14A4.9	1.2104	-0.334755	0.0273937
C14B4.2	C14B4.2	0.119877	-0.283893	-0.351554
C14B9.1	hsp-12.2	0.763263	-0.294862	0.0955047
C14C11.8	pqn-13	1.23048	-0.137437	0.469019
C14F11.5	hsp-43	0.745137	0.294345	0.726177
C14F5.3	tnt-3	0.392093	0.42819	0.805128
C15C8.2	cky-1	1.15819	-0.359376	0.370919
C15H9.11	C15H9.11	0.729967	0.174368	0.379953
C15H9.9	C15H9.9	0.72592	0.354869	0.429318
C16B8.3	C16B8.3	0.825025	0.352627	0.840263
C16C8.2	C16C8.2	1.11988	-0.41078	0.310559
C16E9.4	inx-1	0.464262	0.327129	1.02527
C16H3.2	lec-9	1.0005	0.337495	0.680383
C17D12.2	unc-75	-0.0618003	-0.141693	-0.0634889
C17E7.13	C17E7.13	-0.0403729	-0.115978	0.0191669
C17F4.2	C17F4.2	0.709643	-0.228509	-0.210073
C17G10.5	lys-8	0.888561	-0.169523	0.150678
C17H12.9	ceh-48	0.132509	-0.216912	0.239484
C18A11.3	C18A11.3	0.944584	0.22019	0.689311
C18A3.6	rab-3	0.557135	-0.0448751	0.612155
C18B2.5	C18B2.5	1.12786	0.442946	0.90251
C18C4.3	ugt-48	0.270612	-0.138705	0.174988
C18C4.7	C18C4.7	0.107817	-0.257206	0.0380028
C18E9.5	C18E9.5	1.00466	-0.196975	0.0916997
C18E9.9	C18E9.9	0.46403	-0.130955	0.193503
C23H3.2	C23H3.2	-0.0734516	-0.365287	-0.0300773
C23H3.9	C23H3.9	0.992303	-0.107428	0.622241
C23H5.3	xbx-4	0.494516	-0.393683	-0.202009
C24A3.6	twk-18	0.546204	0.348131	0.607364
C24B5.3	ptr-1	-0.123492	0.370611	0.174525
C24B5.4	C24B5.4	-0.171133	-0.188397	-0.242141
C24B9.9	dod-3	1.16104	-0.572208	-0.668983
C24G6.2	C24G6.2	0.531828	-0.0602042	-0.0123445
C24H10.3	C24H10.3	0.220854	0.184551	0.226725
C25E10.12	C25E10.12	0.334632	-0.169012	0.367729
C25F6.4	ddr-1	-0.10112	0.278329	0.448837
C25F9.6	C25F9.6	0.836285	0.125908	0.399057
C26B9.5	C26B9.5	1.05938	0.471131	0.865703
C26B9.7	C26B9.7	1.01638	0.249886	0.261539
C26C6.7	glb-8	-0.181229	-0.105164	-0.494862
C26C6.9	C26C6.9	0.546985	-0.161625	0.119903
C26D10.5	eff-1	0.569158	-0.0816713	0.0153883
C27A12.5	ceh-2	0.0918771	-0.205253	-0.055035
C27A2.8	C27A2.8	0.421	-0.150262	0.0327115
C27H5.1	pdl-1	0.814129	-0.202669	0.120654
C27H5.2	C27H5.2	0.4324	-0.365662	-0.236263
C27H6.1	unc-41	0.78467	-0.141459	0.0990803
C28A5.3	nex-3	0.591654	-0.201964	0.118339
C28H8.11	C28H8.11	0.242904	-0.433449	-0.269288
C29A12.6	C29A12.6	0.590942	-0.408902	0.31299
C29E6.2	trpa-1	0.275071	-0.159573	0.0474083
C29E6.5	nhr-43	0.335967	-0.629184	0.0150718
C29F5.1	C29F5.1	0.593886	-0.272507	0.0873306
C29H12.6	C29H12.6	0.604574	-0.207146	0.119519
C30A5.7	unc-86	0.187739	-0.148871	0.729772
C30D11.1	unc-103	0.277985	-0.214588	0.227765
C30F2.5	C30F2.5	0.378095	0.0939908	0.303116
C30F8.3	C30F8.3	1.12023	-0.306617	0.0976208
C31C9.7	C31C9.7	0.198594	-0.869662	0.373371
C31H1.6	lntl-1	0.697085	-0.254601	-0.00767324
C31H2.1	tbc-7	0.642374	0.408112	0.914443
C32D5.12	C32D5.12	0.0912793	-0.172696	-0.170727
C32E12.3	osr-1	0.90013	-0.225577	0.0854293
C32F10.4	C32F10.4	0.548625	-0.178933	0.307893
C33A12.4	C33A12.4	0.746539	-0.213229	-0.150274
C33D12.1	ceh-31	-0.103074	0.228073	0.669312
C33D9.1	exc-5	0.489772	-0.214343	0.22607
C33F10.5	rig-6	0.946827	-0.199458	0.0715522
C33G3.1	dyc-1	0.668121	0.294742	0.805306
C33H5.13	C33H5.13	0.85296	-0.0142958	-0.167292
C34B2.1	tag-272	0.268867	-0.192702	-0.252763
C34B2.11	C34B2.11	0.627571	-0.297918	0.144814
C34B4.1	max-1	0.31078	-0.263449	-0.428049
C34C12.6	C34C12.6	0.217041	-0.246081	0.253395
C34D1.5	zip-5	0.717032	0.143253	0.158617
C34D4.1	C34D4.1	0.499779	-0.294142	0.203785
C34E11.3	tag-241	0.318268	0.336826	0.657405
C34E11.7	C34E11.7	0.0833036	0.198641	0.756157
C34H4.4	col-107	0.43067	-0.353632	0.224904
C35A5.11	C35A5.11	1.18477	-0.155703	-0.14061
C35B8.4	C35B8.4	0.366071	0.342852	0.778412
C35C5.10	C35C5.10	0.714668	0.271807	1.13129
C35C5.5	lev-8	0.327135	0.332344	0.667622
C35E7.2	C35E7.2	0.755021	-0.0275293	0.530241
C36B1.1	cle-1	0.382864	-0.0814397	0.106405
C36E8.2	glb-11	0.884894	-0.0321345	0.480755
C36H8.2	inx-6	0.633597	-0.158477	0.260326
C37A5.11	C37A5.11	-0.813635	-0.11801	0.0937318
C38C10.6	C38C10.6	1.09063	-0.0352264	0.0549374
C38C6.3	C38C6.3	1.02152	-0.152365	0.294504
C38C6.6	tag-297	0.450074	-0.212215	0.105828
C38D4.8	arl-6	0.231003	-0.118602	-0.121595
C39D10.3	C39D10.3	-0.252432	0.506492	0.34109
C39E9.10	C39E9.10	0.47833	-0.167416	-0.2914
C39H7.4	C39H7.4	1.00359	-0.232858	0.405783
C40H5.5	ttx-3	0.252754	0.177383	0.527248
C41C4.10	sfxn-5	0.343894	-0.225692	0.212021
C41G7.5	ahr-1	0.211919	-0.159841	0.390877
C43C3.1	ifp-1	0.921042	0.305031	0.781406
C43C3.3	dyf-7	0.0459992	0.276511	0.726473
C43H6.8	hlh-15	0.655142	0.365331	0.205998
C44B11.1	C44B11.1	0.514695	-0.223348	0.273623
C44B11.3	mec-12	0.493237	-0.231893	0.133494
C44B11.6	C44B11.6	-0.00485937	-0.064348	0.457876
C44B7.3	aff-1	0.65646	-0.288069	0.0386678
C44C10.9	C44C10.9	0.913701	0.254174	0.769392
C44C11.1	ras-1	0.147679	-0.282321	0.254002
C44E12.1	C44E12.1	0.312573	0.367655	0.463539
C44F1.1	C44F1.1	-0.396379	0.105023	-0.119378
C44F1.5	acy-3	0.248582	-0.155426	-0.0522213
C44H4.1	C44H4.1	0.0658737	0.281456	0.691857
C44H9.7	C44H9.7	-0.292125	0.147852	1.08541
C45B11.6	C45B11.6	-0.713789	0.0169523	-0.046081
C45B2.7	ptr-4	0.281502	0.325704	0.58911
C46A5.3	col-14	0.491002	-0.168924	0.258827
C46C11.3	C46C11.3	0.535789	0.390403	0.54106
C46G7.2	C46G7.2	0.397375	-0.122562	0.370822
C46H11.8	phat-1	0.988031	-0.16455	0.588101
C47D2.2	cdd-1	0.0327746	0.416732	0.354391
C47E12.13	C47E12.13	-0.498528	0.268167	-0.422059
C47F8.7	C47F8.7	0.151333	0.196309	1.18602
C48A7.1	egl-19	0.290463	-0.181058	0.324928
C48E7.10	spp-15	-0.237868	-0.134631	-0.566782
C48E7.6	C48E7.6	0.152665	-0.123171	0.0891374
C49A1.10	C49A1.10	0.244092	-0.206566	0.140197
C49A9.6	C49A9.6	-0.0361569	-0.0315496	-0.00714667
C49F8.3	C49F8.3	0.764421	0.147033	0.777028
C50B8.4	C50B8.4	0.242482	-0.17867	-0.05657
C50B8.6	C50B8.6	0.85885	-0.287202	0.102731
C50C3.9	unc-36	0.387713	-0.123874	0.121821
C50D2.1	C50D2.1	1.03921	-0.321751	0.0374114
C50D2.6	C50D2.6	0.782404	-0.077127	0.319382
C50F7.10	C50F7.10	-0.301136	-0.149511	0.154663
C51E3.10	C51E3.10	-0.519123	-0.0690019	-0.253773
C51E3.6	C51E3.6	0.259744	-0.262028	-0.154341
C52A11.4	mpz-1	0.710676	-0.154873	0.235284
C52B9.2	C52B9.2	0.147079	0.215389	0.250716
C52G5.2	C52G5.2	0.747774	0.20659	0.418005
C53A5.2	C53A5.2	0.723478	-0.305018	-0.516732
C54C8.4	C54C8.4	0.610494	-0.19383	-0.93863
C54D1.6	bar-1	0.153765	0.420068	0.550958
C54D10.13	C54D10.13	NA	NA	NA
C54E4.4	C54E4.4	0.0962996	0.129845	0.4832
C54E4.5	C54E4.5	0.102811	-0.623917	-0.330149
C55A6.12	C55A6.12	1.13391	-0.325734	0.0117363
C55F2.2	ilys-4	0.691133	-0.0944286	0.218278
C56A3.7	cav-2	0.953389	-0.0822596	0.578205
C56C10.4	C56C10.4	0.82427	-0.108864	0.335146
C56E10.4	nhr-137	0.148857	0.169481	-0.240838
C56G2.6	let-767	NA	NA	NA
D1007.1	ceh-17	0.415757	-0.181507	0.258631
D1007.14	pqn-24	0.363958	-0.273471	-0.0480141
D1009.3	D1009.3	0.604642	0.196565	0.813476
D1014.5	D1014.5	0.874846	-0.158327	0.135399
D1037.2	smp-2	0.633497	-0.337163	0.118154
D1053.4	D1053.4	0.311453	0.379021	0.466164
D1086.12	D1086.12	-0.473891	0.0492106	-0.15634
D2023.1	D2023.1	0.629847	-0.644792	-0.0721464
D2062.12	lgc-28	0.176059	-0.315673	0.0706028
D2089.4	ptb-1	0.680487	-0.138397	0.359641
D2092.4	D2092.4	0.177713	-0.227183	0.260991
D2092.8	D2092.8	0.453283	-0.000226834	-0.0923875
D2096.6	D2096.6	0.864991	-0.262978	0.189723
DH11.2	DH11.2	1.14609	-0.384127	-0.0368273
DH11.5	DH11.5	0.0744614	-0.0858179	0.0124671
E01A2.3	lin-44	0.442579	-0.261377	0.237399
E01G6.2	E01G6.2	0.124709	0.26481	0.57358
E04A4.6	E04A4.6	0.268737	-0.290883	0.205379
F01D4.4	egl-21	0.877367	-0.0206291	0.521543
F01D5.6	F01D5.6	1.10863	-0.443235	-0.298719
F01G10.9	F01G10.9	-0.0459784	-0.52681	-0.269709
F07A5.3	scav-6	0.14407	-0.143841	0.0270997
F07A5.4	F07A5.4	0.0335232	-0.125146	-0.0267668
F07B7.12	F07B7.12	0.0683399	-0.204286	0.270264
F07C3.2	F07C3.2	0.683281	0.0206009	0.314614
F07H5.2	sgn-1	0.430888	-0.326108	-0.131559
F08B4.2	cdh-5	0.564072	-0.221985	0.354269
F08C6.7	unc-98	0.392121	0.330881	0.516557
F08F1.3	F08F1.3	0.211527	0.361628	0.897227
F08F1.6	spp-13	0.632274	0.246173	0.363673
F09B12.1	mlt-9	1.07436	0.202418	0.565683
F09B12.3	F09B12.3	0.614682	0.530718	0.602778
F09B9.4	F09B9.4	0.703726	0.268577	0.437527
F09C3.1	pes-7	0.639822	-0.219793	-0.0563497
F09F9.2	F09F9.2	1.06129	0.247316	0.0231686
F09F9.4	F09F9.4	0.20757	0.397069	0.537987
F09G2.5	lgc-39	0.513163	0.0145459	0.240668
F10C1.8	F10C1.8	0.389804	-0.133814	0.198951
F10D11.6	F10D11.6	0.467059	-0.0701364	0.51106
F10E7.9	F10E7.9	0.328246	-0.0954285	0.0463143
F10F2.3	lips-3	0.921332	-0.288405	0.0747622
F10G7.11	ttr-41	0.725538	-0.0523372	-0.265328
F11C7.5	osm-11	0.366962	0.815651	1.17094
F11E6.2	grl-24	0.236535	-0.169562	0.067469
F11E6.8	F11E6.8	0.08112	-0.0796934	0.239494
F11E6.9	F11E6.9	NA	NA	NA
F11F1.6	F11F1.6	0.369775	-0.165661	-0.357226
F13B12.5	ins-1	0.958354	0.00270006	0.655976
F13B9.2	F13B9.2	0.643342	0.179454	0.539325
F13C5.5	F13C5.5	0.421572	0.292928	0.523343
F13C5.6	unc-96	0.235304	0.276255	0.826246
F13D11.4	F13D11.4	0.726473	0.335337	0.898347
F13D12.6	F13D12.6	1.126	0.0328576	0.270117
F13D2.1	F13D2.1	0.470344	0.373727	0.48347
F13H10.5	F13H10.5	0.83415	-0.240538	0.124406
F13H10.6	F13H10.6	0.784382	0.290772	-0.0073924
F13H6.1	F13H6.1	0.450032	-0.0761575	0.655112
F13H8.1	F13H8.1	0.19439	-0.189966	0.212439
F13H8.5	F13H8.5	0.551522	-0.142791	0.839726
F14B8.1	nhx-4	-0.189821	0.414612	0.593559
F14B8.5	F14B8.5	0.473359	0.471239	0.839348
F14B8.6	F14B8.6	0.351922	0.413716	0.846566
F14F11.2	F14F11.2	0.591513	0.0408296	0.708502
F14F9.5	F14F9.5	0.154424	-0.161864	-0.260943
F14H12.1	col-165	0.744248	-0.0792951	0.174335
F15A2.6	sad-1	0.367791	0.160051	0.647472
F15B9.1	far-3	-0.603745	-0.886796	-1.10192
F15B9.7	fmi-1	0.0882919	-0.104579	0.0104433
F15B9.8	F15B9.8	0.237928	-0.222725	-0.268304
F15C11.1	sem-4	0.232559	-0.0136306	0.523232
F15E11.13	F15E11.13	NA	NA	NA
F15E6.2	lgc-22	1.12378	-0.231935	0.327498
F15G9.4	him-4	0.901112	0.350309	0.687473
F15G9.5	F15G9.5	1.07045	0.312678	0.725068
F16B3.3	F16B3.3	0.218487	-0.198079	0.0601571
F16F9.1	F16F9.1	0.420098	0.342781	0.614785
F17A9.3	F17A9.3	0.985972	-0.262161	-0.201492
F17B5.6	F17B5.6	0.696809	-0.0617528	0.145897
F17C8.9	F17C8.9	-0.404939	-0.152105	-0.25995
F18A11.2	F18A11.2	0.51275	-0.239541	-0.11958
F18A11.5	F18A11.5	0.900679	-0.138241	0.0503172
F18C5.5	F18C5.5	1.17283	-0.293197	0.776167
F18C5.9	F18C5.9	0.598999	-0.0644962	-0.157234
F18E9.1	F18E9.1	0.410434	0.314309	0.319904
F18F11.1	F18F11.1	-0.474611	-0.132273	0.0829956
F18F11.3	cdh-8	0.376971	-0.0448723	0.146368
F19C7.1	F19C7.1	0.944142	-0.454079	0.0907467
F19C7.8	F19C7.8	1.08127	-0.24675	0.419838
F19H6.1	nekl-3	0.247204	0.259951	0.714657
F19H6.7	F19H6.7	0.427251	0.178399	0.848311
F19H8.4	mltn-9	0.843096	-0.46647	0.350026
F20A1.7	twk-11	0.842794	-0.148039	0.145523
F20D1.8	cutl-3	0.313624	0.519401	0.621347
F20D6.10	F20D6.10	0.329298	-0.0760362	0.0549326
F20G2.3	F20G2.3	0.575218	-0.419174	-0.406975
F21C10.7	F21C10.7	0.065212	-0.163414	0.0895351
F21E9.2	F21E9.2	0.895561	0.282561	0.628579
F21E9.3	ttr-37	0.929371	0.0656366	0.270242
F21F12.1	F21F12.1	-0.0297237	0.0280305	-0.41295
F21F8.3	asp-5	0.663191	-0.00178395	0.389911
F21H7.4	clec-233	0.858617	0.0944232	0.465967
F22A3.1	ets-4	1.10808	0.180912	0.77295
F22B5.3	cut-3	0.753607	-0.269009	0.230032
F22B5.4	F22B5.4	0.317528	0.0364918	-0.0786832
F22E10.5	F22E10.5	0.05011	0.34084	0.88918
F22E12.2	chw-1	-0.0446512	-0.249942	0.133455
F22F4.1	F22F4.1	1.10452	0.274222	0.455721
F22F7.3	F22F7.3	0.903374	-0.628317	0.231039
F22F7.6	F22F7.6	1.38551	-0.692936	-0.072249
F22H10.3	F22H10.3	0.237194	0.596855	0.353324
F23B2.5	flp-1	0.716823	-0.197651	0.307743
F23F1.7	F23F1.7	0.176202	-0.151559	-0.0278033
F23F12.8	F23F12.8	0.425318	-0.237204	0.101225
F23H12.5	F23H12.5	0.740795	-0.281798	0.460252
F25E2.4	ifd-2	0.730155	-0.0264334	0.500809
F25E5.8	F25E5.8	0.374279	-0.562465	-0.286122
F25F8.1	F25F8.1	0.264529	-0.184378	-0.253634
F25H8.3	gon-1	-0.0411969	-0.13144	-0.0431305
F26A10.2	F26A10.2	0.281602	0.24036	0.749644
F26B1.7	let-381	0.198989	-0.18943	0.139824
F26E4.3	F26E4.3	0.699225	-0.21811	-0.0542296
F26F12.4	F26F12.4	0.550973	-0.220184	0.167373
F26F2.8	F26F2.8	0.0630063	-0.146097	-0.0721003
F27B10.1	F27B10.1	0.277685	-0.0803073	0.582873
F27C8.4	spp-18	0.507047	-0.5461	-0.0206514
F27D4.6	F27D4.6	-0.302561	-0.128367	-0.0451141
F27D9.8	stn-2	0.331068	0.250729	0.564755
F28A12.4	F28A12.4	1.18977	-0.142282	0.285883
F28B4.3	F28B4.3	1.04759	0.414154	0.692037
F28F5.3	lim-8	0.500178	-0.202701	0.177591
F28F5.4	F28F5.4	0.867762	0.0163025	0.380204
F29A7.4	F29A7.4	1.11464	-0.0784466	-0.1797
F29C12.1	pqn-32	0.865949	-0.223415	0.649413
F29F11.5	ceh-22	0.167079	-0.13122	0.396742
F29G6.2	F29G6.2	0.354801	0.247686	0.384008
F29G6.3	F29G6.3	0.973348	0.312531	0.981071
F30A10.2	F30A10.2	0.918108	-0.301866	0.10587
F30H5.3	F30H5.3	0.82556	-0.204267	-0.00340819
F31C3.6	F31C3.6	0.319995	-0.18756	-0.301709
F31D4.8	F31D4.8	0.455287	-0.187201	-0.347137
F31F6.6	nac-1	-0.109985	0.592327	0.743355
F32A6.2	ift-81	0.768202	0.0956758	0.533076
F32B5.2	F32B5.2	0.623007	-0.104255	0.207862
F32D8.3	F32D8.3	0.506978	-0.412581	-0.190236
F32D8.7	F32D8.7	0.82797	-0.023409	0.586942
F32E10.3	clec-180	0.97017	-0.330536	0.152169
F32G8.4	F32G8.4	0.140403	-0.291603	-0.288302
F33A8.7	F33A8.7	0.939592	-0.492084	-0.0871193
F33D4.1	nhr-8	-0.0152059	-0.159114	0.12127
F33D4.6	F33D4.6	0.934197	-0.26225	0.445157
F34D6.3	sup-9	0.707245	-0.147816	-0.150468
F35B3.7	F35B3.7	0.15991	0.385801	0.6125
F35D11.2	pqn-35	0.873742	-0.214189	0.175468
F35D2.5	syd-1	0.86115	-0.138245	0.428343
F35G2.5	F35G2.5	0.739036	-0.473408	0.00421676
F35H10.4	vha-5	0.748426	-0.161402	0.251146
F36A4.10	col-34	0.966859	-0.062428	-0.16697
F36F2.1	F36F2.1	0.738418	-0.212658	-0.172277
F36H1.11	F36H1.11	0.601274	-0.264161	0.204339
F36H9.7	F36H9.7	0.497467	-0.225532	-0.151016
F37A4.3	F37A4.3	0.699835	-0.635631	-0.259547
F37A8.5	F37A8.5	1.61646	-0.276616	-0.0950371
F38A6.2	elp-1	0.372839	-0.214047	0.0520055
F38A6.4	F38A6.4	0.681171	-0.132951	0.416909
F38B2.1	ifa-1	0.951763	0.0214229	0.421905
F38B6.5	col-172	0.726722	-0.129465	0.0644365
F38B6.6	F38B6.6	0.174818	0.402826	0.705296
F38B7.1	ccch-1	0.5709	0.000496362	0.812546
F38E9.2	nas-39	0.418873	0.480625	0.330033
F39H12.3	F39H12.3	0.5586	0.345848	0.694323
F40A3.1	F40A3.1	0.8459	-0.204442	0.702149
F40A3.2	F40A3.2	0.482995	-0.236207	-0.292504
F40E10.3	csq-1	0.893241	0.365664	0.670098
F40E10.5	F40E10.5	0.941524	0.217827	0.943562
F40F12.1	ttr-4	NA	NA	NA
F40F4.6	F40F4.6	0.838374	0.29239	0.581885
F40F8.7	pqm-1	-0.00591154	0.010789	0.418871
F41A4.1	cutl-28	0.201064	-0.0898873	0.225759
F41C3.11	F41C3.11	0.166721	-0.283935	-0.11304
F41C3.5	F41C3.5	0.260734	-0.269525	0.0223214
F41C3.8	F41C3.8	0.595519	-0.0593886	0.407875
F41D9.2	F41D9.2	0.943328	0.263743	0.774307
F41E6.12	F41E6.12	0.881919	-0.598623	-0.193959
F41E7.5	fipr-21	0.700111	1.03249	0.472979
F41F3.8	F41F3.8	1.03941	-0.0549542	0.0935042
F41G3.12	agr-1	0.037676	-0.101648	0.0108687
F41G3.2	F41G3.2	0.304404	-0.213782	-0.178488
F41G3.3	F41G3.3	0.686838	-0.137192	0.458786
F41G4.3	sto-5	0.475388	0.264358	0.430109
F42C5.10	F42C5.10	0.518704	-0.203817	0.487555
F42C5.9	F42C5.9	0.458709	-0.160686	0.238283
F42E11.4	tni-1	0.320788	0.218655	0.351329
F42G2.3	fbxc-20	-0.344095	-0.412852	-0.0666221
F42H10.5	F42H10.5	0.309258	-0.0580977	0.466639
F43D2.4	hot-1	0.583783	-0.164477	0.632985
F43D9.1	F43D9.1	0.277039	-0.265888	0.0170747
F43E2.3	insc-1	0.458962	-0.224191	0.257759
F43G9.11	ces-1	-0.378001	-0.0409911	0.107575
F43H9.2	sptl-2	-0.0273492	-0.276828	0.0118715
F44A2.5	F44A2.5	0.647079	-0.26927	0.276618
F44A6.5	F44A6.5	0.959642	-0.114377	0.254494
F44B9.2	F44B9.2	0.436745	-0.195766	0.183609
F44E2.4	F44E2.4	0.274849	-0.320804	0.0544731
F44F4.11	tba-4	-0.211792	0.160878	0.169233
F45B8.4	pag-3	0.435678	0.187204	0.479717
F45E10.1	unc-53	0.555846	-0.242392	0.184544
F45E4.3	F45E4.3	0.824352	-0.075616	0.364239
F45H7.2	gei-1	0.464094	-0.225038	0.0186118
F46C5.6	F46C5.6	0.245992	-0.151634	0.072473
F46C8.5	ceh-14	0.608385	0.215044	0.779937
F46C8.8	F46C8.8	0.858076	0.189165	0.600783
F46E10.1	acs-1	0.282004	-0.299147	0.0951357
F46F11.7	F46F11.7	0.284034	-0.201753	-0.241979
F46F3.3	F46F3.3	0.572026	-0.254519	-0.304242
F46G10.1	F46G10.1	1.11139	0.220014	0.302552
F46G10.5	ptr-24	0.5135	0.156524	0.730305
F46G11.4	F46G11.4	0.720925	0.303809	1.11849
F46G11.6	F46G11.6	0.117936	0.203517	0.132631
F46H6.5	F46H6.5	0.464415	0.325522	0.401391
F47A4.1	lgc-47	0.978945	0.201577	1.05989
F47A4.3	rrc-1	0.503867	0.287381	0.665558
F47B10.2	F47B10.2	0.567006	0.21802	0.23444
F47C12.1	F47C12.1	-0.0869104	-0.297154	-0.225733
F47C12.2	clec-78	-0.147098	-0.274899	-0.284133
F47E1.5	F47E1.5	NA	NA	0.064699
F47G4.6	F47G4.6	-0.0609412	-0.432649	-0.29906
F47G9.3	cutl-18	0.942169	-0.178801	0.104145
F48A11.1	chs-2	1.04018	-0.200791	0.0468877
F48C11.3	nlp-3	0.708129	0.309465	0.461492
F48C5.2	F48C5.2	0.620645	0.266938	0.158219
F48D6.3	hlh-13	0.62621	0.233433	0.326837
F48E3.8	F48E3.8	0.2526	0.319358	0.532166
F48E3.9	F48E3.9	0.209647	0.305873	0.376238
F48F5.6	F48F5.6	0.0643469	-0.147905	0.0924876
F48F7.2	syx-2	0.387012	0.572788	0.815018
F48F7.3	F48F7.3	-0.095757	0.239064	0.367509
F49D11.6	F49D11.6	0.981343	-0.56797	0.271454
F49E10.2	F49E10.2	0.701435	0.203057	0.859295
F49E10.5	ctbp-1	0.348426	0.254717	0.509299
F49E11.2	F49E11.2	0.0731069	-0.218226	0.125798
F49H12.3	F49H12.3	0.506394	0.172891	0.290284
F52B10.3	F52B10.3	0.35108	0.131784	0.367494
F52D1.3	pqn-40	0.69722	-0.0490536	0.828292
F52E10.5	ifa-3	0.1262	0.133945	0.248655
F52E4.6	wrt-2	1.31722	0.233194	0.735765
F52H3.7	lec-2	0.80274	-0.136129	0.340688
F53A9.4	F53A9.4	0.486144	0.0136188	0.125465
F53A9.8	F53A9.8	1.19832	0.356844	-0.611703
F53B1.4	F53B1.4	0.941518	0.0771183	0.285648
F53B1.6	F53B1.6	0.191819	0.159688	0.143875
F53B3.3	F53B3.3	0.155241	0.226199	0.559915
F53B6.1	tsp-15	0.173385	-0.0913673	0.683312
F53B6.2	F53B6.2	0.638806	-0.0836404	0.0705666
F53C11.9	F53C11.9	0.412616	-0.829075	-0.890631
F53C3.6	F53C3.6	0.14632	0.455944	-0.164536
F53F10.1	F53F10.1	0.0289945	-0.129394	-0.412101
F53F4.5	fmo-4	0.688713	-0.33949	0.00287208
F53F8.1	klf-2	0.129117	-0.0927092	0.5722
F53G2.4	pqn-42	0.211566	-0.358907	0.0440862
F53H4.5	F53H4.5	1.08608	-0.0629691	0.411827
F54C1.5	dyf-1	0.268253	-0.241171	0.0806746
F54C9.3	F54C9.3	0.795372	0.0777474	0.269692
F54D1.6	F54D1.6	0.252574	-0.163474	0.227728
F54D5.15	F54D5.15	0.816343	-0.251121	0.176505
F54E2.2	F54E2.2	0.471441	-0.412782	-0.32019
F54E2.4	F54E2.4	0.0911009	-0.05369	0.054855
F54E4.3	F54E4.3	0.348218	0.342195	0.925827
F54F11.1	F54F11.1	1.02607	-0.159331	0.179843
F54F11.2	F54F11.2	1.03945	-0.210963	0.394612
F54G8.4	nhl-1	0.388851	-0.15409	0.0341049
F55A11.5	bus-18	-0.108439	-0.153072	-0.18452
F55A11.6	F55A11.6	0.625487	-0.276168	0.129142
F55B11.4	F55B11.4	0.86936	-0.399608	0.027458
F55C10.5	F55C10.5	1.0248	-0.0212558	0.064345
F55D10.1	aman-1	-0.273644	0.86245	0.77325
F55D12.2	F55D12.2	0.551683	-0.271508	-0.0292393
F55F8.1	ptr-10	0.0235411	-0.167648	-0.205167
F56A3.5	bro-1	0.17564	-0.00850249	0.151688
F56C9.7	F56C9.7	0.829454	-0.225669	0.188889
F56D3.1	F56D3.1	1.03086	-0.206286	0.738457
F56D5.1	col-121	0.194856	-0.285504	-0.424525
F56E10.2	daam-1	0.20354	-0.183125	0.114091
F56E3.4	fax-1	0.177308	0.00477347	0.00200317
F56F10.1	F56F10.1	0.931974	0.458578	0.87568
F56H9.6	F56H9.6	1.16658	-0.367866	0.795671
F57B1.6	F57B1.6	0.284147	-0.250522	0.329594
F57B7.4	mig-17	0.260954	-0.174557	0.0741819
F57F4.4	F57F4.4	1.06713	-0.28495	0.227401
F57G12.2	F57G12.2	1.06353	0.0322661	0.123936
F57H12.2	unc-24	0.745258	-0.132887	0.0313688
F58A3.2	egl-15	0.373602	0.334461	0.758297
F58A4.11	gei-13	0.678585	-0.0217309	0.62152
F58B4.3	F58B4.3	0.729006	-0.00295935	0.412578
F58E6.10	unc-42	0.298146	-0.22948	0.264204
F58E6.11	F58E6.11	0.311328	-0.0476874	0.182821
F58E6.13	F58E6.13	1.11746	-0.11243	0.281688
F58E6.3	F58E6.3	1.16297	-0.325671	0.0760864
F58F12.4	F58F12.4	0.240577	-0.0267308	-0.28712
F58F6.1	col-104	0.418271	-0.48426	0.106634
F58F9.3	F58F9.3	-0.0094921	-0.315439	-0.0451493
F58G1.5	lips-9	0.952351	-0.485175	-0.0591974
F58G6.6	del-2	0.218583	-0.190997	0.193176
F58H1.2	F58H1.2	0.965837	-0.473953	-0.252992
F59B1.2	F59B1.2	0.950232	-0.228475	0.483594
F59B10.6	F59B10.6	0.370206	-0.619738	-0.339044
F59B2.8	F59B2.8	-0.442266	-0.0509864	-0.20167
F59B2.9	F59B2.9	-0.321885	-0.106443	-0.142993
F59C12.1	cdh-9	0.542616	0.243525	0.781629
F59C6.11	F59C6.11	0.3646	-0.179516	-0.0225426
F59C6.7	che-13	0.252869	-0.255688	-0.131858
F59D6.7	F59D6.7	0.378364	-0.11643	-0.137336
F59F5.7	F59F5.7	0.545292	0.159771	0.670576
H01G02.3	H01G02.3	0.559036	-0.172642	0.0234908
H02I12.4	dsl-6	-0.228205	0.0969958	-0.0324592
H03E18.1	H03E18.1	0.901046	0.246252	0.515524
H04M03.4	glf-1	0.860105	-0.420265	-0.227199
H05G16.1	frm-3	0.525644	0.339163	0.961694
H05L03.3	H05L03.3	0.689125	0.269369	0.934973
H08M01.2	rga-5	0.0995563	-0.264515	-0.0456563
H10E21.4	H10E21.4	0.618313	-0.194463	0.198241
H12I19.115	H12I19.115	-0.0770871	0.21971	0.0149264
H14N18.1	unc-23	0.429212	-0.319299	-0.288009
H14N18.3	ttr-47	0.111817	-0.416552	-0.226842
H22K11.4	sgca-1	0.59176	0.337574	0.523635
H23N18.5	H23N18.5	0.908426	-1.3052	-0.42104
H34I24.2	H34I24.2	0.689823	-0.222561	0.402106
H38K22.5	gly-6	-0.221683	-0.173132	0.334867
H41C03.1	H41C03.1	0.0984045	-0.297953	-0.0287975
H42K12.3	H42K12.3	0.453776	0.251806	0.581616
JC8.12	JC8.12	0.666004	-0.410274	0.126313
K01A2.1	sgcb-1	0.328967	-0.163703	-0.265643
K01A2.11	cbn-1	1.10993	-0.270505	-0.0581236
K01A2.4	K01A2.4	-0.806261	0.075985	0.352393
K01D12.1	K01D12.1	0.985363	-0.76874	-0.106103
K01D12.9	K01D12.9	0.377853	-0.361818	-0.143417
K02B7.4	K02B7.4	0.891107	-0.144933	0.178246
K02C4.5	K02C4.5	0.585929	-0.206283	0.33462
K02D7.4	dsc-4	0.494778	-0.300667	0.287628
K02E10.4	K02E10.4	0.0807622	0.344031	0.834711
K02E10.8	syg-1	0.265137	0.381751	0.671776
K02E11.11	K02E11.11	0.482008	-0.0798772	0.398862
K02E7.1	K02E7.1	1.11293	-0.200878	-0.0931226
K02F3.6	ceeh-1	-0.558586	-0.141803	-0.435333
K03B8.6	K03B8.6	0.779129	-0.175139	0.648991
K03E6.4	mksr-1	0.744872	-0.15163	0.349547
K03E6.5	unc-1	1.0043	0.306366	1.07359
K03H1.3	ttr-3	-0.373016	0.45519	0.142577
K03H1.5	K03H1.5	0.397059	-0.215394	0.269915
K04A8.1	K04A8.1	0.191929	-0.392792	0.0656722
K04B12.1	plx-2	0.190194	-0.20161	0.0191047
K04E7.2	pept-1	0.954425	0.367208	0.848733
K04G11.2	sel-7	0.866775	0.162902	0.876599
K04H4.2	K04H4.2	0.88816	-0.190018	0.47669
K05B2.3	ifa-4	0.950764	0.0730857	0.473886
K05B2.5	pes-22	0.986834	0.446093	0.807362
K05F1.10	K05F1.10	0.912275	0.0463014	0.355652
K06A4.3	gsnl-1	-0.194289	-0.327987	-0.40749
K06A4.4	K06A4.4	1.09548	-0.230055	0.764459
K06A4.7	K06A4.7	0.164353	0.106666	0.181481
K06A5.8	K06A5.8	0.234805	-0.176938	-0.0751873
K06A9.1	K06A9.1	0.935655	0.382059	1.29214
K06G5.1	K06G5.1	1.11849	0.440928	1.07004
K07A9.2	cmk-1	0.640733	-0.108761	0.405639
K07C11.1	pax-1	-0.431594	-0.174627	-0.311063
K07C11.10	K07C11.10	0.577729	-0.405662	-0.409821
K07C11.5	cri-2	0.222651	0.695073	0.212719
K07C5.9	K07C5.9	0.540622	-0.156702	0.171548
K07D4.8	pqn-48	0.595342	-0.262524	0.301528
K07D8.1	mup-4	0.120803	-0.342496	0.197282
K07E12.1	dig-1	0.426774	-0.0462609	0.320503
K08B12.1	K08B12.1	0.965146	-0.291866	-0.183881
K08C7.5	fmo-2	-0.0499047	-1.21142	-0.705138
K08C9.4	col-65	0.462951	-0.308072	0.0242146
K08D12.2	rpi-2	0.454981	-0.207513	-0.0793358
K08D12.8	K08D12.8	0.692928	-0.125989	0.0190527
K08E5.3	mua-3	-0.108401	-0.270085	-0.231882
K08E5.5	K08E5.5	-0.0517648	-0.0279015	0.0334689
K08E7.5	K08E7.5	0.89811	-0.465917	0.101862
K08E7.6	K08E7.6	0.748555	-0.139008	0.129733
K08E7.8	K08E7.8	0.562696	-0.197542	-0.15366
K08F8.4	pah-1	0.360681	-0.119933	0.174139
K08H10.3	K08H10.3	NA	-0.0765239	NA
K09A9.6	K09A9.6	0.53333	0.411913	0.73795
K09B11.10	K09B11.10	1.1532	-0.533809	-0.0444222
K09E4.6	cpg-7	0.632817	-0.308331	-0.218869
K09E9.4	K09E9.4	0.47193	0.627022	0.818326
K10C2.1	K10C2.1	0.878589	0.508387	0.898516
K10C3.3	zig-1	0.25137	-0.248834	-0.00393233
K10G6.4	K10G6.4	0.135491	-0.190103	-0.0413825
K11C4.2	K11C4.2	0.344415	-0.293807	0.329889
K11C4.5	unc-68	-0.0414724	-0.156643	0.117028
K11D12.3	srr-4	0.676819	-0.19899	0.367034
K11D12.4	cpt-4	-0.13347	-0.221558	-0.216045
K12F2.1	myo-3	0.352005	-0.185687	0.0338665
K12G11.3	sodh-1	-0.205688	-1.16645	-0.0299287
K12H4.1	ceh-26	-0.129862	-0.111976	0.458326
LLC1.2	LLC1.2	0.977331	-0.339575	0.152109
M01A8.1	M01A8.1	0.26173	-0.110499	0.338615
M01A8.2	M01A8.2	0.646549	-0.160749	0.137555
M01E10.2	dpy-1	0.697876	-0.17718	0.439471
M02B1.1	srf-3	0.680549	-0.424534	0.119944
M02D8.1	M02D8.1	0.589579	0.293504	0.431562
M02G9.1	M02G9.1	1.00027	-0.0891282	0.540835
M02G9.2	M02G9.2	0.171988	-0.160175	0.135054
M02H5.5	nhr-203	-0.0100044	0.0327147	0.185166
M03A8.4	gei-15	0.258112	0.278527	0.942541
M03B6.2	M03B6.2	0.7975	0.172415	0.713673
M03B6.3	M03B6.3	1.02559	0.235062	0.344632
M03F4.6	M03F4.6	0.496206	0.431429	0.58431
M04C3.1	M04C3.1	0.552077	-0.0136103	-0.286502
M04C9.5	dyf-5	0.10498	-0.0426345	0.10814
M04G12.2	cpz-2	0.519425	-0.146736	0.104865
M142.2	cut-6	1.02134	-0.34899	0.0777702
M176.5	M176.5	0.727459	-0.158818	0.574445
M195.1	col-77	0.316409	-0.256684	0.159469
M28.1	cutl-9	0.0108192	-0.0177941	-0.306849
M28.10	M28.10	0.965443	-0.154418	0.649672
M28.7	nph-1	0.275979	-0.323211	-0.0135846
M28.8	M28.8	0.715014	-0.366537	0.162372
M6.3	pha-2	0.241524	0.0975998	0.0558506
PDB1.1	PDB1.1	0.504845	0.716709	0.815054
R01H10.3	cor-1	0.63783	-0.300159	-0.0519258
R01H10.4	R01H10.4	0.872157	0.115748	0.0484047
R01H10.6	bbs-5	0.734596	-0.292767	-0.188744
R01H2.8	R01H2.8	0.364884	-0.249214	-0.195156
R02E4.3	R02E4.3	0.562755	0.916638	0.238197
R02F11.1	R02F11.1	0.996874	-0.282022	0.262875
R02F2.2	R02F2.2	0.0443647	-0.334209	-0.472536
R03A10.5	R03A10.5	0.105225	0.277897	0.129826
R03C1.1	R03C1.1	0.846169	-0.303378	0.623909
R03E1.3	lgc-25	0.0941507	0.399635	0.86628
R04E5.10	ifd-1	0.686897	0.0522268	0.647252
R05D7.1	R05D7.1	0.765618	-0.142484	-0.181751
R05G9R.1	R05G9R.1	1.0507	-0.168049	0.415647
R06A10.1	R06A10.1	0.283895	-0.446269	-0.330096
R07B1.10	lec-8	0.492766	0.297874	0.937264
R07C12.2	R07C12.2	-0.229468	0.171916	1.02028
R07D5.1	unc-7	0.668747	0.348035	0.699701
R07E3.3	cut-5	0.918769	0.257345	0.777686
R07E3.6	R07E3.6	1.09876	0.209402	0.619359
R07E4.1	R07E4.1	0.979092	0.223531	0.505847
R07E5.17	R07E5.17	0.163633	-0.174648	0.439384
R07G3.6	R07G3.6	1.02841	-0.309967	0.71078
R07G3.8	R07G3.8	0.305258	-0.0775734	0.286196
R08E3.2	R08E3.2	0.788814	0.40852	0.890676
R09A8.5	R09A8.5	0.359082	0.344853	0.872515
R09B5.8	cnc-3	0.970123	-0.324625	-0.687529
R09E10.5	R09E10.5	0.246885	-0.128858	0.070005
R09F10.5	R09F10.5	0.430828	0.145565	0.372835
R09H10.5	R09H10.5	0.807331	-0.260589	0.305765
R10F2.1	cdh-1	-0.0414016	-0.277578	-0.345177
R11A5.7	R11A5.7	0.977841	-0.252267	0.187317
R11D1.12	R11D1.12	0.461484	-0.0285506	0.389416
R11G1.6	R11G1.6	0.679211	0.276801	0.686315
R11G11.2	nhr-58	0.509378	-0.209637	-0.282484
R12A1.3	R12A1.3	0.701293	-0.057651	0.614726
R12C12.10	R12C12.10	0.450408	-0.364254	-0.183585
R12C12.9	R12C12.9	0.0430731	-0.101563	0.13834
R12E2.15	R12E2.15	0.513381	-0.267407	-0.182677
R12E2.4	inx-17	0.222867	0.00826843	0.0400905
R12E2.5	inx-16	0.0914603	-0.170156	0.134999
R12E2.7	R12E2.7	0.778364	-0.0331457	-0.0194351
R12E2.9	inx-15	0.141615	-0.113187	0.0923432
R12H7.1	unc-9	0.772645	0.264969	0.794537
R13D11.8	nhr-270	-0.1126	-0.270239	0.337854
R153.1	pde-4	0.505674	-0.0479708	0.464406
R17.3	R17.3	0.191024	-0.102769	0.0313409
R173.1	cah-5	0.655855	0.233111	0.448658
R57.2	R57.2	0.651163	0.15597	0.281573
R74.2	R74.2	0.605203	-0.156161	0.198922
SSSD1.1	igcm-2	0.0168415	0.357234	0.439194
T01B10.4	nhr-14	0.189308	0.0134186	0.5778
T01B10.5	T01B10.5	-0.0272624	0.024062	0.517114
T01B4.3	T01B4.3	0.234969	0.163707	0.307807
T01B7.9	T01B7.9	0.549093	-0.227588	-0.0654977
T01C8.2	T01C8.2	0.0203057	0.882062	0.526635
T01D1.4	T01D1.4	0.952692	-0.323363	0.122458
T01D1.8	T01D1.8	0.128183	-0.114149	-0.2989
T01D3.3	T01D3.3	0.110625	-0.101849	0.0135005
T01D3.6	T01D3.6	0.589811	-0.231189	0.13725
T01E8.1	T01E8.1	0.357226	-0.227655	0.262475
T01G9.1	T01G9.1	0.337986	-0.281831	0.462917
T01G9.3	T01G9.3	0.214454	-0.0754136	0.519708
T02C12.1	hum-5	0.804119	-0.311072	0.423467
T02C5.1	T02C5.1	0.679796	0.649688	0.861251
T02E1.8	T02E1.8	0.372815	-0.110721	0.414071
T02E9.2	grl-7	0.930698	-0.362763	-0.0155187
T03F1.11	T03F1.11	0.769968	-0.502087	-0.12371
T03F7.1	snf-11	0.389576	-0.14467	0.335559
T03G11.1	pqn-62	-0.142553	0.310327	0.762794
T03G11.3	T03G11.3	0.896697	0.155694	0.794308
T03G6.1	T03G6.1	0.821554	0.274283	0.295694
T03G6.3	T03G6.3	1.01651	0.370579	0.990559
T04A11.7	sru-20	-0.0109079	0.0275226	0.407966
T04B2.3	T04B2.3	0.581915	-0.193635	0.0739451
T04C12.1	T04C12.1	0.865958	-0.148511	0.00304565
T04F3.4	T04F3.4	0.476398	-0.23511	-0.0589189
T04F8.9	T04F8.9	0.0587398	0.527008	1.0708
T05A7.11	T05A7.11	-0.157973	-0.0764111	0.237424
T05A8.3	T05A8.3	0.836181	-0.143382	0.659341
T05A8.4	nep-2	0.521637	-0.208459	0.133105
T05B11.7	T05B11.7	0.210562	-0.117974	0.0097492
T05B4.11	phat-5	0.599916	-0.0595866	0.263748
T05B4.3	phat-4	0.834769	-0.252219	0.520346
T05C1.3	T05C1.3	1.02248	-0.743147	-0.0514449
T05C12.10	qua-1	1.01177	-0.295997	0.00175156
T05G5.2	hlh-4	0.297117	-0.180472	0.6904
T06A1.1	T06A1.1	0.977748	-0.592449	0.187083
T06A1.5	T06A1.5	0.319133	-0.195969	0.214512
T06C12.10	cgt-1	0.201102	0.0270014	0.0582476
T06E4.14	T06E4.14	0.297599	-0.288878	0.33677
T07C12.7	ttr-46	0.800467	-0.151675	0.102406
T07C12.9	T07C12.9	0.0311886	-0.196287	-0.0226589
T07F10.4	bus-19	0.933252	-0.323806	0.629045
T07H6.1	T07H6.1	0.718638	0.251791	0.584705
T07H8.6	ptr-15	0.101292	-0.122966	0.0236715
T08A9.11	ttr-59	0.521563	0.700555	0.822739
T08A9.13	T08A9.13	0.497683	0.205175	0.101823
T08A9.3	sng-1	0.890123	0.227751	0.468649
T08B1.2	tnt-4	0.942834	-0.104062	0.25863
T08H10.1	T08H10.1	0.455224	-0.497063	-0.0399977
T09D3.3	T09D3.3	1.16557	-0.185913	0.861577
T09F5.1	T09F5.1	-0.171332	-0.10313	-0.0166748
T10B11.5	T10B11.5	-0.349133	-0.246143	-0.714199
T10B5.4	T10B5.4	0.619463	-0.183048	-0.244667
T10G3.1	T10G3.1	0.144992	-0.190329	-0.0511142
T10H10.1	hum-6	0.364697	0.204837	0.394457
T10H9.5	pmp-5	1.13694	-0.486237	0.193608
T11B7.3	col-118	0.771738	-0.0516544	0.146762
T11B7.4	alp-1	0.844269	-0.195693	0.224356
T11F9.12	T11F9.12	1.07469	-0.216937	0.780164
T12A2.1	T12A2.1	-0.000876833	-0.348744	-0.294946
T12D8.9	T12D8.9	0.23483	-0.196797	0.122135
T13C2.3	T13C2.3	0.197806	-0.373737	0.0126641
T13C5.3	T13C5.3	0.473247	-0.0170637	-0.128463
T13F3.3	nhr-127	-0.162692	-0.495633	-0.293098
T13H5.1	T13H5.1	0.101852	-0.138065	0.020648
T13H5.2	ctg-2	0.168058	-0.247091	-0.0893561
T14A8.1	ric-3	0.297752	-0.0649442	0.452054
T14B1.1	T14B1.1	0.576243	0.375836	1.15905
T14B4.5	T14B4.5	-0.298604	-0.152066	-0.423
T14D7.2	oac-46	0.187192	-0.0266145	0.487871
T14E8.4	T14E8.4	0.716968	0.328	0.666205
T15B12.1	T15B12.1	0.0946362	-0.164235	0.349006
T15H9.3	hlh-6	0.371337	-0.301203	0.870481
T16A9.4	T16A9.4	0.314217	-0.205217	0.057883
T16G1.2	T16G1.2	0.838749	-0.253133	0.64867
T18H9.2	asp-2	0.798347	-0.219161	0.482128
T19A5.4	nhr-44	-0.0982007	-0.176272	0.104037
T19B10.3	T19B10.3	-0.180009	-0.294927	-0.041463
T19B10.5	T19B10.5	0.190541	-0.268322	-0.0348958
T19C3.2	T19C3.2	0.796009	-0.426997	-0.193733
T19C3.3	T19C3.3	0.809382	-0.114292	0.289019
T19D12.1	T19D12.1	0.876027	-0.303966	0.572174
T19D12.6	T19D12.6	0.334963	-0.23774	0.0721415
T19D2.2	prl-1	0.586639	0.390913	1.28207
T19D7.3	lpr-7	0.505536	0.0701886	0.386575
T19E7.6	T19E7.6	0.760138	-0.121636	-0.149036
T19H12.6	T19H12.6	0.370473	-0.252216	0.220717
T20B6.3	T20B6.3	0.69125	-0.110318	0.0905337
T20D3.2	T20D3.2	0.672563	-0.25169	0.302699
T20F5.4	T20F5.4	0.941975	-0.372778	0.00563935
T21B6.3	T21B6.3	0.555107	0.40458	0.833257
T21D12.7	T21D12.7	0.172873	-0.346668	-0.396583
T22A3.4	set-18	0.34923	-0.268022	-0.0232521
T22B11.2	T22B11.2	0.728429	-0.320668	0.124517
T22B11.4	T22B11.4	0.944806	-0.153794	0.402748
T22B7.1	egl-13	0.622773	0.230931	0.839844
T22C1.7	jph-1	0.38772	-0.140082	0.353811
T22D1.18	T22D1.18	0.400999	-0.275994	-0.0443475
T22E5.6	T22E5.6	0.187174	0.250748	0.547844
T22E5.7	T22E5.7	0.20523	0.120354	0.406511
T22G5.2	lbp-7	0.568077	-0.367868	-0.365817
T23B12.11	T23B12.11	0.32341	-0.0546004	0.344986
T23D8.8	cfi-1	0.303365	-0.119102	0.134244
T23E7.2	T23E7.2	0.755027	0.201411	0.857074
T23E7.5	T23E7.5	0.478316	0.268496	0.148167
T23E7.6	T23E7.6	0.557895	-0.144411	-0.0819135
T23F1.5	T23F1.5	0.889894	-0.297518	0.387009
T23F11.3	cdka-1	0.912784	-0.0390678	0.70456
T23F2.1	bus-8	0.99009	0.249891	0.75121
T23F2.2	T23F2.2	0.437589	0.263075	0.621238
T23H2.2	snt-4	0.782315	-0.179651	0.201482
T24F1.7	T24F1.7	0.537624	-0.288414	-0.205484
T25B6.2	T25B6.2	0.688793	0.41537	0.795241
T25B9.1	T25B9.1	0.0704362	-0.170955	-0.0349744
T25C12.1	lin-14	0.918093	0.207815	0.421515
T25C12.3	T25C12.3	0.914438	0.345539	0.706105
T25E4.1	T25E4.1	0.408286	-0.180581	0.182537
T25F10.3	T25F10.3	1.08628	-0.125655	0.498601
T26A8.2	T26A8.2	0.214626	-0.286023	0.503115
T26C5.2	T26C5.2	0.997579	-0.247365	-0.0250436
T26C5.5	T26C5.5	0.837561	-0.0177187	0.0472906
T26E3.2	ndx-1	0.521327	-0.287973	-0.0958052
T27A1.4	lgc-34	0.805897	-0.289014	0.119817
T27A10.6	T27A10.6	0.873678	0.302887	0.768021
T27B7.7	fbxa-137	0.565501	-0.1981	-0.161394
T27C4.1	T27C4.1	0.96713	0.0502643	0.82342
T27E4.7	T27E4.7	0.27166	-0.181093	0.206489
T28F3.6	ifta-2	0.520183	-0.345701	-0.120474
VC5.3	npa-1	0.654054	-0.431708	0.0640172
VW02B12L.1	vha-6	0.895683	-0.406381	0.224631
W01A11.4	lec-10	0.566957	-0.48207	0.121385
W01C9.1	W01C9.1	0.592249	-0.087207	-0.264434
W01C9.3	pqn-73	0.59507	-0.21088	0.249145
W01F3.1	W01F3.1	0.240614	-0.175555	0.0246975
W02A2.3	pqn-74	0.564422	-0.365987	0.658979
W02B12.1	W02B12.1	-0.916667	-0.176542	0.104713
W02B8.3	mltn-3	1.25364	-0.36912	0.29308
W02C12.1	W02C12.1	0.166419	-0.296438	-0.351928
W02F12.2	W02F12.2	0.548605	-0.20975	0.302194
W02F12.8	W02F12.8	0.762237	-0.463834	-0.0788165
W03B1.3	W03B1.3	0.391759	-0.103217	-0.000829828
W03B1.7	oac-51	0.195999	-0.450155	0.245842
W03D2.9	W03D2.9	1.04275	0.200749	0.391197
W03D8.11	W03D8.11	1.24105	-0.427848	-0.404357
W03D8.6	itx-1	0.516688	-0.245365	0.144772
W03F8.1	tni-4	0.897747	-0.198503	0.570121
W03G11.3	W03G11.3	0.507971	0.469615	0.81262
W04B5.1	W04B5.1	-0.153709	-0.0719017	0.0337727
W04C9.1	haf-4	0.390174	-0.202084	0.131533
W04C9.3	cutl-13	0.379659	-0.136892	-0.182112
W04E12.9	W04E12.9	0.944755	0.0503978	0.306238
W04G3.2	lpr-5	0.481686	0.301523	0.478391
W04G3.3	lpr-4	0.768632	0.20768	0.394022
W04H10.2	W04H10.2	0.0285513	-0.236447	-0.160339
W05B5.4	W05B5.4	0.117595	-0.0249792	-0.0326008
W05G11.6	W05G11.6	0.508655	-0.252761	-0.0870244
W05H12.1	W05H12.1	0.466807	-0.044116	0.206732
W06A7.2	W06A7.2	0.722771	-0.16053	0.448046
W06B11.4	hog-1	0.46446	0.341771	0.500956
W06B3.2	sma-5	0.444411	0.494473	0.854046
W06F12.2	W06F12.2	0.93937	-0.14448	0.23812
W06H8.8	ttn-1	0.794918	-0.048918	0.158281
W07G4.1	W07G4.1	0.809568	0.322981	0.473624
W08D2.1	egl-20	0.268683	-0.216925	0.628628
W08E12.6	W08E12.6	0.439834	-0.136782	0.361929
W08G11.1	W08G11.1	1.14248	-0.535256	-0.13341
W09C5.11	W09C5.11	0.46211	-0.325702	0.328469
W09G12.10	W09G12.10	0.595294	-0.317494	0.0162429
W09G3.2	W09G3.2	NA	NA	NA
W10D5.1	mef-2	0.749156	-0.0989911	0.399434
W10G6.2	sgk-1	-0.0719271	0.497333	0.485981
W10G6.3	mua-6	0.578957	0.0467599	0.477596
Y102A11A.2	Y102A11A.2	0.405957	0.512683	1.07813
Y105C5B.29	hlh-32	0.48796	-0.151419	-0.392523
Y105E8A.12	catp-1	0.61625	-0.211561	-0.00375945
Y105E8A.5	bbs-1	0.577457	-0.133314	-0.0688735
Y105E8A.6	unc-95	0.517644	-0.155397	0.0151342
Y106G6H.1	Y106G6H.1	0.339901	-0.474865	0.468454
Y110A7A.20	Y110A7A.20	0.441606	-0.0910994	-0.324591
Y113G7A.6	ttx-1	-0.100442	-0.161208	0.0673177
Y116A8C.3	Y116A8C.3	0.16898	-0.20769	0.0209583
Y116F11A.6	Y116F11A.6	0.652747	-0.106352	-0.252587
Y11D7A.4	rab-28	0.397007	-0.272262	-0.04041
Y11D7A.9	Y11D7A.9	0.643392	-0.228758	0.134875
Y12A6A.2	Y12A6A.2	1.19779	0.235837	1.20633
Y16B4A.1	unc-3	0.294175	0.101315	0.686687
Y16B4A.2	Y16B4A.2	0.849796	0.351725	0.965841
Y17D7B.10	Y17D7B.10	0.456549	0.128625	0.791744
Y17G7B.1	acbp-6	0.362946	-0.219762	-0.450252
Y18D10A.8	Y18D10A.8	0.628028	-0.164776	0.125805
Y18H1A.9	Y18H1A.9	0.584469	-0.383172	-0.140932
Y19D10B.7	Y19D10B.7	NA	NA	NA
Y22D7AL.6	Y22D7AL.6	0.305635	-0.333476	-0.657932
Y22F5A.4	lys-1	0.458632	0.350482	0.537173
Y32F6B.1	Y32F6B.1	0.0294218	-0.153296	0.134123
Y32F6B.3	crp-1	0.192946	-0.347797	-0.0875036
Y34B4A.10	Y34B4A.10	0.866825	0.101521	0.838939
Y34B4A.6	Y34B4A.6	0.92248	0.358219	0.616484
Y34B4A.9	Y34B4A.9	0.995642	0.421274	0.381663
Y34D9A.8	Y34D9A.8	0.427105	-0.106421	-0.0518129
Y37A1B.7	Y37A1B.7	1.23928	-0.212182	0.178464
Y37D8A.6	Y37D8A.6	0.391571	-0.0276462	0.362905
Y37E11AL.5	Y37E11AL.5	0.352294	-0.15009	0.334734
Y37E11AL.6	Y37E11AL.6	0.138851	-0.218101	-0.128925
Y37E3.5	arl-13	0.758815	-0.183375	-0.120794
Y38C1AA.5	cutl-24	0.469161	-0.0764764	0.0701314
Y38C1AB.1	Y38C1AB.1	NA	NA	NA
Y38C1AB.5	Y38C1AB.5	0.0131813	NA	0.064699
Y38C1BA.3	col-109	0.557534	-0.359022	0.294569
Y38F1A.3	ptr-18	0.979934	-0.226546	0.0326649
Y38F1A.9	oig-2	0.104498	-0.334127	-0.0851725
Y38F2AL.2	mksr-2	0.569641	-0.0849689	-0.249488
Y39A1B.2	ptr-19	0.554598	-0.267762	-0.063747
Y39B6A.6	tsp-13	0.213035	-0.13663	-0.193195
Y39E4B.8	zig-8	0.548256	-0.109945	-0.0806944
Y39G8C.3	Y39G8C.3	-0.171075	-0.222351	-0.161976
Y40H4A.1	gar-3	0.437813	-0.214469	0.233604
Y41D4B.6	Y41D4B.6	-0.110462	-0.173629	0.112169
Y41G9A.1	osm-5	0.406286	0.113427	0.389547
Y41G9A.5	Y41G9A.5	-0.253244	0.613825	0.387523
Y43F8B.3	Y43F8B.3	0.506184	-0.142078	0.0843789
Y43F8B.9	Y43F8B.9	0.0977575	0.0779221	0.122728
Y43F8C.4	Y43F8C.4	0.37787	-0.195385	-0.159389
Y44A6D.2	Y44A6D.2	0.757733	0.0800537	0.539621
Y44E3A.2	ace-2	0.291675	-0.241044	0.0783799
Y45F10A.7	Y45F10A.7	0.00109923	-0.193124	-0.188183
Y45F10B.13	Y45F10B.13	0.989924	-0.153749	0.109256
Y45F10D.13	tag-208	0.756534	-0.185199	0.430393
Y47D3B.1	Y47D3B.1	0.330926	-0.173433	0.0405854
Y47D3B.4	Y47D3B.4	-0.508337	0.00605027	0.062042
Y47D3B.5	twk-31	0.686163	-0.238682	0.133352
Y47D7A.13	Y47D7A.13	0.429677	-0.273406	0.0684112
Y47D7A.5	grl-5	0.958683	-0.500504	-0.0196726
Y47G6A.17	Y47G6A.17	0.503466	-0.255272	-0.125065
Y47G6A.32	Y47G6A.32	0.324978	-0.176857	-0.00378455
Y48B6A.8	ace-3	0.609141	-0.199868	0.0906964
Y48C3A.3	Y48C3A.3	0.420294	-0.0825697	0.0192605
Y48C3A.5	Y48C3A.5	0.964046	-0.0531821	0.204884
Y48G8AR.1	grh-1	0.78709	-0.18335	-0.126992
Y49E10.23	Y49E10.23	0.534612	-0.140283	0.0433956
Y50E8A.3	oig-3	0.954594	-0.100771	0.182781
Y50E8A.5	Y50E8A.5	-0.104486	-0.14537	-0.279921
Y51A2D.19	slo-1	0.401079	-0.200622	-0.135828
Y51F10.7	Y51F10.7	0.276869	-0.262251	0.191547
Y51H4A.7	Y51H4A.7	0.773498	-0.494685	-0.0793089
Y52B11A.4	Y52B11A.4	0.371728	-0.160024	-0.090704
Y53C12C.1	eyg-1	-0.174975	0.0300436	-0.06068
Y53F4B.20	Y53F4B.20	0.447425	-0.174537	-0.0209669
Y53F4B.25	Y53F4B.25	1.23298	-0.384107	0.478337
Y53H1B.1	cutl-10	0.623652	0.0762332	-0.0334746
Y54E10BL.2	col-48	0.561431	-0.299768	0.0969085
Y54G2A.14	clec-83	0.769767	-0.242989	0.905141
Y54G2A.37	Y54G2A.37	1.05029	-0.143002	0.11058
Y55B1BR.5	Y55B1BR.5	1.04174	-0.254082	0.0392804
Y55B1BR.6	Y55B1BR.6	0.683984	-0.104228	0.140027
Y55D5A.3	Y55D5A.3	0.263047	-0.228213	-0.254574
Y55F3AM.10	Y55F3AM.10	0.343452	-0.177169	0.0306949
Y57E12AR.1	Y57E12AR.1	0.596341	-0.414659	0.0844131
Y57E12B.3	lipl-6	0.484582	-0.255023	0.555121
Y57G11C.17	hhat-2	0.124409	-0.108735	0.284723
Y57G11C.22	Y57G11C.22	0.561328	-0.132325	0.043509
Y57G11C.39	Y57G11C.39	0.786053	-0.158721	-0.44629
Y58A7A.2	Y58A7A.2	0.0482033	-0.162979	-0.48382
Y58G8A.1	lgc-26	0.457501	-0.117743	0.202735
Y59A8B.20	lon-8	0.945196	-0.173993	0.1458
Y59C2A.1	Y59C2A.1	0.744979	-0.329655	0.0874898
Y5F2A.2	ttr-17	0.540417	-0.454155	-0.0726634
Y62E10A.19	Y62E10A.19	0.467063	-0.208457	0.0492715
Y64G10A.7	Y64G10A.7	0.176526	-0.142531	-0.21019
Y65B4A.2	Y65B4A.2	0.685618	-0.265495	0.0517271
Y65B4BR.2	lpr-1	0.673318	-0.33957	-0.455779
Y66A7A.6	gly-8	0.119021	-0.39359	-0.394627
Y66D12A.13	Y66D12A.13	0.319635	-0.453381	-0.704931
Y67A10A.6	ssu-2	1.02492	-0.220526	-0.200104
Y67A10A.9	Y67A10A.9	0.487486	-0.201751	0.126962
Y69A2AL.1	grd-16	0.897919	-0.234888	-0.153341
Y69A2AR.31	Y69A2AR.31	0.90464	-0.234761	0.154805
Y69E1A.5	Y69E1A.5	0.390134	-0.382758	-0.494763
Y69H2.9	Y69H2.9	0.0442989	-0.287826	-0.131723
Y6D1A.2	Y6D1A.2	-0.153467	-0.206992	-0.321368
Y71F9B.9	Y71F9B.9	0.244292	-0.305037	-0.284045
Y71H10A.2	Y71H10A.2	-0.0178346	0.609246	0.771092
Y71H2AL.1	Y71H2AL.1	0.934208	-0.309396	0.000771192
Y71H2AL.2	Y71H2AL.2	-0.354156	-0.0285011	-0.598779
Y71H2AM.15	Y71H2AM.15	0.338578	-0.181211	0.105586
Y71H2B.1	Y71H2B.1	0.663555	-0.278307	-0.243173
Y71H2B.7	gpa-17	0.7753	-0.0932136	-0.00647155
Y73E7A.8	Y73E7A.8	1.07381	-0.260062	0.39409
Y73F4A.1	Y73F4A.1	-0.180181	-0.16383	-0.165242
Y73F8A.5	Y73F8A.5	0.33477	-0.122646	-0.0901329
Y73F8A.6	ccg-1	0.119159	-0.0252735	0.207918
Y74E4A.1	lgc-27	0.413763	-0.256924	-0.101324
Y75B7AR.1	Y75B7AR.1	0.789725	-0.0829688	-0.033262
Y75B8A.20	grl-15	0.938474	-0.47622	-0.121651
Y75B8A.35	zip-1	0.615371	-0.107261	-0.0214876
Y75B8A.5	Y75B8A.5	0.806411	-0.294197	0.415013
Y76A2B.2	Y76A2B.2	0.773394	-0.401752	0.734034
Y7A5A.1	Y7A5A.1	0.195528	0.504191	0.605696
Y80D3A.5	cyp-42A1	0.0456676	-0.210439	-0.141734
Y81G3A.4	Y81G3A.4	0.595897	-0.0583905	-0.230522
Y87G2A.19	Y87G2A.19	0.879599	0.130286	0.499264
Y95B8A.10	pde-6	0.771909	-0.118113	-0.126549
Y97E10AR.1	Y97E10AR.1	0.090682	-0.140739	0.212844
Y9C2UA.1	Y9C2UA.1	0.522501	-0.0552636	0.52505
ZC101.1	ZC101.1	1.08039	-0.120227	0.398776
ZC101.3	hhat-1	0.513726	-0.229084	-0.076189
ZC123.1	ZC123.1	1.1026	-0.261504	0.16043
ZC123.4	ZC123.4	0.336552	-0.26133	0.0884676
ZC13.3	ZC13.3	1.01953	0.259484	0.612647
ZC168.2	ZC168.2	0.794887	0.250555	-0.17741
ZC204.12	ZC204.12	0.653059	-0.0632341	0.476642
ZC247.1	ZC247.1	0.800361	-0.0836247	0.0555255
ZC247.2	ZC247.2	0.389125	-0.247213	-0.0750287
ZC247.3	lin-11	0.260121	-0.230514	0.155628
ZC250.1	cyn-17	1.0172	-0.294889	0.145459
ZC250.3	ZC250.3	0.881458	-0.0751563	0.0821741
ZC334.11	ins-27	0.328384	0.117285	-0.0730753
ZC334.7	ZC334.7	1.18404	-0.05605	0.684575
ZC374.2	ZC374.2	1.01496	0.461534	0.980007
ZC443.2	ZC443.2	0.251163	-0.2829	-0.00785174
ZC449.1	ZC449.1	1.08752	0.271068	0.418189
ZC449.2	ZC449.2	0.851907	0.198006	0.542007
ZC455.10	fkb-4	-0.285479	-0.104344	-0.241166
ZC513.8	col-43	0.621126	-0.332354	-0.862838
ZC64.2	ttr-48	0.892838	0.449265	0.404861
ZC64.4	lim-4	0.17793	0.151879	0.101679
ZC8.4	lfi-1	0.765095	0.282186	0.840888
ZC84.1	ZC84.1	0.313602	-0.263001	-0.153505
ZC84.6	ZC84.6	0.605987	-0.203954	0.0126145
ZK1010.8	ZK1010.8	0.532133	-0.072895	0.306211
ZK112.1	pcp-1	0.818727	-0.198941	0.151834
ZK112.7	cdh-3	-0.126627	-0.143654	0.22479
ZK1248.16	lec-5	0.84271	-0.338941	0.148467
ZK1248.2	col-74	0.761944	-0.26471	0.0336273
ZK1290.12	wrt-1	1.10985	-0.297552	-0.0359138
ZK1290.13	ZK1290.13	-0.240878	-0.0720637	0.073134
ZK154.1	ZK154.1	1.15718	0.287985	0.300978
ZK265.4	ceh-8	-0.233023	-0.169866	0.565338
ZK265.7	ZK265.7	0.435905	-0.104879	0.192089
ZK287.1	ZK287.1	0.439974	-0.194986	0.386991
ZK287.4	ZK287.4	1.01803	-0.188293	0.578081
ZK377.1	wrt-6	0.770871	0.0428426	0.657252
ZK484.2	haf-9	0.663411	-0.312393	0.0979751
ZK563.4	clc-3	0.718887	0.452288	0.734171
ZK616.9	spp-7	0.96994	-0.245997	0.24839
ZK622.4	ZK622.4	0.363191	-0.181415	0.287958
ZK669.1	tag-341	0.0390861	-0.245242	-0.00740826
ZK669.2	ZK669.2	-0.259513	-0.241465	-0.524833
ZK669.7	ZK669.7	-0.0279328	-0.322788	-0.168344
ZK673.7	tnc-2	0.513734	-0.0368423	0.0828962
ZK675.4	ZK675.4	1.19822	-0.121547	0.0508414
ZK678.8	bus-17	0.2324	0.405422	0.645969
ZK682.5	ZK682.5	0.706476	-0.159818	0.376491
ZK682.7	ZK682.7	0.518888	-0.211548	0.30761
ZK813.6	ZK813.6	0.899742	0.250637	0.248396
ZK816.4	ZK816.4	0.889701	0.456407	0.576198
ZK822.1	ZK822.1	0.368966	-0.282075	-0.121013
ZK822.3	nhx-9	0.923107	-0.284991	0.0444219
ZK836.1	lon-3	1.28233	0.283161	0.50463
ZK836.3	ZK836.3	0.363072	-0.274742	-0.188066
ZK84.1	ZK84.1	0.446514	-0.0726097	0.464087
ZK84.6	ins-6	0.801629	-0.00146223	0.350118
ZK867.3	spp-22	0.185398	0.326511	0.264222
ZK909.6	ZK909.6	-0.43669	0.141631	0.128516

## Sheet: L1 newly expressed
Sequence_Name_Gene	Gene_Public_Name	L1.DE.log2fc	L1.dpy27.mut.DE.log2FoldChange	L1.dpy21.DE.log2fc
AC3.5	AC3.5	0.156187	-0.217418	0.101272
B0035.13	B0035.13	-0.028399	-0.117994	-0.446425
B0218.8	clec-52	0.883383	-0.0336791	-0.68422
B0513.9	B0513.9	0.0834984	0.455034	0.499618
C01B10.3	C01B10.3	0.287431	0.564162	0.12746
C01C4.1	nlp-1	0.122663	0.725124	0.378748
C01G10.6	C01G10.6	0.218443	-0.34637	-1.99458
C02A12.4	lys-7	-0.412037	0.129344	2.25361
C02B8.3	C02B8.3	0.508335	0.0552501	-0.135719
C03B1.10	C03B1.10	NA	NA	0.297132
C04E6.13	C04E6.13	0.305655	0.101865	-0.609893
C05C10.4	pho-11	0.032542	-0.722206	-0.750672
C05D12.5	C05D12.5	0.717793	-0.78128	-1.08778
C06B3.6	C06B3.6	-0.506218	1.14878	1.47112
C09G5.4	col-39	0.30084	-0.0777318	2.16408
C09G5.5	col-80	0.371763	-0.802172	-1.03131
C10C5.7	C10C5.7	-0.56749	-0.06374	0.40914
C12D12.2	glt-1	-0.326422	-0.0419407	0.910266
C14A6.1	clec-48	-0.072507	-0.860153	0.52341
C14C6.2	C14C6.2	-0.137938	-0.188895	0.82984
C14C6.5	C14C6.5	0.780476	-0.645636	0.105984
C17H12.8	C17H12.8	0.265665	0.284997	2.29593
C18H9.6	C18H9.6	0.21877	0.0390524	-0.3751
C23H5.1	prmt-6	0.00928303	-0.121101	-0.176344
C25F9.1	srw-85	0.783318	-1.23174	-0.850803
C27D6.12	C27D6.12	0.264337	-0.282333	-0.551629
C27D9.1	C27D9.1	0.119502	0.130516	-0.450468
C31H5.6	C31H5.6	0.458471	0.598676	0.0446175
C32H11.12	dod-24	0.454393	0.651228	2.34592
C33G8.4	C33G8.4	0.201427	-0.220413	-0.0725917
C38D9.8	C38D9.8	1.77058	-2.01204	-2.17653
C39E9.4	scl-6	0.562063	-0.0588417	-0.808608
C44B11.4	C44B11.4	-0.705992	0.244482	0.189561
C44C1.5	C44C1.5	0.0465754	0.255921	-0.311863
C44C1.6	C44C1.6	0.0211984	1.1099	-0.231813
C45E5.4	C45E5.4	0.547194	0.344599	-1.24766
C49G7.3	C49G7.3	-0.618049	-0.367528	0.499357
C49G7.4	phat-3	0.0378382	0.289825	-0.342862
C50E3.12	C50E3.12	0.158761	-0.0606306	-0.753368
C50E3.13	C50E3.13	-0.152091	-0.219779	0.0466807
C52D10.11	flp-17	0.392319	-0.173151	-0.401884
C54D10.3	C54D10.3	0.42314	-0.025515	0.670717
C54G6.5	spp-17	-0.453734	-0.450748	-0.221324
D1007.18	D1007.18	0.555092	0.0405057	-0.125427
D1025.4	nspc-20	0.829223	-0.565025	0.0579223
D1025.6	nspc-16	0.0708489	-0.0239829	0.305194
D1025.7	nspc-18	-0.0350303	0.132074	0.212495
D1025.8	nspc-17	0.248684	0.0554837	0.0217739
D1025.9	nspc-19	0.336494	0.325608	0.199515
E01H11.3	flp-20	0.206202	0.292113	0.264211
E02H4.6	E02H4.6	0.792953	-0.843322	-1.02119
E04F6.6	E04F6.6	0.616492	-0.281916	-0.405019
F01D5.3	F01D5.3	-0.129745	-0.309837	-0.379451
F02E8.4	F02E8.4	1.64685	-1.79435	-2.24121
F02H6.2	F02H6.2	1.65025	-0.775617	-2.01028
F02H6.3	F02H6.3	-0.177449	0.384462	0.374434
F07C4.7	grsp-4	0.0848154	-0.233064	1.29628
F07C6.3	F07C6.3	0.448112	0.0634445	0.0918275
F07D3.2	flp-6	0.319108	-0.374415	-0.534689
F08D12.3	F08D12.3	-0.277711	0.378022	-0.15305
F08E10.7	scl-24	1.52639	-2.92603	-1.28289
F08G5.6	F08G5.6	0.263598	-0.240879	-0.579855
F09C3.2	F09C3.2	-0.701826	0.49634	0.553224
F10C1.9	F10C1.9	0.430961	0.0341182	-0.506321
F11C7.2	F11C7.2	0.571112	0.338322	-0.753572
F11C7.3	vap-1	0.691606	0.144807	-0.907955
F15A4.6	F15A4.6	-0.264117	0.218231	-0.147675
F16F9.2	dpy-6	-0.0722577	0.271002	0.458543
F16H6.1	clec-42	-0.0855646	-0.0210055	0.0360003
F20B6.9	F20B6.9	0.81618	-1.30973	-1.30239
F21C10.8	pqn-31	0.280228	0.344592	0.117516
F21F8.4	F21F8.4	0.627863	1.16322	0.799499
F22A3.6	ilys-5	-0.305076	0.829123	2.06021
F22D6.15	F22D6.15	0.414627	0.0501586	0.379192
F23B2.12	pcp-2	0.378175	-0.189611	-0.262094
F23D12.3	F23D12.3	1.07274	0.218993	-0.972315
F23H12.8	fipr-1	0.543201	-0.416319	-0.926273
F26F12.8	F26F12.8	0.608583	-0.177297	-1.0885
F27E5.1	F27E5.1	-0.0296565	-0.0651305	0.101379
F28H7.3	F28H7.3	-0.0457649	-0.00215791	-0.307628
F31E9.4	sdz-16	1.06274	-1.1339	-1.51114
F32A5.5	aqp-1	-0.554697	0.410456	0.394121
F32H5.1	F32H5.1	-0.336039	0.604519	0.36217
F35B12.9	F35B12.9	0.192169	-0.266977	-0.444486
F35E12.6	F35E12.6	-0.127405	-0.584112	0.05315
F35E8.8	gst-38	-0.0672488	-0.228121	-0.21303
F36D3.9	cpr-2	0.316077	0.59008	-5.71781
F38B2.2	F38B2.2	-0.437397	0.0832667	-0.912126
F40F4.8	pqn-37	0.252658	0.0364069	-0.360977
F40F8.4	F40F8.4	0.00110207	0.0247543	0.129954
F41H10.7	elo-5	-0.145811	0.172161	0.12222
F42A10.9	F42A10.9	0.550351	-0.203085	-0.393309
F42F12.10	nspc-12	NA	NA	NA
F42F12.6	nspc-13	0.0877828	0.676907	1.52784
F42F12.7	nspc-14	0.270198	0.0336468	0.585659
F42F12.8	nspc-15	NA	NA	NA
F43G6.5	F43G6.5	-0.333711	-0.197239	-0.0392299
F45E4.8	nlp-20	-0.512879	0.230698	1.05145
F46C5.10	F46C5.10	-0.161297	0.624356	0.770835
F46E10.11	F46E10.11	0.558579	1.07354	0.519231
F47B7.7	F47B7.7	-0.583511	0.757598	0.719441
F49E10.3	flp-7	0.0283035	0.279552	0.427518
F49E11.11	scl-3	0.175663	-0.112977	-1.38082
F53A9.1	F53A9.1	-0.438703	0.130911	0.493987
F53A9.2	F53A9.2	-0.0590586	0.669192	0.979175
F53A9.6	F53A9.6	-0.0573871	-0.0814703	0.50043
F53C3.2	fbxb-103	1.09734	-0.866331	-1.06864
F53E10.4	irg-3	-0.191972	-0.403072	-1.44169
F53F8.4	F53F8.4	-0.109675	-0.00830716	-0.504501
F54B11.9	F54B11.9	1.24055	-0.428977	0.607962
F54D10.7	F54D10.7	1.50126	-1.54454	-2.07605
F56D6.2	clec-67	0.433226	0.131153	1.01748
F56F4.8	F56F4.8	0.931694	-0.561083	-1.36183
F57B1.3	col-159	0.677259	-1.64276	4.59898
F58E10.7	F58E10.7	-0.0978837	-0.0532803	-0.415135
F59A7.2	F59A7.2	-0.326993	0.3405	0.999662
F59A7.5	F59A7.5	0.289243	-0.0395454	-0.294853
K01C8.1	K01C8.1	0.489266	0.153585	0.542651
K02E11.5	K02E11.5	0.755103	0.12706	-0.132597
K02E2.4	ins-35	0.519489	-0.616637	0.0305741
K02F3.3	far-8	0.21193	-0.382682	-0.32372
K02F3.9	K02F3.9	0.301146	0.140966	1.0899
K02F6.7	K02F6.7	0.231407	-1.19039	-1.73243
K03H6.2	K03H6.2	-0.218311	-0.283089	-1.52551
K08H2.2	K08H2.2	0.23802	-0.303642	-0.333478
K09H9.8	K09H9.8	0.676523	0.703093	0.744563
K10C2.3	K10C2.3	0.175892	-0.663681	-1.86666
M02F4.7	clec-265	0.00570801	1.20384	1.27921
M18.2	dlc-2	0.232965	-0.917331	-0.852246
R02C2.1	R02C2.1	1.32269	-1.00342	-1.41719
R02C2.2	kin-34	0.71662	-0.602658	-1.44511
R05A10.1	R05A10.1	-0.0690537	0.125515	-2.2626
R06F6.11	tag-209	0.508898	-0.26355	-0.484572
R06F6.7	R06F6.7	-0.198056	0.0715259	0.00351095
R08A2.7	R08A2.7	0.594017	0.00742701	-0.389938
R11D1.3	R11D1.3	0.901387	-0.748004	-3.40221
R11G11.7	pqn-60	0.148399	0.0695726	-0.155455
R13D7.2	R13D7.2	0.518957	-0.249733	-1.3082
R173.4	flp-26	-0.0399205	0.599398	0.779053
R90.3	ttr-28	-0.333449	-0.510452	-1.11616
T01B7.7	rol-6	1.40203	1.2692	4.79345
T04A11.1	T04A11.1	NA	NA	NA
T04A11.4	T04A11.4	NA	NA	NA
T06E4.4	col-147	-0.0389283	-0.727654	1.0983
T06E4.6	col-146	0.509426	2.81827	5.85704
T08A9.12	spp-2	-0.336933	-0.0452214	1.24505
T10B10.6	phat-6	-0.393121	0.371465	0.618902
T11B7.5	T11B7.5	0.533878	-0.383903	-0.0594013
T12A2.3	T12A2.3	0.445053	-0.447186	-0.760871
T13A10.5	nlp-16	0.373421	0.131659	-0.494895
T22B2.1	T22B2.1	1.5101	-0.413414	-2.10579
T22H6.5	abf-5	0.0287396	0.722345	0.831516
T22H6.7	abf-6	0.32083	0.198122	-0.0960542
T24A11.2	xbx-5	0.0793215	-0.0596114	-0.871663
T24C2.2	T24C2.2	0.296524	-0.29079	-0.523669
T26C12.6	clec-173	0.189717	-0.55875	-0.263811
T26H5.9	T26H5.9	-0.473027	2.23879	2.62431
T27E4.4	fip-2	-0.234099	0.195106	0.602831
T27E9.6	T27E9.6	0.806002	-0.923354	-1.02719
W03D2.1	pqn-75	-0.247386	-0.302823	-2.41774
W04E12.6	clec-49	0.104765	-0.867862	-0.884066
W07E11.2	flp-3	0.0419273	0.608677	0.250873
W09G12.4	dsl-1	0.550394	-0.755673	-0.873407
Y105C5A.9	Y105C5A.9	-0.488445	-0.138243	-0.0717226
Y116A8C.22	Y116A8C.22	-0.592768	0.738624	0.0659778
Y23B4A.2	Y23B4A.2	-0.264499	0.635829	0.713464
Y32F6A.4	Y32F6A.4	-0.310851	0.188665	-0.410653
Y34D9A.11	spp-23	-0.232474	0.121263	-0.207428
Y42G9A.2	Y42G9A.2	0.490762	-0.647457	-0.396862
Y43F8C.20	grsp-1	0.338778	-0.970599	0.946294
Y44A6D.1	Y44A6D.1	-0.740191	0.266258	0.113725
Y45F10A.5	nlp-17	-0.178157	0.248436	-0.0104387
Y45F10D.2	Y45F10D.2	0.455747	0.269179	-1.19957
Y47D7A.12	Y47D7A.12	0.519424	0.832627	0.573384
Y49E10.18	Y49E10.18	0.0649383	0.0879981	0.12816
Y50D4B.3	Y50D4B.3	0.0281889	0.447008	0.509305
Y50D4B.4	Y50D4B.4	0.287905	0.196858	-0.200586
Y51A2B.8	Y51A2B.8	0.611762	-0.311667	-1.68507
Y51A2D.11	ttr-26	-0.0696393	0.434368	1.38314
Y51H4A.8	Y51H4A.8	0.0747156	-0.690443	-0.298332
Y53F4B.30	gst-27	-0.0342424	-0.10749	-0.711968
Y54F10AM.11	Y54F10AM.11	0.776168	-1.0213	-1.08831
Y54G2A.32	Y54G2A.32	0.121431	-0.277685	-0.881959
Y58G8A.5	Y58G8A.5	-0.185231	-0.0393726	-0.13988
Y67A10A.10	Y67A10A.10	-0.201447	-0.0419431	0.214339
Y69A2AR.22	Y69A2AR.22	0.0135843	-0.0130639	-0.296831
Y69H2.3	Y69H2.3	-0.0707255	0.159973	0.00131433
Y73F4A.2	Y73F4A.2	-0.0211864	0.048355	0.13798
ZC239.21	ZC239.21	-0.0783183	0.362836	NA
ZC334.1	ins-26	-0.0953294	-0.267799	-0.916383
ZC373.7	col-176	-0.872351	-0.287158	3.99763
ZC395.7	hap-1	NA	NA	NA
ZK1025.3	ZK1025.3	1.79515	-1.77321	4.11985
ZK228.4	ZK228.4	0.121999	-0.070703	-0.494105
ZK354.3	ZK354.3	0.320128	0.264727	-0.135491
ZK596.1	ZK596.1	0.20942	-0.666245	-1.2909
ZK637.4	ZK637.4	NA	NA	NA
ZK84.3	ins-5	0.293535	-0.628082	-0.142857
ZK896.7	clec-186	0.127195	-0.0716662	-0.0815084

## Sheet: L3 mutants cluster X chromosome
Chr_Name	Sequence_Name_Gene	Gene_Public_Name	log2(mutant/wild type)				cluster
			dpy27	dpy21	set1	set4
X	C25F6.6	C25F6.6	0.501329	0.0146952	0.366337	0.0734411	1
X	R08E3.4	ztf-16	0.647397	0.0182646	0.419079	-0.0658562	1
X	F44A6.2	sex-1	0.493179	0.021869	0.20019	0.182752	1
X	ZK563.7	ZK563.7	0.634308	0.0282069	0.282713	0.247956	1
X	F10D7.5	F10D7.5	0.624714	0.0305125	0.312396	0.0485085	1
X	F38B6.1	F38B6.1	0.586491	0.0396987	0.186783	0.216657	1
X	F46C3.6	F46C3.6	0.819079	0.0430082	-0.0289674	-0.00301595	1
X	F53H4.3	F53H4.3	1.05508	0.0435825	0.575023	0.0605542	1
X	F09F9.2	F09F9.2	0.905886	0.0457461	-0.00953624	0.456352	1
X	T22H6.2	alh-13	0.532599	0.0471474	0.132743	0.222866	1
X	ZC13.3	ZC13.3	0.638833	0.0530507	0.151661	0.197777	1
X	C54G7.3	lgx-1	0.808651	0.0556691	0.206415	0.143061	1
X	C06E2.5	C06E2.5	0.524781	0.0605606	-0.0786109	0.039818	1
X	F53H4.5	F53H4.5	0.61906	0.0759375	0.124386	0.27661	1
X	F46G11.3	tag-257	0.629492	0.0792581	0.0638711	0.369586	1
X	F44A6.5	F44A6.5	1.09344	0.0823954	0.0171028	0.00145284	1
X	T27B1.2	ztf-19	0.534359	0.0836681	0.250605	-0.0277211	1
X	F08F1.6	spp-13	0.540244	0.0916677	0.0926246	0.347735	1
X	F57G12.2	F57G12.2	0.716568	0.094111	0.198369	0.192128	1
X	C44C1.6	C44C1.6	1.11499	0.106001	-0.235351	-0.692142	1
X	C49F8.1	C49F8.1	0.571912	0.117742	0.262182	0.120017	1
X	C49F8.3	C49F8.3	0.91837	0.122883	0.427693	0.211628	1
X	K04G11.2	sel-7	0.614533	0.127387	0.284219	0.319379	1
X	M153.1	M153.1	0.765998	0.131133	0.417823	0.241603	1
X	C52G5.2	C52G5.2	0.657011	0.138933	0.449059	0.346883	1
X	F22F4.1	F22F4.1	0.754827	0.139348	0.0908325	0.365575	1
X	R07B1.5	R07B1.5	0.598083	0.144914	0.185891	0.225679	1
X	F31F6.5	daf-6	0.538155	0.153085	0.343844	0.363718	1
X	C06G1.1	C06G1.1	0.924812	0.154416	0.545148	0.225957	1
X	B0344.2	wrt-9	0.901359	0.160411	0.0883777	0.201159	1
X	F08G12.3	F08G12.3	0.603345	0.161852	0.124185	-0.0975888	1
X	R07A4.4	R07A4.4	0.817137	0.191683	0.282057	0.180485	1
X	T08A9.8	spp-4	0.687853	0.19319	0.404219	-0.305101	1
X	C34E7.4	C34E7.4	0.635051	0.197856	0.544852	0.280692	1
X	F35B3.4	F35B3.4	0.799434	0.20334	0.520196	-0.18286	1
X	C11G10.1	C11G10.1	1.24139	0.203378	0.385338	0.29365	1
X	F46F6.4	dyf-6	0.578711	0.203617	0.0467257	0.0983295	1
X	F39C12.3	tsp-14	0.712707	0.207731	0.22126	0.405407	1
X	T14E8.4	T14E8.4	0.781185	0.208397	0.591861	0.148795	1
X	F59F5.7	F59F5.7	0.957394	0.225138	0.341785	0.206385	1
X	R04A9.9	R04A9.9	0.806591	0.261422	0.408174	-0.157982	1
X	K02A6.2	K02A6.2	0.654383	0.270732	0.321118	0.130252	1
X	C04F6.3	cht-1	0.659925	0.276092	0.304359	0.324073	1
X	B0403.5	B0403.5	1.25109	0.280916	0.67498	-0.0207667	1
X	C25B8.3	cpr-6	0.7217	0.283311	0.521663	0.26996	1
X	T23C6.3	cnp-3	0.66815	0.301635	0.353558	0.165331	1
X	F38B6.7	F38B6.7	0.791624	0.304391	0.576824	0.242679	1
X	Y73B3A.3	Y73B3A.3	1.35439	0.310964	-0.247082	0.234099	1
X	C26B9.3	C26B9.3	0.755363	0.315647	0.392613	0.405495	1
X	F11C7.4	crb-1	0.760075	0.347305	0.210867	0.300383	1
X	H13N06.2	H13N06.2	1.01013	0.348274	0.106063	0.225126	1
X	C46F2.1	C46F2.1	0.878455	0.35125	0.136993	0.312911	1
X	T13G4.4	T13G4.4	1.19161	0.353084	0.426039	0.167533	1
X	R08B4.2	alr-1	0.729169	0.364096	0.151672	-0.0736568	1
X	H01A20.1	nhr-3	0.745235	0.364723	0.26378	0.143334	1
X	F47E1.2	F47E1.2	1.00318	0.367978	0.438916	0.143877	1
X	Y62H9A.15	Y62H9A.15	1.11578	0.372977	0.270041	0.187893	1
X	M163.1	M163.1	0.951261	0.379534	0.457496	-0.309513	1
X	T19D7.6	T19D7.6	0.933131	0.409263	0.46077	0.333589	1
X	ZK470.1	ZK470.1	0.851489	0.410644	0.480589	0.12583	1
X	ZK154.1	ZK154.1	1.34837	0.426696	0.594531	0.244928	1
X	F57C12.1	nas-38	1.38782	0.493553	0.748047	0.0514099	1
X	R04B3.3	R04B3.3	0.81986	-0.00431838	0.60303	0.12895	1
X	K02E10.6	K02E10.6	0.669575	-0.00433621	0.524668	0.0897783	1
X	C25B8.8	C25B8.8	0.701811	-0.00475256	-0.0301314	0.0525994	1
X	F35A5.5	F35A5.5	0.441428	-0.0107822	0.424093	0.139236	1
X	F26A10.2	F26A10.2	0.913654	-0.0116096	0.349104	0.081888	1
X	F48B9.5	npax-2	1.32099	-0.0190086	1.09583	-0.0237255	1
X	C10A4.3	C10A4.3	0.656544	-0.0253946	-0.246525	-0.399753	1
X	T04G9.2	nas-15	0.74043	-0.048472	0.161103	0.141483	1
X	F39D8.3	F39D8.3	0.716457	-0.0492537	0.336111	0.0153906	1
X	C31H2.3	C31H2.3	0.456708	-0.0508035	0.213051	-0.177964	1
X	F22F4.4	F22F4.4	0.616245	-0.0513211	0.331127	0.145218	1
X	F16H11.4	ceh-1	0.56107	-0.0541081	-0.165325	-0.239708	1
X	C05E7.1	C05E7.1	1.0498	-0.059899	0.335394	-0.0166383	1
X	Y73B3A.4	Y73B3A.4	0.860705	-0.062694	0.183667	-0.207415	1
X	B0272.4	B0272.4	0.301869	-0.0706852	0.300244	0.291483	1
X	F59F4.1	F59F4.1	0.534969	-0.0709922	0.153614	0.186315	1
X	F48D6.4	F48D6.4	0.332386	-0.0793406	0.383871	0.11302	1
X	Y102A11A.5	Y102A11A.5	0.57589	-0.0831374	0.00768291	0.314398	1
X	K05B2.4	K05B2.4	0.730478	-0.0834931	0.742142	0.233494	1
X	C07A4.2	C07A4.2	0.804721	-0.0964618	0.440335	-0.188885	1
X	R01E6.2	R01E6.2	0.850406	-0.102012	0.0563643	0.121405	1
X	F39D8.4	nas-13	0.620405	-0.104985	0.592559	0.0697435	1
X	ZK377.1	wrt-6	0.608172	-0.106533	-0.293763	0.0800723	1
X	T19D7.3	lpr-7	1.07581	-0.111872	0.350554	0.0773138	1
X	C02B4.1	adt-1	1.29693	-0.114357	0.850027	0.0690611	1
X	R07B1.13	R07B1.13	1.13132	-0.114904	0.174944	0.044973	1
X	C34E7.3	C34E7.3	0.651296	-0.118242	0.237056	-0.084482	1
X	F41C6.5	col-173	0.947812	-0.124598	0.152769	0.118035	1
X	C03G5.8	nspc-1	0.685859	-0.125117	0.292805	0.577069	1
X	E03G2.4	col-186	0.6662	-0.125908	0.544154	0.0317117	1
X	T23F2.1	bus-8	0.737805	-0.129853	0.256286	0.337414	1
X	E01G6.1	E01G6.1	0.880239	-0.134794	0.523142	0.0982226	1
X	F46C8.8	F46C8.8	0.981095	-0.137116	0.250931	0.0181923	1
X	R02E4.3	R02E4.3	0.883002	-0.140776	0.273133	0.114238	1
X	C33G3.3	lgc-21	1.01135	-0.143096	0.600944	-0.0330595	1
X	C06G1.2	C06G1.2	0.743496	-0.145243	0.0881437	0.100774	1
X	ZK678.5	wrt-4	0.687881	-0.158935	0.0878324	0.255334	1
X	K02D3.2	K02D3.2	1.28038	-0.162508	0.636886	0.0253567	1
X	F52G3.5	F52G3.5	0.848785	-0.164131	-0.041149	0.0214563	1
X	F25F6.1	mltn-13	0.488892	-0.17456	-0.122649	0.227595	1
X	F40E10.5	F40E10.5	0.796341	-0.197942	0.205443	0.0711545	1
X	Y34B4A.10	Y34B4A.10	0.72377	-0.198318	-0.0446863	0.0683406	1
X	F52D1.3	pqn-40	0.989149	-0.208217	0.121574	0.0344264	1
X	C36B7.5	C36B7.5	0.636562	-0.209395	0.3275	-0.00922799	1
X	ZC13.4	mab-7	0.598382	-0.22576	0.246166	0.0413004	1
X	F45B8.3	F45B8.3	0.909387	-0.227467	0.194756	0.0877558	1
X	F35A5.4	F35A5.4	1.11949	-0.239743	0.420078	0.0698199	1
X	C45B2.8	C45B2.8	1.25096	-0.246261	0.996709	0.143365	1
X	R07E3.2	R07E3.2	0.645643	-0.246537	0.396172	-0.00853512	1
X	C05E7.2	C05E7.2	0.856914	-0.265992	0.671317	-0.498281	1
X	C03G5.11	nspc-4	0.690052	-0.272409	0.452848	0.587925	1
X	T22B7.3	T22B7.3	0.546916	-0.285402	-0.31415	-0.0827387	1
X	T24C12.4	T24C12.4	0.80057	-0.286338	0.547731	-0.0864968	1
X	F53B1.4	F53B1.4	0.792768	-0.292368	0.0472998	0.165514	1
X	ZK470.6	ZK470.6	1.02178	-0.320916	0.156964	0.0777654	1
X	R09A8.4	col-182	1.21664	-0.323681	0.747161	-7.05e-05	1
X	T01B10.2	grd-14	0.610628	-0.335905	0.536218	0.0182805	1
X	F46C8.2	col-174	0.668358	-0.340197	0.335206	0.0638244	1
X	H06A10.1	H06A10.1	0.451538	-0.364637	0.639582	-0.75414	1
X	ZK662.2	ZK662.2	0.653601	-0.387953	0.47937	0.0370349	1
X	T22B2.6	T22B2.6	0.644548	-0.40971	0.541232	0.000690532	1
X	T10B10.1	col-41	0.655447	-0.418245	0.158173	0.0823809	1
X	C25F6.8	C25F6.8	0.780993	-0.462719	0.40166	-0.0868798	1
X	F38B6.5	col-172	0.491676	-0.463311	0.24373	0.19333	1
X	F41C6.6	F41C6.6	1.02147	-0.524927	-0.0501889	0.156676	1
X	F52D2.6	F52D2.6	0.518492	-0.530959	-0.455834	0.225077	1
X	T24D3.2	T24D3.2	0.0108707	0.169455	0.330119	0.390078	2
X	Y73B3B.1	Y73B3B.1	0.0386986	0.219972	0.353842	0.112299	2
X	ZK380.5	ZK380.5	0.0922964	0.236794	0.199863	0.175697	2
X	R03E1.2	R03E1.2	-0.246816	0.246089	0.46027	0.191357	2
X	R07B1.4	gst-36	-0.106825	0.260145	0.395565	0.148087	2
X	F38B6.4	F38B6.4	0.0608667	0.276576	0.574405	0.405306	2
X	ZC373.5	ZC373.5	0.0287129	0.297351	0.119882	0.23199	2
X	F09B9.2	unc-115	-0.0442366	0.301249	0.277865	0.171313	2
X	K09C8.1	pbo-4	0.00713107	0.302726	0.2679	-0.147522	2
X	M02F4.3	M02F4.3	0.0698464	0.30727	0.335592	0.187646	2
X	Y12A6A.1	Y12A6A.1	-0.0830977	0.31691	0.384291	0.127017	2
X	F56B6.4	gyg-1	-0.0938489	0.320743	0.675699	-0.0346636	2
X	C05E11.5	amt-4	0.049447	0.32325	0.334058	0.271164	2
X	M03F4.2	act-4	-0.124028	0.32715	0.205968	0.0703457	2
X	F22E10.1	pgp-12	-0.195887	0.33074	0.891757	0.242163	2
X	F23D12.7	F23D12.7	0.0856081	0.331149	0.179113	-0.0894947	2
X	F42E11.4	tni-1	0.00817827	0.33235	0.265769	0.172805	2
X	K10C2.4	fah-1	-0.0562015	0.338465	0.629381	0.153599	2
X	K11G12.5	K11G12.5	-0.0334625	0.345906	0.490433	0.208234	2
X	K02A4.2	gpc-1	0.146882	0.349913	0.107596	-0.20331	2
X	D1005.1	D1005.1	-0.336639	0.350415	0.184603	0.206142	2
X	ZK154.6	ZK154.6	0.163727	0.351619	0.230033	-0.119354	2
X	M6.1	ifc-2	-0.0336677	0.360364	0.2889	-0.208965	2
X	R57.1	R57.1	0.043883	0.363157	0.42126	0.0892026	2
X	B0563.2	tsp-11	0.119279	0.363997	0.288192	-0.0512744	2
X	T24D8.5	nlp-2	0.0223824	0.364209	0.518303	0.0636117	2
X	D1053.1	gst-42	0.0063524	0.366927	0.240579	-0.0195397	2
X	K10B3.10	spc-1	-0.039548	0.36909	0.223017	0.116104	2
X	T22E5.2	glt-4	0.075458	0.371122	0.362446	0.0583815	2
X	F22A3.7	ttr-36	0.120244	0.372346	0.455891	0.0631549	2
X	C02F12.3	C02F12.3	0.202983	0.377284	0.0486579	-0.393994	2
X	T14G12.3	tag-18	-0.16486	0.378036	0.470815	-0.00318184	2
X	F46H6.5	F46H6.5	0.12186	0.380526	0.0862909	0.0911724	2
X	ZC506.1	ZC506.1	0.199219	0.38265	0.289487	0.0960884	2
X	ZC8.4	lfi-1	0.0986605	0.384394	0.18174	0.0599498	2
X	Y15E3A.5	Y15E3A.5	-0.0644714	0.390475	0.178055	-0.168523	2
X	B0272.1	tbb-4	0.160632	0.390714	0.226429	-0.0103983	2
X	M02D8.1	M02D8.1	-0.0226935	0.392614	0.367885	0.0930785	2
X	W09B12.1	ace-1	0.0434251	0.392979	0.386009	-0.138281	2
X	C36B7.7	hen-1	0.131065	0.394654	0.0757071	-0.234414	2
X	C16B8.4	C16B8.4	-0.0681409	0.394689	0.370424	0.0619963	2
X	ZK721.2	unc-27	-0.20278	0.395767	0.33735	0.0636723	2
X	C16B8.1	lin-18	0.138027	0.397508	0.281952	0.087367	2
X	K09A9.5	gas-1	0.2421	0.397738	0.176478	0.122571	2
X	C52B9.6	twk-28	0.221589	0.401729	0.145753	-0.0389846	2
X	H13N06.4	H13N06.4	0.168485	0.403245	0.394665	0.361731	2
X	F54F7.4	xtr-1	0.112519	0.403855	0.14038	-0.234345	2
X	C52B9.9	mec-18	-0.0164117	0.406225	0.209069	-0.0544567	2
X	F46G10.5	ptr-24	0.117228	0.406238	0.515145	0.108415	2
X	cTel55X.1	cTel55X.1	0.15205	0.408546	0.412202	0.257846	2
X	K03E6.6	pfn-3	0.00526665	0.410325	0.243491	0.240877	2
X	F09F9.4	F09F9.4	0.145718	0.41054	0.246316	-0.000824558	2
X	C18B2.3	C18B2.3	-0.0927152	0.414824	0.369176	0.0854596	2
X	F14D12.4	mec-2	0.227381	0.418021	0.109462	-0.0218257	2
X	C02D4.2	ser-2	0.142015	0.418933	0.254705	0.213684	2
X	F31F6.8	F31F6.8	0.171717	0.422408	0.34676	0.391179	2
X	R173.1	cah-5	0.0633054	0.42274	0.202138	0.0548107	2
X	T28B4.1	T28B4.1	0.054593	0.422877	0.490032	-0.0791088	2
X	C04A11.1	C04A11.1	0.126255	0.424756	0.373659	-0.249768	2
X	Y72A10A.1	Y72A10A.1	0.124187	0.425749	0.16549	0.0988189	2
X	Y15E3A.4	Y15E3A.4	0.178899	0.426195	0.223101	-0.00588231	2
X	T25G12.7	dhs-30	0.0450302	0.427287	0.342333	0.115881	2
X	T04C10.1	mbk-1	0.246734	0.428086	0.251952	0.0388623	2
X	T07H6.1	T07H6.1	-0.0358128	0.430111	0.234577	0.0579891	2
X	E01H11.3	flp-20	0.0637728	0.430325	0.147553	-0.261357	2
X	T19D2.3	T19D2.3	-0.21671	0.430491	0.269767	0.048674	2
X	B0395.3	B0395.3	0.0673528	0.432159	0.174065	0.110387	2
X	C24A3.2	C24A3.2	0.0737096	0.432735	0.267735	-0.134655	2
X	F13B9.6	cutl-29	0.0268334	0.43291	0.190816	0.312508	2
X	C54G7.2	mboa-3	0.110134	0.433072	0.206807	0.00165277	2
X	B0563.6	B0563.6	0.194072	0.435576	0.204148	-0.0844951	2
X	F11C1.2	mff-1	-0.0651173	0.436268	0.469518	-0.251421	2
X	T03G11.1	pqn-62	0.0716569	0.438066	0.0907942	-0.124157	2
X	F38B2.1	ifa-1	-0.225771	0.438501	0.498733	-0.123843	2
X	F42F12.4	F42F12.4	0.203513	0.443521	0.209869	0.141978	2
X	C10E2.6	C10E2.6	0.0223976	0.443858	0.155464	0.210566	2
X	T14G8.3	T14G8.3	0.233421	0.44394	0.400858	0.322383	2
X	C31E10.7	C31E10.7	0.0987817	0.444837	0.273444	0.272124	2
X	C25B8.6	nhr-120	0.111146	0.445285	0.174535	-0.0914719	2
X	C14F11.1	C14F11.1	0.120822	0.446592	0.269096	0.128351	2
X	Y102A11A.1	Y102A11A.1	-0.178762	0.447722	0.70541	-0.421215	2
X	F20D1.7	F20D1.7	0.0514742	0.449161	0.148867	0.0445869	2
X	C35C5.4	mig-2	0.170261	0.450776	0.212693	0.224483	2
X	F33C8.3	tsp-8	-0.0914652	0.45334	0.528211	0.0250511	2
X	E02H4.1	del-1	0.0191357	0.453928	0.284776	0.0804531	2
X	Y9C12A.1	Y9C12A.1	-0.140817	0.455226	0.582338	-0.0313865	2
X	T06H11.1	unc-58	0.132267	0.455257	0.269633	0.0275224	2
X	F53B1.8	F53B1.8	0.163335	0.456138	0.122798	0.146213	2
X	F52E4.1	pccb-1	0.200577	0.460282	0.31466	-0.0131931	2
X	H11E01.3	H11E01.3	0.0933107	0.466018	0.135979	0.217765	2
X	C54G7.4	ifta-1	0.155019	0.469403	0.326702	-0.122925	2
X	T18D3.4	myo-2	-0.236538	0.469708	0.478798	-0.204218	2
X	F09B9.3	erd-2	0.107592	0.469924	0.227745	0.419797	2
X	T21H8.5	T21H8.5	0.168502	0.470416	0.309605	0.1516	2
X	C36E6.5	mlc-2	-0.190542	0.47093	0.30234	0.06045	2
X	C34E11.7	C34E11.7	-0.210827	0.471964	0.508606	-0.126556	2
X	R07E3.5	acl-5	0.0987455	0.471977	0.280875	0.136699	2
X	F56B6.6	F56B6.6	0.175068	0.472798	0.300671	-0.348162	2
X	C53C9.3	kvs-1	0.152392	0.473417	0.321275	0.106414	2
X	C33D12.1	ceh-31	0.139105	0.475836	0.0175179	-0.088913	2
X	R12H7.1	unc-9	0.100613	0.476593	0.207489	0.0343203	2
X	M03A8.4	gei-15	-0.00804387	0.478703	0.263953	-0.0791543	2
X	H03A11.1	H03A11.1	0.183067	0.479288	0.562081	0.348417	2
X	C03B1.12	lmp-1	0.283884	0.479726	0.228814	0.131567	2
X	C56E10.4	nhr-137	0.159161	0.479846	0.184152	0.0295646	2
X	C53C11.3	ptr-5	0.0404129	0.48108	0.301142	-0.121181	2
X	T22B2.4	sup-12	0.214311	0.482399	0.127487	0.0452268	2
X	K04G11.5	irk-3	0.0468115	0.486953	0.0846988	0.229523	2
X	C54D2.5	cca-1	-0.0147957	0.487065	0.201958	0.0666059	2
X	F08F1.7	tag-123	0.282491	0.487811	0.311535	0.32312	2
X	W07E11.4	flp-28	0.250484	0.489271	0.181907	-0.320992	2
X	F31B12.3	frm-9	0.220428	0.490285	0.220241	-0.0971374	2
X	F41G4.2	cas-1	0.176953	0.490847	0.337904	0.134712	2
X	F35A5.1	F35A5.1	-0.0109914	0.497532	0.453031	0.00156695	2
X	C15H9.6	hsp-3	0.204628	0.497952	0.175477	0.224049	2
X	T14E8.3	dop-3	0.107618	0.50006	0.226649	-0.223531	2
X	F56E3.3	klp-4	0.164272	0.500288	0.296721	0.0543188	2
X	F27D9.5	pcca-1	0.213352	0.500564	0.280874	0.0635004	2
X	Y26E6A.1	ekl-5	0.100386	0.501663	0.500024	0.31899	2
X	F46H5.3	F46H5.3	-0.197937	0.503766	0.121794	0.0365785	2
X	T01B4.2	twk-22	-0.183684	0.504261	0.532521	0.0659151	2
X	F08C6.7	unc-98	0.0997076	0.507183	0.364607	0.0245341	2
X	C30G4.3	gcy-11	0.0989195	0.507263	0.170936	-0.0231588	2
X	R07E4.6	kin-2	0.116506	0.509041	0.105731	0.00336134	2
X	F55F3.3	nkb-3	0.100735	0.509734	0.597814	-0.0299359	2
X	F16F9.3	F16F9.3	0.241046	0.510383	0.256096	-0.137012	2
X	ZK470.2	ZK470.2	0.144654	0.510891	0.310844	-0.108304	2
X	Y71H9A.3	sto-4	0.257269	0.511259	0.313458	0.0259783	2
X	F10D7.3	F10D7.3	-0.152962	0.511857	0.424553	0.475219	2
X	T01C8.2	T01C8.2	-0.192325	0.514034	0.401989	0.0200569	2
X	F31B12.1	plc-1	0.160243	0.517345	0.342356	-0.0187291	2
X	T13C5.9	T13C5.9	0.102564	0.517695	0.336753	0.696068	2
X	R09F10.4	inx-5	0.198872	0.518653	0.404616	0.213602	2
X	C02B8.3	C02B8.3	0.0872518	0.520147	0.0201922	-0.010509	2
X	C49F8.2	C49F8.2	0.0647594	0.521549	0.218965	0.152713	2
X	C09E10.2	dgk-1	0.203283	0.521576	0.140961	0.111796	2
X	F48F7.7	arrd-24	0.214289	0.52172	0.228618	0.0105897	2
X	ZK1073.2	ZK1073.2	0.142849	0.524391	0.108999	0.0327914	2
X	C16E9.4	inx-1	0.0810863	0.529194	0.271337	0.0584451	2
X	F14D12.2	unc-97	0.0582476	0.530572	0.250806	0.127144	2
X	F38B2.2	F38B2.2	0.161509	0.531117	0.309684	-0.122878	2
X	F13E6.6	rhgf-1	0.183309	0.531555	0.0688252	0.0659259	2
X	C05E11.8	flp-12	0.114038	0.532136	-0.078257	-0.0470727	2
X	B0310.1	B0310.1	0.0802892	0.532661	0.321613	-0.165914	2
X	B0416.5	B0416.5	0.247899	0.53449	0.263183	0.259163	2
X	R07B1.2	lec-7	0.177392	0.535469	0.0596758	-0.318428	2
X	F16H9.1	rgs-2	0.11532	0.535601	-0.0577051	-0.080065	2
X	T19D7.1	lgc-32	-0.306377	0.536194	0.462432	-0.246711	2
X	ZC449.7	ZC449.7	0.307915	0.536408	0.228558	0.152588	2
X	F47B7.1	F47B7.1	-0.0240717	0.53693	0.274797	-0.0643031	2
X	F27D9.8	stn-2	-0.0619054	0.539065	0.5505	0.126641	2
X	M163.3	his-24	0.177672	0.539369	-0.0354368	-0.292881	2
X	C44E12.3	twk-17	0.150436	0.539774	0.393872	0.170194	2
X	F11C1.1	F11C1.1	0.197055	0.541356	0.320222	0.107019	2
X	F09E10.7	F09E10.7	-0.0922397	0.541879	-0.0488895	-0.200262	2
X	T03G11.3	T03G11.3	0.115271	0.542985	0.0885761	0.0667359	2
X	C07A4.1	tiar-3	-0.123614	0.543096	0.1882	0.0498643	2
X	C05D9.5	ife-4	0.215694	0.543133	0.364116	0.400246	2
X	R09G11.2	nhr-1	0.217827	0.543714	0.164709	0.067489	2
X	C14F11.2	C14F11.2	0.0586423	0.543811	0.054497	0.105296	2
X	F09B9.4	F09B9.4	0.15795	0.548701	0.302162	-0.0943414	2
X	K08A8.2	sox-2	0.330859	0.549986	0.149739	-0.0506035	2
X	C27C12.7	dpf-2	0.117134	0.550902	0.493694	0.148961	2
X	F54G2.1	F54G2.1	0.200004	0.551	0.370925	0.070381	2
X	C31E10.5	C31E10.5	0.284113	0.553273	0.214366	0.174905	2
X	F27D9.1	unc-18	0.305501	0.5541	0.300005	0.0889309	2
X	C33D12.3	twk-26	0.31481	0.555094	0.143865	-0.0199793	2
X	F59F3.2	col-177	0.136495	0.555224	0.477273	-0.0568925	2
X	C44C1.3	ncs-1	-0.139856	0.555958	-0.297844	-0.203346	2
X	C33G3.1	dyc-1	0.0437707	0.55701	0.215262	0.0374542	2
X	E03G2.3	mec-5	0.199123	0.557518	0.425224	0.285445	2
X	T01C8.7	mec-4	-0.0637261	0.558779	0.282262	0.158505	2
X	F53A9.7	F53A9.7	0.152818	0.559939	0.343475	-0.0274413	2
X	T10A3.1	unc-10	0.166894	0.561229	0.309625	-0.0839384	2
X	C45B2.5	gln-1	0.274866	0.563275	0.268039	0.102445	2
X	F41B4.2	F41B4.2	0.291065	0.563639	0.325884	0.225291	2
X	T14G11.1	T14G11.1	0.251909	0.564524	0.349274	0.107036	2
X	C37E2.1	C37E2.1	0.104676	0.567172	0.433317	0.181847	2
X	K07E3.4	K07E3.4	0.139284	0.567814	0.436863	-0.136942	2
X	F41D9.5	sulp-3	0.136135	0.569493	0.782623	0.375779	2
X	C03G5.1	sdha-1	0.134767	0.570038	0.460045	0.194154	2
X	F39H12.3	F39H12.3	0.113566	0.570741	0.349075	-0.168263	2
X	F38E9.6	F38E9.6	-0.14801	0.572106	0.66792	0.217658	2
X	F46H5.7	F46H5.7	0.0459835	0.572366	0.21341	0.16556	2
X	R07D5.1	unc-7	0.12423	0.574544	0.243906	0.19425	2
X	F59F3.1	ver-3	0.26442	0.576211	0.195322	0.162724	2
X	T22H6.6	gei-3	0.176946	0.576215	0.545296	-0.0468421	2
X	F22H10.3	F22H10.3	0.35187	0.576766	0.224757	0.0305618	2
X	F08B12.4	F08B12.4	0.149939	0.577061	0.478103	-0.0358566	2
X	C39D10.3	C39D10.3	0.0217897	0.577175	0.423991	0.0742294	2
X	F35B3.7	F35B3.7	0.0386141	0.578572	0.162874	-0.157118	2
X	R11G1.3	gst-11	-0.110369	0.578905	0.232274	-0.124458	2
X	B0310.2	B0310.2	0.154984	0.579153	0.0889917	0.0154326	2
X	R04E5.8	R04E5.8	0.247597	0.579321	0.192872	-0.0190217	2
X	T10E10.1	col-168	-0.011756	0.579657	0.203113	0.119826	2
X	C01C4.3	C01C4.3	0.125682	0.580627	0.180301	-0.194998	2
X	F45E6.2	atf-6	0.347253	0.580635	0.280875	0.187211	2
X	T01B10.5	T01B10.5	-0.167705	0.581481	0.540911	0.140267	2
X	F46G10.6	mxl-3	0.235447	0.58425	0.438879	-0.047325	2
X	T03G6.3	T03G6.3	0.16802	0.585473	0.405756	-0.0150388	2
X	C11G10.2	C11G10.2	-0.158029	0.585754	0.490206	-0.0331041	2
X	W04G3.4	apt-9	0.122698	0.586698	0.170916	0.111418	2
X	C44H4.8	C44H4.8	-0.0993016	0.587497	0.313618	0.160472	2
X	K02A4.1	bcat-1	0.334298	0.587508	0.259934	0.121213	2
X	F54E4.1	rbc-1	0.306204	0.588723	0.304539	0.247413	2
X	F53B1.3	F53B1.3	0.0419789	0.588985	0.77741	-0.058135	2
X	M79.4	flp-19	0.235927	0.590127	-0.0270498	-0.134507	2
X	F17H10.3	F17H10.3	0.271363	0.591786	0.314051	0.187655	2
X	T07D1.4	fox-1	0.205561	0.592297	0.171992	0.0458137	2
X	C02C6.3	C02C6.3	0.242552	0.593132	0.297041	0.330205	2
X	K10B3.7	gpd-3	0.00939669	0.593263	0.491932	0.230783	2
X	ZK54.2	tps-1	0.238251	0.593582	0.394111	-0.148167	2
X	Y71H10A.1	Y71H10A.1	0.141776	0.593881	0.451757	0.309389	2
X	K09A9.6	K09A9.6	-0.0500238	0.594373	0.342203	-0.00118116	2
X	C39B10.6	elt-4	0.350513	0.595983	0.179529	0.0286279	2
X	W01H2.3	rab-37	0.213102	0.59631	0.26733	0.240965	2
X	C24H10.5	cal-5	0.165959	0.599532	0.469222	-0.00478239	2
X	C35C5.3	C35C5.3	0.174097	0.59971	0.328717	0.198482	2
X	F47B10.1	F47B10.1	0.171334	0.599788	0.250312	0.291844	2
X	F55E10.7	F55E10.7	0.0345712	0.600066	0.540202	-0.0534342	2
X	W03G11.4	W03G11.4	0.301292	0.60096	0.246683	0.0824742	2
X	C46E1.3	C46E1.3	-0.190684	0.601189	0.552519	-0.0131962	2
X	F55D10.4	F55D10.4	0.0687455	0.601543	0.116645	0.0120342	2
X	F52H2.2	aat-3	0.245551	0.602683	0.372222	0.157631	2
X	F31F6.4	flp-8	0.142413	0.605922	0.190545	0.243547	2
X	Y71H9A.2	sto-6	0.191207	0.607354	0.227417	-0.094942	2
X	F53A9.10	tnt-2	-0.209407	0.608113	0.396279	0.0888828	2
X	M163.2	ztf-14	-0.0241729	0.609539	-0.015326	-0.432007	2
X	F33C8.1	tag-53	0.211149	0.612289	0.477569	0.480052	2
X	F41E7.3	F41E7.3	0.0649632	0.613063	0.299026	0.16993	2
X	C06G1.4	ain-1	0.344132	0.615585	0.270449	0.150166	2
X	F08G12.4	vhl-1	0.307186	0.618368	0.351901	0.229987	2
X	T06F4.1	T06F4.1	0.15499	0.618411	0.178907	0.11462	2
X	C34E11.1	rsd-3	0.35749	0.618495	0.307575	0.134315	2
X	F11A1.3	daf-12	-0.0300513	0.619689	0.162386	-0.0452783	2
X	T07H6.5	lev-9	0.168827	0.620385	0.200092	-0.157866	2
X	ZK470.5	nck-1	0.346305	0.62089	0.288762	0.18697	2
X	F09B12.2	dhhc-1	0.125539	0.621635	0.126157	-0.0955059	2
X	K09C8.5	pxn-2	0.141469	0.622446	0.380533	0.232468	2
X	F59C12.2	ser-1	0.135857	0.622863	0.121889	0.126445	2
X	C07A12.7	C07A12.7	0.317308	0.623285	0.295174	0.306746	2
X	E02H4.3	tag-172	0.266303	0.624342	0.341841	-0.0190481	2
X	F20D1.8	cutl-3	-0.236192	0.626515	0.327834	0.165771	2
X	F13C5.2	F13C5.2	0.35424	0.627109	0.188296	0.0419633	2
X	T22H6.7	abf-6	-0.123926	0.627486	-0.138396	-0.201081	2
X	R07B1.12	glo-1	0.235813	0.627728	0.535681	0.160859	2
X	C01C10.1	clc-2	0.3651	0.627982	0.268411	0.142186	2
X	F08B12.3	slo-2	0.0275932	0.631987	0.19455	0.051521	2
X	F46H5.2	F46H5.2	0.113238	0.633232	0.257249	0.0240234	2
X	F08C6.6	apy-1	0.16495	0.634225	0.678448	0.252703	2
X	F33C8.4	F33C8.4	0.258206	0.634317	0.425823	-0.149901	2
X	T14G11.3	immt-1	0.246129	0.634643	0.261485	0.265322	2
X	F14B8.1	nhx-4	0.130326	0.634692	0.432855	0.213397	2
X	C07A12.1	ham-2	0.148409	0.636093	0.308963	0.0890397	2
X	F49H12.6	acl-4	0.0481166	0.638582	0.559807	0.0309394	2
X	W01C8.6	cat-1	0.163037	0.638888	0.372094	0.0664209	2
X	C34D10.2	C34D10.2	0.0428119	0.640172	0.370301	-0.105713	2
X	C52B9.1	cka-2	0.225607	0.64292	0.377988	0.127516	2
X	C09B8.7	pak-1	0.295806	0.643815	0.338741	0.239823	2
X	K03A11.5	K03A11.5	0.134387	0.644448	0.45578	0.18791	2
X	F49E2.5	F49E2.5	0.216164	0.646236	0.012681	0.00609673	2
X	B0416.1	B0416.1	0.148702	0.646351	0.305725	0.286415	2
X	C39D10.8	C39D10.8	0.0924549	0.646427	0.642502	-0.0922915	2
X	F53A9.9	F53A9.9	-0.0508286	0.64679	0.139649	-0.081698	2
X	K02E10.8	syg-1	0.27662	0.647788	0.365813	0.00937695	2
X	F09B9.5	F09B9.5	0.0128566	0.648138	-0.0372842	0.125251	2
X	C04C11.2	arrd-25	0.19244	0.649406	0.321408	0.15938	2
X	M60.5	kqt-2	0.0415323	0.650692	0.475053	0.302951	2
X	T14B1.1	T14B1.1	-0.132652	0.650919	-0.104105	-0.501773	2
X	R07E4.5	R07E4.5	0.395058	0.651038	0.203928	0.038845	2
X	T02C5.5	unc-2	0.268179	0.651505	0.318337	0.0408353	2
X	F15G9.4	him-4	0.0362032	0.651865	0.335367	0.100297	2
X	C25B8.1	kqt-1	0.0137198	0.652163	0.1891	0.173224	2
X	F35A5.2	F35A5.2	-0.108067	0.65227	0.338144	-0.15533	2
X	T24D8.1	lgc-40	0.232844	0.653098	0.16364	0.158615	2
X	F16F9.1	F16F9.1	-0.0220988	0.654206	0.333815	-0.195438	2
X	C02H7.1	dyf-11	0.253544	0.654431	0.185525	-0.0882003	2
X	ZC373.4	ZC373.4	0.245426	0.6546	0.284884	-0.00380029	2
X	F48B9.4	nlp-37	0.0593962	0.657664	0.194045	0.168421	2
X	C06G1.6	C06G1.6	0.207944	0.657701	0.121133	0.141387	2
X	C35C5.5	lev-8	0.129479	0.658672	0.303747	0.348438	2
X	C05D9.7	C05D9.7	0.203319	0.662454	0.316194	0.0635776	2
X	F49E2.1	F49E2.1	0.221235	0.662694	0.529347	0.195398	2
X	F54B11.9	F54B11.9	-0.0291962	0.664028	0.0800706	-0.248404	2
X	F41G4.3	sto-5	0.211237	0.664169	0.397916	0.275549	2
X	T23E7.4	nlp-6	0.241691	0.665648	0.245487	-0.216539	2
X	R09A8.5	R09A8.5	-0.0621112	0.66689	0.0946946	-0.0132359	2
X	C47D2.1	C47D2.1	0.126859	0.667547	0.358707	0.0712736	2
X	F18H3.5	cdk-4	0.363247	0.667597	0.194618	0.0829948	2
X	F39C12.2	add-1	0.232366	0.669692	0.286141	0.0634732	2
X	F38B2.4	F38B2.4	-0.0337858	0.671263	0.348687	0.129187	2
X	M79.1	abl-1	0.187597	0.672548	0.220186	0.196519	2
X	C53C9.2	C53C9.2	-0.273218	0.673396	0.35743	-0.146809	2
X	H05G16.1	frm-3	0.367424	0.673398	0.22819	0.0738554	2
X	F40F4.5	tba-9	0.284954	0.674344	0.291853	0.0295121	2
X	C41G11.3	rgs-6	0.282188	0.676888	0.179022	0.0128349	2
X	K10B3.9	mai-1	-0.0440684	0.676962	0.469272	-0.1944	2
X	ZK1073.1	ZK1073.1	0.337913	0.677378	0.414077	0.0538353	2
X	T10B10.6	phat-6	-0.0117999	0.67793	0.312452	-0.0361548	2
X	C38C5.1	C38C5.1	0.0896671	0.679278	0.0422201	0.253258	2
X	T07H6.4	T07H6.4	-0.103871	0.680236	0.303446	0.0616514	2
X	C54H2.1	sym-3	0.203781	0.680283	0.464889	0.0803559	2
X	F48F7.4	pqn-39	0.18893	0.680319	0.159019	0.102842	2
X	T01C8.1	aak-2	0.274516	0.682457	0.355133	0.22638	2
X	C15H9.5	C15H9.5	0.265577	0.683911	0.321684	0.242694	2
X	T27A8.1	T27A8.1	0.128792	0.685275	0.0398216	0.129794	2
X	F21G4.2	mrp-4	0.13613	0.687116	0.389469	0.299404	2
X	C02H7.3	aex-3	0.211178	0.687923	0.371363	0.00883178	2
X	F45E6.3	tbc-13	0.197643	0.689076	0.12266	0.207497	2
X	C36B7.8	C36B7.8	0.216032	0.691267	0.336719	-0.15191	2
X	H01M10.1	H01M10.1	0.38986	0.693108	0.242039	0.0442301	2
X	T09B9.3	T09B9.3	0.0526388	0.69349	0.461663	-0.211433	2
X	ZK721.3	ZK721.3	0.242317	0.693515	0.218126	0.158441	2
X	K06A9.2	K06A9.2	0.23571	0.694937	0.34694	0.0860637	2
X	C23H4.1	cab-1	0.254575	0.697243	0.199746	-0.01761	2
X	T18D3.5	T18D3.5	-0.0116948	0.697974	0.709718	-0.0723607	2
X	C24A8.1	dop-6	-0.104508	0.69929	0.572769	0.191611	2
X	H22K11.4	sgca-1	0.0614954	0.699378	0.257963	0.092729	2
X	T23E7.2	T23E7.2	0.0346294	0.70133	0.461982	-0.00378606	2
X	C39E6.1	lon-2	0.0964239	0.701956	0.226524	0.248193	2
X	F01G12.5	let-2	0.174673	0.70271	0.417311	0.177989	2
X	F52G3.1	F52G3.1	0.293136	0.704626	0.182303	0.182899	2
X	F46F2.5	F46F2.5	-0.00979434	0.706185	0.620481	0.16229	2
X	F41B4.1	F41B4.1	0.130045	0.709294	0.508675	-0.209904	2
X	M03B6.2	M03B6.2	0.158476	0.714886	0.220161	0.393057	2
X	C08A9.1	sod-3	-0.45242	0.714896	0.41726	-0.146376	2
X	C26B9.1	C26B9.1	0.293833	0.717458	0.433976	0.142421	2
X	C03G5.7	flp-5	0.327445	0.719511	0.218885	-0.0506854	2
X	T01C8.5	T01C8.5	0.0663613	0.720275	0.223117	0.258326	2
X	C15B12.4	C15B12.4	-0.11937	0.724885	0.317701	-0.00614587	2
X	K09E2.4	rig-1	0.286891	0.732026	0.332415	0.122761	2
X	T22H6.5	abf-5	-0.423046	0.732224	0.266455	-0.085131	2
X	F20B6.8	hpk-1	0.251783	0.734013	0.303636	0.10897	2
X	Y41G9A.4	gbb-1	0.219715	0.735361	0.187044	0.00585966	2
X	F55F3.2	F55F3.2	0.221648	0.73832	0.228844	0.144854	2
X	F40F4.6	F40F4.6	0.113448	0.740909	0.763278	0.0626649	2
X	R08B4.5	R08B4.5	0.274325	0.741479	0.390391	-0.101918	2
X	K09C4.8	sul-1	0.169587	0.741891	0.480884	0.0477722	2
X	T21B6.3	T21B6.3	0.0432728	0.742149	0.296507	-0.10411	2
X	F47B10.8	F47B10.8	0.243862	0.743256	0.0198136	-0.0691575	2
X	C36E6.1	C36E6.1	0.233171	0.74879	0.203641	0.171281	2
X	F39D8.1	pqn-36	0.13497	0.749584	0.504066	-0.281755	2
X	C24A3.6	twk-18	-0.0186073	0.756958	0.294199	-0.0543305	2
X	C56E10.1	nhr-173	0.265327	0.757926	0.420169	0.0323897	2
X	F40E10.3	csq-1	-0.00847372	0.759685	0.43943	0.136612	2
X	C25G6.3	C25G6.3	-0.0877743	0.760454	0.331251	0.154633	2
X	F46F2.3	F46F2.3	-0.0596883	0.762985	0.296353	-0.00772941	2
X	T25C12.3	T25C12.3	0.237423	0.764557	0.46721	-0.0079868	2
X	C14F11.3	lite-1	0.169648	0.765954	0.295205	-0.0808776	2
X	H03A11.2	H03A11.2	0.0643704	0.768294	0.0886206	-0.0632052	2
X	F57C12.5	mrp-1	0.138437	0.768724	0.369581	0.155609	2
X	C01C10.4	clc-5	0.283176	0.770902	0.295266	0.196723	2
X	C25G6.1	C25G6.1	-0.0872811	0.772165	0.488109	0.131069	2
X	F54E4.3	F54E4.3	0.0786101	0.774065	0.45566	0.0654622	2
X	C17G1.8	tsp-21	0.316393	0.774746	0.259162	0.114537	2
X	C15H9.11	C15H9.11	-0.0778138	0.776575	0.258226	-0.211434	2
X	F13C5.6	unc-96	0.026687	0.778423	0.289937	-0.0105464	2
X	F02G3.1	ncam-1	-0.134848	0.78166	0.145152	0.0159927	2
X	D1005.2	D1005.2	0.0734436	0.786853	0.424671	0.102699	2
X	T28B4.3	ttr-6	0.192581	0.789889	0.469384	0.205722	2
X	D1079.1	D1079.1	-0.0146695	0.803174	0.32474	0.229429	2
X	T08A9.3	sng-1	0.244553	0.809722	0.215984	0.0828089	2
X	C07B5.5	nuc-1	0.100124	0.812153	0.00738423	-0.042291	2
X	F19C6.4	F19C6.4	-0.107786	0.813054	0.540656	-0.0670586	2
X	C34E11.3	tag-241	0.252747	0.813386	0.274399	0.1715	2
X	ZC504.2	acr-8	0.0732388	0.817826	0.252381	0.131007	2
X	Y102A11A.6	Y102A11A.6	-0.271941	0.818198	0.20925	0.268545	2
X	C54D1.7	C54D1.7	-0.112305	0.82159	0.187654	-0.0758606	2
X	F40F4.2	lbp-2	0.00251443	0.822432	0.45687	0.214329	2
X	F47G3.1	F47G3.1	0.225971	0.823309	0.40619	0.0509664	2
X	F13C5.5	F13C5.5	-0.307638	0.823374	0.411709	-0.123703	2
X	C09B8.6	hsp-25	0.209807	0.826544	0.264088	-0.0087163	2
X	C24A8.4	cst-2	0.0624129	0.827316	0.430768	0.282612	2
X	ZC449.5	ZC449.5	-0.0234767	0.828972	0.246123	-0.0231904	2
X	C33A11.1	C33A11.1	0.212029	0.831337	0.222326	0.142826	2
X	C30F2.3	C30F2.3	0.0408617	0.834271	0.240832	-0.372595	2
X	F01E11.1	ugt-57	-0.263807	0.838274	-0.293819	0.107871	2
X	R11G1.6	R11G1.6	0.115839	0.845996	0.392912	-0.00146788	2
X	K10B3.6	K10B3.6	0.178694	0.846996	0.424932	0.043373	2
X	C14F11.5	hsp-43	0.245862	0.852487	0.214853	-0.218953	2
X	C53C11.2	C53C11.2	0.173891	0.858399	0.168508	0.266751	2
X	C44C10.9	C44C10.9	0.256752	0.859846	0.408763	-0.069893	2
X	F42F12.3	F42F12.3	0.13832	0.866077	0.0603261	0.130367	2
X	T05A10.6	T05A10.6	-0.121963	0.880419	0.317338	-0.552001	2
X	R02E12.5	R02E12.5	0.012843	0.882915	0.423975	0.446404	2
X	K03A11.2	cpx-2	0.0898083	0.88303	0.214089	0.227227	2
X	C54D1.5	lam-2	0.203384	0.885604	0.434847	0.173195	2
X	Y16B4A.2	Y16B4A.2	0.124898	0.909009	0.269744	-0.0457182	2
X	VB0395L.1	VB0395L.1	-0.0604587	0.913156	0.72774	0.547854	2
X	K11E4.1	K11E4.1	0.109246	0.916115	0.324672	0.164718	2
X	EGAP4.1	EGAP4.1	-0.159078	0.925402	-0.0322971	-0.133277	2
X	C25G6.4	C25G6.4	0.241069	0.949597	0.455327	-0.440906	2
X	M163.8	M163.8	-0.21456	0.953883	0.525856	-0.145438	2
X	T20B5.2	T20B5.2	0.0956875	0.971202	0.653964	-0.38871	2
X	F08F1.1	kin-9	0.0356683	0.972909	0.385868	-0.371966	2
X	F40E10.4	slt-1	0.210928	0.977597	0.29115	0.0183128	2
X	F41E7.2	F41E7.2	0.0209302	0.982821	0.545336	-0.0603547	2
X	T23F2.3	T23F2.3	0.0999905	1.00079	0.569188	-0.038422	2
X	F19G12.8	F19G12.8	0.372659	1.00243	0.0144764	-0.318961	2
X	C09F12.2	C09F12.2	-0.110539	1.0034	0.0822048	0.0331559	2
X	W03G11.3	W03G11.3	0.114929	1.01	0.280092	0.0471048	2
X	C53B7.1	rig-3	-0.196212	1.01263	0.420918	0.0340852	2
X	C11E4.2	C11E4.2	-0.25178	1.02787	0.81201	-0.0785397	2
X	C18A11.2	C18A11.2	0.0236489	1.06157	0.0140441	0.265866	2
X	F14H12.3	F14H12.3	-0.467715	1.07136	0.542513	-0.00589666	2
X	F09B9.1	oac-14	0.99025	0.403637	1.0873	0.227036	3
X	F36G3.2	F36G3.2	0.653221	0.442718	0.499457	0.315432	3
X	F47A4.5	F47A4.5	0.771039	0.456833	0.308515	0.333562	3
X	K08A8.1	mek-1	0.599558	0.469595	0.358889	0.31432	3
X	K08B5.1	K08B5.1	1.19781	0.488928	0.652877	0.32894	3
X	D2021.2	tag-233	0.736635	0.501634	0.711387	0.10397	3
X	R04B3.1	R04B3.1	0.833167	0.506931	0.447814	0.489889	3
X	W06B3.2	sma-5	0.93763	0.515943	0.486049	0.0912505	3
X	F52B10.1	nmy-1	0.51343	0.520951	0.3528	0.424637	3
X	F16F9.4	F16F9.4	0.723272	0.529691	0.491126	0.305736	3
X	F20D1.1	F20D1.1	0.588371	0.539617	0.29037	0.188945	3
X	W01C8.5	W01C8.5	0.683821	0.541821	0.330504	0.342736	3
X	F08C6.4	sto-1	0.928058	0.542815	0.333227	0.376397	3
X	C03G5.2	nspc-7	0.849988	0.544672	0.264202	0.743277	3
X	T01C1.4	T01C1.4	0.539601	0.556821	0.551492	0.256761	3
X	F53B3.1	tra-4	0.757727	0.560389	0.444418	0.0676358	3
X	Y71H10A.2	Y71H10A.2	0.550723	0.567043	0.57248	0.141942	3
X	F59F4.4	acl-1	0.629434	0.567994	0.596956	0.0487551	3
X	F59C12.1	cdh-9	0.722364	0.57531	0.24567	0.251547	3
X	C17G1.5	C17G1.5	0.603175	0.57597	0.669283	0.112723	3
X	F52D10.2	F52D10.2	0.724222	0.578055	0.194925	0.166834	3
X	M02A10.3	sli-1	0.617835	0.583039	0.500518	0.204498	3
X	C05G5.3	C05G5.3	0.481419	0.586535	0.366083	0.439016	3
X	K08B5.2	K08B5.2	0.770942	0.590141	0.370446	-0.129426	3
X	ZC506.3	pssy-1	0.440905	0.59518	0.318488	0.210401	3
X	R07E3.1	R07E3.1	0.583766	0.599063	0.458318	0.201154	3
X	T09B9.2	T09B9.2	0.635937	0.600508	0.368726	0.0140694	3
X	T24C12.2	gap-1	0.643277	0.600643	0.590983	0.0152622	3
X	F41D9.3	wrk-1	0.483278	0.601848	0.499711	0.156747	3
X	F01G12.6	F01G12.6	0.698734	0.602662	0.439228	0.19044	3
X	C24H10.3	C24H10.3	0.613813	0.602913	0.439572	0.168589	3
X	R11G1.4	sax-1	0.648518	0.604269	0.41012	0.210382	3
X	T04C10.2	epn-1	0.585592	0.604393	0.371862	0.141744	3
X	M03A8.2	atg-2	0.64553	0.604854	0.536093	0.191722	3
X	F35C8.2	F35C8.2	0.845548	0.605684	0.321014	0.217532	3
X	ZK678.8	bus-17	0.498415	0.606806	0.476532	0.558127	3
X	D1005.3	D1005.3	0.561191	0.60773	0.301539	0.244134	3
X	T02C5.3	igcm-3	0.634769	0.614069	0.567641	0.349271	3
X	F13E6.5	F13E6.5	0.650209	0.614213	0.210166	0.168641	3
X	F32A6.5	sto-2	0.42386	0.614877	0.444838	0.144995	3
X	F39D8.2	psa-3	1.15579	0.615097	0.261847	0.226208	3
X	T14F9.3	hex-1	0.476898	0.616942	0.481171	0.310108	3
X	F40E10.6	F40E10.6	0.516377	0.619578	0.472152	0.174991	3
X	W01C8.3	set-19	0.614908	0.621446	0.283344	0.297725	3
X	E03E2.1	cyp-43A1	0.490621	0.622258	0.767401	0.343284	3
X	B0310.5	ugt-46	0.502918	0.624576	0.431795	0.0569459	3
X	C17H11.6	C17H11.6	0.395955	0.625395	0.335071	0.249627	3
X	F08B12.2	prx-12	0.544481	0.62809	0.407505	0.0862129	3
X	F19H6.1	nekl-3	0.820599	0.629804	0.66551	0.361816	3
X	K02G10.8	dnj-14	0.491519	0.630077	0.42488	0.0812358	3
X	ZK1086.1	obr-3	0.670059	0.630703	0.337056	0.107352	3
X	K09A9.1	nipi-3	0.521304	0.630848	0.379686	0.177936	3
X	F55F3.1	aakb-1	0.63784	0.630996	0.495726	0.122555	3
X	C34F6.11	C34F6.11	0.476058	0.635602	0.58399	0.176031	3
X	Y102A11A.8	Y102A11A.8	0.657203	0.636832	0.243362	0.105347	3
X	T14E8.1	T14E8.1	0.439895	0.637406	0.466056	0.186478	3
X	C27C12.5	tag-324	0.421814	0.640378	0.247087	0.120617	3
X	C35C5.6	C35C5.6	0.474915	0.642129	0.418318	0.19205	3
X	F14B8.5	F14B8.5	0.555391	0.644592	0.244915	-0.0200519	3
X	F19C6.1	grk-1	0.352227	0.647858	0.300497	0.455443	3
X	C05D9.1	snx-1	0.393325	0.647899	0.329163	0.386331	3
X	F01G12.2	sur-7	0.387955	0.648453	0.691379	0.228294	3
X	M60.6	M60.6	0.435936	0.650183	0.472771	0.108133	3
X	ZK455.1	aco-1	0.437248	0.650584	0.312233	0.237198	3
X	C35B8.2	vav-1	0.465886	0.653842	0.324417	0.252119	3
X	R11B5.1	tbc-12	0.47146	0.661135	0.351362	0.246076	3
X	ZC449.2	ZC449.2	0.760695	0.665082	0.232556	0.467449	3
X	F57G12.1	F57G12.1	0.6046	0.667157	0.198537	-0.150913	3
X	C34E7.1	pqn-18	0.563029	0.668375	0.267742	0.302429	3
X	T18D3.8	T18D3.8	0.331797	0.671138	0.655267	0.155241	3
X	F02C12.1	F02C12.1	0.35791	0.671379	0.508139	0.345847	3
X	F22A3.2	ttr-35	0.297632	0.674144	0.384701	0.380731	3
X	K02G10.6	hyl-2	0.424535	0.674663	0.485614	0.253975	3
X	C25A11.4	ajm-1	0.540151	0.675485	0.2702	0.0856955	3
X	F14F3.3	mboa-7	0.502085	0.678776	0.35005	0.280476	3
X	R160.1	dpy-23	0.43441	0.679087	0.418146	0.348282	3
X	B0563.7	B0563.7	0.417948	0.682389	0.453475	0.212171	3
X	C29F7.1	C29F7.1	0.627797	0.683067	0.709295	0.00711774	3
X	F53H4.1	csb-1	0.551366	0.685085	0.475159	0.0593935	3
X	T03G11.8	zig-6	0.601457	0.687571	0.56502	0.212935	3
X	F18G5.4	lgc-4	0.592336	0.693021	0.305015	-0.00229336	3
X	F31F6.6	nac-1	0.411827	0.694683	0.83703	0.0407048	3
X	C44C1.1	C44C1.1	0.538329	0.695915	0.22487	0.406754	3
X	K09A9.2	rab-14	0.615878	0.696975	0.322247	0.27169	3
X	T13C5.1	daf-9	0.62892	0.697681	0.710757	0.123402	3
X	F14D12.1	F14D12.1	1.11086	0.698845	0.150662	0.237493	3
X	ZC504.3	ZC504.3	0.63582	0.70134	0.576665	0.263594	3
X	T25B6.7	snf-12	0.75855	0.701354	0.281004	-0.0925677	3
X	F35H12.4	F35H12.4	0.445491	0.70362	0.293726	0.241152	3
X	K02H8.1	mbl-1	0.412207	0.705534	0.313189	0.0195857	3
X	F21G4.1	F21G4.1	0.273896	0.705846	0.703706	0.253093	3
X	C05G5.4	C05G5.4	0.28993	0.705914	0.485802	0.265482	3
X	W06B11.3	dct-11	0.770738	0.709076	0.714581	-0.0228943	3
X	Y34B4A.8	Y34B4A.8	0.62831	0.710286	0.464989	0.24741	3
X	F02E8.6	ncr-1	0.339188	0.71215	0.488932	0.0867046	3
X	T07D1.2	T07D1.2	0.461046	0.714152	0.258593	-0.0149306	3
X	K09E9.3	K09E9.3	0.80937	0.714691	0.102105	0.228015	3
X	C54D2.4	sul-3	0.920426	0.715124	0.780033	-0.235443	3
X	T27A10.3	ckc-1	0.366663	0.715775	0.247903	0.218233	3
X	C24H10.1	C24H10.1	0.372907	0.716635	0.307678	0.225561	3
X	F52E4.5	F52E4.5	0.737862	0.719328	0.180434	0.511394	3
X	F02E8.5	atg-16.1	0.494153	0.720967	0.417212	0.240264	3
X	C35B8.3	C35B8.3	0.356393	0.722548	0.399763	0.0172661	3
X	C29F7.2	C29F7.2	0.866432	0.724786	0.60099	0.0342873	3
X	F14F3.1	vab-3	0.453099	0.726146	0.301345	0.0434112	3
X	C30G4.4	C30G4.4	0.919984	0.726806	0.385752	0.25015	3
X	F02C12.5	cyp-13B1	1.49241	0.727215	0.711784	0.224678	3
X	F36G3.1	F36G3.1	0.862007	0.728212	0.424994	-0.0319616	3
X	F40F4.7	F40F4.7	0.414886	0.728309	0.265185	0.243276	3
X	H22K11.2	H22K11.2	0.658123	0.73046	0.375173	-0.317033	3
X	F13E6.4	F13E6.4	0.658934	0.73056	0.537133	-0.0117698	3
X	F56F10.1	F56F10.1	0.404103	0.730741	0.324565	0.0481299	3
X	F54B11.5	F54B11.5	0.574784	0.731701	0.564023	0.0392122	3
X	C15H9.7	C15H9.7	0.214775	0.733582	0.668673	0.226402	3
X	F41B4.4	glr-6	0.570269	0.734352	0.245273	0.268433	3
X	F46F6.1	rme-4	0.296666	0.735416	0.277565	0.296495	3
X	C54D1.6	bar-1	0.606976	0.737242	0.250474	0.321189	3
X	F13D11.1	acp-5	0.660546	0.73734	0.497943	0.128494	3
X	C49F5.1	sams-1	1.10819	0.737812	0.164964	0.111392	3
X	C54D1.4	alh-10	0.308921	0.738688	0.511446	0.311534	3
X	F46H5.8	lact-1	0.46755	0.741507	0.201195	0.075234	3
X	C18B12.2	C18B12.2	0.468392	0.741609	0.374834	0.180117	3
X	F42G10.2	mkk-4	0.388224	0.744375	0.621032	0.0445701	3
X	F48E3.8	F48E3.8	0.473506	0.745691	0.458225	0.246761	3
X	F58H12.1	kin-29	0.512382	0.745823	0.525207	0.0744307	3
X	F13D2.4	F13D2.4	0.809153	0.74702	0.609963	0.185041	3
X	F43C9.2	F43C9.2	0.517439	0.748994	0.356822	-0.0281177	3
X	C31H2.1	tbc-7	0.363454	0.749469	0.524972	0.265806	3
X	ZC8.3	set-30	0.363201	0.749874	0.369976	0.0342046	3
X	C10E2.3	hda-4	0.60467	0.750809	0.371786	0.172354	3
X	B0410.2	vang-1	0.588879	0.753592	0.484312	0.307626	3
X	F09E10.8	toca-1	0.531703	0.753707	0.225824	0.191195	3
X	C02F12.7	tag-278	0.341505	0.753952	0.525574	0.0496629	3
X	F15G9.1	F15G9.1	0.414224	0.755618	0.320536	0.449327	3
X	T07F12.1	T07F12.1	0.397421	0.757131	0.210454	0.129756	3
X	ZC13.1	ZC13.1	0.561104	0.75735	0.150233	0.323387	3
X	F59F5.1	slcf-1	0.513791	0.757447	0.501883	-0.151774	3
X	C33A11.2	C33A11.2	0.438802	0.761354	0.382886	0.400989	3
X	F08F1.8	tth-1	0.633414	0.764028	0.428286	0.415695	3
X	F13D2.1	F13D2.1	0.576669	0.766861	0.497059	0.164658	3
X	T22E5.6	T22E5.6	0.541212	0.767713	0.470427	0.275399	3
X	C01C10.2	C01C10.2	0.610109	0.7682	0.383304	0.219098	3
X	F58A3.2	egl-15	0.934489	0.768425	0.587864	0.20852	3
X	E01H11.1	pkc-2	0.391219	0.769501	0.445272	0.121124	3
X	R03G8.3	R03G8.3	0.326586	0.771526	0.512534	0.0726128	3
X	Y34B4A.6	Y34B4A.6	0.422666	0.772866	0.645929	0.114704	3
X	C07A12.5	spr-3	0.876751	0.772934	0.124731	0.433271	3
X	R03A10.2	flp-32	0.355415	0.773046	0.530564	-0.0214779	3
X	T08A9.9	spp-5	0.372544	0.773644	0.167527	0.172369	3
X	K02E10.1	K02E10.1	0.432859	0.773714	0.340347	0.210475	3
X	T23F2.4	T23F2.4	0.393257	0.775821	0.570697	-0.0487962	3
X	F58A3.5	ttr-31	0.299455	0.779489	0.645371	0.0312636	3
X	F59F5.5	F59F5.5	0.368808	0.78102	0.459042	0.437787	3
X	F14B8.6	F14B8.6	0.512486	0.781185	0.488209	-0.0150993	3
X	R12H7.2	asp-4	0.487615	0.782216	0.454509	0.385078	3
X	F13E6.1	F13E6.1	0.38504	0.785214	0.402188	0.268695	3
X	ZC504.4	mig-15	0.43601	0.786706	0.240388	0.299706	3
X	F29G6.3	F29G6.3	0.4444	0.78826	0.639694	0.0197527	3
X	C25F6.2	dlg-1	0.419979	0.789351	0.254629	0.256941	3
X	F35H12.2	tbc-11	0.38458	0.790529	0.253984	0.29799	3
X	F14D12.5	sulp-2	0.406171	0.792556	0.638662	0.210309	3
X	F53A9.8	F53A9.8	0.486833	0.794569	0.29397	-0.22973	3
X	F28B4.3	F28B4.3	0.42422	0.795772	0.622619	0.0269892	3
X	F18G5.3	gpa-12	0.981133	0.796195	0.579117	0.112846	3
X	F41E7.5	fipr-21	0.756077	0.796305	0.383854	0.596827	3
X	C05D9.3	C05D9.3	0.297156	0.799738	0.452262	0.115456	3
X	T02C5.1	T02C5.1	0.828218	0.800616	0.524773	0.110505	3
X	F48F7.5	F48F7.5	0.559064	0.801018	0.253348	-0.09085	3
X	T13H2.5	spat-3	0.504779	0.801976	0.337089	0.249396	3
X	F18G5.6	F18G5.6	0.430732	0.806257	0.435067	-0.0786786	3
X	R03E1.1	sym-4	0.299437	0.807629	0.531171	0.106818	3
X	C26B9.5	C26B9.5	0.404694	0.810107	0.389201	0.105119	3
X	C18A11.3	C18A11.3	0.591773	0.810235	0.518508	-0.0803991	3
X	Y15E3A.2	glb-28	0.419277	0.813118	0.153337	0.414139	3
X	C43H6.4	C43H6.4	0.343398	0.81529	0.240838	0.274934	3
X	C15B12.1	C15B12.1	0.778267	0.815426	0.464837	0.204325	3
X	F13B9.8	fis-2	0.625953	0.815921	0.682588	0.131968	3
X	ZK455.7	pgp-3	0.100272	0.816421	0.768875	0.43005	3
X	M79.2	M79.2	0.560297	0.819195	0.407016	0.376571	3
X	K03E6.3	ncs-3	0.560812	0.821005	0.186226	0.232466	3
X	F35H12.1	F35H12.1	0.418158	0.821034	0.176887	0.111969	3
X	C54D1.1	pgp-10	0.494179	0.827894	0.493715	-0.0940194	3
X	C33G3.6	C33G3.6	0.441822	0.828851	0.127472	0.013931	3
X	ZK1193.4	ZK1193.4	0.850058	0.829302	0.320245	-0.0786783	3
X	C27C12.2	egrh-1	0.355362	0.830181	0.205396	0.169755	3
X	F16H11.5	nhr-45	0.344137	0.831135	0.453683	0.177177	3
X	C41G11.1	C41G11.1	0.508617	0.834566	0.803518	0.258339	3
X	T14F9.2	T14F9.2	0.661883	0.842043	0.322737	0.293317	3
X	F22A3.6	ilys-5	0.610901	0.842469	0.422768	0.171615	3
X	C02C6.1	dyn-1	0.376139	0.844495	0.396058	0.279725	3
X	C42D8.1	C42D8.1	0.583324	0.848536	0.550078	0.34569	3
X	R04E5.2	R04E5.2	0.579693	0.85206	0.668286	0.140089	3
X	F09C8.2	F09C8.2	0.405607	0.852632	0.219816	0.0144184	3
X	F21G4.4	F21G4.4	0.395555	0.853469	0.27711	0.462406	3
X	F13C5.1	F13C5.1	1.08182	0.854025	0.530298	-0.0725308	3
X	ZK563.2	ZK563.2	0.394702	0.857152	0.81859	0.111463	3
X	ZK1193.3	ZK1193.3	1.08404	0.859136	0.696995	-0.158647	3
X	Y102A11A.2	Y102A11A.2	1.07764	0.865096	0.397906	-0.10487	3
X	Y34B4A.5	Y34B4A.5	0.615251	0.866196	0.324685	0.0459665	3
X	C04A11.4	adm-2	0.870877	0.870235	0.472737	0.216061	3
X	F56C3.9	F56C3.9	0.482579	0.870773	0.272373	-0.0560533	3
X	C12D12.1	C12D12.1	0.375403	0.870876	0.31609	-0.0790322	3
X	C18B2.4	C18B2.4	0.512916	0.87137	0.667105	0.0299931	3
X	F41E7.8	cnc-8	0.453997	0.872051	0.500293	0.189266	3
X	T18D3.7	T18D3.7	0.436113	0.873792	0.4552	0.376369	3
X	C03B1.14	C03B1.14	0.630981	0.876008	0.378093	0.228759	3
X	K02G10.7	aqp-8	0.445971	0.876653	0.646952	0.310922	3
X	C15B12.5	gar-1	0.316172	0.877688	0.304172	0.235101	3
X	Y41G9A.10	Y41G9A.10	1.3179	0.879011	0.341428	0.189017	3
X	F20D1.10	tag-299	0.447857	0.881618	0.240533	0.435064	3
X	F57C7.2	nhx-5	0.474213	0.882472	0.426131	0.297055	3
X	F48B9.1	F48B9.1	0.546275	0.884751	0.250977	0.0231515	3
X	C42D8.8	apl-1	0.434859	0.884871	0.394733	0.17204	3
X	ZK402.3	ZK402.3	1.16774	0.884953	0.804934	0.555328	3
X	C14F5.4	sfxn-2	0.363439	0.887464	0.590218	0.598989	3
X	E03G2.2	mrp-3	0.853947	0.888742	0.627095	0.371469	3
X	H42K12.1	pdk-1	0.616308	0.891667	0.159797	0.298184	3
X	C44H4.6	C44H4.6	0.450627	0.899837	0.799099	0.328557	3
X	F14H12.4	cst-1	0.853154	0.900058	0.229988	0.34241	3
X	Y7A5A.1	Y7A5A.1	0.394504	0.900824	0.378707	0.266548	3
X	C30F2.4	C30F2.4	0.406418	0.90221	0.42888	0.0188246	3
X	F55D10.3	glit-1	0.368044	0.903679	0.684727	0.0657855	3
X	T25C12.1	lin-14	0.582582	0.906552	0.495416	-0.143431	3
X	C46C11.2	C46C11.2	0.573852	0.911518	0.378536	0.325893	3
X	C44H4.7	eor-2	0.501562	0.913203	0.230427	0.203737	3
X	C23H4.8	C23H4.8	0.945627	0.91728	0.667018	0.423318	3
X	C28G1.5	C28G1.5	0.695305	0.919013	0.353787	0.0422735	3
X	R09F10.1	R09F10.1	0.858831	0.921696	0.483119	0.233127	3
X	C05D9.2	lmp-2	0.506978	0.929323	0.550623	0.124731	3
X	F21G4.3	F21G4.3	0.585342	0.930704	0.604398	0.338441	3
X	R07B1.3	scav-5	0.537994	0.931557	0.281015	0.0583061	3
X	F59C12.3	F59C12.3	0.486832	0.933908	0.256742	0.111905	3
X	T10H10.3	sav-1	0.612004	0.934209	0.425164	0.33194	3
X	F48D6.1	taf-11.1	0.791305	0.939066	-0.0344377	0.366183	3
X	C12D12.2	glt-1	0.179479	0.9437	0.477976	0.297332	3
X	Y34B4A.3	hst-6	0.426193	0.945833	0.14314	0.464314	3
X	K11G12.1	nas-11	0.822491	0.948556	0.683895	0.187265	3
X	K03E6.5	unc-1	0.30565	0.950468	0.274166	0.168881	3
X	PDB1.1	PDB1.1	0.561546	0.953596	0.406459	0.192391	3
X	ZK1193.2	ZK1193.2	0.836547	0.954128	0.491199	-0.0116753	3
X	K02G10.1	K02G10.1	0.682304	0.962049	0.612521	0.015235	3
X	F46H6.1	rhi-1	0.552628	0.975183	0.487403	0.112002	3
X	F16B12.4	F16B12.4	0.621861	0.979316	0.44603	0.0406288	3
X	F57C12.2	F57C12.2	0.757707	0.983034	0.464158	0.0519671	3
X	R09G11.1	sup-10	0.399334	0.984871	0.459522	0.145729	3
X	F28C10.3	F28C10.3	0.321492	0.987506	0.0942763	0.205194	3
X	F27D9.7	F27D9.7	0.624599	0.988623	0.499885	0.156913	3
X	D1053.3	D1053.3	0.319277	0.988916	0.319089	0.054207	3
X	F54E4.4	F54E4.4	0.442617	0.991804	0.266792	-0.0437323	3
X	C12D12.5	sox-4	0.618952	0.993313	0.309432	0.0436467	3
X	C31H2.4	C31H2.4	0.401117	0.996974	0.556415	0.216342	3
X	F52H2.6	F52H2.6	0.248976	0.999417	0.144335	0.177436	3
X	T21B6.2	pho-7	0.321161	1.00706	0.151565	0.244714	3
X	W05H9.1	W05H9.1	0.949752	1.02056	0.741406	0.131504	3
X	F55E10.6	F55E10.6	0.478197	1.02453	0.371945	0.593993	3
X	F48F7.2	syx-2	0.743385	1.05223	0.578651	0.128358	3
X	W10G6.2	sgk-1	0.895707	1.05509	0.555629	0.277211	3
X	M02E1.3	M02E1.3	0.262511	1.05961	0.204002	0.690888	3
X	C09F12.1	clc-1	0.889979	1.06513	0.755678	-0.202032	3
X	R03E1.3	lgc-25	0.735726	1.0667	0.80678	0.01334	3
X	F15A8.4	F15A8.4	0.50322	1.07576	0.285445	0.441021	3
X	F59F3.4	F59F3.4	0.589024	1.08393	0.696455	0.0720793	3
X	F40B5.2	F40B5.2	0.615421	1.08429	0.283396	0.141811	3
X	Y41G9A.3	aakg-3	0.355414	1.09369	0.252341	-0.0408148	3
X	W06B3.1	W06B3.1	1.28072	1.10604	0.588781	0.100775	3
X	K02D3.1	K02D3.1	0.38841	1.10833	0.428268	-0.129051	3
X	F42F12.6	nspc-13	0.30049	1.11786	0.421513	0.168556	3
X	W06B11.1	W06B11.1	0.465034	1.12214	0.503418	0.333085	3
X	F14B8.7	otpl-3	0.670375	1.12409	0.28798	0.206573	3
X	T25G12.6	T25G12.6	0.600537	1.12464	0.356111	0.0624912	3
X	K06G5.1	K06G5.1	0.539633	1.13298	0.525877	0.0191352	3
X	F53A9.2	F53A9.2	0.465326	1.13357	-0.0576205	-0.0349081	3
X	C18A11.1	C18A11.1	1.02067	1.1458	0.415931	0.0908066	3
X	F11C7.7	F11C7.7	0.257572	1.17184	0.206844	0.383781	3
X	F41G4.8	F41G4.8	0.526114	1.18362	0.614821	-0.0605326	3
X	Y41G9A.5	Y41G9A.5	0.308394	1.18617	0.0532554	0.345209	3
X	F47G3.4	F47G3.4	0.519596	1.18799	0.494088	-0.121708	3
X	K04C1.3	K04C1.3	0.93627	1.19335	0.199706	0.237558	3
X	R08E3.2	R08E3.2	0.524245	1.2156	0.511213	0.112172	3
X	F57C12.4	mrp-2	0.415328	1.24413	0.498572	0.26351	3
X	F29G6.1	F29G6.1	0.592889	1.24545	0.778037	0.0476913	3
X	R08E3.1	R08E3.1	0.522465	1.253	0.612613	0.0559888	3
X	C39D10.6	C39D10.6	0.268064	1.29296	0.547911	0.133348	3
X	F41E7.4	fip-5	1.20362	1.31473	0.648215	0.721386	3
X	C02F12.1	tsp-17	0.649939	1.35505	0.557612	0.413379	3
X	R03A10.5	R03A10.5	0.640999	1.41368	0.962462	-0.00179257	3
X	F42F12.2	zig-2	0.153947	1.4244	0.169721	-0.142406	3
X	C45B2.2	C45B2.2	1.53061	1.46462	0.914296	1.12674	3
X	ZC373.7	col-176	-0.406227	2.74691	0.755886	0.124204	3
X	C02F12.5	C02F12.5	0.299001	0.0279043	0.878605	-0.247343	4
X	D1009.1	acs-22	0.331291	0.0301249	0.362826	0.299767	4
X	B0310.6	B0310.6	0.302635	0.0324344	0.327514	0.088252	4
X	F14F4.3	mrp-5	0.0904126	0.043546	0.594552	-0.0691773	4
X	C34F6.6	C34F6.6	0.354957	0.0729792	0.828653	0.0382516	4
X	B0416.7	B0416.7	0.244347	0.0824119	0.401691	-0.0546511	4
X	R193.2	R193.2	0.297386	0.0837229	0.381484	-0.279588	4
X	Y102A11A.7	Y102A11A.7	0.238844	0.0857822	0.363477	0.176234	4
X	T19D2.1	T19D2.1	0.463068	0.0897494	0.382638	-0.206183	4
X	F48C5.2	F48C5.2	0.302825	0.0949235	0.182541	0.11916	4
X	C03B1.13	C03B1.13	0.37253	0.0994243	0.408656	0.263557	4
X	F52E10.4	F52E10.4	0.0446782	0.113008	0.718762	-0.026969	4
X	F19C6.5	F19C6.5	0.360991	0.115915	0.333226	0.137112	4
X	F08G12.5	F08G12.5	0.302713	0.117151	0.447012	-0.0666138	4
X	T08G2.3	acdh-10	0.334343	0.118387	0.227552	0.294735	4
X	F16F9.5	mec-10	0.0927615	0.119072	0.65227	0.0954917	4
X	C05E11.6	C05E11.6	0.312552	0.120369	0.703737	0.0436608	4
X	C23F12.1	fln-2	0.230977	0.121197	0.238969	0.0988959	4
X	R02E4.2	R02E4.2	0.407342	0.129513	0.542232	0.0359906	4
X	C44C1.5	C44C1.5	0.472718	0.132032	0.378079	0.0564895	4
X	B0410.3	B0410.3	0.490642	0.134882	0.232248	-0.242217	4
X	C29F7.3	C29F7.3	0.388771	0.148071	0.4018	0.193728	4
X	C33G3.4	C33G3.4	0.423116	0.157452	0.420334	0.363509	4
X	C03A3.2	C03A3.2	0.231825	0.157497	0.19679	0.0997872	4
X	R07A4.1	egl-36	0.24872	0.160376	0.219441	-0.119777	4
X	K11E4.2	K11E4.2	0.516968	0.161527	0.354769	0.0248574	4
X	C34E11.2	C34E11.2	0.548507	0.167962	0.543735	-0.200746	4
X	F53H8.3	F53H8.3	0.270758	0.169631	0.176322	0.0673661	4
X	R01E6.3	cah-4	0.313216	0.171831	0.678904	-0.0104149	4
X	T19D7.5	T19D7.5	0.0866735	0.17578	0.543657	0.0114323	4
X	F40F4.4	lbp-3	0.133037	0.180325	0.349454	-0.0615761	4
X	T10B10.8	T10B10.8	0.25013	0.191296	0.234744	-0.0653018	4
X	R07E4.1	R07E4.1	0.357271	0.193128	0.557984	-0.0240765	4
X	T09B9.1	T09B9.1	0.369129	0.195094	0.762127	-0.323969	4
X	ZK563.1	slcf-2	0.370519	0.202576	0.285658	0.24167	4
X	K05B2.3	ifa-4	0.105203	0.204001	0.36186	0.000511994	4
X	R07A4.2	R07A4.2	0.286337	0.208561	0.459902	-0.067933	4
X	C44H4.1	C44H4.1	0.437621	0.208688	0.246726	0.28383	4
X	F55D10.1	aman-1	0.297582	0.210766	0.386606	-0.164321	4
X	C39B10.7	C39B10.7	0.168126	0.212566	0.415692	-0.495754	4
X	C09B8.8	C09B8.8	0.614195	0.215616	0.323775	-0.525853	4
X	M02F4.7	clec-265	0.277584	0.21573	0.69762	0.0815515	4
X	F47B10.9	F47B10.9	0.475917	0.216359	0.451087	0.346089	4
X	F53A9.1	F53A9.1	0.128993	0.217317	0.456134	0.159485	4
X	F16B12.6	F16B12.6	0.401681	0.219677	0.290221	0.209172	4
X	H35N09.1	H35N09.1	0.272179	0.223394	0.571172	-0.527947	4
X	F11C7.1	pbo-6	0.0126026	0.224485	0.738952	-0.165488	4
X	F11C7.5	osm-11	0.639192	0.225348	0.508194	0.0337861	4
X	M03A8.1	dhs-28	0.321832	0.225544	0.325495	0.181105	4
X	F52D10.1	abts-2	-0.0328161	0.227867	0.725275	-0.0711261	4
X	F18E9.3	F18E9.3	0.529342	0.229248	0.523623	-0.299556	4
X	R07B1.8	R07B1.8	0.210107	0.231132	0.650855	-0.317513	4
X	C02C6.2	olrn-1	0.348111	0.233348	0.0945498	-0.165304	4
X	K04C1.4	K04C1.4	0.0765163	0.23496	0.361168	-0.153108	4
X	T14C1.1	T14C1.1	0.186832	0.239416	0.258782	-0.0425912	4
X	F08G12.2	F08G12.2	0.529863	0.242175	0.345753	0.071318	4
X	F28H6.1	akt-2	0.215906	0.242577	0.323235	0.256409	4
X	C09G1.5	C09G1.5	0.242335	0.245248	0.273257	-0.0811277	4
X	F45E1.7	sdpn-1	0.488326	0.245739	0.31159	0.0792166	4
X	F55F1.3	F55F1.3	0.487513	0.246536	0.598623	-0.0417659	4
X	F38G1.3	F38G1.3	0.394763	0.248572	0.397251	-0.414312	4
X	C35C5.1	sdc-2	0.290482	0.251104	0.129501	-0.0231209	4
X	T20B5.3	oga-1	0.0488032	0.253337	0.727204	0.379931	4
X	T23F2.5	T23F2.5	0.0590165	0.253479	0.492261	-0.290217	4
X	C35C5.10	C35C5.10	0.395564	0.25897	0.24763	0.0471359	4
X	ZK1193.5	dve-1	0.409083	0.263521	0.212361	-0.141481	4
X	F59F4.2	F59F4.2	0.301362	0.264555	0.490077	0.0464771	4
X	C04F6.2	C04F6.2	0.574945	0.267497	0.250417	0.149477	4
X	C01C4.1	nlp-1	0.185699	0.273602	0.145672	0.00656169	4
X	T18D3.6	T18D3.6	0.631003	0.27575	0.439097	0.258286	4
X	T23C6.5	T23C6.5	0.315784	0.279433	0.460165	0.0241654	4
X	C52B9.2	C52B9.2	0.224419	0.279726	0.200257	0.0789161	4
X	F21E9.3	ttr-37	0.295408	0.280398	0.781472	0.198907	4
X	C16D6.2	C16D6.2	0.391081	0.28438	0.119686	0.00431707	4
X	C41G11.4	gnrr-4	0.516045	0.286193	0.450662	-0.214686	4
X	C52B9.7	paf-2	0.490473	0.286905	0.742541	0.184927	4
X	M60.4	M60.4	0.298219	0.292815	0.496125	-0.321418	4
X	C44C10.11	C44C10.11	0.346019	0.294006	0.278329	0.29098	4
X	Y16B4A.1	unc-3	0.322495	0.297346	0.0679409	-0.268467	4
X	Y26E6A.3	Y26E6A.3	-0.0645036	0.298893	0.793451	-0.15817	4
X	C14H10.1	C14H10.1	0.340916	0.302471	0.555381	0.178398	4
X	T23C6.4	T23C6.4	0.501137	0.302775	0.209273	0.0350756	4
X	C09B8.4	C09B8.4	0.386081	0.303652	1.62391	-0.0376587	4
X	Y70D2A.1	Y70D2A.1	0.522956	0.305701	0.611758	-0.306334	4
X	T08A9.12	spp-2	0.462372	0.305966	0.640592	-0.188029	4
X	F48F7.1	alg-1	0.265386	0.308113	0.140111	-0.0106278	4
X	C34H3.2	odd-2	0.194522	0.308937	0.203793	-0.220966	4
X	K09E9.1	K09E9.1	0.167313	0.309178	0.302783	-0.0688142	4
X	R09F10.5	R09F10.5	0.0422477	0.309266	0.669949	0.0892504	4
X	C18B12.4	C18B12.4	0.487543	0.3102	0.583811	-0.162262	4
X	F09E10.3	dhs-25	0.146484	0.312137	0.749251	0.0207631	4
X	T24D5.2	T24D5.2	0.455186	0.312842	0.219656	-0.00848769	4
X	F46G11.4	F46G11.4	0.303818	0.314505	0.20233	-0.407706	4
X	C43C3.1	ifp-1	0.431297	0.31891	0.0551119	-0.167387	4
X	K03C7.2	fkh-9	0.597003	0.319939	0.338808	-0.203175	4
X	K11G12.4	smf-1	0.327452	0.325661	0.309636	0.284442	4
X	D1005.6	D1005.6	0.359694	0.328538	-0.0208893	-0.292639	4
X	C05D9.9	C05D9.9	0.313127	0.329648	0.675427	-0.185694	4
X	F49E10.4	F49E10.4	0.423827	0.330078	0.675515	0.125188	4
X	C35B8.4	C35B8.4	0.475724	0.330831	0.291993	0.166001	4
X	E02H4.7	E02H4.7	0.800701	0.332906	0.63749	-0.12549	4
X	C46F4.2	acs-17	0.298282	0.334887	0.450978	-0.0230344	4
X	C34F6.9	C34F6.9	0.381758	0.335012	0.228617	0.0763594	4
X	F14B8.4	F14B8.4	0.2106	0.335893	0.777641	-0.62822	4
X	C04A11.3	gck-4	0.464177	0.337255	0.377299	0.22325	4
X	C05G5.1	C05G5.1	0.569598	0.339999	0.491516	0.290943	4
X	T18D3.3	cdf-2	0.691379	0.340441	0.357449	0.100238	4
X	C56G3.1	C56G3.1	0.555223	0.340907	0.302759	0.166287	4
X	C18B2.6	C18B2.6	0.27149	0.345348	0.587201	-0.0960043	4
X	C47D2.2	cdd-1	0.642064	0.345881	0.277763	0.153155	4
X	R07B1.9	R07B1.9	0.218209	0.349378	0.459737	-0.44805	4
X	F09B12.3	F09B12.3	0.288861	0.350795	0.267614	0.206434	4
X	ZK899.1	ZK899.1	0.473555	0.351387	0.299587	0.355644	4
X	D1009.4	nlp-14	0.357156	0.353353	0.193417	-0.108626	4
X	F46C8.5	ceh-14	0.232456	0.354355	0.440747	0.0530327	4
X	W07E11.3	flp-2	0.390458	0.358016	0.230685	-0.33558	4
X	T10E10.6	col-170	0.369781	0.35914	0.312579	0.0587887	4
X	F46G11.1	F46G11.1	0.531112	0.36169	0.328847	0.193663	4
X	R11.2	R11.2	0.73497	0.362243	0.408877	-0.397357	4
X	T04C10.4	atf-5	0.422157	0.36241	0.360242	0.0707947	4
X	W06B11.4	hog-1	0.530762	0.364547	0.369656	0.344576	4
X	C24A3.4	C24A3.4	0.449109	0.36465	0.556533	0.119276	4
X	F11C1.5	F11C1.5	0.24051	0.365589	0.672931	0.0966238	4
X	C01C10.3	acl-12	0.573962	0.367149	0.809543	-0.128624	4
X	F35H12.5	F35H12.5	0.299698	0.36723	0.484356	-0.0352882	4
X	K11G12.6	K11G12.6	0.218912	0.369303	0.414613	0.0354653	4
X	CE7X_3.2	CE7X_3.2	0.403742	0.36952	0.440259	-0.0515326	4
X	F59F4.3	F59F4.3	0.446863	0.370741	0.301821	0.250468	4
X	C17G1.4	nra-3	0.619505	0.372345	0.203802	0.0362268	4
X	C39D10.11	C39D10.11	0.153795	0.373522	0.556967	0.0215204	4
X	F28B4.2	rgl-1	0.341912	0.373764	0.363968	0.207183	4
X	T01B4.3	T01B4.3	0.520959	0.373967	0.381176	0.179431	4
X	Y23B4A.2	Y23B4A.2	0.130144	0.374475	0.4321	-0.263418	4
X	T21H8.1	hlb-1	0.34517	0.374803	0.250346	0.105475	4
X	H13N06.3	gob-1	0.231009	0.376372	0.377791	0.305423	4
X	T01H10.8	T01H10.8	0.338727	0.376732	0.373128	-0.0628157	4
X	F15A2.1	col-184	0.470069	0.377565	0.752431	0.244974	4
X	H20J18.1	scd-1	0.299605	0.378384	0.347053	-0.15979	4
X	H11E01.2	H11E01.2	0.253532	0.379061	0.50574	-0.310642	4
X	T04G9.5	trap-2	0.37933	0.379697	0.120317	-0.163922	4
X	H22K11.3	H22K11.3	0.536612	0.379763	0.55022	0.0914218	4
X	C17G1.7	C17G1.7	0.468942	0.38001	0.252158	0.16456	4
X	T08A9.2	ttr-30	0.649146	0.38278	0.758589	-0.160799	4
X	B0198.1	tsp-20	0.203076	0.382823	0.448169	0.140515	4
X	C15H9.8	prx-3	0.332325	0.383498	0.390606	-0.00212291	4
X	C42D8.3	pnk-4	0.683809	0.383977	0.519262	0.207785	4
X	C16H3.3	C16H3.3	0.580773	0.384238	0.212454	0.0833889	4
X	F41D9.2	F41D9.2	0.772534	0.386342	0.555361	0.0748851	4
X	C04C11.1	C04C11.1	0.168391	0.387663	0.928959	-0.329244	4
X	R03A10.6	sprr-1	0.0330585	0.389332	0.830431	0.11355	4
X	C14H10.2	C14H10.2	0.547821	0.390089	0.302258	0.202987	4
X	C40C9.5	nlg-1	0.291239	0.390207	0.329258	-0.105464	4
X	F53B3.3	F53B3.3	0.17586	0.391898	0.499626	0.0674487	4
X	C03F11.3	scav-1	0.376793	0.393044	0.599179	0.0150224	4
X	F46F2.2	kin-20	0.676601	0.393548	0.418495	0.113981	4
X	F38E9.1	F38E9.1	0.178429	0.394727	0.375375	-0.0771817	4
X	C44E12.1	C44E12.1	0.169272	0.397016	0.659156	0.0389463	4
X	ZC64.2	ttr-48	0.308827	0.397045	0.323399	0.228271	4
X	F49H12.1	lsy-2	0.273907	0.397699	0.454007	0.12254	4
X	C02B4.2	nhr-17	0.120526	0.398381	0.860382	0.0720005	4
X	Y71H10B.1	Y71H10B.1	0.321033	0.399161	0.412548	0.070114	4
X	C49F5.7	C49F5.7	0.161231	0.400515	0.443605	-0.180693	4
X	C46H3.2	C46H3.2	0.483842	0.401793	0.268033	0.0102189	4
X	H40L08.2	H40L08.2	0.33266	0.402357	0.663314	0.3533	4
X	F27D9.2	F27D9.2	0.251972	0.403466	0.583953	-0.0878826	4
X	C53B7.5	odr-10	0.107561	0.403788	0.85198	-0.218326	4
X	F17H10.2	F17H10.2	0.820014	0.404917	0.701851	-0.319104	4
X	R173.3	R173.3	0.231478	0.405507	0.342234	-0.165408	4
X	F35C8.7	chtl-1	0.632952	0.40579	0.376362	0.187654	4
X	C35C5.9	C35C5.9	0.329661	0.40711	0.554195	-0.307475	4
X	F08B12.1	F08B12.1	0.523608	0.409428	0.396545	0.291253	4
X	T08A9.1	atg-11	0.488789	0.410254	0.335155	0.116649	4
X	R07B1.10	lec-8	0.304371	0.414306	0.171891	-0.196387	4
X	T19D7.7	T19D7.7	0.173549	0.415425	0.471131	0.14623	4
X	Y12A6A.2	Y12A6A.2	0.44618	0.421059	0.492347	-0.214414	4
X	C40H5.2	C40H5.2	0.333902	0.421757	0.640197	0.0488335	4
X	F41C6.7	F41C6.7	0.282228	0.422343	0.465814	0.165026	4
X	T01B6.3	aakg-4	0.616546	0.426945	0.434126	0.293203	4
X	C06E2.1	C06E2.1	0.414031	0.427316	0.242631	0.0694275	4
X	C17H11.1	C17H11.1	0.273867	0.428376	0.50714	-0.128372	4
X	T13G4.2	T13G4.2	0.498294	0.428793	0.409348	-0.221039	4
X	F52E4.8	ztf-13	0.343343	0.429137	0.435286	0.233797	4
X	R07E4.4	mig-23	0.306354	0.430619	0.320284	0.278748	4
X	C34D10.1	C34D10.1	0.580793	0.432771	0.571195	-0.0848775	4
X	T04F8.6	T04F8.6	0.560631	0.435931	0.479299	0.234862	4
X	F17H10.1	F17H10.1	0.335355	0.436637	0.585914	0.213252	4
X	C15C7.2	klp-8	0.325251	0.437365	0.21906	0.14793	4
X	F02C12.4	F02C12.4	0.314838	0.439798	0.420267	-0.115972	4
X	T07C5.1	ugt-50	0.456132	0.440455	0.542223	0.415137	4
X	F52H2.3	F52H2.3	0.512376	0.44096	0.368098	-0.0851431	4
X	ZC373.1	ZC373.1	0.571238	0.442717	0.289782	-0.010873	4
X	C09B8.1	ipp-5	0.486639	0.444244	0.441388	0.0409776	4
X	F42E11.1	pgp-4	0.184003	0.446392	0.774083	0.256173	4
X	F48C5.1	F48C5.1	0.254093	0.446841	0.504472	0.462376	4
X	C16B8.3	C16B8.3	0.248123	0.446933	0.253184	-0.147601	4
X	C53B7.4	asg-2	0.263678	0.447841	0.508053	0.236711	4
X	K10C2.1	K10C2.1	0.326491	0.447891	0.541613	0.0416932	4
X	F34H10.3	F34H10.3	0.477167	0.450847	0.45266	0.219094	4
X	VZC374L.1	VZC374L.1	0.286965	0.451481	0.604162	0.169153	4
X	F18E9.2	nlp-7	0.38737	0.451679	0.441563	0.110224	4
X	C09B7.1	ser-7	0.282413	0.452109	0.499391	-0.34509	4
X	F20B4.6	cgt-2	0.771479	0.45233	0.134182	-0.0149859	4
X	T22B7.8	T22B7.8	0.8287	0.453763	0.825011	-0.526335	4
X	R160.7	lst-2	0.377782	0.453921	0.235386	0.0703358	4
X	T27A10.7	cgr-1	0.271725	0.454522	0.347257	0.178814	4
X	F56B6.5	npr-16	0.162078	0.45479	0.683839	-0.147325	4
X	F21A10.1	F21A10.1	0.275645	0.454831	0.271884	-0.474643	4
X	F35C8.5	F35C8.5	0.691652	0.455064	0.495241	0.192818	4
X	F55A4.4	F55A4.4	0.544361	0.456523	0.698484	-0.106385	4
X	F44A6.4	F44A6.4	0.655975	0.457762	0.482355	0.204882	4
X	F15A2.6	sad-1	0.306949	0.458356	0.269575	-0.0218986	4
X	ZC64.3	ceh-18	0.279	0.45838	0.363389	-0.027401	4
X	R03G5.7	R03G5.7	0.641854	0.458913	0.526049	-0.224821	4
X	T01B6.4	T01B6.4	0.275174	0.459256	0.270917	-0.468232	4
X	Y41G9A.1	osm-5	0.42682	0.459629	0.414403	0.255896	4
X	ZC374.2	ZC374.2	0.406676	0.464186	0.336066	0.22912	4
X	F11C1.6	nhr-25	0.762846	0.464548	0.434667	0.118686	4
X	R07E3.7	R07E3.7	0.41026	0.464734	0.191431	0.0578004	4
X	F53A9.6	F53A9.6	0.484758	0.46807	0.431737	0.225668	4
X	F46F6.2	pkn-1	0.432507	0.468826	0.340098	0.2093	4
X	T04G9.3	ile-2	0.374037	0.47225	0.3766	0.307091	4
X	C39D10.2	C39D10.2	0.369336	0.476411	0.223681	-0.179968	4
X	C05E11.3	C05E11.3	0.59293	0.478833	0.388195	0.193689	4
X	F17E5.2	F17E5.2	0.360738	0.479185	0.249155	0.165518	4
X	T10H10.2	T10H10.2	0.607773	0.479196	0.333612	0.23307	4
X	B0563.4	tmbi-4	0.355367	0.479941	0.383745	0.142897	4
X	C37E2.5	ceh-37	0.558907	0.481852	0.18334	-0.116194	4
X	F40F4.8	pqn-37	0.362727	0.482061	0.511546	-0.242318	4
X	F49E2.2	F49E2.2	0.491667	0.484739	0.468268	-0.0455958	4
X	C18B2.5	C18B2.5	0.327534	0.486712	0.515921	0.0119253	4
X	C28G1.6	C28G1.6	0.646604	0.488097	0.189032	-0.133962	4
X	R02E12.2	mop-25.1	0.294125	0.492272	0.507325	0.120094	4
X	C14F5.1	dct-1	0.788362	0.494092	0.486094	0.0208263	4
X	F40E10.2	sox-3	0.516032	0.495651	0.0164848	-0.355741	4
X	C47C12.6	deg-1	0.179358	0.496364	0.655029	0.0532645	4
X	F46G10.4	F46G10.4	0.563046	0.498042	0.391577	0.0622057	4
X	K09A9.3	ent-2	0.667111	0.501634	0.459395	0.0554692	4
X	F57C7.3	sdn-1	0.450397	0.503543	0.309398	0.0399752	4
X	C27C12.1	C27C12.1	0.357318	0.505555	0.362827	0.016849	4
X	M03A8.3	M03A8.3	0.590708	0.50693	0.337803	0.109146	4
X	F52B10.2	hst-3.2	0.533034	0.507078	0.301009	-0.0418019	4
X	F46G10.1	F46G10.1	0.288245	0.507588	0.411963	-0.16437	4
X	T08A9.13	T08A9.13	0.435923	0.508167	0.0638511	-0.229442	4
X	B0302.1	kin-25	0.524252	0.508565	0.476816	0.150362	4
X	F08C6.2	F08C6.2	0.327816	0.508706	0.192568	-0.0120016	4
X	Y102A11A.3	Y102A11A.3	0.572325	0.510609	0.386611	-0.145126	4
X	ZC449.3	ZC449.3	0.274781	0.512566	0.470197	0.0991962	4
X	F54B11.6	bra-1	0.575531	0.512904	0.312315	0.0788004	4
X	C11H1.4	prx-1	0.479496	0.513137	0.366936	0.0777845	4
X	F56B6.2	rgs-7	0.474566	0.514103	0.348292	0.119376	4
X	C43H6.1	C43H6.1	0.361941	0.516297	0.328961	0.247912	4
X	VW06B3R.1	ucr-2.1	0.283902	0.517054	0.480083	0.238558	4
X	Y34B4A.4	Y34B4A.4	0.395539	0.517483	0.265196	-0.157057	4
X	K04G11.3	K04G11.3	0.354072	0.51888	0.2739	-0.0413706	4
X	K07E3.7	catp-5	0.263138	0.522854	0.453429	0.0989494	4
X	K03A1.2	K03A1.2	0.381249	0.525337	0.566753	0.104636	4
X	K05G3.3	cah-3	0.250978	0.525357	0.489511	-0.0774151	4
X	T20B5.1	apa-2	0.339808	0.526002	0.295499	0.224036	4
X	F02E8.1	asb-2	0.301522	0.527233	0.521085	0.190816	4
X	F59F5.2	glo-3	0.380179	0.527651	0.414338	0.207252	4
X	H40L08.1	H40L08.1	0.414853	0.528082	0.341639	0.272466	4
X	F20D1.9	F20D1.9	0.435327	0.531766	0.379175	0.28783	4
X	F55A4.2	F55A4.2	0.299423	0.531864	0.340747	0.041099	4
X	C15C7.7	C15C7.7	0.522039	0.532974	0.633429	0.0151263	4
X	B0416.6	gly-13	0.325943	0.53307	0.347878	0.185136	4
X	T03G11.10	T03G11.10	0.29234	0.538552	0.304539	-0.177292	4
X	F38E9.5	F38E9.5	0.331038	0.538584	0.449559	0.0515991	4
X	K05B2.2	K05B2.2	0.430593	0.539123	0.433794	-0.104103	4
X	C07A12.3	nhr-35	0.416301	0.541877	0.336158	-0.142725	4
X	F46C3.1	pek-1	0.352213	0.542876	0.671076	0.0900084	4
X	Y102A11A.9	Y102A11A.9	0.435332	0.543864	0.395213	0.0048965	4
X	F11D5.1	F11D5.1	0.452297	0.545617	0.388832	0.0248305	4
X	F55A4.8	F55A4.8	0.315046	0.546766	0.513944	0.0696576	4
X	E01G6.2	E01G6.2	0.466293	0.547444	0.295662	0.0698168	4
X	T14F9.1	vha-15	0.268222	0.548568	0.520211	0.124794	4
X	T25B6.2	T25B6.2	0.279041	0.548679	0.436045	0.0204382	4
X	T03G6.2	nhr-40	0.431131	0.548958	0.312869	0.0201555	4
X	K03E6.7	K03E6.7	0.428482	0.549272	0.691201	0.0343155	4
X	B0198.3	B0198.3	0.495834	0.549324	0.252352	0.15036	4
X	F46G10.2	F46G10.2	0.524972	0.549822	0.280165	0.149307	4
X	C15H9.4	C15H9.4	0.574615	0.550732	0.652294	0.0663752	4
X	F43B10.2	tag-343	0.590986	0.551192	0.191524	0.014484	4
X	C15B12.7	cdf-1	0.351212	0.55315	0.343701	0.0501359	4
X	C15B12.6	C15B12.6	0.39948	0.553514	0.460789	0.108742	4
X	C35C5.8	C35C5.8	0.682649	0.5554	0.354476	-0.596168	4
X	T08A9.11	ttr-59	0.753479	0.556345	0.665104	-0.176911	4
X	C07A12.2	C07A12.2	0.410088	0.556675	0.22195	-0.254684	4
X	C14A11.2	C14A11.2	0.862584	0.55707	0.031699	-0.333403	4
X	Y34B4A.9	Y34B4A.9	0.352391	0.558543	0.681369	0.0534087	4
X	C11E4.6	C11E4.6	0.355189	0.558861	0.321694	0.297979	4
X	F20D1.3	F20D1.3	0.403604	0.559025	0.322622	0.173582	4
X	R03G5.2	sek-1	0.340961	0.564979	0.351414	0.289761	4
X	F15A8.6	F15A8.6	0.491844	0.566184	0.467003	0.122482	4
X	C15H9.9	C15H9.9	0.370028	0.567107	0.36807	0.0591029	4
X	C07B5.3	C07B5.3	0.33774	0.56776	0.574485	-0.00600644	4
X	T19D2.2	prl-1	0.458139	0.569713	0.420114	0.0177021	4
X	F17E5.1	lin-2	0.250586	0.570924	0.506011	0.063959	4
X	T20F7.6	aakg-2	0.469172	0.571562	0.332223	0.156804	4
X	F55A4.10	cutl-21	0.52793	0.571932	0.37829	0.0194172	4
X	C14F5.3	tnt-3	0.350645	0.573773	0.60107	-0.0189014	4
X	M60.2	M60.2	0.380052	0.575921	0.342219	-0.0108879	4
X	F09A5.4	F09A5.4	0.348937	0.578896	0.370677	0.0271993	4
X	C14F5.5	sem-5	0.363524	0.580731	0.383318	0.250481	4
X	C34F6.10	C34F6.10	0.382903	0.583134	0.383038	0.219756	4
X	F59D12.4	gpn-1	0.562959	0.588004	0.184042	0.0148253	4
X	M02E1.1	M02E1.1	0.413045	0.588078	0.294762	-0.0531998	4
X	T04F8.8	T04F8.8	0.77875	0.590775	0.604751	-0.190884	4
X	F22F1.1	hil-3	0.61352	0.591783	-0.0434484	-0.595362	4
X	T19D7.4	T19D7.4	0.401871	0.59253	0.224278	-0.00677865	4
X	C17G1.3	ugt-23	0.387975	0.595419	0.282085	0.120665	4
X	M02F4.8	aqp-7	0.297253	0.599065	0.560212	-0.188242	4
X	F47A4.1	lgc-47	0.331436	0.605778	0.312099	-0.138221	4
X	W06B11.2	puf-9	0.447628	0.607103	0.556166	0.0534766	4
X	C02F12.4	tag-52	0.795852	0.607704	0.510246	-0.294942	4
X	K07E3.8	vem-1	0.314733	0.609145	0.552784	0.0226287	4
X	C52B9.3	coel-1	0.994919	0.609516	0.57241	-0.491824	4
X	K06A9.1	K06A9.1	0.476447	0.609658	0.106156	-0.267249	4
X	R01E6.4	acr-12	0.482431	0.611425	0.962366	0.0291379	4
X	C30G4.7	C30G4.7	0.503577	0.611446	0.305838	-0.157946	4
X	T28B4.4	T28B4.4	0.349659	0.61929	0.593616	-0.0577166	4
X	C05A9.2	C05A9.2	0.385664	0.625699	0.236689	-0.057017	4
X	T13C5.5	bca-1	0.684628	0.626406	0.705751	-0.26507	4
X	C26G2.1	syg-2	0.382846	0.629226	0.253317	0.0161806	4
X	B0302.5	B0302.5	0.348357	0.630669	0.502685	-0.0981393	4
X	H22K11.1	asp-3	0.41755	0.631917	0.564019	0.0580472	4
X	C28G1.1	ubc-23	0.550121	0.632597	0.348366	-0.161252	4
X	F21A10.2	F21A10.2	0.386823	0.636793	0.344326	0.0991361	4
X	C07B5.4	C07B5.4	0.405735	0.639238	0.385685	-0.284978	4
X	F11D5.3	ddr-2	0.379549	0.640928	0.349137	0.104104	4
X	F09F9.1	F09F9.1	0.280104	0.676133	0.740433	-0.396506	4
X	H28G03.1	H28G03.1	0.387277	0.695757	0.504582	-0.145281	4
X	T25G12.3	T25G12.3	0.406352	0.757868	0.466474	-0.303166	4
X	K09A11.3	cyp-14A2	0.135296	-0.133055	0.754846	0.528445	4
X	F46C8.6	dpy-7	0.155086	0.000867255	-0.431945	0.42895	5
X	C31H2.2	dpy-8	0.301815	0.0403622	-0.236314	0.527238	5
X	F18E9.4	F18E9.4	0.254227	0.0614893	-0.249777	0.230768	5
X	F09E10.6	F09E10.6	0.520985	0.0961214	-0.439835	0.244445	5
X	R07B1.6	R07B1.6	0.462785	0.103007	0.00857889	0.150216	5
X	F47B7.2	F47B7.2	0.333594	0.111211	0.118837	0.34483	5
X	R07B1.7	R07B1.7	0.366475	0.122376	-0.239151	0.177821	5
X	R03E9.2	R03E9.2	0.479846	0.131526	0.0249838	0.379326	5
X	F08F1.3	F08F1.3	0.314138	0.132775	0.0125199	0.0525318	5
X	C03G5.10	nspc-3	0.125231	0.142155	0.117685	0.490189	5
X	K07E3.3	dao-3	0.189012	0.149398	-0.0176977	0.386536	5
X	F53B1.6	F53B1.6	0.184925	0.15545	-0.140966	0.233869	5
X	T25G12.5	acdh-7	0.344308	0.173774	0.212314	0.374388	5
X	C10A4.8	mnm-2	0.168142	0.181314	-0.633149	0.1312	5
X	C05C9.1	C05C9.1	0.668302	0.193881	-0.115959	0.313571	5
X	C34F6.5	C34F6.5	0.441673	0.195513	0.0876235	0.101878	5
X	K07E3.2	K07E3.2	0.0902313	0.196306	-0.79752	0.112351	5
X	T06F4.2	clh-4	0.310789	0.201239	0.113484	0.102622	5
X	F52D1.1	aagr-4	0.154678	0.208431	0.199243	0.421172	5
X	K09C4.10	K09C4.10	0.441671	0.211561	-0.265616	0.227253	5
X	C24H10.2	C24H10.2	0.426409	0.212787	0.0565011	0.116358	5
X	K07E3.1	K07E3.1	0.385191	0.21787	-0.0154222	0.114812	5
X	C11H1.9	C11H1.9	0.395877	0.221358	-0.179995	0.402221	5
X	W05H7.3	sedl-1	0.0854492	0.221437	0.104657	0.297105	5
X	C14A11.7	ssr-2	0.219701	0.225462	-0.011024	0.194317	5
X	T25B6.4	T25B6.4	0.576219	0.229056	0.0304068	0.191586	5
X	T08D2.6	T08D2.6	0.261233	0.229337	-0.810644	0.228049	5
X	R04A9.2	nrde-3	0.255579	0.235008	-0.210262	0.123408	5
X	ZK54.1	ZK54.1	0.187799	0.243205	-0.248849	0.0998164	5
X	R07B1.1	vab-15	0.394229	0.249749	-0.0107376	-0.115233	5
X	F49E10.2	F49E10.2	0.61897	0.250323	-0.119849	0.285283	5
X	C47C12.3	ref-2	0.523257	0.25118	-0.0457906	-0.0250964	5
X	F22E10.5	F22E10.5	0.267976	0.256537	0.211782	0.305581	5
X	B0403.3	B0403.3	0.373824	0.257388	0.185963	0.413274	5
X	Y73B3A.18	Y73B3A.18	0.336764	0.258976	-0.221451	0.0319664	5
X	C42D8.5	acn-1	0.450001	0.260708	0.134882	0.476457	5
X	R01E6.7	R01E6.7	0.22163	0.264682	0.0570267	0.00470821	5
X	F42D1.2	tatn-1	0.562866	0.26521	0.217759	0.529423	5
X	B0272.3	B0272.3	0.258015	0.266328	0.0308636	0.334821	5
X	C16H3.2	lec-9	0.255536	0.268606	-0.0654094	-0.000400856	5
X	F22A3.1	ets-4	0.333678	0.270252	0.209548	0.280725	5
X	F49H12.3	F49H12.3	0.276388	0.271224	0.184612	0.191132	5
X	K08H2.1	skr-21	0.125755	0.273984	-0.300239	0.269983	5
X	C09C7.1	zig-4	0.315412	0.274871	-0.489651	0.226916	5
X	R03A10.4	nkat-3	0.0234758	0.275667	0.045141	0.296074	5
X	F49E10.3	flp-7	0.223432	0.278748	0.00761194	0.0688483	5
X	ZK455.8	2015-10-02	0.302177	0.279974	0.131266	0.180613	5
X	F09B12.1	mlt-9	0.633387	0.280008	0.104931	0.442015	5
X	C18B12.6	C18B12.6	0.123606	0.280469	0.0118002	0.327204	5
X	F47B10.5	F47B10.5	0.575934	0.280731	-0.0818652	-0.015281	5
X	F08G12.8	F08G12.8	0.392616	0.281779	-0.699048	-0.121479	5
X	K09E2.3	K09E2.3	0.381335	0.282057	0.219506	0.285069	5
X	H30A04.1	eat-20	0.599702	0.283416	0.119409	0.344118	5
X	K10B3.1	K10B3.1	0.332494	0.286853	0.106501	0.236299	5
X	Y64H9A.2	Y64H9A.2	0.581422	0.287814	-0.133855	0.284137	5
X	W07E11.2	flp-3	0.412956	0.291394	-0.0348256	-0.130714	5
X	Y73B3A.9	Y73B3A.9	0.147727	0.293351	-0.367917	0.263043	5
X	C26B9.7	C26B9.7	0.443394	0.293761	0.0771619	0.379517	5
X	W05H7.4	zfp-3	0.461138	0.294108	0.122347	0.290972	5
X	H03E18.1	H03E18.1	0.512398	0.294492	-0.0717758	0.468504	5
X	T26C11.5	ceh-41	0.586174	0.297083	-0.184553	0.252061	5
X	ZK662.3	nhr-48	0.378623	0.298745	0.0613754	0.107357	5
X	F25E2.3	F25E2.3	0.687541	0.300523	-0.0903421	0.175235	5
X	F54B11.10	F54B11.10	0.0746468	0.301512	-0.104983	0.508738	5
X	K02G10.5	K02G10.5	0.406867	0.303521	0.339685	0.490758	5
X	ZK662.4	lin-15B	0.363943	0.304724	0.0430543	0.159538	5
X	M153.2	M153.2	0.265949	0.306413	0.0742251	0.358684	5
X	M02D8.3	M02D8.3	0.600316	0.307797	-0.167151	0.36102	5
X	F52E4.6	wrt-2	0.606202	0.309125	-0.167629	0.461377	5
X	K02B9.4	elt-3	0.222472	0.309737	0.0380278	-0.0600316	5
X	C16E9.2	C16E9.2	0.205673	0.309787	-0.207038	-0.0631679	5
X	B0198.2	B0198.2	0.247269	0.316777	-0.0296479	-0.0356972	5
X	D1005.4	D1005.4	0.500919	0.318433	-0.153419	-0.460741	5
X	F13B9.2	F13B9.2	0.767936	0.32066	-0.22338	0.316731	5
X	F45B8.4	pag-3	0.359991	0.320947	-0.122316	-0.0226557	5
X	M163.4	gfi-3	0.422835	0.32319	-0.289489	0.201421	5
X	F47F2.1	F47F2.1	0.34509	0.324406	0.167932	0.157405	5
X	ZK867.1	syd-9	0.211737	0.324921	-0.217459	-0.0177476	5
X	F46H5.4	F46H5.4	0.156345	0.326921	-0.110678	0.129601	5
X	C27C12.4	C27C12.4	0.32191	0.32737	-0.0555601	0.170063	5
X	F59D12.1	F59D12.1	0.289992	0.329503	0.00691857	-0.0274222	5
X	F47B10.7	acbp-3	0.515863	0.329761	-0.0949608	0.442918	5
X	H13N06.5	hke-4.2	0.346928	0.332183	0.308676	0.453223	5
X	R09A8.3	tag-147	0.188678	0.337805	0.253078	0.356675	5
X	C14H10.3	C14H10.3	0.230736	0.340228	0.0759309	0.441981	5
X	R08B4.1	grd-1	0.688405	0.343709	-0.0369125	0.344348	5
X	ZC8.6	ZC8.6	0.303618	0.344292	0.130896	0.119061	5
X	B0272.2	memb-1	0.38555	0.34527	-0.190398	0.278143	5
X	ZK154.5	ZK154.5	0.232973	0.34649	-0.118614	0.0699318	5
X	C02B8.6	C02B8.6	0.285853	0.350893	-0.0554966	0.325237	5
X	T01B6.1	T01B6.1	0.487317	0.351468	0.136167	0.42948	5
X	M03F4.7	calu-1	0.182271	0.352191	-0.0163571	0.517794	5
X	T03G11.6	T03G11.6	0.437612	0.353676	-0.0590355	0.245028	5
X	F52H2.7	F52H2.7	0.35055	0.359747	-0.200174	0.0484803	5
X	H42K12.3	H42K12.3	0.657617	0.360797	0.00852129	0.455138	5
X	F28H6.4	F28H6.4	0.460678	0.362493	0.0164481	0.181434	5
X	F44A6.1	nucb-1	0.202989	0.364113	0.168529	0.285746	5
X	ZK899.8	gap-2	0.417448	0.367054	0.198204	0.166447	5
X	F32A6.4	ags-3	0.43486	0.368699	0.0489975	-0.0602496	5
X	W04G3.3	lpr-4	0.380705	0.369666	-0.25862	0.493434	5
X	F53B3.2	F53B3.2	0.346758	0.370614	-0.0570538	0.279931	5
X	T10B10.3	T10B10.3	0.372952	0.372036	0.0342849	0.128832	5
X	F39H12.4	igcm-1	0.58839	0.372368	0.136054	0.407681	5
X	ZK678.1	lin-15A	0.418196	0.372808	-0.297157	0.259428	5
X	W04G3.6	sulp-7	0.223033	0.374385	0.00477514	0.129814	5
X	T08G2.2	T08G2.2	0.41556	0.374851	-0.207385	0.369874	5
X	F57C7.1	bet-2	0.398795	0.374972	0.205104	0.172047	5
X	F41E7.7	F41E7.7	0.17478	0.375986	0.0573921	0.0848446	5
X	F55F1.1	F55F1.1	0.230724	0.376405	-0.259465	0.20233	5
X	C33D12.7	ceh-30	0.417572	0.381505	-0.29372	-0.143394	5
X	T10B10.2	ucr-2.2	0.263394	0.382852	0.170582	0.177575	5
X	C03H12.1	C03H12.1	0.304227	0.384498	-0.0231931	0.23572	5
X	F19C6.2	F19C6.2	0.587018	0.384843	0.373898	1.19551	5
X	F42E11.2	ttyh-1	0.323875	0.386903	0.192523	0.188363	5
X	C07A12.4	pdi-2	0.163283	0.388647	0.0415207	0.409501	5
X	T22B7.1	egl-13	0.510442	0.389061	0.103046	-0.0242776	5
X	F20B6.3	mrp-6	0.0781362	0.390184	-0.0785166	-0.0466886	5
X	F46C3.3	hum-4	0.396469	0.392664	0.0178862	0.221119	5
X	F39B1.1	piki-1	0.221522	0.393176	0.0105078	0.134617	5
X	C25F6.4	ddr-1	0.409159	0.394414	0.0795119	0.137904	5
X	C55B6.2	dnj-7	-0.0268125	0.395276	-0.111645	0.146594	5
X	F28H6.2	F28H6.2	1.15744	0.39556	-0.692626	0.0840625	5
X	Y73B3A.20	Y73B3A.20	0.0829816	0.397793	-0.869698	0.0973755	5
X	AH9.6	AH9.6	0.223055	0.398438	0.00457646	-0.103693	5
X	F47G3.3	F47G3.3	0.707657	0.400135	-0.632854	0.374949	5
X	C44H4.4	C44H4.4	0.413822	0.401205	-0.0541962	0.163401	5
X	T07F12.2	T07F12.2	0.0678629	0.402777	-0.0333554	0.29463	5
X	F35C8.6	pfn-2	0.359442	0.405865	0.291422	0.334476	5
X	T24D11.1	tbc-4	0.460556	0.406636	0.263976	0.348337	5
X	R04A9.4	ife-2	0.381964	0.409656	0.0735484	0.383318	5
X	Y34B4A.11	Y34B4A.11	0.287571	0.410243	0.246439	0.397623	5
X	F21E9.2	F21E9.2	0.635533	0.410982	-0.176104	0.172275	5
X	ZK154.7	adm-4	0.349754	0.411268	-0.167229	0.299673	5
X	B0403.6	B0403.6	-0.015143	0.412663	-0.109155	0.0975347	5
X	T03G11.4	T03G11.4	0.289484	0.415441	-0.267422	0.318553	5
X	F11C1.7	F11C1.7	0.408903	0.416501	-0.489771	0.117251	5
X	K02G10.4	flp-11	0.203284	0.418466	-0.0136035	0.0941204	5
X	T08D2.1	T08D2.1	0.509426	0.418709	-0.185804	0.332368	5
X	T08D10.1	nfya-1	0.462245	0.418733	-0.0619777	0.0124407	5
X	C05E11.1	lnp-1	0.329802	0.419811	0.148917	0.290927	5
X	F38E9.2	nas-39	0.283832	0.421595	0.134552	0.154506	5
X	C14A11.3	cgef-1	0.595234	0.423456	0.237581	0.314438	5
X	T10H10.1	hum-6	0.442655	0.423744	0.00793359	0.370307	5
X	ZK867.3	spp-22	0.427641	0.423875	0.0401624	0.0735544	5
X	T13G4.3	T13G4.3	0.253812	0.426173	0.11802	0.0579596	5
X	C17H11.2	C17H11.2	0.497552	0.427371	-0.212739	0.0283017	5
X	T09B9.4	T09B9.4	0.387422	0.427927	0.119081	0.196301	5
X	M03F4.6	M03F4.6	0.340259	0.429053	0.311186	0.500999	5
X	R07E3.6	R07E3.6	0.522717	0.429179	-0.109549	0.526403	5
X	C52B11.5	C52B11.5	0.817379	0.432066	0.0766888	0.113632	5
X	F23G4.1	F23G4.1	0.481414	0.432342	0.173197	0.535659	5
X	T18D3.1	T18D3.1	0.401211	0.432347	-0.128609	0.201457	5
X	F32A6.3	vps-41	0.353281	0.432499	-0.0694165	0.223077	5
X	F14B8.2	F14B8.2	0.326392	0.432563	0.100865	0.0604561	5
X	F39C12.1	F39C12.1	0.472409	0.43303	-0.00928285	0.0956442	5
X	C15C7.1	syx-6	0.567954	0.434826	-0.00226051	-0.104988	5
X	F52B10.3	F52B10.3	0.463173	0.435683	-0.164684	0.11184	5
X	R03A10.1	R03A10.1	0.771521	0.436672	-0.436462	-0.25334	5
X	C23H4.7	C23H4.7	0.544593	0.436739	0.301873	0.554452	5
X	C53C11.5	C53C11.5	0.335102	0.439202	-0.0787075	0.0418869	5
X	D2021.4	D2021.4	0.27117	0.439491	0.104364	0.186865	5
X	F49H12.5	F49H12.5	0.209458	0.439536	0.0559656	0.409553	5
X	R03G5.1	eef-1A.2	0.248475	0.442195	0.0411128	0.184219	5
X	F15G9.5	F15G9.5	0.407947	0.443288	0.122351	0.131678	5
X	F47A4.3	rrc-1	0.269725	0.443422	0.0101957	0.252897	5
X	C05G5.7	C05G5.7	0.619643	0.444543	-0.241596	0.126452	5
X	K11E4.4	pix-1	0.441631	0.445356	0.141963	0.241503	5
X	ZC449.1	ZC449.1	0.683855	0.446167	-0.0687255	0.467844	5
X	C04F6.4	unc-78	0.106236	0.446889	0.0829501	0.386142	5
X	Y48D7A.2	flp-18	0.489263	0.44769	0.0117008	-0.221155	5
X	F08G12.1	F08G12.1	0.169543	0.448477	0.085466	0.387208	5
X	W04G3.5	W04G3.5	0.279464	0.448585	0.0743936	0.156944	5
X	K04G11.4	wdr-5.2	0.371718	0.448653	-0.130422	0.19655	5
X	F52E10.1	sdc-1	0.194219	0.450213	0.0540867	0.0661205	5
X	F55A4.5	stau-1	0.397512	0.45061	0.105849	0.205242	5
X	F25E2.4	ifd-2	0.470967	0.451701	0.110209	0.00949784	5
X	T26C11.6	ceh-21	0.475433	0.451879	-0.443498	0.0285508	5
X	B0395.2	mboa-1	0.519567	0.454038	0.202228	0.433915	5
X	ZK563.4	clc-3	0.362764	0.45828	0.0412848	0.170985	5
X	F07D10.1	rpl-11.2	0.565399	0.459396	-0.110853	0.356037	5
X	F13D11.2	hbl-1	0.552594	0.460881	-0.119019	-0.0544883	5
X	F45E1.6	his-71	0.500791	0.461448	0.101108	0.187521	5
X	F53H8.1	apm-3	0.289764	0.463078	-0.0344511	0.16018	5
X	T26C11.4	T26C11.4	0.730317	0.46356	0.0981438	0.117447	5
X	C44C1.4	vps-45	0.324776	0.463864	0.145101	0.15195	5
X	T21B6.1	dgn-1	0.483241	0.463923	0.174479	0.220049	5
X	R03A10.3	R03A10.3	0.598829	0.464298	0.169285	0.143431	5
X	F41C6.1	unc-6	0.393597	0.464656	0.0910011	-0.0646599	5
X	K09E9.2	erv-46	0.273308	0.464836	-0.247645	0.295713	5
X	F46H6.2	dgk-2	0.566333	0.466778	0.274076	0.316073	5
X	C09G1.4	C09G1.4	0.284681	0.469378	0.205185	0.344759	5
X	R11G1.7	R11G1.7	0.565876	0.470523	-0.0338343	0.256887	5
X	F38B6.6	F38B6.6	0.533734	0.471963	-0.0424493	-0.00602848	5
X	C31E10.6	C31E10.6	0.684539	0.475405	-0.18577	0.193	5
X	C03B1.7	C03B1.7	0.416892	0.475688	-0.0226778	0.159162	5
X	C46C11.1	C46C11.1	0.397563	0.479505	0.0702802	0.218959	5
X	T21F2.1	lgc-53	0.225761	0.480819	0.13839	0.165426	5
X	F10D7.2	F10D7.2	0.548661	0.48083	0.158301	0.315111	5
X	B0403.4	tag-320	0.282675	0.481428	0.186353	0.270279	5
X	F19C6.3	F19C6.3	0.200115	0.481869	0.183763	0.509182	5
X	F02E8.3	aps-2	0.511674	0.48593	0.0217204	0.294977	5
X	VF11C1L.1	ppk-3	0.199653	0.486872	0.0166041	0.304053	5
X	F53B1.2	F53B1.2	0.713155	0.486975	0.0760359	0.314084	5
X	AH9.3	AH9.3	0.415855	0.48897	0.138737	0.298288	5
X	ZK813.4	ZK813.4	0.251244	0.491345	0.17743	0.177241	5
X	F43C9.4	mig-13	0.664188	0.491733	0.17033	0.109813	5
X	F49E7.1	rme-6	0.626685	0.495996	-0.154611	0.316153	5
X	F45E1.1	F45E1.1	0.452413	0.496437	0.103471	0.141733	5
X	C34F6.4	hst-2	0.348394	0.496703	0.125859	0.074676	5
X	T26C11.7	ceh-39	0.458044	0.4971	-0.361712	0.24951	5
X	R04A9.5	R04A9.5	0.416139	0.49757	-0.317129	0.171172	5
X	ZK377.2	sax-3	0.348517	0.497805	0.164878	0.188823	5
X	Y41G9A.2	Y41G9A.2	0.588147	0.498891	-0.362686	0.362733	5
X	C11H1.3	C11H1.3	0.343509	0.49972	0.361825	0.44989	5
X	T20F7.1	T20F7.1	0.586547	0.50196	0.00708439	0.016429	5
X	W05H7.1	W05H7.1	0.318659	0.502654	0.186742	0.290547	5
X	W04G3.2	lpr-5	0.478727	0.503995	-0.120679	0.554917	5
X	T27B1.1	osm-1	0.265931	0.504469	0.100528	0.0943894	5
X	Y34B4A.7	Y34B4A.7	0.405496	0.504493	0.145329	0.305051	5
X	C25F6.7	C25F6.7	0.50409	0.505982	0.0110316	0.434088	5
X	C15C7.5	C15C7.5	0.480099	0.506628	0.171258	0.214025	5
X	R03E9.4	irk-1	0.358738	0.50785	0.0374111	-0.0972212	5
X	K09F5.6	K09F5.6	0.452615	0.508541	0.0932368	-0.113009	5
X	F13E6.2	F13E6.2	0.55384	0.509283	0.122363	0.0957046	5
X	F08C6.5	F08C6.5	0.42711	0.510266	0.236085	0.477307	5
X	F54B11.3	unc-84	0.392136	0.510976	0.0315217	0.232649	5
X	W04G3.8	lpr-3	0.453222	0.511671	-0.144514	0.473433	5
X	F29G6.2	F29G6.2	0.483912	0.51354	-0.385893	0.0319827	5
X	C04E7.2	sor-3	0.413635	0.515796	-0.259824	0.0788715	5
X	D2021.1	utx-1	0.513584	0.517762	-0.0311112	0.113344	5
X	C44C10.4	C44C10.4	0.522212	0.519757	-0.13394	0.223891	5
X	F53B3.6	F53B3.6	0.447579	0.520198	0.110159	0.252291	5
X	T23C6.1	mdt-1.2	0.454341	0.520858	-0.049178	0.294364	5
X	F13D11.4	F13D11.4	0.576622	0.521263	0.0406272	0.282108	5
X	F20D1.2	tbc-1	0.514369	0.522393	0.245542	0.326514	5
X	ZK899.4	tba-8	-0.0466137	0.523132	-0.612666	0.229575	5
X	C23H4.3	C23H4.3	0.212468	0.523342	0.0347138	0.17689	5
X	ZK154.4	ZK154.4	0.349464	0.524187	0.0342423	0.206368	5
X	C44H4.3	sym-1	0.293628	0.525069	-0.273199	0.323077	5
X	Y73B3A.10	Y73B3A.10	0.66343	0.526992	-0.214822	0.151827	5
X	ZK721.1	tag-130	0.791545	0.527996	-0.233127	0.327289	5
X	K01A12.2	K01A12.2	0.464503	0.529276	0.0842862	0.0600724	5
X	C34F6.1	C34F6.1	0.330812	0.52967	-0.124679	0.462174	5
X	F53H8.2	arr-1	0.321081	0.530047	0.145589	0.18032	5
X	F16F9.2	dpy-6	0.222639	0.530458	-0.142265	-0.0042088	5
X	C25A11.2	C25A11.2	0.415215	0.530555	0.0161493	0.108518	5
X	F58A3.1	ldb-1	0.346941	0.531295	0.119672	0.0867271	5
X	F18E9.1	F18E9.1	0.545914	0.532775	-0.0360813	-0.100263	5
X	F52D10.6	F52D10.6	0.217204	0.534261	-0.0917101	0.0371087	5
X	F55A4.1	sec-22	0.352082	0.53441	0.249932	0.545221	5
X	F59D12.2	F59D12.2	0.712005	0.537042	0.159245	0.500822	5
X	F53H8.4	sms-2	0.438023	0.538195	-0.147911	0.157967	5
X	M03F4.3	tyra-3	0.136163	0.538631	-0.118217	0.300321	5
X	T13C5.6	T13C5.6	0.215882	0.539486	-0.115857	0.173972	5
X	T14G8.1	chd-3	0.219656	0.53962	0.000839909	0.201884	5
X	F21G4.6	F21G4.6	0.191858	0.540839	-0.507291	0.043021	5
X	C52B11.2	tag-303	0.35684	0.542041	0.157097	0.200627	5
X	C28G1.3	sec-15	0.340566	0.543901	0.00237917	0.309667	5
X	F15A8.5	dop-1	0.194558	0.547139	-0.05554	0.114021	5
X	C11G6.3	C11G6.3	0.722452	0.549784	-0.168591	0.150709	5
X	D1025.10	D1025.10	0.453339	0.550158	0.00254066	0.193335	5
X	C52B9.4	C52B9.4	0.274613	0.552746	0.252543	0.387404	5
X	K08A8.3	coh-1	0.451351	0.552756	-0.151218	0.168269	5
X	C25G6.2	tsp-9	0.401776	0.553299	0.245485	0.171276	5
X	M153.4	M153.4	0.464574	0.55438	-0.143986	0.184987	5
X	F08C6.3	vps-52	0.115307	0.555223	0.0354219	0.444826	5
X	T23F2.2	T23F2.2	0.372052	0.555896	0.216053	0.135183	5
X	W05H9.4	W05H9.4	0.417903	0.556835	0.00630862	0.303924	5
X	C54H2.5	sft-4	0.434438	0.557615	0.296305	0.441502	5
X	F13B9.1	F13B9.1	0.207987	0.560798	-0.0448608	0.269831	5
X	K05B2.5	pes-22	0.523315	0.561769	0.234976	0.152272	5
X	ZK455.4	asm-2	0.323992	0.566308	-0.0990727	-0.110476	5
X	H28G03.6	mtm-5	0.204675	0.566858	0.0145014	0.149351	5
X	C45B2.7	ptr-4	0.498763	0.567101	0.232473	0.543899	5
X	C49F5.2	set-6	0.422597	0.56899	-0.195691	-0.000940181	5
X	R07E4.3	R07E4.3	0.341083	0.570201	0.189212	0.212322	5
X	T04F8.2	T04F8.2	0.432435	0.572346	0.171642	0.387879	5
X	Y34B4A.2	Y34B4A.2	0.734408	0.573779	-0.324923	0.128736	5
X	F39H12.1	F39H12.1	0.22496	0.574823	0.210029	0.358207	5
X	C36B7.6	C36B7.6	0.245639	0.575041	-0.221721	0.350521	5
X	T26C11.9	T26C11.9	0.431401	0.575615	-0.496877	-0.0436336	5
X	K02G10.3	tmem-135	0.241394	0.578388	0.0464796	0.0467944	5
X	F28H6.6	F28H6.6	0.51145	0.579126	0.167236	0.187739	5
X	T25G12.4	rab-6.2	0.279552	0.581031	0.189445	0.43724	5
X	F20D1.6	rbg-1	0.478382	0.581203	0.156694	0.229976	5
X	R04A9.3	R04A9.3	0.416349	0.581379	-0.0698943	0.0660551	5
X	C11G6.1	taf-3	0.443719	0.581726	-0.0291078	0.32789	5
X	T14G12.2	aex-4	0.418031	0.581992	0.152012	0.314849	5
X	C27C12.6	dmd-4	-0.0747371	0.582917	-0.298571	0.237226	5
X	ZK563.5	ZK563.5	0.583159	0.584852	-0.573975	0.350779	5
X	D1009.2	cyn-8	0.561601	0.584941	-0.197857	0.132314	5
X	C33A11.4	tag-97	0.400936	0.585221	0.0311708	0.314786	5
X	R04E5.9	R04E5.9	0.515916	0.585364	0.118928	0.0765677	5
X	F08C6.1	adt-2	0.452225	0.587146	0.100846	0.162177	5
X	T18D3.9	T18D3.9	0.0628691	0.587154	0.0573307	0.43316	5
X	C25F6.3	dpyd-1	0.35619	0.587602	0.017229	0.22647	5
X	C33D3.3	C33D3.3	0.270465	0.588108	0.201012	0.285172	5
X	K02A6.3	K02A6.3	0.295727	0.589101	0.191403	0.257269	5
X	F49E2.4	glb-17	0.33166	0.59162	-0.0438554	-0.0271167	5
X	C11H1.5	C11H1.5	0.254406	0.591732	-0.092808	0.554473	5
X	F35H12.6	F35H12.6	0.436045	0.59203	0.178139	0.127153	5
X	C34F6.8	idh-2	0.388225	0.592348	0.187203	0.256205	5
X	R12H7.3	skr-19	0.351324	0.595216	0.0618155	0.286913	5
X	F46G10.7	sir-2.2	0.350607	0.595302	0.275454	0.357315	5
X	F47A4.2	dpy-22	0.333048	0.595695	0.112623	0.0776578	5
X	F48B9.8	F48B9.8	0.665447	0.596246	0.139759	0.338464	5
X	C54D1.2	clec-86	0.18034	0.596714	0.205252	0.69913	5
X	F18H3.1	F18H3.1	0.556001	0.597509	-0.11262	0.148995	5
X	F39C12.4	F39C12.4	0.293504	0.597621	-0.0709531	0.113082	5
X	K02E10.4	K02E10.4	0.751283	0.599467	0.110927	0.465587	5
X	C52B9.8	C52B9.8	0.58191	0.603312	-0.0973231	-0.0637442	5
X	C14A11.9	C14A11.9	0.591317	0.603596	0.0657775	-0.0374866	5
X	F14F3.4	F14F3.4	0.348503	0.603712	0.00885601	0.434557	5
X	T24C12.3	T24C12.3	0.125887	0.605555	0.0709839	0.485051	5
X	C02B4.4	C02B4.4	0.245796	0.605677	-0.225629	-0.0229519	5
X	Y70D2A.2	hex-5	0.580359	0.606097	0.0999342	0.351548	5
X	F35A5.8	erp-1	0.265976	0.606452	0.0721355	0.146988	5
X	F18E9.5	tag-279	0.358961	0.61022	-0.0160208	0.186556	5
X	T04G9.4	T04G9.4	0.43649	0.611042	0.108026	0.398961	5
X	F02D10.5	flr-1	0.343961	0.611422	-0.00969805	0.0205377	5
X	C05G5.2	C05G5.2	0.384274	0.612403	0.0389809	0.261894	5
X	C03A3.1	C03A3.1	0.490291	0.612488	0.0986537	0.0305881	5
X	C54D1.3	ist-1	0.387183	0.613249	0.0684119	-0.0330278	5
X	F18H3.3	pab-2	0.360072	0.615108	0.281134	0.268842	5
X	C34F6.7	C34F6.7	0.525706	0.618033	-0.0247406	0.324789	5
X	C45B2.4	ggr-2	0.160782	0.620312	-0.291045	0.245222	5
X	M03B6.3	M03B6.3	0.580038	0.621056	-0.0549128	0.56666	5
X	C16E9.1	C16E9.1	0.57704	0.621289	0.118005	-0.0167918	5
X	W04G3.1	lpr-6	0.346883	0.624577	-0.184944	0.492336	5
X	F41G4.7	F41G4.7	0.444457	0.625241	0.123584	0.36288	5
X	F35H12.3	sel-12	0.387917	0.625387	-0.0771805	0.375823	5
X	F41B4.3	F41B4.3	0.425058	0.626381	-0.0557963	0.320417	5
X	T06H11.4	moc-1	0.478984	0.626765	-0.358658	0.528233	5
X	C09B8.3	C09B8.3	0.381434	0.627075	0.0907573	0.361649	5
X	F19G12.9	F19G12.9	0.621626	0.627437	-0.193406	0.477167	5
X	R173.4	flp-26	0.349901	0.627514	0.0892889	-0.00864223	5
X	W05H9.2	W05H9.2	0.483451	0.627932	-0.00494046	0.316607	5
X	K02E10.2	hid-1	0.306671	0.630122	0.0989023	0.160806	5
X	K04E7.2	pept-1	0.452079	0.630547	0.0979481	-0.0253968	5
X	Y35H6.3	Y35H6.3	-0.00421663	0.631082	-0.276463	0.0627583	5
X	T14F9.4	peb-1	0.360735	0.631185	-0.230543	0.321131	5
X	C08A9.6	C08A9.6	0.597835	0.632959	0.0196164	0.0347949	5
X	T06F4.3	T06F4.3	0.280036	0.633849	0.130652	0.321315	5
X	F22F4.2	inx-3	0.26706	0.635079	0.0629583	0.0494469	5
X	K11E4.5	nhr-71	0.466224	0.637095	0.217	0.308498	5
X	R08E3.3	R08E3.3	0.524612	0.639432	-0.0402979	0.204555	5
X	C06G1.5	C06G1.5	0.354739	0.64211	0.252432	0.251779	5
X	F59D12.5	F59D12.5	0.690263	0.642554	0.0392664	0.21977	5
X	C11H1.2	C11H1.2	0.183249	0.644736	0.171859	0.551647	5
X	F13B9.5	ksr-1	0.104666	0.645063	-0.180683	0.194995	5
X	R03G5.5	R03G5.5	0.339208	0.645445	0.21854	0.21767	5
X	C45B2.6	C45B2.6	0.438675	0.647514	0.0218352	0.0618208	5
X	C05E11.7	C05E11.7	0.386565	0.648077	0.0282313	0.409117	5
X	K09A9.4	usp-33	0.539562	0.64821	0.00411832	0.263391	5
X	C43H6.7	C43H6.7	0.388812	0.650033	0.160978	0.378855	5
X	F25E2.5	daf-3	0.388547	0.659429	0.050618	0.0413674	5
X	T27A10.6	T27A10.6	0.582061	0.662687	0.0239719	0.488069	5
X	C30F2.5	C30F2.5	0.170582	0.662716	-0.0372685	0.0604858	5
X	T05A10.1	sma-9	0.486033	0.662917	0.15462	0.0234241	5
X	ZK899.2	ZK899.2	0.241448	0.664379	0.269957	0.47462	5
X	F35C8.4	syx-3	0.344282	0.664406	0.0914173	0.131597	5
X	C43H6.3	C43H6.3	0.361328	0.664604	0.195318	0.366604	5
X	F49E10.5	ctbp-1	0.32779	0.668777	0.0966839	0.123645	5
X	F48E3.1	gly-12	0.293253	0.673166	-0.0144896	0.281431	5
X	C24A8.3	pqn-15	0.383755	0.676289	-0.0223588	-0.0427358	5
X	C46C11.3	C46C11.3	0.251151	0.676507	0.0719072	0.19634	5
X	F35B3.5	pqn-34	0.45196	0.676638	0.135268	0.342557	5
X	C17G1.6	nas-37	0.551659	0.678276	-0.00194089	0.675211	5
X	D1025.1	D1025.1	0.348422	0.679694	-0.0371351	0.178805	5
X	T08D2.8	T08D2.8	0.634407	0.681018	-0.37657	0.374213	5
X	F52H2.1	F52H2.1	0.4485	0.681201	-0.126352	0.205715	5
X	R04B3.2	R04B3.2	0.570456	0.682459	0.0542397	0.373046	5
X	F52E4.7	sec-3	0.197709	0.682693	0.201606	0.484165	5
X	C30G4.5	C30G4.5	0.268146	0.683056	-0.123103	0.575764	5
X	F41D9.1	tbc-18	0.410391	0.686393	-0.00364778	0.128362	5
X	R12H7.5	skr-20	0.367622	0.686411	0.0598518	0.152017	5
X	W01C8.4	set-20	0.493145	0.68826	0.0530293	0.296493	5
X	F18H3.4	F18H3.4	0.54247	0.688699	0.147015	0.307408	5
X	F31A3.3	F31A3.3	0.560012	0.689607	-0.241336	0.560746	5
X	F55D10.2	rpl-25.1	0.34106	0.692523	-0.0932114	0.240653	5
X	F56F10.4	lgl-1	0.169662	0.692592	0.0764957	0.303325	5
X	K08H2.8	nhr-32	0.514728	0.692998	-0.00993898	0.346995	5
X	F46G11.2	F46G11.2	0.260459	0.699214	-0.0874964	0.492809	5
X	F02C12.3	F02C12.3	0.781988	0.699584	-0.391323	0.304171	5
X	F53B3.5	F53B3.5	0.415213	0.701691	0.0394892	0.143192	5
X	T13H2.4	pqn-65	0.40655	0.704352	0.0548749	0.0980811	5
X	T08A9.7	spp-3	0.350195	0.708093	0.006463	0.0641963	5
X	C44H4.5	tap-1	0.327464	0.70919	0.00392459	0.269429	5
X	F14F3.2	git-1	0.351043	0.71034	0.0988585	0.372775	5
X	C04E7.4	C04E7.4	0.433695	0.711521	-0.13148	-0.0170181	5
X	C54H2.3	tag-294	0.516663	0.711619	0.0827217	0.321718	5
X	Y26E6A.2	Y26E6A.2	0.32392	0.711773	-0.0501388	0.257923	5
X	D1053.4	D1053.4	0.570579	0.712107	0.0500011	0.236175	5
X	C23F12.4	C23F12.4	0.678714	0.715439	-0.208409	0.333164	5
X	K10B3.5	K10B3.5	0.516538	0.716552	-0.070412	0.215587	5
X	Y15E3A.1	nhr-91	0.483206	0.719895	0.0147502	0.485011	5
X	T08D2.2	T08D2.2	0.535862	0.721172	-1.04433	0.281188	5
X	C44H4.2	sym-5	0.521816	0.721825	-0.134428	0.46446	5
X	C34H3.1	tag-275	0.698589	0.723634	-0.100476	0.369738	5
X	C02F12.8	C02F12.8	0.367908	0.724625	-0.150159	-0.0390946	5
X	T13C5.7	T13C5.7	0.398151	0.731189	0.0494597	0.497332	5
X	F48F7.6	F48F7.6	0.369497	0.732794	0.014494	0.00937255	5
X	C36E6.2	C36E6.2	0.350754	0.737086	0.18667	0.330945	5
X	C13E3.1	C13E3.1	0.394525	0.737725	0.104038	0.110567	5
X	F53H4.4	F53H4.4	0.69961	0.737912	-0.0575679	0.430221	5
X	F31A3.5	F31A3.5	0.293961	0.739087	-0.0957862	0.461536	5
X	K08H2.6	hpl-1	0.409833	0.742851	-0.189129	0.360272	5
X	F15A2.2	tre-4	0.257587	0.745463	-0.0314772	0.158471	5
X	F59F5.6	syd-2	0.498495	0.746594	0.0923224	0.255505	5
X	C44C1.2	C44C1.2	0.435286	0.748441	-0.00657331	0.384448	5
X	K04C1.2	K04C1.2	0.491879	0.750343	0.0984792	-0.0786134	5
X	C43C3.4	C43C3.4	0.557615	0.750407	-0.130239	0.31423	5
X	F22F1.3	F22F1.3	0.287845	0.757455	0.0919156	0.354159	5
X	T23E7.6	T23E7.6	0.150872	0.759994	-0.386053	0.388816	5
X	C25F6.1	C25F6.1	0.587512	0.767669	-0.340106	0.234106	5
X	R57.2	R57.2	0.303215	0.774384	-0.112786	0.537584	5
X	C11G6.4	nhr-28	0.450546	0.774592	0.0974601	0.0993378	5
X	F21G4.5	F21G4.5	0.446197	0.777495	0.142193	0.423149	5
X	K09F5.3	spp-14	0.485293	0.779723	0.0693084	0.382366	5
X	F49E7.2	F49E7.2	0.229899	0.784086	-0.117061	0.556919	5
X	F01E11.5	tyra-2	0.151664	0.791101	-0.179444	0.400925	5
X	H02F09.3	H02F09.3	0.204101	0.794847	-0.121194	0.0788118	5
X	F46C8.3	F46C8.3	0.433186	0.807092	0.0646009	-0.0419939	5
X	Y49A10A.2	Y49A10A.2	0.357971	0.823879	-0.176195	0.231499	5
X	T22B7.4	T22B7.4	0.622784	0.827772	-0.312516	0.00879324	5
X	C11H1.8	C11H1.8	0.359094	0.828531	-0.152552	0.284132	5
X	C04E7.3	C04E7.3	0.338496	0.832568	0.0363134	0.0920619	5
X	H28G03.2	H28G03.2	0.307269	0.8432	0.110421	0.147234	5
X	F27D9.6	dhs-29	0.32207	0.843308	0.0640906	0.255224	5
X	C37E2.2	C37E2.2	0.297411	0.846321	-0.043699	0.262594	5
X	R09F10.3	R09F10.3	0.236144	0.847417	-0.0323823	0.471871	5
X	B0395.1	nhx-1	0.260584	0.857097	0.0512242	0.149303	5
X	K09E9.4	K09E9.4	0.127554	0.866049	-0.106751	0.145051	5
X	F36G3.3	F36G3.3	0.259252	0.869476	-0.171955	0.298609	5
X	F20B6.4	F20B6.4	0.709375	0.886812	-0.290679	0.387628	5
X	F16H11.1	F16H11.1	0.69504	0.900783	-0.266789	0.600065	5
X	C11H1.7	C11H1.7	0.607222	0.905331	-0.314634	0.305207	5
X	EGAP5.1	EGAP5.1	0.475827	0.930609	0.0127937	0.54839	5
X	C10E2.2	C10E2.2	0.136501	0.932047	-0.29161	0.116873	5
X	C04F6.5	dhs-27	0.3062	0.95122	0.065585	0.423789	5
X	C26B9.6	C26B9.6	0.448664	0.964833	-0.0424127	0.323916	5
X	F19G12.4	F19G12.4	0.803725	0.971056	-0.28737	-0.0040642	5
X	F52H2.5	F52H2.5	0.387327	0.980248	-0.198726	0.266958	5
X	H08J11.2	H08J11.2	0.173145	0.981381	-0.439547	0.16813	5
X	C05E7.3	C05E7.3	0.222734	1.05156	-0.217284	0.265003	5
X	F11C1.10	F11C1.10	0.173587	1.12471	-0.159767	0.234718	5
X	T03G6.1	T03G6.1	0.390836	-0.0375848	-0.244812	0.42222	5
X	EGAP7.1	dpy-3	0.178937	-0.0676849	-0.537713	0.541513	5
X	F59C12.4	F59C12.4	0.327665	-0.0792431	-0.0192088	0.442146	5
X	T22E5.7	T22E5.7	0.0799118	0.000336791	0.081008	0.235595	6
X	C04A11.5	C04A11.5	-0.0418267	0.00308023	0.788949	-0.410083	6
X	T07H6.3	col-166	-0.2323	0.0146708	0.278791	-0.204649	6
X	Y73B3A.1	Y73B3A.1	0.0450814	0.0208814	0.183444	0.249819	6
X	T04F8.3	T04F8.3	0.0996425	0.0219123	-0.0048537	0.322861	6
X	T21F4.1	T21F4.1	0.000800201	0.0367805	0.456149	0.0258644	6
X	R07E3.4	R07E3.4	-0.090344	0.0381462	-0.0496014	0.169169	6
X	F42G10.1	F42G10.1	-0.0747713	0.0407515	0.141411	-0.10486	6
X	T25G12.11	T25G12.11	-0.123773	0.0439698	0.24385	-0.427333	6
X	F39B3.2	F39B3.2	0.181815	0.0448432	0.0276685	0.049697	6
X	F23D12.11	F23D12.11	-0.271346	0.0505996	0.0991671	0.161492	6
X	C11E4.1	C11E4.1	-0.268084	0.0544447	0.431907	-0.312799	6
X	F52D2.7	F52D2.7	-0.112357	0.0554688	-0.492889	0.117175	6
X	F41E7.1	F41E7.1	0.141413	0.05552	0.376939	-0.0864136	6
X	T04G9.1	T04G9.1	0.164587	0.0568477	-0.309895	-0.297319	6
X	C36B7.4	C36B7.4	0.309866	0.0629525	-0.0782754	-0.0369025	6
X	T22E5.5	mup-2	-0.202662	0.0705102	0.197549	0.147912	6
X	K06A9.3	K06A9.3	-0.190717	0.0727616	-0.182942	0.453238	6
X	M02D8.6	M02D8.6	-0.0888398	0.0745095	-0.543679	-0.539473	6
X	F59F3.6	F59F3.6	0.0478341	0.0756721	0.215505	-0.0536273	6
X	C36E6.3	mlc-1	-0.420607	0.0840326	0.260916	-0.0668484	6
X	B0310.3	B0310.3	0.0741373	0.0876798	0.0915757	-0.288431	6
X	F13D11.3	F13D11.3	-0.142599	0.0878529	0.00233749	-0.167297	6
X	F26A10.1	F26A10.1	0.158503	0.0908817	0.250626	-0.268995	6
X	CE7X_3.1	CE7X_3.1	-0.118504	0.0954629	-0.425867	0.486715	6
X	F47B10.2	F47B10.2	0.200585	0.0962346	0.151238	-0.0189656	6
X	F47F2.3	F47F2.3	0.0362912	0.0988029	0.0289482	0.326711	6
X	C07D8.6	C07D8.6	0.117119	0.103904	0.0843725	0.228925	6
X	F20B6.2	vha-12	-0.115216	0.109199	0.187976	0.136429	6
X	Y73B3B.3	Y73B3B.3	-0.0341095	0.113174	0.0356982	-0.0677202	6
X	R01E6.6	glb-20	-0.116335	0.122071	-0.0276749	0.0080314	6
X	T07F12.4	T07F12.4	0.00115522	0.132372	0.256983	-0.334905	6
X	B0294.1	B0294.1	0.1667	0.141819	-0.50519	-0.498004	6
X	T10B10.4	T10B10.4	0.0503782	0.141965	-0.117807	-0.191	6
X	F48E3.3	F48E3.3	-0.00638061	0.144162	0.107884	0.187283	6
X	F55F1.5	F55F1.5	0.167986	0.147763	-0.167573	0.0618235	6
X	F11C1.9	F11C1.9	-0.311142	0.157206	-0.23781	0.0981022	6
X	F56F10.2	F56F10.2	-0.177323	0.157275	-0.183162	0.0432837	6
X	F49E10.1	tbc-16	0.0888869	0.159702	-0.158735	-0.0671346	6
X	H18N23.2	H18N23.2	0.0251482	0.160599	0.146198	0.00125309	6
X	T10B10.5	snt-7	0.107021	0.169625	0.163387	-0.0199818	6
X	F52D10.3	ftt-2	0.0399968	0.175691	0.0775508	-0.0441355	6
X	T10E10.2	col-167	-0.15356	0.176407	0.250188	-0.0361252	6
X	T04F8.7	T04F8.7	0.22399	0.180855	0.228825	-0.403073	6
X	Y35H6.1	Y35H6.1	0.00790097	0.182951	-0.135529	-0.239346	6
X	W10G6.3	mua-6	-0.271657	0.184585	-0.0734288	0.358443	6
X	F47B7.7	F47B7.7	-0.301699	0.193016	0.347338	-0.376028	6
X	F48C11.3	nlp-3	0.332641	0.194884	-0.00797189	-0.112629	6
X	ZK563.6	acp-1	-0.303164	0.200061	0.392122	0.181094	6
X	R04E5.10	ifd-1	0.113049	0.206729	-0.0117956	-0.23858	6
X	F20D1.4	plp-2	-0.382551	0.207593	-0.138269	0.274336	6
X	K09A11.1	K09A11.1	0.00367152	0.211534	0.00413197	-0.097926	6
X	D1009.3	D1009.3	0.180765	0.213615	0.00870674	-0.0123403	6
X	B0403.2	ubc-17	0.151153	0.217787	0.0494028	-0.160902	6
X	F40F4.3	lbp-1	0.17052	0.219443	0.201438	-0.603133	6
X	H05L03.3	H05L03.3	0.249216	0.220517	-0.0269721	-0.2628	6
X	T22E5.1	T22E5.1	-0.0634907	0.221271	0.467524	-0.198922	6
X	K09C8.6	nlp-19	0.163397	0.227303	0.0147765	-0.0508811	6
X	R07B1.11	R07B1.11	-0.0021883	0.234045	0.0740992	-0.0179676	6
X	T10E10.5	col-169	-0.145616	0.234092	0.245665	0.0733583	6
X	F22H10.2	F22H10.2	-0.369863	0.234503	0.124251	-0.425511	6
X	C15C7.4	C15C7.4	0.0288245	0.236317	-0.0997167	-0.375637	6
X	C09B7.2	C09B7.2	0.0556686	0.2439	-0.0399867	0.0255651	6
X	R03E9.1	mdl-1	0.222363	0.251344	-0.0780471	-0.136486	6
X	VY35H6BL.1	VY35H6BL.1	0.00787457	0.2547	-0.0508686	0.080597	6
X	C18A11.7	dim-1	-0.110641	0.26017	0.245526	-0.0586066	6
X	R11.1	R11.1	-0.607155	0.260687	0.189312	0.10039	6
X	C33D12.2	C33D12.2	0.0994411	0.268769	0.111305	-0.0360424	6
X	R08B4.3	R08B4.3	0.0395298	0.271898	0.0597503	0.114651	6
X	K02E10.5	K02E10.5	-0.0671457	0.2766	-0.0911388	0.250321	6
X	K03A1.5	sur-5	-0.330347	0.277868	0.218897	0.0284027	6
X	ZK816.1	ZK816.1	-0.0235842	0.294061	0.200319	-0.130984	6
X	R07A4.3	R07A4.3	-0.827627	0.306939	0.104217	-0.216532	6
X	C03F11.4	C03F11.4	0.0644756	0.308048	-0.0568454	-0.168024	6
X	K10C2.3	K10C2.3	-0.811194	0.311898	-0.0138865	-0.0403661	6
X	C15H9.1	nnt-1	-0.137389	0.33666	0.11683	-0.0372792	6
X	T14B1.2	aex-2	0.263381	0.34414	-0.0292476	-0.276074	6
X	C14F5.2	zig-3	-0.313267	0.344272	-0.160592	-0.14585	6
X	D1073.1	trk-1	-0.130056	0.369041	0.0360972	-0.0263925	6
X	C53B7.3	C53B7.3	-0.149481	0.372972	0.34022	-0.506848	6
X	M02E1.2	M02E1.2	0.153835	0.383214	-0.114603	-0.306203	6
X	F22E10.3	pgp-14	-0.123909	0.398995	0.256611	-0.710094	6
X	T27A10.2	T27A10.2	-0.0998285	-0.00319372	0.119384	-0.24179	6
X	ZC449.4	ZC449.4	-0.0154177	-0.00344767	-0.143233	-0.284428	6
X	D1025.2	D1025.2	0.195496	-0.00521409	-0.333133	-0.116183	6
X	T04F8.1	sfxn-1.5	-0.445731	-0.00820436	0.194032	0.0919031	6
X	C10A4.10	C10A4.10	-0.296798	-0.0125581	0.346473	-0.265019	6
X	F23D12.3	F23D12.3	0.184608	-0.0148478	0.0453764	-0.0674973	6
X	C17H11.5	C17H11.5	0.0573366	-0.0151514	-0.318369	0.0701475	6
X	F19H6.2	glb-13	0.00901666	-0.020787	0.24121	-0.092575	6
X	R03E9.3	abts-4	0.269787	-0.0239511	0.0625197	0.0567009	6
X	F46G11.6	F46G11.6	0.106557	-0.0325492	0.160455	0.514353	6
X	F23A7.3	F23A7.3	0.222497	-0.0394023	-0.0233467	-0.593506	6
X	F54F7.8	F54F7.8	0.416548	-0.0412719	0.0683218	-0.464892	6
X	F45E1.5	F45E1.5	-0.103283	-0.0449107	0.0697645	0.135672	6
X	R106.2	R106.2	0.0903804	-0.0471154	0.305818	-0.0827844	6
X	C33D3.1	elt-2	0.160109	-0.0498899	0.0746844	-0.0933529	6
X	M6.4	M6.4	-0.121211	-0.0509179	0.125192	-0.216399	6
X	F35A5.3	abu-10	0.0473889	-0.0533579	0.354372	-0.448662	6
X	F19H6.7	F19H6.7	0.0846552	-0.0721644	-0.261397	-0.54399	6
X	C33E10.10	C33E10.10	0.133585	-0.0886802	-0.0893552	-0.0826219	6
X	C02B8.4	hlh-8	-0.241085	-0.0948471	0.249324	-0.47172	6
X	T21E8.2	pgp-7	0.0812237	-0.105431	0.191279	-0.0294081	6
X	K09C4.1	K09C4.1	-0.15987	-0.121454	-0.0938237	-0.0398232	6
X	Y73B3A.12	Y73B3A.12	-0.005166	-0.125295	0.313556	-0.0846708	6
X	M02D8.4	asns-2	-0.0691123	-0.12769	0.163698	0.238394	6
X	F42F12.1	nspc-9	-0.287848	-0.131022	0.437767	0.216893	6
X	F38G1.2	egl-17	0.168534	-0.143273	0.261867	0.0159435	6
X	ZK154.3	mec-7	-0.0143077	-0.149504	-0.00270888	0.142351	6
X	F11C1.3	scav-4	-0.124376	-0.153702	0.273207	-0.189597	6
X	K03A1.4	K03A1.4	0.109975	-0.154442	0.683247	-0.368789	6
X	C06E2.8	ins-9	-0.138388	-0.192639	-0.281633	-0.00999267	6
X	K03A1.6	his-38	-0.274153	-0.198929	0.476563	-0.26166	6
X	F56F10.3	cdo-1	0.173903	-0.20183	0.388134	0.123794	6
X	F42F12.9	nspc-10	-0.627797	-0.202047	0.462951	-0.00996447	6
X	T01B10.4	nhr-14	0.115812	-0.210208	0.019889	-0.149994	6
X	C14F11.6	C14F11.6	0.154675	-0.215456	-0.301503	0.372946	6
X	D1025.6	nspc-16	-0.386741	-0.220331	0.466288	-0.543083	6
X	W05H9.3	W05H9.3	-0.189264	-0.221712	-0.0409387	0.232593	6
X	F45E1.4	F45E1.4	0.117897	-0.240789	0.405768	0.184247	6
X	F42F12.7	nspc-14	-0.307567	-0.241866	0.335037	-0.184209	6
X	W07E11.1	W07E11.1	0.0841824	-0.272026	0.0384523	0.130767	6
X	F43C9.1	F43C9.1	-0.0756445	-0.307458	0.211093	-0.16175	6
X	H36L18.2	H36L18.2	0.0912553	-0.332829	0.295999	0.244156	6
X	M03B6.1	M03B6.1	0.245241	-0.360518	0.0661675	-0.103754	6
X	D1025.4	nspc-20	-0.205049	-0.411333	0.0870613	0.0192938	6
X	ZK1086.2	ZK1086.2	-0.0877325	-0.463503	0.344557	0.200668	6
X	F11C7.2	F11C7.2	-0.360798	-0.484871	-0.389781	-0.369039	6
X	F23A7.8	F23A7.8	-0.393003	-0.502621	-0.0752273	0.247924	6
X	K10C2.5	grl-6	0.218632	-0.516956	0.334845	-0.424446	6
X	F25E2.2	F25E2.2	-0.0972645	-0.529201	0.128489	0.156355	6
X	F11C7.3	vap-1	-0.346808	-0.554065	-0.209599	-0.290951	6
X	ZK54.3	ZK54.3	0.326679	-0.561218	-0.269196	-0.552089	6
X	T24C2.5	T24C2.5	-0.0892181	-0.630247	-0.537601	0.0434806	6
X	C05A9.1	pgp-5	-0.241098	-0.643863	0.927033	-0.405439	6
X	D1025.7	nspc-18	-0.390967	-0.670825	-0.052826	-0.471085	6
X	F23D12.6	fipr-3	-0.213286	-0.697632	0.225867	-0.718169	6
X	F23A7.4	F23A7.4	-0.492773	-0.709809	-0.255443	0.229634	6
X	T21E8.1	pgp-6	-0.518898	-0.780117	0.405355	-0.540923	6
X	D1025.8	nspc-17	-0.254696	-0.840052	0.0484586	-0.330705	6
X	D1025.9	nspc-19	-0.676981	-1.04467	0.213045	-0.386432	6
X	C44C10.1	col-180	-0.311563	-1.05734	0.0816484	-0.122791	6
X	R02E12.6	hrg-1	-0.251529	-1.11645	0.413406	0.0798874	6

## Sheet: L3 mutants cluster Autosomes
Chr_Name	Sequence_Name_Gene	Gene_Public_Name	log2(mutant/wild type)				cluster
			dpy27	dpy21	set1	set4
II	B0034.7	B0034.7	0.54815	0.86866	0.320217	0.566816	1
IV	B0035.13	B0035.13	-0.485086	0.71635	0.249166	-0.0306996	1
I	B0205.13	B0205.13	0.580587	0.999242	1.7189	0.084288	1
V	B0213.2	nlp-27	0.00422478	0.517335	0.133916	-0.133467	1
II	B0281.3	B0281.3	0.0470362	0.523923	-0.160429	0.171985	1
V	B0365.6	clec-41	0.0696839	0.984003	0.505647	-0.0172394	1
V	B0462.5	B0462.5	0.436841	1.42343	-0.492125	-0.197953	1
IV	B0496.7	valv-1	0.627108	0.548792	-0.0195542	0.258862	1
V	B0507.3	B0507.3	0.827318	0.352013	0.474413	-0.170409	1
IV	B0513.9	B0513.9	-0.111521	0.568009	-0.0512582	-0.51198	1
IV	C01B10.3	C01B10.3	0.0455279	0.508912	0.0935938	-0.0736308	1
IV	C01B10.5	hil-7	0.749074	0.422585	-0.23308	-0.423982	1
IV	C01B10.6	C01B10.6	0.0238359	0.531831	0.437476	-0.132675	1
V	C02A12.4	lys-7	-0.583562	1.53047	0.298731	-0.0748818	1
II	C03H5.1	clec-10	0.321572	1.31433	0.11869	0.376174	1
I	C04F12.9	rnh-1.3	-0.37968	1.83994	-0.573513	-0.114006	1
II	C04G6.5	C04G6.5	0.260333	0.326706	0.289669	0.154687	1
III	C05B5.3	pqn-8	0.366156	0.44116	0.0614335	-0.303006	1
II	C06C3.12	C06C3.12	0.164468	0.909772	-0.261633	-0.0663632	1
II	C06C3.4	C06C3.4	0.375798	0.42143	0.304411	0.475134	1
V	C06C6.5	nhr-50	0.537881	0.576352	0.321416	0.187133	1
III	C06E1.1	C06E1.1	0.0343032	0.612583	0.0854743	0.200689	1
V	C06H5.1	fbxa-156	-0.120671	0.738331	0.525786	0.0242798	1
V	C06H5.2	fbxa-157	-0.12356	0.51323	0.182609	-0.0398083	1
II	C08E3.1	C08E3.1	0.236686	0.499758	0.0510225	-0.338511	1
II	C08E3.13	C08E3.13	0.379398	0.731856	-0.280267	-0.502066	1
V	C08E8.4	C08E8.4	0.70002	1.35178	0.270315	0.0250687	1
II	C08F1.4	math-3	0.129596	0.621492	-0.212207	-0.266723	1
IV	C08F11.3	C08F11.3	0.0667448	0.53631	0.0511316	-0.295084	1
IV	C08F11.5	fbxa-98	0.455606	1.2049	0.0695946	0.270152	1
I	C10H11.3	ugt-25	0.428075	0.35407	0.247376	0.271295	1
V	C14A6.1	clec-48	-0.479314	0.830135	0.147927	0.00571828	1
V	C14C6.2	C14C6.2	-0.0977248	0.719365	-0.0070497	-0.169615	1
II	C17C3.4	ins-11	0.168348	0.899619	-0.119765	0.661095	1
I	C17H1.7	C17H1.7	-0.0837473	1.59326	-0.472334	0.0430824	1
IV	C17H12.4	C17H12.4	0.32224	0.535721	0.259765	-0.0182036	1
II	C18H9.6	C18H9.6	0.0500459	0.680277	0.288139	-0.0262265	1
V	C25F9.12	C25F9.12	0.437542	0.72593	0.324884	0.310129	1
V	C25F9.5	C25F9.5	0.557758	0.611395	0.0486097	-0.217767	1
V	C25F9.7	srw-86	0.396582	0.630923	0.767998	-0.338738	1
V	C27A7.1	C27A7.1	0.109687	0.475498	0.525851	-0.150038	1
IV	C28C12.4	C28C12.4	0.172875	0.882244	-0.0539504	0.302178	1
III	C29F9.3	C29F9.3	0.260784	0.589269	0.485875	-0.0694954	1
III	C29F9.4	C29F9.4	0.265998	0.496138	0.103397	-0.0866647	1
IV	C30H6.10	C30H6.10	0.102631	0.442952	0.221087	-0.239332	1
V	C31A11.5	oac-6	-0.0661633	0.806896	0.938099	0.144327	1
V	C31B8.4	C31B8.4	0.68039	1.1783	0.850393	-0.673394	1
IV	C32H11.10	dod-21	1.08064	2.69713	-1.5628	0.466373	1
IV	C32H11.12	dod-24	0.32846	2.47605	0.0654562	-0.179072	1
IV	C32H11.9	C32H11.9	0.955761	2.63495	-1.8944	-0.163989	1
IV	C33D9.13	C33D9.13	0.606025	0.905167	-0.715576	0.00537648	1
III	C35D10.14	clec-5	0.724417	1.52958	0.521885	0.322273	1
I	C36B1.6	C36B1.6	0.451398	0.362042	0.686286	-0.270099	1
V	C36C5.14	C36C5.14	0.306248	2.69243	0.767653	0.318329	1
V	C36C5.5	C36C5.5	-0.0431043	1.00344	0.841753	0.233474	1
V	C37H5.3	C37H5.3	0.0937063	0.518873	0.12552	0.0880994	1
IV	C39E9.8	C39E9.8	0.27601	0.411958	0.602935	0.0732436	1
III	C40H1.8	C40H1.8	0.171427	0.949087	0.48433	0.185717	1
II	C41H7.5	C41H7.5	0.39876	0.393305	0.260731	0.0522276	1
II	C44B7.8	pmp-1	0.293779	0.37608	0.436594	0.244345	1
II	C46F9.1	math-22	0.292358	0.864782	-0.257048	-0.0211673	1
IV	C49C3.4	C49C3.4	0.311046	0.886839	0.631549	0.0438822	1
V	C49G7.10	C49G7.10	0.295561	0.338019	0.139945	0.147511	1
I	C50F2.7	C50F2.7	0.0616755	0.384766	0.117834	-0.0555325	1
V	C50F4.9	C50F4.9	0.554077	0.733393	0.25553	0.0761149	1
IV	C50F7.5	C50F7.5	0.262308	1.50191	0.365202	0.0497693	1
V	C52A10.1	C52A10.1	0.320692	0.866213	0.15193	0.0528615	1
V	C52E4.1	cpr-1	-0.189589	0.751368	0.556479	-0.017875	1
V	C54D10.7	dct-3	0.570638	2.30815	0.700334	-0.227835	1
IV	C54E4.5	C54E4.5	0.524326	0.544817	-0.447225	-0.0254127	1
V	C55A1.6	C55A1.6	0.490006	0.889549	0.250558	0.398891	1
III	D2045.8	D2045.8	0.46192	0.287971	0.347158	0.187991	1
I	E03H4.10	clec-17	-0.278846	0.808255	0.505862	-0.263293	1
II	E04D5.4	E04D5.4	0.522981	1.17652	0.76443	-0.296834	1
II	E04F6.8	E04F6.8	1.06593	0.867372	0.43298	0.147355	1
V	EGAP9.2	fut-2	0.553258	0.493197	0.0868653	0.170992	1
IV	F01D4.8	F01D4.8	0.136994	0.391005	0.19136	-0.0806472	1
II	F01D5.5	F01D5.5	0.255594	0.617536	0.583238	-0.014915	1
II	F01D5.8	F01D5.8	-0.0274435	0.469456	0.0965993	-0.150216	1
V	F07C3.7	aat-2	0.171495	0.586744	0.241798	-0.0945345	1
V	F07C4.7	grsp-4	0.437671	1.07414	0.0652185	0.37901	1
II	F07H5.7	F07H5.7	0.190029	0.544714	-0.266146	0.248182	1
IV	F08G5.6	F08G5.6	-0.547093	0.833837	-0.288175	0.364267	1
V	F08H9.6	clec-57	0.458506	0.434825	0.34778	0.0247587	1
V	F08H9.8	clec-54	0.181467	0.549527	0.0731906	-0.468324	1
III	F09F7.1	F09F7.1	0.483225	0.369825	-0.107558	0.00866404	1
V	F10A3.17	F10A3.17	0.014721	0.641107	0.0725955	-0.0166279	1
V	F10D2.11	ugt-41	0.641269	1.31194	0.880781	0.353171	1
V	F10G2.3	clec-7	0.449526	1.16008	0.391935	-0.198351	1
IV	F11E6.2	grl-24	0.232564	0.414036	0.24604	0.402451	1
II	F12A10.9	F12A10.9	0.670163	0.368887	0.5973	0.0778952	1
V	F13A7.11	F13A7.11	-0.0610229	0.617145	-0.0956329	0.195019	1
I	F13G3.1	ztf-2	0.0878444	0.447961	-0.0741484	0.0471299	1
V	F14H3.11	nhr-176	0.548999	0.607947	0.588363	0.121567	1
V	F14H3.12	F14H3.12	0.251515	0.784324	0.428022	-0.0549956	1
I	F16C3.3	F16C3.3	0.209943	0.469445	0.25242	-0.137389	1
V	F16H6.1	clec-42	0.403474	1.0368	-0.175531	-0.0983858	1
V	F16H6.10	F16H6.10	0.225893	0.534274	0.509039	-0.00964123	1
V	F16H6.5	F16H6.5	0.500147	0.743697	-0.051476	0.00366856	1
V	F17C11.11	F17C11.11	-0.134324	0.628774	0.108118	0.423484	1
IV	F19C7.2	F19C7.2	0.543154	1.33498	0.896079	0.485488	1
V	F20D6.10	F20D6.10	0.34897	0.356988	-0.103004	-0.0479172	1
IV	F21D5.3	F21D5.3	0.206229	0.402651	0.126791	0.00651958	1
V	F21F8.4	F21F8.4	0.14467	0.63033	0.878806	-0.312484	1
V	F21H7.1	gst-22	0.304156	1.04909	0.64553	0.333876	1
V	F22B8.6	cth-1	0.120337	0.655829	0.291046	-0.0477147	1
I	F22G12.1	F22G12.1	0.304782	2.28454	-0.24437	0.0008404	1
III	F23F12.9	F23F12.9	0.295845	0.896742	0.105438	0.306053	1
III	F23H11.7	F23H11.7	0.362092	0.443575	-0.298549	-0.131338	1
V	F23H12.1	snb-2	-0.0581717	0.514016	0.207271	0.0764316	1
V	F23H12.3	F23H12.3	-0.00396493	0.489199	-0.0962884	-0.0621472	1
V	F25D1.5	F25D1.5	-0.114016	0.709623	0.541142	0.213708	1
IV	F27C8.4	spp-18	0.0229833	1.09203	-0.0904188	-0.417025	1
II	F27E5.1	F27E5.1	0.0898847	0.544257	0.247422	-0.38423	1
V	F28A12.3	F28A12.3	0.449824	0.702231	0.150124	0.296798	1
IV	F28D1.5	thn-2	0.193338	1.89917	1.0306	-0.0204801	1
V	F29F11.5	ceh-22	0.351387	0.330851	-0.0506111	-0.130359	1
V	F31D4.5	F31D4.5	0.825439	0.430511	0.0608292	0.31702	1
V	F31F4.15	fbxa-72	-0.178786	0.509317	0.212445	0.0611005	1
I	F33E2.4	F33E2.4	0.171431	0.953162	0.0835137	0.902138	1
I	F33E2.5	F33E2.5	0.510205	0.378688	0.365818	0.290208	1
II	F35C5.5	clec-62	0.0134187	0.717487	0.311544	0.0276202	1
II	F35C5.6	clec-63	-0.147186	0.605161	0.374328	0.034244	1
II	F35C5.7	clec-64	0.25211	0.917034	0.0569927	0.19191	1
V	F35E12.5	F35E12.5	-0.0716044	2.15483	0.78621	0.512404	1
V	F35E8.11	cdr-1	-0.689445	0.966546	0.90596	-0.281898	1
V	F35F10.1	F35F10.1	-0.415337	0.803296	-0.303718	-0.321991	1
V	F35F10.5	F35F10.5	0.0915738	0.796954	0.692328	0.382008	1
V	F35F10.6	F35F10.6	-0.0212105	0.750421	0.34977	0.523707	1
V	F35F10.7	F35F10.7	0.112393	0.84981	0.115855	0.426897	1
IV	F36H1.4	lin-3	-0.157994	0.827508	0.294441	-0.185299	1
IV	F38A1.5	clec-166	-0.207584	0.552083	-0.0374603	0.158817	1
II	F39E9.11	btb-17	0.354229	0.707324	0.0215639	0.10199	1
I	F39H2.5	mrt-1	0.34332	0.68202	0.244288	0.277768	1
III	F40F12.7	F40F12.7	-0.00430603	0.466512	0.350718	-0.185194	1
III	F40F12.9	F40F12.9	-0.0587121	0.841338	0.0804483	-0.0769967	1
II	F40F8.7	pqm-1	0.164709	0.452096	0.272992	0.383948	1
V	F40F9.2	tag-120	0.258676	0.55193	0.169064	0.0790421	1
II	F40H3.3	F40H3.3	0.681002	0.613874	0.752171	0.372153	1
II	F43C11.7	F43C11.7	0.656073	0.811274	0.123307	-0.527623	1
V	F44C4.3	cpr-4	0.337307	1.13393	0.999706	0.255455	1
V	F44C8.1	cyp-33C4	0.034692	0.42101	0.0686472	-0.071293	1
V	F44C8.5	nhr-128	0.453376	0.416846	-0.0655966	-0.113571	1
V	F44G3.2	F44G3.2	0.817572	2.67721	0.121738	0.305506	1
V	F47C10.2	btb-21	0.662293	0.318457	0.507525	-0.675558	1
V	F47H4.10	skr-5	0.32654	1.14097	0.00895493	-0.304963	1
V	F47H4.2	F47H4.2	0.520662	1.14026	-0.00819029	0.139754	1
V	F48G7.4	F48G7.4	-0.0471607	0.632921	-0.116509	0.0603221	1
V	F49A5.2	clec-31	0.51747	0.432868	-0.118953	-0.101275	1
IV	F49E11.10	scl-2	-0.174219	1.16937	0.243989	-0.456188	1
II	F49E12.9	F49E12.9	0.0885126	0.551065	0.873366	0.293229	1
IV	F52B11.5	F52B11.5	0.0546099	0.678091	0.0484277	0.10727	1
V	F52E1.14	F52E1.14	0.324035	1.05881	0.486205	0.0148581	1
V	F52E1.8	pho-6	0.389147	0.434752	0.503154	-0.0897645	1
IV	F53B2.8	F53B2.8	0.186647	1.09927	0.451936	0.209852	1
V	F53F1.6	F53F1.6	0.0939867	1.33394	0.48302	0.138504	1
II	F54D5.3	F54D5.3	0.0234052	0.480668	0.190424	-0.100734	1
V	F54E2.1	F54E2.1	0.232405	0.582909	0.537812	0.127609	1
IV	F55G11.4	F55G11.4	-0.140941	1.68058	1.07836	-0.258156	1
IV	F55G11.5	dod-22	0.0245288	1.13101	0.771917	-0.0426769	1
III	F56D2.5	F56D2.5	0.260087	0.499566	0.01137	0.0966115	1
III	F57B9.3	F57B9.3	0.796708	2.04704	0.192739	0.537106	1
I	F59C6.6	nlp-4	-0.220631	1.53466	0.181204	0.54593	1
V	F59E11.12	nhr-144	0.174118	0.454768	0.277527	-0.0798802	1
III	H04D03.3	H04D03.3	0.279331	0.444318	0.244843	0.415774	1
IV	H06H21.10	tat-2	0.202134	0.445701	0.146791	-0.4064	1
IV	H10D12.2	H10D12.2	0.043892	0.551098	0.296621	-0.0544987	1
V	H23N18.3	ugt-8	0.321744	0.879223	0.802118	0.165528	1
III	H34I24.2	H34I24.2	-0.0701875	0.544251	0.538056	-0.0131039	1
IV	K02D7.3	col-101	-1.14192	1.99211	0.504539	-0.195062	1
V	K02E2.4	ins-35	-0.458858	1.02895	0.370591	0.519621	1
II	K02E7.10	K02E7.10	0.10075	0.720086	-0.0899556	0.0141442	1
III	K02F3.6	ceeh-1	-0.406706	0.63867	0.250587	0.0264069	1
III	K03H1.10	K03H1.10	0.38633	0.938152	0.42008	0.158898	1
I	K07A1.1	K07A1.1	0.275141	0.645487	-0.267584	0.758262	1
IV	K08D8.3	K08D8.3	0.824439	0.635123	1.20156	0.212699	1
IV	K08D8.4	K08D8.4	-0.183542	0.60798	0.698086	0.117383	1
IV	K08D8.7	K08D8.7	0.332756	0.606481	0.209259	-0.105345	1
IV	K08E7.7	cul-6	0.482266	0.785738	0.0902691	-0.0682749	1
IV	K08E7.9	pgp-1	0.190111	1.11347	0.0660518	-0.0491283	1
V	K09C6.9	K09C6.9	-0.185017	0.638135	0.250888	0.0273349	1
V	K09D9.1	K09D9.1	0.241621	0.546833	0.151921	0.185109	1
II	K09F6.10	K09F6.10	0.435759	0.653122	0.916024	-0.394208	1
II	K09F6.7	K09F6.7	0.290107	0.612665	0.141604	-0.233697	1
II	K09F6.9	K09F6.9	0.247026	0.607753	0.748753	-0.335538	1
V	K10G4.3	K10G4.3	0.20646	1.00486	0.412423	-0.0460244	1
V	K11D12.3	srr-4	0.602623	0.297148	0.660011	-0.034912	1
V	K11G9.2	K11G9.2	0.213743	0.535544	-0.0739137	0.347093	1
V	K12B6.9	K12B6.9	-0.2666	0.542747	0.0762303	-0.0964689	1
III	M01A8.1	M01A8.1	0.204783	0.585721	-0.127958	0.183029	1
I	M01G12.9	M01G12.9	0.230558	0.565342	-0.00393304	-0.038746	1
V	M02H5.8	M02H5.8	-0.379603	0.624912	0.0299962	0.113378	1
I	M04C9.1	M04C9.1	0.100725	0.496211	-0.0391837	-0.163686	1
I	M04C9.4	M04C9.4	0.985537	0.666966	0.23464	0.0996612	1
I	M05B5.2	M05B5.2	0.380964	0.32326	0.367921	-0.108549	1
II	M176.6	kin-15	0.100026	0.58662	0.515465	-0.150488	1
II	M28.10	M28.10	0.174329	0.423595	0.406848	-0.0696741	1
IV	M57.1	M57.1	0.128918	0.483888	-0.153689	-0.0605553	1
IV	M7.12	M7.12	0.870032	0.456193	0.199204	-0.113475	1
V	R02C2.7	R02C2.7	0.116588	0.750682	-0.0510278	-0.683795	1
V	R02D1.1	nhr-125	0.118361	0.352369	0.162673	0.0383221	1
V	R04B5.9	ugt-47	0.249748	0.421992	0.322207	-0.0578176	1
II	R06F6.7	R06F6.7	-0.0651579	0.639397	-0.059178	-0.336773	1
V	R07B5.3	sru-40	0.251023	0.439667	0.429373	-0.23994	1
V	R07B7.13	nhr-206	0.216364	0.414733	0.40875	0.0186227	1
IV	R07C12.1	R07C12.1	0.821345	1.1153	0.0436872	-0.0662856	1
IV	R07C12.2	R07C12.2	-0.0186713	0.550168	0.331816	-0.21797	1
V	R08F11.3	cyp-33C8	0.217536	0.682239	0.593435	-0.374949	1
V	R09E12.9	R09E12.9	-0.121031	0.64234	0.53028	-0.138825	1
V	R10E8.8	R10E8.8	0.180377	0.558693	0.714736	-0.0027353	1
V	R11G11.12	nhr-210	0.214801	0.373601	0.0945097	0.0338452	1
V	R12G8.1	R12G8.1	0.428594	0.982281	-0.00933562	0.527621	1
V	R13H4.3	pho-8	0.586919	1.17418	0.645947	-0.0519739	1
II	R52.3	math-35	0.194106	0.378049	0.200677	-0.401827	1
V	T02B11.4	T02B11.4	0.0945568	0.749178	0.64022	0.624129	1
V	T03E6.8	T03E6.8	-0.025299	0.560271	-0.243165	-0.381421	1
V	T04H1.9	tbb-6	1.55725	1.82262	0.520332	0.552772	1
V	T06C12.6	nhr-102	0.225264	0.42894	0.197056	-0.288512	1
III	T07A5.3	vglu-3	0.0504504	0.730526	0.232973	0.373064	1
II	T07H3.1	bath-47	0.518523	1.05851	0.421328	-0.229153	1
II	T07H3.2	bath-46	0.340042	1.02542	0.24384	0.357123	1
II	T07H3.6	bath-26	0.00885425	1.00886	0.186439	-0.0509983	1
V	T08B1.3	alh-5	-0.106926	0.622391	0.696398	-0.0772277	1
II	T08E11.2	math-39	0.121155	0.64275	-0.0796739	-0.209796	1
II	T08E11.3	math-40	0.324272	0.875897	-0.42592	-0.019507	1
II	T08E11.4	math-41	0.569414	0.572156	-0.375906	-0.13747	1
II	T08E11.7	fbxa-3	0.211461	0.50663	0.13575	-0.396431	1
V	T08G5.10	mtl-2	0.128361	0.401516	0.378335	0.30851	1
II	T09F3.4	T09F3.4	-0.2172	0.582467	-0.030646	0.232278	1
V	T09F5.12	T09F5.12	0.963047	1.07298	0.75628	0.256909	1
II	T10B9.2	cyp-13A5	0.789363	1.42156	0.757681	0.0191596	1
II	T10B9.7	cyp-13A2	-0.0241712	0.473512	0.0515898	0.116328	1
V	T10H4.12	cpr-3	-0.159672	0.496672	0.12906	-0.239013	1
III	T12B5.10	fbxa-60	0.748465	0.969804	0.450345	-0.122238	1
III	T12B5.6	fbxa-55	0.700449	0.947567	0.539546	-0.51496	1
III	T12B5.8	fbxa-59	0.279219	0.525576	0.261425	-0.137108	1
IV	T13A10.11	sams-5	-0.0940633	0.7573	0.209147	0.583075	1
II	T13B5.3	pho-14	0.751008	1.00718	0.40627	0.0848225	1
IV	T14A8.2	T14A8.2	-0.0854825	0.95818	0.138819	-0.336379	1
V	T15B7.5	col-141	-0.780092	1.07119	0.437817	-0.518095	1
III	T17A3.8	ver-2	0.0163633	0.599126	0.00463208	-0.147942	1
III	T19C3.9	ttr-7	0.593323	0.420771	0.736693	-0.305311	1
V	T19C9.8	T19C9.8	0.4891	1.75455	-0.297485	0.183806	1
II	T19D12.2	T19D12.2	0.258181	0.342896	0.142985	-0.301395	1
V	T19H12.1	ugt-9	0.663108	1.15654	0.382069	0.489202	1
V	T20D4.10	T20D4.10	0.223833	0.581241	0.722226	0.231237	1
V	T20D4.12	T20D4.12	0.0810783	1.38041	0.368716	0.743768	1
II	T21B4.15	T21B4.15	0.20241	0.579196	-0.0332754	-0.0810062	1
IV	T22B11.3	T22B11.3	-0.172254	0.620794	0.0647692	-0.140215	1
IV	T23E1.2	T23E1.2	0.418256	0.330815	0.0647347	0.158173	1
II	T24E12.5	T24E12.5	0.156486	1.38777	0.834988	-0.361841	1
IV	T25B9.7	ugt-54	0.360106	0.439269	0.190067	0.1109	1
V	T26H5.9	T26H5.9	0.850245	1.24921	0.691459	-0.443109	1
V	T27B7.4	nhr-115	0.0422761	0.622708	0.727261	-0.112085	1
V	T27F2.4	T27F2.4	0.140556	0.445313	0.113498	0.408773	1
V	T28B11.1	T28B11.1	0.654967	0.383382	0.191885	-0.0746907	1
IV	T28C6.1	grsp-2	0.464246	0.572112	0.111618	0.342897	1
III	T28D6.2	tba-7	-0.029503	0.689036	-0.134706	-0.27101	1
IV	T28F3.8	T28F3.8	-0.25443	0.735373	0.529371	0.156869	1
V	T28H10.3	T28H10.3	0.820691	0.595341	0.467912	-0.154091	1
V	VK10D6R.1	cnc-10	0.264341	0.428332	0.329989	-0.198971	1
II	W01D2.6	W01D2.6	0.121363	0.473931	0.322239	-0.133593	1
IV	W02A2.9	W02A2.9	0.0281858	0.725272	0.522773	-0.206594	1
IV	W03D2.6	W03D2.6	1.12624	1.58916	0.0535652	-0.141136	1
III	W05B2.7	W05B2.7	0.335023	0.536001	0.671856	-0.146749	1
V	W06A7.4	W06A7.4	0.834922	0.642368	1.0483	0.490996	1
V	W06D12.3	fat-5	0.444062	0.462207	0.191287	0.339904	1
II	W07A12.4	W07A12.4	0.509723	0.382498	0.121668	-0.385536	1
II	W07E6.3	W07E6.3	0.107806	0.674485	0.425151	-0.20544	1
V	W08A12.2	W08A12.2	-0.109681	0.700661	0.324172	-0.252878	1
IV	W08E12.2	W08E12.2	0.48454	0.639414	0.133155	-0.416055	1
IV	W08E12.3	W08E12.3	0.571385	0.321517	0.354202	-0.205884	1
IV	W09G12.7	W09G12.7	-0.018382	0.762719	0.276647	-0.578315	1
V	Y102A5C.36	Y102A5C.36	0.340894	1.26701	0.0369922	0.386417	1
IV	Y105C5A.1	Y105C5A.1	0.147386	0.600606	0.248439	0.0680979	1
IV	Y105C5A.13	Y105C5A.13	0.563936	2.3121	0.915375	0.479464	1
IV	Y105C5B.15	Y105C5B.15	-0.0711531	0.982255	0.379985	0.0687786	1
II	Y110A2AL.4	Y110A2AL.4	-0.00732837	0.470902	0.092608	0.241316	1
II	Y110A2AR.1	Y110A2AR.1	0.0980526	0.47069	0.193777	0.778755	1
V	Y113G7B.14	Y113G7B.14	0.155952	0.694602	-0.24644	0.209905	1
III	Y119D3B.13	Y119D3B.13	0.220338	0.56101	0.252875	0.135247	1
III	Y119D3B.9	fbxa-21	0.648195	0.313941	0.163387	-0.230022	1
II	Y17G7B.11	arrd-7	-0.0851838	0.50939	0.420769	-0.0157283	1
V	Y20C6A.1	Y20C6A.1	-0.246482	0.689381	-0.166242	-0.0428104	1
III	Y22D7AL.14	Y22D7AL.14	0.372141	0.320143	0.289498	0.0864899	1
III	Y22D7AL.15	Y22D7AL.15	-0.00118066	1.15097	0.274981	-0.121942	1
V	Y22F5A.4	lys-1	-0.0104643	0.546302	0.464192	0.0626446	1
III	Y34F4.1	Y34F4.1	0.266325	1.10013	-0.313773	-0.185271	1
III	Y34F4.2	Y34F4.2	-0.230644	1.75069	0.609211	0.484162	1
III	Y37D8A.4	Y37D8A.4	0.647386	0.634384	0.4399	-0.135725	1
V	Y37H2A.14	Y37H2A.14	0.894968	1.74258	0.897577	-0.246532	1
II	Y38E10A.14	Y38E10A.14	0.614559	0.908269	0.433518	0.807237	1
II	Y38E10A.26	nspe-2	-0.0365738	0.677631	0.132125	0.0853737	1
II	Y38F1A.5	cyd-1	0.431836	0.348476	-0.0373171	0.187155	1
V	Y38H6C.23	Y38H6C.23	-0.35956	1.69173	0.860494	0.352646	1
V	Y39B6A.24	Y39B6A.24	2.01348	2.29126	0.159005	0.37211	1
II	Y39G8B.9	Y39G8B.9	0.00729965	0.593292	0.457592	-0.0299758	1
IV	Y40H7A.10	Y40H7A.10	0.0543239	0.952553	0.730538	-0.112631	1
III	Y41C4A.11	Y41C4A.11	0.426936	0.461379	1.05308	0.0767123	1
III	Y41C4A.19	col-96	0.00134442	2.56532	0.485204	-0.582216	1
IV	Y41D4B.16	Y41D4B.16	-0.076635	0.625356	0.728592	-0.1483	1
IV	Y41D4B.18	Y41D4B.18	0.52536	0.708625	0.548934	-0.0693939	1
IV	Y43C5A.2	Y43C5A.2	-0.143451	0.510893	0.162696	-0.216105	1
V	Y43F8B.24	Y43F8B.24	0.362996	1.00851	0.446845	0.0627604	1
IV	Y46C8AL.2	clec-174	0.3548	0.58386	1.01212	-0.327359	1
IV	Y46C8AL.5	clec-72	0.524597	1.13255	0.50713	-0.0789744	1
II	Y46G5A.20	Y46G5A.20	-0.240731	1.03277	0.800678	-0.108875	1
V	Y46H3D.5	nhr-110	0.0151807	0.452992	0.222472	-0.301161	1
V	Y47D7A.12	Y47D7A.12	0.00239157	0.66788	-0.380611	-0.141769	1
I	Y47H10A.5	Y47H10A.5	1.11428	0.996804	1.26008	-0.421298	1
III	Y48A6B.7	Y48A6B.7	0.0537744	0.525867	0.397763	-0.0800277	1
V	Y49G5A.1	Y49G5A.1	-0.324263	2.03235	-0.0586276	-0.00386009	1
V	Y50D4B.3	Y50D4B.3	-0.23734	0.811519	0.0998791	-0.137708	1
V	Y50D4B.4	Y50D4B.4	-0.413656	0.751079	0.0108678	-0.26151	1
V	Y51A2D.11	ttr-26	0.140058	0.478906	-0.00974244	-0.0651582	1
V	Y51A2D.13	Y51A2D.13	0.34252	0.422412	0.690489	0.358876	1
V	Y51A2D.4	hmit-1.1	-0.128646	0.700879	0.0589396	0.399481	1
IV	Y51H4A.25	Y51H4A.25	0.2411	0.785344	0.576638	0.0289326	1
IV	Y51H4A.5	Y51H4A.5	-0.447598	1.01621	0.0320363	0.0401898	1
II	Y53C12B.5	mab-3	0.31081	0.672673	-0.372607	0.351859	1
IV	Y54G2A.33	clec-84	-0.306747	0.679631	0.484212	0.026385	1
IV	Y54G2A.39	clec-80	0.268079	1.06273	0.401805	0.180129	1
III	Y55B1BL.1	Y55B1BL.1	0.259527	0.334476	0.309161	0.128406	1
V	Y58A7A.3	Y58A7A.3	0.283512	0.674911	0.213613	0.205263	1
V	Y58A7A.5	Y58A7A.5	-0.00567814	0.493778	0.246865	-0.310297	1
V	Y60A3A.16	Y60A3A.16	-0.111597	0.494457	0.131676	0.120601	1
V	Y60A3A.18	skr-4	-0.0556021	0.572154	-0.128343	-0.0782854	1
IV	Y62E10A.20	Y62E10A.20	0.211076	0.435421	-0.0265719	0.31602	1
I	Y67A6A.2	nhr-62	0.273277	0.422498	0.104476	-0.0159523	1
V	Y68A4A.13	Y68A4A.13	-0.154559	0.994322	0.144757	-0.725624	1
V	Y70C5C.6	nhr-112	0.0783071	0.615503	0.227209	-0.0906679	1
III	Y71H2B.7	gpa-17	0.221999	0.375957	0.151282	0.0956019	1
IV	Y73F8A.35	Y73F8A.35	0.54999	0.345996	0.552807	0.191347	1
III	Y75B8A.28	Y75B8A.28	0.252526	0.786864	0.236417	0.207026	1
III	Y75B8A.32	Y75B8A.32	-0.0480337	0.498225	0.0567447	-0.154705	1
V	Y80D3A.7	ptr-22	1.43704	1.34413	0.21914	0.491156	1
III	Y82E9BL.13	fbxa-79	0.0890644	0.67445	-0.0631825	-0.0742987	1
III	Y82E9BR.13	Y82E9BR.13	0.24697	0.472017	0.241185	-0.154521	1
III	Y82E9BR.21	Y82E9BR.21	0.357462	0.34961	0.409108	-0.239715	1
III	Y82E9BR.23	Y82E9BR.23	0.879821	0.45935	-0.141298	-0.233964	1
V	ZC196.5	ZC196.5	0.0207074	0.457208	-0.0840676	-0.180701	1
IV	ZC416.4	kgb-2	0.25597	1.24194	0.233827	0.0348256	1
V	ZK1055.6	ZK1055.6	0.0903196	1.07784	-0.0390114	0.264889	1
V	ZK1055.7	ZK1055.7	0.129301	0.749275	-0.0233356	0.141577	1
II	ZK131.2	his-25	0.406301	0.597113	-0.191536	0.118492	1
II	ZK1320.2	ZK1320.2	-0.137145	0.531234	0.360977	0.0849383	1
IV	ZK185.5	ZK185.5	0.0649276	0.697868	0.274982	0.0069083	1
V	ZK262.3	ZK262.3	-0.049564	0.648378	0.0599396	-0.344613	1
II	ZK355.8	ZK355.8	-0.0115545	0.743129	0.103981	-0.0210254	1
III	ZK512.7	ZK512.7	-0.877352	0.863354	0.0406593	-0.118741	1
II	ZK666.7	clec-61	0.344474	1.44081	0.467342	-0.214743	1
II	ZK673.1	ZK673.1	-0.071827	0.491895	0.368091	0.122641	1
II	ZK75.1	ins-4	-0.0490897	0.788334	0.191592	-0.203113	1
IV	ZK896.6	clec-187	0.221763	0.560705	0.425421	0.0771541	1
V	AC3.4	pqn-2	-0.124782	-0.443199	0.465659	-0.262661	2
V	AC3.7	ugt-1	-0.576167	-0.112052	0.769641	0.35655	2
V	AC3.8	ugt-2	-0.248819	0.15372	0.903935	-0.147759	2
II	B0034.1	B0034.1	-0.0829078	0.057962	0.535966	-0.66731	2
IV	B0212.4	B0212.4	0.201984	0.0157759	0.385692	0.018006	2
V	B0213.14	cyp-34A8	-0.565073	-0.102774	0.458875	-0.235335	2
V	B0213.15	cyp-34A9	-0.440607	0.143429	0.659722	-0.260675	2
IV	B0218.1	faah-1	-0.147674	0.230512	0.266407	-0.282908	2
IV	B0218.2	faah-2	-0.053955	0.140146	0.507209	0.440616	2
IV	B0218.3	pmk-1	-0.145594	-0.134458	0.302157	-0.0648827	2
V	B0222.5	B0222.5	-0.169494	-0.251565	0.378048	-0.43893	2
V	B0222.6	col-144	-0.105262	-0.24101	0.271773	1.11e-05	2
V	B0222.8	col-10	-0.307663	-0.00521549	0.264385	-0.305272	2
II	B0228.4	cpna-2	-0.169491	0.361225	0.18685	-0.154903	2
V	B0238.9	B0238.9	0.201182	-0.00816063	0.690983	0.21614	2
V	B0240.1	rhr-2	0.292963	0.282788	0.351681	-0.189603	2
V	B0250.9	dhcr-7	-0.0396952	-0.0294304	0.210654	-0.181587	2
II	B0304.2	B0304.2	0.141279	-0.0465024	0.276975	0.109745	2
II	B0304.4	B0304.4	0.233933	0.211632	1.12461	0.217191	2
II	B0334.1	ttr-18	0.105767	0.139252	0.456737	-0.049265	2
III	B0336.9	swp-1	-0.0499222	0.172959	0.225264	0.0609391	2
III	B0361.8	B0361.8	-0.276013	-0.202544	0.271233	-0.0312669	2
V	B0365.3	eat-6	-0.0622176	0.205263	0.161014	-0.00388634	2
III	B0393.9	B0393.9	-0.365626	0.13893	0.301968	-0.214949	2
III	B0412.3	B0412.3	-0.125732	0.0309858	0.285283	0.0902741	2
V	B0462.4	B0462.4	-0.432254	-0.111625	0.252652	0.114092	2
III	B0464.3	nlp-36	-0.37755	-0.103584	0.338646	-0.00442342	2
IV	B0478.3	B0478.3	-0.123369	0.400082	0.200137	-0.0129438	2
II	B0495.4	nhx-2	-0.274558	0.202657	0.165303	0.0176874	2
I	B0511.13	B0511.13	0.188899	-0.0497509	0.352741	0.0127313	2
I	B0511.5	cutl-14	-0.0404248	0.0323093	0.634483	-0.185949	2
V	C01G10.12	dnj-3	0.0958719	-0.12433	0.336515	-0.240483	2
V	C01G10.4	C01G10.4	-0.635889	0.282565	0.0990314	-0.0179144	2
IV	C01G5.2	prg-2	0.187477	0.0762723	0.541541	0.276434	2
II	C01G6.5	C01G6.5	0.0176718	0.0786605	0.200646	-0.00676913	2
I	C01G8.2	cln-3.2	0.00241334	-0.00634705	0.275902	-0.0995826	2
I	C01H6.4	C01H6.4	-0.22316	0.29961	0.280376	0.168285	2
V	C02A12.1	gst-33	-0.321706	0.3979	0.250597	0.174375	2
IV	C02B10.1	ivd-1	-0.27399	0.0373179	0.350048	0.129283	2
V	C02H6.2	fbxa-105	0.157664	0.146459	0.613809	0.11472	2
III	C03B8.2	C03B8.2	0.444064	0.000336363	0.979286	0.219295	2
I	C03D6.5	asfl-1	0.0297026	0.0661616	0.995866	0.455979	2
V	C03G6.15	cyp-35A2	-0.474326	0.125239	0.284367	-0.0679628	2
V	C03G6.17	C03G6.17	-0.193334	0.20555	0.234356	-0.448907	2
II	C04A2.1	tbc-6	-0.214075	-0.12227	0.502706	-0.456451	2
II	C04A2.7	dnj-5	0.0206998	0.0113662	0.241203	-0.0692672	2
V	C04E12.2	C04E12.2	-0.109173	0.543234	0.772306	-0.54424	2
I	C04F12.5	C04F12.5	0.034389	-0.311292	0.578675	-0.0624863	2
V	C04F5.3	unc-46	-0.234628	0.106491	0.306404	-0.173613	2
IV	C04G2.1	ttr-39	-0.0789863	0.305415	0.204082	-0.202159	2
II	C05C10.3	C05C10.3	-0.244366	-0.0571474	0.238136	-0.354703	2
IV	C05C12.3	gtl-1	-0.298355	0.00338024	0.170898	-0.199216	2
IV	C05C12.4	C05C12.4	-0.0636746	0.260559	0.308963	0.0786014	2
V	C05C8.5	C05C8.5	-0.1334	0.0326511	0.275362	0.137801	2
III	C05D2.8	C05D2.8	-0.0973969	0.344795	0.407004	0.0104057	2
III	C05H8.1	ckk-1	0.0233945	-0.321168	0.663433	-0.322152	2
I	C06A5.7	unc-94	-0.00404822	-0.0286648	0.303178	-0.274046	2
V	C06B3.3	cyp-35C1	-0.283693	-0.19975	0.470599	0.107068	2
V	C06B3.6	C06B3.6	-0.273079	-0.0503884	0.206769	-0.164379	2
V	C06B8.2	C06B8.2	0.320087	0.0914853	0.535441	-0.0260971	2
III	C06E1.3	C06E1.3	0.295928	-0.108995	0.566128	-0.406387	2
IV	C06G8.1	C06G8.1	-0.542375	0.5782	0.127798	0.0467069	2
IV	C06G8.3	C06G8.3	0.144243	0.191052	0.320803	0.209247	2
V	C06H2.4	folt-1	0.0342676	0.0371878	0.322903	0.127098	2
V	C06H5.6	C06H5.6	-0.0696375	-0.12204	0.304404	0.215521	2
II	C07E3.3	C07E3.3	-0.150591	-0.101101	0.615341	0.0398721	2
III	C07G2.1	cpg-1	0.217803	0.0443806	0.56521	0.45087	2
III	C07H6.5	cgh-1	-0.0506282	-0.167246	0.318184	-0.0878817	2
II	C08B11.2	hda-2	-0.152093	0.0419157	0.336683	0.0892391	2
V	C08B6.10	C08B6.10	-0.474241	-0.0361616	0.299094	-0.306835	2
II	C08F1.5	math-4	-0.125567	0.176423	0.168442	-0.361688	2
IV	C08F11.1	C08F11.1	-0.242287	0.427915	0.79877	0.147717	2
I	C09D4.2	C09D4.2	-0.150562	-0.122828	0.386762	-0.286241	2
I	C09D4.4	C09D4.4	-0.0431231	0.0600374	0.233593	0.00908237	2
IV	C09G4.1	hyl-1	0.294831	0.226767	0.31012	-0.0302429	2
IV	C11D2.3	C11D2.3	-0.0796028	0.296854	0.785531	0.085823	2
II	C13B4.1	C13B4.1	-0.171194	-0.0368471	0.346537	-0.195127	2
V	C13C4.4	C13C4.4	-0.343016	0.0642578	0.109819	-0.104219	2
V	C13G3.2	hot-6	0.152823	-0.177041	0.420641	0.0533594	2
III	C14B1.9	C14B1.9	-0.208681	-0.188428	0.873226	0.448501	2
V	C14C10.2	C14C10.2	0.22588	0.0995998	0.333931	-0.260391	2
V	C14C11.4	C14C11.4	0.049343	0.207334	0.476486	-0.432053	2
V	C14C6.12	C14C6.12	-0.010507	0.220525	0.365452	0.164492	2
II	C15F1.6	art-1	-0.184023	0.108324	0.199103	-0.0469016	2
V	C15H11.4	dhs-22	-0.141231	0.177201	0.229056	0.148584	2
II	C16A11.6	fbxc-44	0.237501	-0.0233282	1.25464	0.719203	2
III	C16C10.10	glod-4	-0.19009	0.0931776	0.140357	-0.0984144	2
II	C16C8.4	C16C8.4	-0.0725486	0.351497	1.12515	0.106203	2
II	C16D2.2	C16D2.2	-0.191124	0.0422589	0.2802	-0.0925171	2
V	C16D9.1	C16D9.1	0.0189251	-0.0811301	0.454487	-0.483701	2
V	C16D9.4	C16D9.4	-0.0565262	0.00688105	0.403893	-0.00565868	2
V	C17B7.12	C17B7.12	-0.113571	0.231317	1.23333	0.577771	2
II	C17C3.1	C17C3.1	-0.40039	-0.0894724	0.6482	-0.0623461	2
II	C17C3.12	acdh-2	-0.026865	0.0125168	0.825479	-0.00300172	2
II	C17C3.19	ins-12	-0.0496747	0.152093	0.349914	0.297241	2
V	C17E7.1	nhr-156	-0.426023	0.0197147	0.375757	-0.265965	2
II	C17F4.7	C17F4.7	-0.377424	0.302171	0.410148	0.158248	2
IV	C17H12.14	vha-8	-0.362077	-0.0825562	0.306135	-0.0405195	2
II	C18A3.1	C18A3.1	-0.128898	-0.222579	0.263509	-0.0810687	2
V	C18C4.3	ugt-48	-0.152454	-0.0254367	0.224827	-0.055214	2
V	C18C4.9	glb-6	0.0134675	0.251067	0.295037	-0.117461	2
I	C18E3.6	cas-2	0.149171	0.00454379	0.447589	0.312259	2
II	C18E9.5	C18E9.5	-0.365611	0.0927868	0.185623	-0.141981	2
II	C18E9.9	C18E9.9	0.00910107	0.274755	0.464942	0.033957	2
II	C18H9.2	C18H9.2	-0.0421221	-0.201996	0.332431	-0.221102	2
IV	C23H5.2	glb-7	0.219303	0.139133	0.48363	0.0626249	2
IV	C23H5.8	C23H5.8	-0.37702	0.0987732	1.11191	0.122857	2
I	C24A11.9	coq-1	-0.130905	-0.108851	0.195111	-0.108522	2
V	C24B9.3	C24B9.3	-0.579504	0.0486417	1.01016	-0.178746	2
IV	C24F3.2	C24F3.2	-0.273723	-0.127913	0.749847	0.00099299	2
III	C24H11.6	immp-1	0.0199183	-0.205927	0.317098	0.134971	2
III	C24H11.9	mdt-21	-0.216655	-0.0964865	0.277807	0.151126	2
V	C25D7.15	C25D7.15	0.215824	0.350106	0.365274	-0.0882761	2
V	C25E10.10	C25E10.10	-0.218848	0.491402	0.461274	0.103746	2
V	C25F9.6	C25F9.6	0.137451	0.22331	0.452542	-0.0192485	2
II	C25H3.6	mdt-26	0.0201385	-0.0989897	0.409652	0.444923	2
IV	C26H9A.1	vha-7	-0.0202047	0.104915	0.337169	0.0388186	2
I	C27A12.6	C27A12.6	-0.135956	-0.0810856	0.360235	-0.185054	2
I	C27A12.7	C27A12.7	-0.066773	0.0253225	0.365371	-0.0828461	2
V	C27A7.8	C27A7.8	0.10931	0.13329	0.807106	0.271097	2
III	C28A5.3	nex-3	-0.0190482	0.2706	0.367034	0.0161321	2
IV	C28C12.8	hlh-12	-0.551755	-0.256637	0.561417	0.0617807	2
IV	C28D4.2	cka-1	0.162358	-0.0423185	0.343408	-0.135532	2
IV	C28D4.3	gln-6	0.138347	0.128135	0.878771	0.53309	2
II	C28F5.2	glb-9	-0.154708	-0.250303	0.336598	-0.158408	2
III	C28H8.11	C28H8.11	-0.415864	-0.229971	0.343766	0.172784	2
IV	C29F4.2	C29F4.2	-0.0475176	0.252189	0.412779	0.0561584	2
II	C29F5.7	glb-10	-0.0560721	0.366772	0.450464	0.166255	2
II	C29H12.5	C29H12.5	0.0854695	-0.114004	0.395395	0.333789	2
III	C30C11.4	C30C11.4	-0.272036	-0.145084	0.3014	0.0706165	2
I	C30F12.5	C30F12.5	-0.118515	0.132981	0.188996	-0.163487	2
I	C30F12.6	nmur-4	-0.0359113	-0.334324	0.56786	0.315802	2
I	C30F8.2	vha-16	-0.251675	-0.0178838	0.256869	0.0933248	2
I	C31H5.6	C31H5.6	-0.0442116	0.168454	0.202455	-0.10797	2
V	C32C4.5	mab-23	-0.0726152	0.222664	0.377192	0.115249	2
I	C32F10.4	C32F10.4	0.366875	0.104342	0.431208	-0.512031	2
IV	C32H11.4	C32H11.4	-0.0613461	-0.400344	0.452058	0.112014	2
IV	C33A12.19	C33A12.19	0.0264536	0.13011	0.259363	-0.328261	2
II	C33C12.3	C33C12.3	-0.336674	0.308473	0.125325	-0.293038	2
V	C33G8.2	C33G8.2	0.0750727	-0.158366	1.37081	-0.379312	2
V	C33G8.4	C33G8.4	-0.0570563	0.0803494	0.25101	0.0408782	2
IV	C33H5.18	C33H5.18	-0.0934415	0.12259	0.147879	-0.0799967	2
I	C34B2.1	tag-272	-0.0169774	0.046209	0.397224	-0.0146678	2
III	C34C12.9	C34C12.9	-0.0107498	0.310462	0.233393	0.0927249	2
III	C34E10.6	atp-2	-0.319093	-0.0472107	0.259782	0.0930762	2
I	C34G6.2	tyr-4	-0.0957045	-0.208793	0.443216	-0.297155	2
IV	C34H4.1	C34H4.1	-0.263026	-0.0431914	0.545038	-0.117116	2
IV	C34H4.2	C34H4.2	0.187705	0.112565	0.599593	-0.240387	2
V	C35A5.3	C35A5.3	-0.131064	0.125755	1.0457	0.341586	2
V	C35A5.6	C35A5.6	0.138988	0.196679	0.344998	-0.0263593	2
V	C37C3.12	C37C3.12	-0.578145	0.167695	0.243901	-0.385358	2
V	C37C3.2	C37C3.2	0.0557924	0.161124	0.283885	0.230091	2
V	C37C3.6	mig-6	-0.133875	0.234157	0.321564	0.176608	2
V	C37H5.2	C37H5.2	-0.272914	0.397023	0.288802	0.318419	2
V	C37H5.6	C37H5.6	-0.047265	0.161588	0.210059	-0.0116121	2
V	C37H5.8	hsp-6	-0.300147	-0.0784603	0.282495	0.104978	2
V	C38C3.10	C38C3.10	-0.0449023	0.116935	0.298278	-0.403001	2
III	C38D4.1	C38D4.1	0.183442	0.133529	0.475487	0.261903	2
III	C38D4.9	C38D4.9	0.172875	0.0280175	0.287961	-0.0246469	2
III	C38H2.2	C38H2.2	-0.146955	-0.219488	0.267066	0.0718655	2
III	C38H2.3	C38H2.3	0.21826	0.100519	0.263025	-0.190389	2
IV	C39E9.13	rfc-3	0.0711099	-0.201706	0.436462	-0.0313785	2
IV	C39E9.4	scl-6	-0.409041	-0.190119	0.388038	-0.0213968	2
IV	C39E9.7	C39E9.7	-0.0298795	-0.237887	0.380135	-0.214953	2
V	C39F7.5	C39F7.5	-0.278076	-0.0545823	0.16202	-0.045792	2
II	C40D2.2	math-20	0.0921231	0.153826	0.375072	-0.0773734	2
II	C41C4.7	ctns-1	-0.334277	-0.109369	0.285791	-0.184121	2
II	C41H7.1	C41H7.1	-0.0820275	-0.238125	0.583923	0.0332149	2
II	C41H7.3	C41H7.3	0.119993	-0.119773	0.599693	0.115397	2
IV	C43F9.9	lgc-43	0.0787641	0.0491247	0.288098	-0.0113541	2
IV	C43G2.4	C43G2.4	-0.231824	0.226126	0.84536	-0.119485	2
IV	C44B12.2	ost-1	-0.0760633	0.107388	0.334489	0.192735	2
III	C45G9.12	C45G9.12	-0.424612	0.275864	0.169864	-0.0336054	2
III	C45G9.6	C45G9.6	-0.0273836	-0.151195	0.231691	-0.0414808	2
I	C46H11.2	C46H11.2	-0.201865	-0.200835	0.465707	-0.370535	2
V	C47A10.1	pgp-9	-0.432431	-0.0643708	0.971361	-0.150473	2
V	C47A10.5	ddo-1	-0.424827	0.474044	0.21067	-0.195689	2
IV	C47A4.2	C47A4.2	-0.297233	0.0960474	0.436553	-0.204519	2
IV	C47E12.3	C47E12.3	-0.171738	0.197757	0.216006	-0.0087465	2
V	C47E8.7	unc-112	-0.0347525	-0.0527146	0.285749	-0.0156408	2
IV	C48A7.2	C48A7.2	0.0085373	0.19476	0.310651	-0.145398	2
III	C48B4.6	C48B4.6	0.0514191	0.23538	1.23609	0.295391	2
III	C48B4.7	C48B4.7	0.0750592	0.232857	1.1495	0.23642	2
III	C48B4.8	C48B4.8	-0.37686	-0.317283	0.495987	0.00550075	2
I	C48B6.3	C48B6.3	-0.269473	-0.080231	0.183318	-0.117157	2
I	C49A1.10	C49A1.10	-0.263354	0.0145502	0.233622	0.0957518	2
IV	C49A9.2	C49A9.2	0.12681	0.141455	0.240841	-0.271948	2
IV	C49A9.4	C49A9.4	0.137774	0.381552	0.622124	-0.113084	2
IV	C49C3.9	C49C3.9	-0.131689	0.464576	0.197788	-0.0878179	2
IV	C49C8.5	C49C8.5	-0.30307	0.456482	0.4726	-0.094976	2
IV	C49H3.12	C49H3.12	-0.0526496	-0.17869	0.749604	-0.494212	2
V	C50B8.6	C50B8.6	0.00391791	-0.0700296	0.2701	0.126028	2
V	C50F4.1	C50F4.1	-0.414417	0.334178	0.183305	-0.117965	2
V	C50F4.12	C50F4.12	0.0372467	0.0808787	0.246266	0.0453441	2
V	C50F4.8	C50F4.8	-0.561448	0.286379	0.262005	-0.310753	2
V	C50H2.1	fshr-1	0.174085	0.122883	0.509423	0.0701215	2
V	C51E3.10	C51E3.10	-0.464408	0.420452	0.433215	-0.121825	2
V	C51F7.1	frm-7	-0.0407321	-0.0910325	0.295147	-0.212111	2
V	C53A5.13	C53A5.13	-0.365849	0.144934	0.199364	-0.075307	2
IV	C53B4.3	C53B4.3	-0.343877	0.141365	0.203714	0.0898292	2
I	C53D5.3	C53D5.3	-0.159891	-0.151064	0.484868	-0.0161051	2
I	C53H9.2	C53H9.2	0.114436	0.0399901	0.274052	0.0283415	2
III	C54C6.7	C54C6.7	-0.205055	-0.112026	0.626271	0.331965	2
V	C54D10.1	cdr-2	-0.798108	-0.0914613	1.05446	-0.156483	2
V	C54D10.10	C54D10.10	0.0413019	-0.134098	0.483953	-0.818759	2
V	C54E10.5	nhr-170	0.302777	0.17617	0.611416	-0.101424	2
IV	C54E4.4	C54E4.4	-0.129587	0.0949591	0.537003	-0.599266	2
I	C54G4.7	C54G4.7	-0.0269174	0.0238604	0.231036	-0.178936	2
V	C55A6.12	C55A6.12	-0.127497	-0.220908	0.358152	-0.0980929	2
V	C55A6.5	sdz-8	-0.420824	0.254984	0.45608	-0.0826069	2
I	C55B7.3	C55B7.3	-0.0476742	-0.394399	0.548118	0.456753	2
I	C55B7.4	acdh-1	0.186184	0.030634	0.746335	0.23271	2
I	C55B7.5	uri-1	0.142665	-0.139298	0.29682	-0.0841107	2
V	C56A3.4	C56A3.4	-0.0896483	0.149615	0.350418	-0.238116	2
II	C56C10.3	vps-32.1	0.0928726	0.0451388	0.278824	-0.129562	2
II	C56C10.7	C56C10.7	-0.235681	0.169695	0.402952	0.174071	2
IV	CC8.1	CC8.1	0.149304	0.101806	0.281796	0.180288	2
V	CD4.7	CD4.7	-0.395126	0.0394623	0.233636	-0.166645	2
I	D1007.19	D1007.19	-0.182229	0.200622	0.657147	-0.10969	2
III	D1044.3	pqn-25	-0.121473	0.340449	0.189765	-0.241212	2
V	D1054.18	D1054.18	-0.0927678	0.0658932	0.331816	-0.00811562	2
V	D1054.5	D1054.5	-0.214153	0.158318	0.324169	0.0402641	2
V	D1054.8	D1054.8	-0.159573	0.248265	0.44876	0.042518	2
I	D1081.6	D1081.6	0.0882341	-0.015685	0.295251	-0.122185	2
III	D2007.1	D2007.1	-0.474418	0.471886	0.530688	0.195702	2
V	D2023.1	D2023.1	-0.593016	0.284239	0.0935423	-0.151926	2
V	D2023.3	D2023.3	0.0768584	0.0609875	0.328019	-0.260302	2
I	D2092.2	ppfr-2	-0.0401988	-0.102824	0.686955	-0.0465445	2
I	D2092.4	D2092.4	-0.379554	-0.0805723	0.220602	-0.0519494	2
IV	D2096.3	aagr-1	-0.592545	0.389149	0.156506	-0.233611	2
IV	D2096.7	D2096.7	0.0230291	0.0648499	0.349944	0.204416	2
V	DC2.5	DC2.5	-0.289248	0.113256	0.39846	-0.163124	2
III	E02H9.2	E02H9.2	-0.212663	0.187594	0.132871	-0.206464	2
III	E02H9.8	nhr-121	0.0245393	-0.120009	0.430557	-0.191941	2
I	E03H4.8	E03H4.8	-0.0545006	0.195028	0.112102	-0.163904	2
II	E04F6.11	clh-3	0.0141706	-0.150889	0.429859	-0.223362	2
II	E04F6.6	E04F6.6	-0.113025	0.072419	0.271629	-0.240097	2
II	F01D5.1	F01D5.1	-0.293411	0.283047	0.921673	-0.218563	2
II	F01D5.3	F01D5.3	-0.288938	0.217295	0.516524	-0.0635791	2
I	F07A5.3	scav-6	-0.381334	0.0221104	0.633793	0.000514474	2
IV	F08A7.1	F08A7.1	0.105562	0.378597	0.562631	-0.157123	2
IV	F08B4.5	pole-2	-0.093087	-0.0515468	0.342668	-0.00203206	2
V	F08F3.7	cyp-14A5	-0.500348	0.532123	0.611288	0.461528	2
II	F08G2.8	F08G2.8	-0.206022	-0.327987	0.496436	-0.470809	2
IV	F08G5.1	F08G5.1	-0.162513	0.00869362	0.393552	0.0989265	2
V	F08H9.1	coh-3	-0.164753	-0.0944041	0.236171	0.0820033	2
II	F09E5.14	F09E5.14	0.15431	0.0702055	0.94965	-0.504198	2
III	F09F7.3	F09F7.3	-0.0836534	-0.283165	0.527846	0.140674	2
III	F09F7.4	F09F7.4	0.0536579	-0.229605	1.26963	0.207157	2
V	F09G2.1	F09G2.1	-0.184084	-0.00705662	0.209764	-0.0568706	2
III	F09G8.10	F09G8.10	0.0521225	-0.128285	0.459534	0.0472662	2
II	F10C1.9	F10C1.9	0.0594347	0.207566	0.206914	-0.344724	2
III	F10E9.1	F10E9.1	-0.122644	-0.351635	0.457927	-0.324824	2
III	F10E9.12	F10E9.12	-0.312945	-0.167912	0.591008	-0.307612	2
III	F10E9.3	F10E9.3	-0.108907	0.215344	0.127344	-0.109592	2
I	F11C3.2	unc-122	-0.0656223	0.0383672	0.606786	-0.022059	2
I	F11C3.3	unc-54	-0.430659	-0.0981304	0.304581	0.0795908	2
IV	F11E6.11	F11E6.11	0.215299	-0.157736	0.937546	-0.122456	2
III	F11F1.1	F11F1.1	-0.333476	0.206278	0.872102	0.0369655	2
III	F11F1.6	F11F1.6	0.200229	0.00216709	0.814795	-0.153327	2
I	F12B6.1	abt-2	-0.0569553	0.244519	0.207314	-0.034453	2
I	F12B6.2	F12B6.2	-0.0683185	0.000233713	0.586001	-0.412262	2
IV	F13B6.2	F13B6.2	-0.0221121	0.00773713	0.332295	0.240103	2
II	F13D12.4	alh-8	-0.255068	0.116122	0.403865	0.124029	2
IV	F13H10.2	ndx-9	0.0336404	-0.17292	0.284949	0.0946071	2
II	F13H8.1	F13H8.1	0.249413	0.0466504	0.41549	-0.437019	2
II	F14D2.4	bath-29	-0.0311141	0.1109	0.570426	0.49439	2
V	F14D7.10	F14D7.10	0.0494245	0.178125	0.232909	0.101526	2
III	F14F7.1	col-98	-0.890293	-0.0411516	0.960847	-0.166679	2
V	F14F8.8	F14F8.8	-0.474735	0.333934	0.722466	-0.00630817	2
V	F14F9.4	F14F9.4	-0.00850767	0.173659	0.521968	0.118602	2
V	F14F9.8	F14F9.8	0.419217	-0.0874004	0.717639	-0.347093	2
IV	F15B10.1	F15B10.1	0.00600933	0.319104	0.587713	0.0254055	2
V	F15B9.1	far-3	-0.159072	0.0886468	0.334208	-0.401462	2
I	F15D3.6	F15D3.6	-0.148622	-0.0613555	0.322545	-0.33705	2
I	F16C3.2	F16C3.2	0.262543	0.165136	0.503196	-0.804984	2
I	F16D3.1	tba-5	0.219341	0.169198	0.315507	0.0420422	2
I	F17B5.1	F17B5.1	-0.377453	-0.0300448	0.331102	-0.599151	2
V	F17C11.12	F17C11.12	-0.430212	0.229486	0.261407	0.0594432	2
V	F17C11.5	clec-221	0.18058	-0.23668	0.661789	0.0738742	2
III	F17C8.9	F17C8.9	-0.415937	0.074273	0.194167	-0.10885	2
II	F18A1.7	F18A1.7	0.266037	-0.0343371	0.751495	0.415165	2
V	F18E2.1	F18E2.1	-0.294256	0.0732299	0.36133	0.0652435	2
V	F18E3.11	F18E3.11	0.185878	0.131436	0.32742	-0.0902495	2
V	F18E3.12	F18E3.12	0.277194	-0.0186522	0.541881	-0.0299189	2
V	F18E3.13	F18E3.13	0.205117	0.184029	0.529001	0.0444306	2
V	F18E3.7	ddo-2	-0.230603	0.0369525	0.288189	-0.448834	2
V	F19B2.5	F19B2.5	-0.240392	0.0529922	0.818673	-0.117066	2
IV	F19C7.1	F19C7.1	-0.284971	0.280892	0.441798	0.0987607	2
II	F19H8.1	tps-2	-0.0744487	-0.261943	0.259846	-0.0303327	2
III	F20H11.3	mdh-2	-0.268193	-0.0588085	0.173101	-0.167179	2
V	F21A3.3	F21A3.3	0.0250551	-0.060403	0.517142	-0.458892	2
V	F21C10.10	F21C10.10	0.243321	-0.00512369	0.663482	-0.530863	2
I	F21F3.7	F21F3.7	-0.0503089	-0.159711	0.315678	-0.264033	2
V	F21F8.3	asp-5	-0.0339593	0.11943	0.297787	0.0317482	2
V	F21F8.7	asp-6	-0.157958	0.313651	0.646036	-0.123006	2
II	F22B5.4	F22B5.4	0.0593804	-0.181254	0.53044	-0.487105	2
I	F22D6.12	gly-19	0.05776	-0.0713667	0.292797	-0.0726444	2
I	F22D6.15	F22D6.15	-0.0330494	0.36991	0.121988	-0.0626624	2
I	F22D6.2	F22D6.2	0.193071	0.022529	0.368459	-0.122826	2
I	F22D6.9	F22D6.9	0.0525951	0.153945	0.47402	0.0689456	2
V	F23B12.4	F23B12.4	-0.201129	-0.218193	0.44032	-0.306077	2
V	F23B12.9	egl-1	-0.764097	0.160692	1.08448	0.35297	2
IV	F23B2.12	pcp-2	-0.507196	0.290666	0.353308	0.0540804	2
V	F25B3.5	F25B3.5	-0.0472213	0.153349	0.594568	0.405846	2
V	F25E5.8	F25E5.8	-0.282274	0.0763252	0.268077	-0.248614	2
I	F25H2.1	tli-1	0.029198	0.187499	0.349643	-0.0200727	2
I	F25H2.7	F25H2.7	-0.429488	-0.010106	0.459747	0.0894796	2
IV	F25H8.5	dur-1	-0.177296	0.0103015	0.165082	-0.0211213	2
V	F25H9.5	frm-10	0.116611	0.292381	0.183672	-0.0988298	2
III	F26A1.13	F26A1.13	0.0201499	-0.0388558	0.258062	-0.258699	2
IV	F26D10.9	atgp-1	-0.013878	0.255652	0.291784	-0.0515892	2
V	F26D11.10	inx-4	0.0120771	-0.266164	0.322474	-0.1863	2
I	F26E4.11	hrdl-1	0.101411	-0.211004	0.336657	-0.156825	2
I	F26E4.7	F26E4.7	-0.0161093	0.232176	0.127923	-0.158479	2
III	F26F4.3	rom-1	0.0274236	0.240062	0.186434	-0.0929245	2
III	F26F4.5	F26F4.5	-0.123786	-0.0222728	0.284993	-0.0241076	2
I	F26H9.4	F26H9.4	0.0823557	0.3249	0.538736	-0.215803	2
I	F27C1.2	F27C1.2	-0.150288	-0.00485335	0.228045	-0.18265	2
II	F28A10.6	acdh-9	-0.287742	-0.137146	0.292853	-0.0601765	2
V	F28A12.4	F28A12.4	0.0840119	0.302023	0.92266	0.091215	2
II	F28B12.1	F28B12.1	-0.0182226	0.29047	0.551883	0.0150298	2
IV	F28D1.3	thn-1	0.11156	0.229446	0.407782	-0.305338	2
IV	F28E10.2	F28E10.2	0.241075	0.24809	0.202225	-0.0789592	2
III	F28F5.4	F28F5.4	-0.130864	0.305041	0.335963	-0.36906	2
V	F28F8.2	acs-2	0.265935	-0.127274	0.511296	-0.537933	2
V	F28F8.4	fbxa-95	-0.0117223	-0.0921131	1.29697	0.519594	2
V	F28H7.8	F28H7.8	0.00156022	0.126745	0.148805	-0.144714	2
II	F31D5.5	F31D5.5	-0.200116	0.199409	0.203316	-0.152011	2
II	F32A5.8	F32A5.8	-0.224805	0.339682	0.278726	0.0126979	2
V	F32D8.12	F32D8.12	-0.00206973	0.0392135	0.396248	-0.404759	2
V	F32H5.1	F32H5.1	-0.306264	0.194077	0.429865	-0.105885	2
V	F32H5.4	F32H5.4	-0.160034	-0.0387529	0.285083	0.0148619	2
IV	F33D4.1	nhr-8	-0.107255	0.0740745	0.170781	-0.180997	2
III	F34D10.4	F34D10.4	-0.099066	-0.217269	0.49582	0.207739	2
II	F34D6.3	sup-9	0.127469	0.110931	0.228233	-0.0809972	2
V	F35B12.4	F35B12.4	-0.176776	0.348399	0.412684	-0.466227	2
V	F35B12.6	tag-290	-0.275399	0.525579	0.699287	-0.418587	2
V	F35E12.6	F35E12.6	-0.41273	0.188213	0.794156	0.0928808	2
V	F35E12.8	F35E12.8	-0.167385	-0.0273379	0.646553	-0.336913	2
III	F35G12.5	F35G12.5	-0.017642	0.180057	0.305572	0.134918	2
IV	F35H10.4	vha-5	-0.278143	-0.0862047	0.35475	0.0739472	2
II	F35H8.6	ugt-58	-0.284887	0.125292	0.27696	-0.00141116	2
I	F36A2.7	F36A2.7	-0.410499	0.00466205	0.204698	0.0538825	2
II	F36H5.2	math-27	-0.138451	0.302058	0.390395	-0.352963	2
V	F36H9.4	F36H9.4	-0.00909422	-0.0654573	0.306597	-0.0719018	2
V	F37B4.7	folt-2	-0.626865	0.210814	1.34197	0.208918	2
V	F38B7.1	ccch-1	0.332631	-0.0287979	0.4609	-0.682825	2
IV	F38E11.7	wrt-3	-0.128925	-0.285483	0.399183	0.046911	2
IV	F38H4.3	F38H4.3	0.131814	0.37774	0.284185	-0.393784	2
V	F39G3.5	F39G3.5	-0.0172318	-0.0551676	0.430508	0.0912366	2
II	F40F8.5	F40F8.5	0.0176571	-0.14025	0.424964	-0.206452	2
V	F41B5.4	cyp-33C3	0.144627	0.371616	0.380652	-0.42576	2
II	F41C3.1	F41C3.1	-0.152105	-0.110022	0.632154	-0.570654	2
II	F41C3.2	F41C3.2	-0.380482	-0.288457	0.405704	6.03e-05	2
V	F41E6.7	F41E6.7	-0.163866	0.247241	0.44556	0.13175	2
II	F41G3.21	F41G3.21	-0.184112	0.0619278	0.316598	-0.414138	2
IV	F41H10.6	hdac-6	-0.128638	-0.0849456	0.277802	0.0739494	2
IV	F42A9.5	cyp-33E2	-0.00782462	0.128542	0.182957	-0.120151	2
IV	F42C5.7	grl-4	0.319926	0.154983	0.377498	-0.353197	2
II	F42G2.2	F42G2.2	-0.276405	0.443	0.322601	0.240711	2
III	F42G9.7	snt-2	-0.179808	-0.213043	0.238522	-0.0579854	2
III	F42H10.3	F42H10.3	-0.222874	0.0143362	0.291422	0.0419229	2
II	F43C11.3	F43C11.3	-0.161577	0.175933	0.685283	-0.279561	2
III	F43D9.4	sip-1	0.0618946	0.170464	0.6047	0.333128	2
I	F43G9.3	F43G9.3	0.154109	-0.222518	0.407929	-0.370988	2
I	F43G9.4	F43G9.4	-0.276524	-0.0671339	0.229391	-0.185695	2
V	F43H9.2	sptl-2	-0.18058	0.0673811	0.456709	-0.059153	2
V	F44A2.3	F44A2.3	-0.25392	-0.092593	0.171366	-0.0774256	2
III	F44B9.8	F44B9.8	-0.120696	0.00342496	0.229089	0.0326654	2
II	F44E5.4	F44E5.4	-0.404104	-0.3077	0.422007	0.256527	2
V	F44G3.6	skr-3	-0.245265	0.225919	0.107098	-0.273819	2
II	F44G4.6	F44G4.6	-0.506085	-0.0373549	0.393722	-0.208083	2
V	F45D3.2	F45D3.2	0.213026	0.14397	0.290929	0.0159532	2
II	F45E10.2	F45E10.2	0.191426	0.25866	0.565886	-0.649573	2
IV	F45E4.5	F45E4.5	0.177436	0.0792173	0.716745	-0.900815	2
III	F45G2.10	F45G2.10	-0.177664	0.0406004	1.00754	0.181125	2
III	F45G2.2	F45G2.2	0.013762	0.129524	0.827399	-0.354741	2
III	F45G2.4	F45G2.4	-0.0989087	-0.158976	0.860094	0.167242	2
III	F45G2.7	F45G2.7	0.201676	0.157991	0.667068	0.125764	2
III	F45G2.8	F45G2.8	-0.24758	-0.0612528	0.665407	0.330696	2
II	F45H10.4	drr-1	0.0202068	-0.0792581	0.275529	0.136425	2
II	F46C5.1	F46C5.1	-0.370353	0.16929	0.154291	-0.504296	2
V	F46E10.10	mdh-1	-0.338311	-0.135703	0.276584	-0.119573	2
V	F46E10.11	F46E10.11	-0.199349	0.248332	0.428471	-0.216629	2
I	F46F11.5	vha-10	-0.192009	-0.0109441	0.278456	-0.0932893	2
V	F46F3.2	lgc-44	-0.162904	-0.0722933	0.280254	-0.18403	2
V	F47B8.8	F47B8.8	-0.348076	-0.172563	0.471704	-0.484465	2
I	F47G4.7	smd-1	-0.325801	0.0186409	0.284377	0.00773829	2
I	F48C1.1	aman-3	0.159839	0.312826	0.60752	0.197151	2
V	F48G7.5	F48G7.5	-0.134794	-0.104526	0.43919	-0.0222723	2
V	F48G7.8	F48G7.8	-0.00737665	0.412073	0.634555	-0.429994	2
IV	F49C12.14	F49C12.14	0.0604366	0.270966	0.349125	0.283444	2
I	F49D11.8	cpn-4	-0.0903323	0.213471	0.433082	0.146537	2
IV	F49F1.5	F49F1.5	-0.257975	0.494401	0.971733	-0.741932	2
IV	F49F1.6	F49F1.6	-0.203942	0.356965	0.709794	-0.298637	2
I	F52A8.3	F52A8.3	0.320018	0.208018	0.411136	0.19102	2
I	F52B5.2	F52B5.2	-0.440122	-0.0452162	0.545939	0.275398	2
III	F52C9.1	F52C9.1	-0.246993	-0.124079	0.216301	-0.0271233	2
V	F52F10.3	oac-31	-0.487752	0.14612	0.476133	0.420106	2
II	F52H3.7	lec-2	-0.0831829	-0.173215	0.441026	-0.523919	2
III	F53A2.4	nud-1	-0.0789075	-0.0351312	0.439282	0.338526	2
III	F53A2.5	dro-1	-0.0665556	-0.203534	0.480094	-0.0944635	2
III	F53A2.6	ife-1	-0.0776949	-0.228015	0.734537	0.260301	2
III	F53A2.7	F53A2.7	-0.071456	-0.308214	1.05872	0.0299373	2
III	F53A2.8	mtm-6	-0.255893	-0.476279	0.646061	-0.0870595	2
III	F53A2.9	F53A2.9	0.330505	-0.0465803	0.479457	-0.388391	2
III	F53A3.4	pqn-41	0.0913681	0.1256	0.199853	-0.0737035	2
I	F53B6.1	tsp-15	0.162988	0.0266969	0.362709	-0.584595	2
II	F53C3.12	bcmo-2	-0.538792	0.399272	0.581841	-0.298624	2
V	F53F1.3	F53F1.3	0.137477	0.337354	0.468346	0.159315	2
I	F53F10.2	F53F10.2	-0.00356631	0.0273272	0.364143	-0.0711055	2
I	F53F10.3	F53F10.3	-0.411405	-0.177779	0.57699	-0.21637	2
V	F53F8.4	F53F8.4	-0.297686	-0.210911	0.445328	-0.41785	2
I	F53G12.1	rab-11.1	0.0040686	-0.0104855	0.251182	0.0436874	2
V	F54B8.4	F54B8.4	0.0281206	-0.483391	0.71728	-0.862909	2
IV	F54D1.6	F54D1.6	0.0442083	0.236573	0.263477	-0.0858276	2
II	F54D10.3	F54D10.3	0.0556451	0.0927239	0.29018	-0.0351527	2
II	F54D5.1	pcs-1	-0.225496	0.0324745	0.24908	-0.0576974	2
II	F54D5.11	F54D5.11	-0.10638	-0.202158	0.302921	0.0699182	2
II	F54D5.12	F54D5.12	-0.180776	-0.362489	0.406112	0.0413108	2
II	F54D5.9	F54D5.9	-0.0131436	-0.202164	0.588854	0.564736	2
II	F54F11.2	F54F11.2	-0.2524	0.145582	0.20337	-0.0752395	2
III	F54F12.2	F54F12.2	0.0739827	-0.182022	0.813123	-0.276211	2
III	F54F2.1	pat-2	-0.122272	-0.0423326	0.172976	-0.0325151	2
V	F55A11.8	F55A11.8	-0.214634	-0.0261568	0.539353	0.0890222	2
I	F55A12.10	F55A12.10	0.0713644	0.0938189	0.651653	0.326258	2
IV	F55B11.4	F55B11.4	-0.543166	0.511452	0.570963	-0.218227	2
V	F55C10.2	col-154	-0.151556	-0.15441	0.414272	-0.18297	2
V	F55C10.3	col-155	-0.0952961	-0.254221	0.500492	-0.341808	2
IV	F55G1.6	F55G1.6	-0.134919	-0.0815224	0.387381	-0.0426999	2
IV	F55G1.8	plk-3	0.122585	-0.124687	0.565898	0.206406	2
IV	F55G11.2	F55G11.2	-0.350449	0.17856	0.162137	0.0605678	2
IV	F55G11.8	F55G11.8	-0.0992759	0.277335	0.140615	-0.0323244	2
III	F55H2.2	vha-14	-0.318289	-0.0770646	0.255908	-0.060818	2
III	F55H2.6	clu-1	-0.173135	-0.125768	0.321816	0.00206126	2
III	F55H2.7	F55H2.7	-0.0818773	-0.0826438	0.212031	-0.10366	2
III	F56A8.3	F56A8.3	-0.275006	-0.192815	0.749189	0.00922123	2
III	F56A8.4	F56A8.4	0.13708	-0.267422	0.647409	-0.0341263	2
III	F56A8.5	F56A8.5	-0.117918	0.0678074	0.794296	-0.0585675	2
III	F56A8.6	cpf-2	-0.0594041	-0.225972	0.485106	-0.0459907	2
III	F56A8.7	unc-64	-0.0691655	-0.00925286	0.849932	-0.167447	2
III	F56A8.9	F56A8.9	-0.155605	-0.0449129	0.72546	-0.0937979	2
I	F56C11.1	bli-3	-0.158171	-0.246734	0.235077	0.0172996	2
IV	F56C4.3	glb-19	0.140732	-0.00791623	0.242936	-0.1439	2
III	F56C9.3	F56C9.3	0.054465	0.0679822	0.390014	0.322343	2
III	F56C9.7	F56C9.7	-0.370125	0.32222	0.337066	0.0382266	2
III	F56F3.1	pqn-45	0.057709	0.0852493	0.173195	-0.0931852	2
IV	F56H11.1	fbl-1	0.0967481	0.212369	0.386307	-0.207358	2
V	F57B1.3	col-159	-0.314209	0.161818	0.285779	-0.467484	2
I	F57B10.12	mei-2	-0.0117966	0.0683361	0.701044	0.539203	2
I	F57B10.4	F57B10.4	0.117606	-0.0692047	0.468302	0.41594	2
III	F57B9.1	F57B9.1	-0.211289	-0.10309	0.314574	-0.317255	2
III	F57B9.4	coq-2	-0.436016	-0.118836	0.339804	0.0104921	2
V	F57E7.1	F57E7.1	0.13828	0.140735	0.563534	0.337053	2
V	F57F4.3	gfi-1	-0.240006	0.0203566	0.263861	0.0459781	2
V	F57F4.4	F57F4.4	-0.244664	-0.062983	0.25192	-0.0470585	2
III	F58A4.10	ubc-7	-0.0413097	-0.0657149	0.267287	0.0907113	2
IV	F58B3.1	lys-4	0.214578	0.341293	0.505565	0.312939	2
V	F58B4.1	nas-31	0.130302	0.0403032	0.271385	-0.137942	2
V	F58B4.5	F58B4.5	0.203696	0.107667	0.188277	-0.0878989	2
I	F58D5.5	F58D5.5	0.0649017	0.383357	0.463473	-0.0101809	2
II	F58F12.1	F58F12.1	-0.119488	-0.182624	0.262524	-0.153539	2
V	F58G4.1	myo-5	-0.119468	0.0650091	0.298092	-0.379794	2
IV	F58G6.9	F58G6.9	-0.0848506	-0.217732	0.752	0.196679	2
II	F59A6.2	F59A6.2	-0.0892826	-0.307992	0.346357	-0.184716	2
V	F59A7.5	F59A7.5	-0.0620989	0.315664	0.211788	-0.0795355	2
III	F59B2.13	F59B2.13	-0.243879	-0.0622891	0.336083	-0.177825	2
IV	F59B8.1	F59B8.1	-0.182774	-0.0444851	0.320407	-0.259613	2
V	F59D6.3	F59D6.3	-1.13169	-0.979975	1.61351	-0.105751	2
V	F59D6.7	F59D6.7	-0.172782	-0.235567	0.402942	-0.380376	2
V	F59E11.10	nhr-195	0.145593	0.329654	0.170101	-0.176477	2
V	F59E11.2	F59E11.2	-0.0808758	-0.363089	0.453469	-0.0408969	2
V	H12C20.6	nhr-101	-0.0934657	0.402496	0.33143	-0.240843	2
V	H14N18.4	H14N18.4	-0.0982751	0.058205	0.402501	-0.39521	2
IV	H20E11.1	H20E11.1	-0.342015	0.288131	0.3147	0.0854979	2
IV	H21P03.2	H21P03.2	-0.0163095	0.130807	0.338631	0.12068	2
V	H23N18.1	ugt-13	-0.872486	0.127386	0.393438	-0.206358	2
I	H27M09.3	syp-4	0.0417903	-0.00904283	0.778726	0.553657	2
I	H28O16.1	H28O16.1	-0.259805	-0.0882172	0.221001	0.0463819	2
II	H43E16.1	H43E16.1	-0.252286	-0.122095	0.345617	-0.283407	2
IV	JC8.13	tag-115	-0.13418	-0.0714314	0.420673	0.0221025	2
IV	JC8.6	lin-54	0.0457039	-0.0733731	0.25674	0.024223	2
V	K01D12.11	cdr-4	-0.522328	0.614342	0.716488	-0.00214508	2
V	K01D12.8	K01D12.8	0.338228	-0.211753	0.96461	0.0980486	2
III	K01G5.3	K01G5.3	0.0169392	0.0319567	0.298179	0.0068183	2
IV	K02D7.1	K02D7.1	-0.165303	0.227986	0.165675	-0.207168	2
V	K02E11.6	K02E11.6	-0.275375	0.420967	0.269844	0.0954128	2
III	K02F3.4	zip-2	-0.0829665	0.209164	0.315599	0.0206573	2
I	K03E5.2	K03E5.2	-0.316551	0.378274	0.34135	-0.0124908	2
V	K03H4.2	K03H4.2	-0.13029	-0.272824	0.488989	0.252717	2
I	K04F10.1	K04F10.1	-0.130494	0.253764	0.168488	-0.244632	2
I	K04F10.6	mut-2	0.241734	-0.085367	0.432459	-0.207872	2
I	K04G2.2	K04G2.2	-0.0246318	-0.213907	0.312183	-0.212757	2
I	K04G2.9	K04G2.9	-0.258574	0.155969	0.226529	0.00174858	2
V	K06A4.2	K06A4.2	0.0510528	-0.0795516	0.332129	-0.0252402	2
V	K06A4.7	K06A4.7	-0.0862193	0.27357	0.21725	-0.203471	2
V	K06B4.11	nhr-53	0.416004	0.296401	0.910269	-0.217553	2
IV	K06B9.6	K06B9.6	0.263844	0.0979238	0.304129	-0.444773	2
III	K06H7.9	idi-1	-0.0543533	-0.159011	0.233162	-0.109936	2
V	K07B1.5	acl-14	-0.128961	-0.00358913	0.344896	-0.0349494	2
V	K07C11.8	K07C11.8	0.258931	0.00856028	0.294381	-0.296146	2
II	K07E8.5	K07E8.5	-0.0817049	-0.0142452	0.203588	-0.0457235	2
I	K07G5.4	K07G5.4	0.0647544	-0.0751682	0.57498	-0.399627	2
IV	K08B4.3	ugt-19	-0.116377	0.339786	1.05527	0.204663	2
IV	K08C7.3	epi-1	-0.240156	0.119087	0.318332	0.141868	2
IV	K08C7.7	K08C7.7	-0.025999	0.268717	0.602233	-0.150705	2
III	K08E3.1	tyr-2	0.146312	0.0213696	1.17686	-0.790461	2
III	K08E3.3	toca-2	0.12972	-0.00796217	0.675962	0.469258	2
III	K08E3.4	K08E3.4	0.0801625	0.0204979	0.880526	0.129961	2
III	K08E3.5	K08E3.5	0.0122205	-0.225475	0.984845	0.0652618	2
III	K08E3.6	cyk-4	0.119849	-0.0937161	0.90867	0.27155	2
III	K08E3.7	pdr-1	-0.343804	0.00553682	0.713863	0.0210092	2
III	K08E3.8	mdt-29	-0.00332477	-0.0380178	0.98873	-0.0294231	2
IV	K08E4.3	K08E4.3	0.0527655	-0.00484082	0.232968	-0.00492664	2
II	K08F8.4	pah-1	-0.349822	-0.150774	0.395623	-0.116571	2
V	K08H10.4	uda-1	0.0268816	0.106051	0.394829	0.00586438	2
II	K10B4.6	cwn-1	-0.083343	-0.0419114	0.290142	-0.0589344	2
IV	K10D11.5	K10D11.5	-0.172161	0.291811	0.250378	0.134078	2
IV	K10D11.6	K10D11.6	-0.347205	0.155616	0.149901	-0.178316	2
V	K10D6.2	K10D6.2	-0.142128	0.0118538	0.222363	-0.0544367	2
II	K10H10.3	dhs-8	-0.0208657	-0.0344406	0.281486	0.0657083	2
V	K11C4.4	odc-1	-0.153548	0.0203654	0.539364	0.298887	2
V	K11D12.11	K11D12.11	-0.213591	-0.00220048	0.447507	0.0909819	2
V	K11D12.5	K11D12.5	-0.145807	0.155005	0.63075	0.042489	2
V	K11D12.9	K11D12.9	0.125994	-0.2712	0.560849	-0.0956568	2
IV	K11H12.1	K11H12.1	-0.158029	0.256126	0.48546	0.466458	2
IV	K11H12.7	K11H12.7	-0.349724	-0.0754821	0.295198	-0.147177	2
IV	K11H12.8	K11H12.8	-0.201779	-0.106975	0.486605	0.253567	2
I	K12C11.3	K12C11.3	0.101321	-0.17475	0.47254	0.149954	2
I	K12C11.7	K12C11.7	0.137506	0.160401	0.61228	0.347148	2
V	K12G11.1	sulp-4	-0.268461	-0.301649	0.386212	-0.0308016	2
III	K12H4.7	K12H4.7	-0.300436	-0.00751779	0.189422	0.0482792	2
II	K12H6.6	K12H6.6	-0.125122	-0.036419	0.202693	0.0168711	2
IV	LLC1.2	LLC1.2	-0.310678	0.384217	0.370701	0.106409	2
I	M01A10.3	ostd-1	-0.0673122	-0.0258233	0.228006	0.0319194	2
I	M01E11.4	pqn-52	-0.159418	-0.0939446	0.38291	-0.155041	2
III	M01F1.3	M01F1.3	-0.141767	0.0376473	0.502495	0.112054	2
III	M01F1.5	hmit-1.3	-0.076224	-0.279155	0.312504	-0.176358	2
III	M01F1.8	M01F1.8	-0.113589	0.0547399	0.455558	0.335842	2
III	M01F1.9	M01F1.9	-0.252698	-0.042357	0.503277	-0.041662	2
IV	M02B7.6	cal-3	-0.455645	0.179955	0.100491	-0.144635	2
V	M02H5.1	nhr-99	-0.0480892	0.494628	0.715215	-0.107929	2
V	M02H5.4	nhr-202	-0.198889	0.119298	0.254274	-0.0567151	2
III	M03C11.6	M03C11.6	-0.161676	0.200973	0.316512	0.169556	2
IV	M03D4.3	M03D4.3	0.0126181	-0.0253482	0.364515	0.0301396	2
III	M04D8.6	xbx-3	0.0807039	-0.0460079	0.341313	0.0103752	2
V	M04G12.1	tag-260	0.0497912	-0.0396995	0.442098	-0.313994	2
II	M106.8	M106.8	0.0672122	-0.0145899	0.306108	-0.0890662	2
II	M110.1	col-76	-0.205695	-0.285917	0.377873	0.16836	2
II	M176.4	M176.4	-0.135377	-0.0953223	0.310979	-0.185646	2
II	M176.5	M176.5	-0.0628357	0.178668	0.210196	-0.223181	2
II	M176.8	M176.8	0.0207642	-0.0138086	0.200172	-0.13277	2
II	M28.6	lact-3	-0.145715	-0.00103545	0.196785	-0.285197	2
IV	M7.2	klc-1	-0.0543997	0.0278321	0.315416	0.274397	2
III	M88.1	ugt-62	-0.494177	0.00492067	1.2599	0.493312	2
V	R02D5.3	R02D5.3	0.0274843	0.175626	0.508167	0.0244124	2
III	R02F2.8	R02F2.8	-0.0414927	0.0339658	0.439518	-0.173538	2
II	R03D7.6	gst-5	-0.589067	-0.169746	0.428816	0.0847796	2
IV	R05A10.2	R05A10.2	0.151367	0.295043	0.329367	-0.241703	2
IV	R05A10.3	R05A10.3	0.17042	0.162504	0.250626	0.0471486	2
IV	R05C11.3	mca-2	-0.1612	-0.170561	0.213549	0.0141595	2
IV	R05C11.4	R05C11.4	-0.0120981	-0.00216962	0.201473	-0.0432617	2
V	R05D8.8	dhs-14	-0.530062	0.192383	0.679848	0.037866	2
II	R05F9.12	aagr-2	-0.333615	0.102539	0.347093	-0.0525301	2
II	R05G9.2	R05G9.2	-0.0612101	0.196298	0.393535	0.00866153	2
III	R06B10.3	clec-150	-0.0140925	0.236855	0.393735	0.119759	2
I	R06C7.10	let-75	-0.467696	0.00485249	0.410028	-0.249091	2
II	R07G3.1	cdc-42	-0.00516757	0.0688074	0.238034	0.027117	2
IV	R07H5.1	prx-14	-0.240836	-0.0847062	0.255508	-0.00634973	2
IV	R08C7.1	R08C7.1	-0.0320295	-0.172041	0.541067	0.214346	2
II	R09D1.10	R09D1.10	0.0172326	0.112826	0.396041	-0.439156	2
IV	R09E10.1	R09E10.1	-0.755868	0.408013	0.724099	-0.444641	2
III	R107.4	ikke-1	-0.0557628	0.00324995	0.322926	-0.249628	2
V	R10D12.14	R10D12.14	-0.0440141	-0.184019	0.467604	-0.608909	2
V	R10D12.7	R10D12.7	-0.284574	-0.312111	0.581795	-0.674989	2
III	R10E11.4	sqv-3	-0.190703	-0.222898	0.271159	-0.136088	2
III	R10E11.8	vha-1	-0.334683	-0.0258417	0.289916	0.146772	2
V	R10E8.3	R10E8.3	-0.0696486	0.0566751	0.376072	0.204125	2
I	R11A5.3	R11A5.3	-0.050843	-0.0719334	0.570411	0.390028	2
V	R11G11.7	pqn-60	-0.474185	0.59564	0.469552	-0.0515148	2
I	R12E2.4	inx-17	0.217949	0.182198	0.347372	0.00189429	2
I	R12E2.5	inx-16	-0.0659597	-0.0203869	0.270027	0.165457	2
III	R13A5.10	R13A5.10	-0.431904	0.247458	0.358949	0.140846	2
III	R13A5.3	ttr-32	0.243051	0.0327007	0.523426	-0.478803	2
III	R13A5.6	ttr-8	-0.0409405	0.20353	0.341049	-0.352963	2
V	R13D11.3	R13D11.3	-0.20531	0.433515	0.298969	-0.120416	2
III	R144.13	R144.13	-0.25933	0.000873841	0.408822	0.160009	2
III	R144.9	mdt-11	-0.112425	0.206646	0.523801	0.312208	2
III	R74.3	xbp-1	-0.128861	-0.15253	0.291699	0.0770248	2
II	T01D1.8	T01D1.8	0.0535889	0.174003	0.387023	0.222293	2
V	T01G6.2	nhr-131	-0.301637	0.106039	0.25981	-0.121076	2
V	T01G6.4	nhr-106	-0.136097	0.295777	0.412576	-0.243852	2
II	T01H3.1	vha-4	-0.158797	-0.129647	0.270708	-0.123433	2
IV	T02D1.6	T02D1.6	-0.295139	0.0627985	0.364399	0.039425	2
V	T02E9.1	T02E9.1	0.13168	-0.209064	0.484993	-0.457875	2
I	T02G6.1	T02G6.1	-0.129701	0.0500858	0.289794	0.195686	2
V	T03D3.1	ugt-53	-0.500793	0.230118	0.304667	0.104182	2
I	T03F1.6	T03F1.6	0.0356355	0.269565	0.323607	-0.376903	2
III	T03F6.1	qdpr-1	-0.22718	-0.0493852	0.947975	-0.00271895	2
III	T03F6.3	T03F6.3	0.0575263	-0.0978155	0.770791	0.168607	2
III	T03F6.4	T03F6.4	0.0769315	-0.53397	0.975149	-0.798543	2
III	T03F6.5	lis-1	-0.12463	-0.184145	0.866958	-0.0294037	2
V	T03F7.1	snf-11	0.0103292	-0.0694953	0.290434	-0.100388	2
V	T03F7.7	T03F7.7	-0.0228365	-0.0509775	0.227744	-0.138224	2
V	T04C12.7	T04C12.7	0.102521	-0.0466986	0.775462	-0.705633	2
V	T04F3.4	T04F3.4	-0.00748297	0.170885	0.288183	-0.0900783	2
V	T04H1.5	T04H1.5	-0.0459006	-0.0625181	0.225547	-0.0185464	2
II	T05A7.1	T05A7.1	-0.0161252	-0.140498	0.448834	-0.6603	2
II	T05A7.5	fut-6	-0.635854	-0.145531	0.584897	-0.0883046	2
III	T05D4.1	aldo-1	-0.187866	-0.175392	1.00223	0.0484724	2
IV	T05E11.2	T05E11.2	-0.0743511	-0.160403	0.286173	-0.258555	2
V	T05E12.6	T05E12.6	-0.395524	0.364919	0.296261	0.178053	2
I	T05F1.1	nra-2	-0.0779333	0.0545225	0.547385	0.227127	2
I	T05F1.2	T05F1.2	0.122614	0.255498	0.510278	0.398253	2
I	T05F1.6	hsr-9	0.148943	0.009825	0.289634	0.03563	2
III	T05G5.6	ech-6	-0.157782	-0.382061	0.663495	0.187375	2
III	T05G5.7	rmd-1	0.116978	0.11022	0.485291	0.0717681	2
V	T06C12.7	nhr-84	0.119277	0.282834	0.421511	-0.116801	2
V	T06E6.10	T06E6.10	0.132622	0.262146	0.450474	-0.300897	2
IV	T07A9.13	tag-261	0.226492	0.265971	0.412206	0.496938	2
IV	T07A9.14	T07A9.14	0.0474696	0.0782782	0.265617	0.143122	2
IV	T07A9.3	kgb-1	0.0290788	0.174781	0.141324	-0.092444	2
IV	T07A9.6	daf-18	0.0130519	-0.232367	0.70968	-0.00936091	2
V	T07C12.7	ttr-46	-0.0724332	0.00542752	0.432901	0.0714933	2
III	T07C4.5	ttr-15	-0.15471	0.12367	0.511749	-0.206306	2
II	T07D3.9	T07D3.9	0.0209671	-0.0615315	0.985889	0.411709	2
II	T07F8.4	T07F8.4	-0.049369	0.380953	0.468163	0.378509	2
V	T08B1.1	T08B1.1	-0.124923	0.346601	0.177371	0.0119187	2
V	T08B1.2	tnt-4	-0.253472	0.0190611	0.268359	-0.361226	2
II	T09A5.12	ztf-17	-0.0322971	0.148055	0.169334	-0.152786	2
V	T09F5.9	clec-47	-0.335838	-0.0919219	1.49484	0.0449375	2
V	T09H2.1	cyp-34A4	-0.0697435	-0.279468	0.418927	0.0785489	2
V	T10H9.8	T10H9.8	0.0679964	0.0658197	0.394209	-0.707548	2
V	T11F9.12	T11F9.12	-0.221135	0.0735731	0.316543	-0.10777	2
III	T12A2.1	T12A2.1	-0.212711	0.347656	0.209398	0.0105364	2
IV	T12B3.2	T12B3.2	-0.435788	0.0300158	0.269591	-0.146825	2
III	T12D8.1	set-16	-0.0415823	-0.185847	0.69168	-0.0713131	2
III	T12D8.2	drr-2	0.108274	0.0511911	0.649761	0.192214	2
III	T12D8.3	acbp-5	-0.410571	-0.0885511	0.761494	0.180614	2
III	T12D8.4	arrd-17	-0.149926	-0.40024	0.689176	-0.215139	2
III	T12D8.5	T12D8.5	-0.925335	-0.18485	0.888872	0.322963	2
III	T12D8.6	T12D8.6	0.144918	-0.0979361	0.659865	0.108895	2
III	T12D8.7	taf-9	-0.00107444	-0.231429	0.723416	-0.0682231	2
III	T12D8.8	hip-1	-0.239514	-0.138255	0.645334	0.103425	2
III	T12D8.9	T12D8.9	-0.350613	-0.104852	0.869726	-0.045751	2
II	T13B5.1	snf-3	-0.195481	-0.0722078	0.166932	-0.109349	2
V	T15B7.1	T15B7.1	-0.489132	0.474197	0.585134	0.0587936	2
V	T15B7.4	col-142	-0.862193	0.329296	0.635257	-0.102079	2
II	T15H9.2	T15H9.2	-0.0321439	0.186388	0.528707	0.49599	2
II	T16D1.2	pho-4	-0.0873819	0.219145	0.132259	-0.254108	2
V	T16G1.6	T16G1.6	0.368712	0.268074	0.589723	-0.462202	2
III	T16H12.9	T16H12.9	-0.0336351	0.00748459	0.483451	-0.523258	2
V	T18H9.2	asp-2	-0.195433	0.114753	0.33423	0.0869673	2
V	T19F4.1	T19F4.1	-0.000719092	-0.286109	0.450269	-0.295835	2
III	T20B12.9	lgc-50	-0.0198218	0.0295672	0.420549	-0.43434	2
IV	T20D3.2	T20D3.2	-0.326571	0.24899	0.381405	-0.0434685	2
III	T20G5.8	T20G5.8	-0.332832	-0.0015931	0.400889	0.0162421	2
V	T21C9.8	ttr-23	-0.115022	0.0135843	0.61961	-0.437296	2
IV	T21D12.12	T21D12.12	-0.528838	0.264746	0.310602	-0.341218	2
IV	T21D12.9	sma-10	-0.20397	0.0106147	0.214699	-0.0839324	2
IV	T21D12.9	sma-10	-0.20397	0.0106147	0.214699	-0.0839324	2
IV	T21D12.9	sma-10	-0.20397	0.0106147	0.214699	-0.0839324	2
IV	T21D12.9	sma-10	-0.20397	0.0106147	0.214699	-0.0839324	2
I	T21E3.1	egg-4	0.372501	0.204012	0.753242	0.626025	2
IV	T22B11.4	T22B11.4	-0.168975	0.401487	0.380847	-0.300882	2
I	T22H2.6	pgrn-1	-0.396238	0.079862	0.26454	0.0788929	2
V	T23B12.5	T23B12.5	0.206101	-0.0797435	0.491448	-0.352719	2
I	T23D8.1	mom-5	-0.242445	-0.141483	0.21853	-0.00979189	2
II	T23F4.2	T23F4.2	0.071058	0.114395	0.320063	-0.211113	2
I	T23G11.3	gld-1	0.0392786	-0.171597	0.745596	0.283345	2
III	T23G5.5	dat-1	-0.000919171	-0.217805	0.38336	-0.524528	2
III	T24A11.3	toh-1	0.00108478	-0.35053	0.510131	-0.772213	2
I	T24D1.2	T24D1.2	-0.00747363	-0.00789573	0.413989	0.120109	2
I	T24D1.5	T24D1.5	0.087221	0.242796	0.401233	0.290564	2
II	T24H7.5	tat-4	0.100131	0.114551	0.367795	-0.277366	2
II	T25D10.1	T25D10.1	-0.0612139	0.219394	0.232535	-0.0138096	2
V	T25F10.5	bbs-8	0.107766	-0.00266913	0.259539	-0.161692	2
IV	T26C12.6	clec-173	-0.070418	0.156998	0.217589	-0.392682	2
II	T26C5.4	T26C5.4	0.0412668	0.307449	1.12392	-0.414516	2
I	T27A3.7	T27A3.7	0.0217262	-0.00647381	0.309483	0.00704873	2
V	T27B7.3	nhr-226	-0.18688	0.169571	0.387503	-0.0985043	2
II	T27D12.2	clh-1	0.041948	-0.0447062	0.231212	-0.0344571	2
III	T27E9.1	ant-1.1	-0.202354	-0.0793393	1.07878	0.00411799	2
III	T27E9.2	T27E9.2	-0.28104	-0.127424	0.799919	0.117783	2
III	T27E9.3	cdk-5	-0.117594	-0.265889	1.16265	-0.488363	2
III	T27E9.4	kel-3	-0.0324183	0.0178494	0.834958	-0.102944	2
III	T27E9.7	abcf-2	0.0355924	-0.356437	0.584178	-0.203808	2
III	T27E9.9	acc-4	-0.151509	-0.349726	0.670776	-0.30829	2
I	T27F6.8	T27F6.8	-0.190171	-0.29952	0.475158	0.039098	2
II	T27F7.4	T27F7.4	-0.145186	-0.263016	0.375298	-0.107515	2
V	T28A11.16	T28A11.16	-0.107339	0.453728	0.341368	-0.00269409	2
V	T28A11.6	T28A11.6	-0.906226	0.57277	0.131632	-0.392827	2
III	T28A8.1	twk-40	-0.0391899	-0.226496	0.626785	-0.00672392	2
III	T28A8.3	T28A8.3	-0.0859049	0.0662741	0.375592	0.354503	2
III	T28A8.4	T28A8.4	0.178575	-0.0840644	0.473556	0.319444	2
III	T28A8.7	mlh-1	-0.037452	0.122786	0.824896	0.19342	2
V	T28C12.4	T28C12.4	-0.305836	0.216495	0.288239	-0.372799	2
IV	T28C6.4	col-117	-0.335276	0.519572	0.337496	0.393251	2
IV	T28C6.6	col-3	-0.451935	0.322481	0.358695	0.231554	2
II	T28D9.7	T28D9.7	-0.236991	-0.0448255	0.316441	-0.332607	2
IV	T28F3.4	T28F3.4	0.163003	0.0372697	0.871936	-2.37e-06	2
I	T28F4.2	asic-2	0.112802	-0.125931	0.814698	-0.0386928	2
I	T28F4.4	T28F4.4	-0.272691	-0.0222281	0.325466	0.204196	2
V	T28H10.2	T28H10.2	-0.111632	0.322562	0.398168	-0.436577	2
IV	T28H11.8	T28H11.8	0.0267173	-0.046819	0.335988	-0.0228165	2
V	VC5.3	npa-1	-0.290313	0.047273	0.220195	0.0160333	2
V	VC5.6	nhr-286	-0.0130832	0.165077	0.209998	-0.0812076	2
II	VW02B12L.1	vha-6	-0.357544	0.172004	0.19726	0.0656522	2
I	W01A8.2	W01A8.2	0.106552	-0.0619711	0.497547	0.0029724	2
I	W01B11.6	W01B11.6	-0.0716923	0.202356	0.267277	-0.0223037	2
II	W01D2.5	W01D2.5	-0.0440641	0.4595	0.334408	-0.132486	2
IV	W02A2.2	far-6	0.0125685	0.262683	0.196499	-0.0833668	2
V	W02G9.2	kel-8	-0.138791	-0.234946	0.319363	-0.0951035	2
V	W02G9.4	W02G9.4	-0.130493	0.0154769	0.414765	-0.224573	2
III	W03A3.2	polq-1	-0.105918	0.0978439	0.392264	-0.0326176	2
III	W03A5.3	grl-22	0.0419035	-0.115776	0.620105	0.256905	2
III	W03A5.6	W03A5.6	-0.300494	0.153647	0.324581	0.302391	2
II	W03C9.2	W03C9.2	-0.164379	0.103849	0.398807	0.173219	2
I	W03D8.8	W03D8.8	0.106959	-0.250939	0.666088	-0.23296	2
IV	W03F8.1	tni-4	-0.130037	0.103581	0.446473	-0.358573	2
IV	W03F8.5	lam-1	-0.162253	0.0890312	0.315998	0.0635634	2
IV	W03F8.6	W03F8.6	-0.0679764	0.119464	0.622175	-0.925305	2
I	W04A4.6	W04A4.6	0.0535906	0.0752178	0.369753	-0.19183	2
III	W04B5.1	W04B5.1	0.0181269	0.126412	0.199737	-0.115435	2
III	W04B5.3	W04B5.3	-0.0418274	0.280211	0.277544	-0.0936737	2
V	W04D2.1	atn-1	-0.228198	-0.0106152	0.281943	0.153747	2
V	W05E10.4	tre-3	-0.17169	0.274281	0.309673	-0.18473	2
IV	W05E7.3	grd-13	-0.294047	0.103482	0.354714	-0.388165	2
V	W06A7.2	W06A7.2	-0.263043	-0.0638258	0.267751	-0.179106	2
III	W06F12.1	lit-1	0.251815	-0.214263	0.86113	0.161845	2
III	W06F12.2	W06F12.2	0.275856	0.24061	1.24513	-0.0741177	2
V	W07B8.1	W07B8.1	-0.405766	-0.414134	0.700518	-0.141927	2
V	W07B8.3	W07B8.3	-0.138966	-0.021731	0.42783	-0.368889	2
V	W07B8.5	cpr-5	-0.240536	-0.0538056	0.506911	0.178122	2
IV	W07G9.2	glct-6	-0.244123	-0.303641	0.445637	-0.34722	2
I	W09C5.8	W09C5.8	-0.256833	-0.103289	0.206183	0.00549319	2
I	W09C5.9	W09C5.9	-0.0653542	0.4042	0.122048	-0.0677202	2
V	W09D12.1	W09D12.1	-0.017147	-0.0590391	0.261226	-0.0502734	2
III	Y102E9.5	Y102E9.5	-0.185178	-0.184598	0.280085	0.0757261	2
IV	Y105C5A.8	Y105C5A.8	0.0932429	-0.138486	0.441859	-0.424467	2
IV	Y105C5B.5	Y105C5B.5	0.20716	0.19322	0.786882	0.0273925	2
I	Y105E8A.1	Y105E8A.1	-0.0714893	-0.017957	0.21339	-0.0369662	2
I	Y105E8A.12	catp-1	-0.0249889	-0.26347	0.245195	0.0350357	2
I	Y105E8A.14	Y105E8A.14	-0.355565	-0.216684	0.46432	0.196277	2
I	Y105E8A.6	unc-95	-0.0543033	0.0557774	0.353583	0.0779852	2
I	Y106G6D.6	Y106G6D.6	-0.369178	0.022179	0.26564	-0.140107	2
I	Y106G6D.8	Y106G6D.8	-0.284362	0.191278	0.1225	-0.237468	2
IV	Y10G11A.3	dlc-4	-0.00907521	0.114552	0.476046	-0.137717	2
I	Y110A7A.21	Y110A7A.21	0.139342	0.360866	0.752281	0.0601346	2
III	Y111B2A.16	taf-7.2	0.120354	0.167228	0.748804	0.0258826	2
IV	Y116A8C.29	Y116A8C.29	-0.0675233	0.0439279	0.477834	-0.43728	2
I	Y119C1B.6	Y119C1B.6	-0.00285383	-0.180474	0.432794	-0.0304333	2
I	Y119C1B.9	Y119C1B.9	-0.200891	0.174314	0.238953	-0.103213	2
IV	Y11D7A.3	Y11D7A.3	-0.621316	0.054754	0.600169	-0.360027	2
I	Y18D10A.8	Y18D10A.8	-0.243977	-0.0456983	0.219018	-0.0651041	2
I	Y18H1A.11	Y18H1A.11	0.50791	-0.0193258	0.883429	-0.0276633	2
III	Y22D7AL.7	Y22D7AL.7	0.138677	0.00872293	0.257223	0.027739	2
III	Y22D7AR.9	fbxa-74	-0.428121	0.271314	0.10203	-0.355354	2
V	Y22F5A.1	nhr-232	-0.153885	0.290154	0.218568	-0.0460537	2
V	Y22F5A.5	lys-2	-0.280321	0.316247	0.679781	-0.0317736	2
V	Y32F6A.4	Y32F6A.4	-0.236173	-0.0762758	0.263026	-0.121707	2
V	Y32F6A.5	Y32F6A.5	-0.165021	0.289357	0.310412	-0.214155	2
V	Y32G9A.10	Y32G9A.10	-0.0614893	-0.0498859	0.356974	0.238189	2
III	Y37D8A.10	Y37D8A.10	-0.227756	-0.123165	0.861637	0.29591	2
III	Y37D8A.12	Y37D8A.12	-0.309976	-0.0122211	0.286272	-0.104095	2
III	Y37D8A.13	unc-71	0.203324	-0.0408317	0.818616	0.143952	2
III	Y37D8A.14	cco-2	-0.291066	-0.108353	0.916271	0.0879488	2
III	Y37D8A.15	flp-14	-0.094294	-0.0501834	0.611983	-0.0533438	2
III	Y37D8A.16	Y37D8A.16	0.205774	0.245306	0.94179	-0.0243866	2
III	Y37D8A.17	Y37D8A.17	-0.0121757	0.0639493	0.642699	0.165361	2
III	Y37D8A.21	Y37D8A.21	0.109978	-0.263186	0.624244	-0.139531	2
III	Y37D8A.22	epg-3	-0.155183	0.0739032	0.907409	0.242241	2
III	Y37D8A.23	unc-25	-0.137524	-0.0326051	0.914793	0.0305351	2
III	Y37D8A.6	Y37D8A.6	0.132615	0.0351718	0.215434	-0.0461336	2
III	Y37D8A.9	mrg-1	0.181559	-0.192195	0.873118	0.0263435	2
IV	Y37E11AR.2	siah-1	0.17987	0.164248	0.352965	-0.0310717	2
I	Y37H9A.5	Y37H9A.5	-0.436085	0.0133293	0.270257	-0.141021	2
II	Y38F1A.6	Y38F1A.6	-0.153015	0.0108604	0.739772	0.191543	2
III	Y39A1A.19	fmo-3	0.142181	-0.114074	0.744994	-0.330706	2
V	Y39B6A.19	twk-46	-0.0943139	0.03919	0.248157	-0.209135	2
V	Y39B6A.20	asp-1	-0.411993	0.00578815	0.429551	-0.220279	2
V	Y39B6A.27	Y39B6A.27	-0.436503	0.078876	0.347157	0.12648	2
V	Y39B6A.42	Y39B6A.42	-0.261994	-0.25134	0.397529	0.010509	2
V	Y39B6A.5	Y39B6A.5	-0.0170725	0.332771	0.124349	-0.0737559	2
V	Y39D8C.1	abt-4	-0.216762	0.542728	0.37671	-0.0613205	2
III	Y39E4A.2	ttm-1	-0.188176	-0.174922	0.866857	-0.163976	2
III	Y39E4A.3	Y39E4A.3	-0.20965	-0.0259954	0.936389	0.122273	2
III	Y39E4B.1	abce-1	-0.131204	-0.208572	0.691763	0.169301	2
III	Y39E4B.10	Y39E4B.10	0.00298086	-0.0722195	0.607828	0.20673	2
III	Y39E4B.12	gly-5	-0.417557	-0.160524	0.850167	-0.0309643	2
III	Y39E4B.2	Y39E4B.2	-0.0693673	-0.0243187	0.487959	0.581717	2
III	Y39E4B.3	pqn-83	-0.12744	-0.0650207	1.04071	-0.0620112	2
III	Y39E4B.4	tsp-3	-0.00177499	0.39328	0.869489	-0.315051	2
III	Y39E4B.6	Y39E4B.6	-0.0128258	-0.125225	0.705347	0.154274	2
III	Y39E4B.7	Y39E4B.7	-0.00436076	-0.0827602	0.538521	-0.0594228	2
III	Y39E4B.8	zig-8	0.112755	-0.10339	0.852111	0.0159121	2
III	Y39E4B.9	bre-2	0.532451	0.184785	0.711517	-0.0587042	2
II	Y39G8B.7	Y39G8B.7	0.0541178	0.305756	0.919901	0.132273	2
V	Y40B10A.2	Y40B10A.2	-0.36608	-0.255761	0.574536	0.0131053	2
V	Y40B10A.7	Y40B10A.7	-0.641258	0.0708529	0.329602	0.159554	2
IV	Y40C5A.1	Y40C5A.1	-0.0746263	0.0883037	0.326305	-0.213687	2
III	Y41C4A.13	Y41C4A.13	0.218059	-0.0256671	0.380306	-0.418928	2
III	Y41C4A.17	Y41C4A.17	-0.0294299	-0.0527605	0.473674	0.000554196	2
III	Y41C4A.4	crh-1	-0.116885	-0.154021	0.237786	-0.117905	2
IV	Y41D4B.12	set-23	0.152334	0.153849	0.236534	-0.0129191	2
IV	Y41D4B.21	nhr-274	-0.123206	-0.23803	0.319398	-0.157439	2
IV	Y41D4B.4	Y41D4B.4	-0.234978	-0.0705919	0.355461	0.0213662	2
V	Y42A5A.3	Y42A5A.3	-0.34055	0.0612674	0.318178	-0.718039	2
V	Y42A5A.4	Y42A5A.4	0.136981	-0.206694	0.382607	-0.0917386	2
III	Y42G9A.1	Y42G9A.1	0.0602381	0.338425	0.34245	0.0928892	2
IV	Y43C5A.1	nspd-7	-0.0693335	0.48414	0.468061	-0.149882	2
III	Y43F4A.1	Y43F4A.1	-0.165689	-0.135815	0.498149	0.343895	2
III	Y43F4B.10	Y43F4B.10	-0.250876	-0.0461262	0.577504	-0.080299	2
III	Y43F4B.3	set-25	-0.0276497	-0.185537	0.699696	-0.0449766	2
III	Y43F4B.4	npp-18	-0.118317	-0.291378	0.830301	0.00523773	2
III	Y43F4B.5	Y43F4B.5	-0.501718	-0.152267	0.772604	0.00214114	2
III	Y43F4B.6	klp-19	0.135532	0.0224163	0.882969	0.343669	2
III	Y43F4B.7	Y43F4B.7	-0.120061	-0.283559	0.852636	0.12404	2
III	Y43F4B.9	Y43F4B.9	-0.16121	-0.141395	0.56166	0.102803	2
V	Y43F8C.12	mrp-7	-0.208629	-0.120078	0.431437	0.0688884	2
V	Y43F8C.2	nlp-26	-0.459436	0.159704	0.290151	-0.0971709	2
IV	Y45F10A.7	Y45F10A.7	-0.160877	0.0213584	0.438921	-0.390163	2
IV	Y45F10D.4	Y45F10D.4	-0.330859	-0.0975937	0.266232	0.0753522	2
IV	Y45F10D.6	Y45F10D.6	-0.136968	-0.0632888	0.425443	-0.456667	2
II	Y46E12BL.4	spsb-1	0.143091	-0.0680257	0.290601	-0.198139	2
II	Y46G5A.26	lgc-35	-0.509224	0.127133	0.577133	0.227511	2
V	Y46H3A.4	Y46H3A.4	-0.47257	-0.0742015	0.740117	0.0509213	2
III	Y47D3A.2	fbxa-128	-0.0379865	-0.0985938	0.243349	-0.0832918	2
III	Y47D3A.32	Y47D3A.32	0.0712356	0.117546	0.276189	-0.0860504	2
III	Y47D3B.10	dpy-18	-0.332864	-0.292509	0.533745	0.335562	2
III	Y47D3B.7	sbp-1	-0.17209	0.317514	0.163299	-0.214424	2
I	Y47G6A.5	Y47G6A.5	-0.124473	0.0936736	0.19622	-0.338825	2
I	Y47H9C.10	fbxa-216	-0.117509	0.0168982	0.190432	0.000924153	2
II	Y48B6A.6	Y48B6A.6	0.0943031	0.374071	0.369455	-0.261069	2
I	Y48G8AL.13	Y48G8AL.13	0.00120958	-0.0774355	0.428183	0.108723	2
I	Y48G8AL.7	Y48G8AL.7	-0.191527	-0.0359314	0.378445	0.133551	2
III	Y48G9A.9	Y48G9A.9	0.128169	0.107248	0.311674	-0.314522	2
V	Y49C4A.8	ugt-29	-0.476306	0.0979578	0.540674	-0.188959	2
III	Y49E10.16	Y49E10.16	-0.100125	0.05909	0.225769	-0.0785708	2
II	Y49F6B.9	Y49F6B.9	0.21466	-0.00333776	0.691828	0.148832	2
IV	Y4C6A.2	mgl-3	0.128389	0.1157	0.282372	0.133849	2
V	Y50D4B.1	Y50D4B.1	-0.414416	0.171562	0.239926	-0.378841	2
III	Y50D7A.7	ads-1	-0.134159	-0.171086	0.274493	0.0991223	2
V	Y51A2D.21	Y51A2D.21	-0.2449	0.13017	0.494738	-0.621807	2
V	Y51A2D.5	hmit-1.2	-0.217842	-0.107781	0.381716	0.310051	2
I	Y53C10A.5	Y53C10A.5	0.0733473	-0.158654	0.24785	-0.0220651	2
II	Y53C12A.1	wee-1.3	0.0865175	0.00185267	0.39422	0.321683	2
II	Y53F4B.33	gst-39	-0.1198	0.486188	0.595481	0.1927	2
III	Y53G8AR.7	Y53G8AR.7	-0.125766	0.00610101	0.400629	-0.103029	2
III	Y53G8B.4	nipa-1	0.0374801	-0.0191235	0.247408	-0.0789448	2
I	Y54E10A.9	vbh-1	-0.00685598	0.00299156	0.310215	0.155525	2
I	Y54E10BR.7	mod-5	0.0191531	-0.0222744	0.229658	0.0675951	2
I	Y54E5A.8	Y54E5A.8	-0.124652	-0.0427237	0.205653	0.0160027	2
II	Y54G11B.1	Y54G11B.1	-0.12595	0.0775403	0.54442	-0.265926	2
IV	Y54G2A.1	lin-22	-0.178621	-0.149113	0.307307	-0.251483	2
IV	Y54G2A.14	clec-83	-0.26685	0.102949	0.351081	-0.299626	2
IV	Y54G2A.29	Y54G2A.29	-0.345143	0.126964	0.0842933	-0.141163	2
IV	Y54G2A.45	Y54G2A.45	-0.470922	0.363354	0.179017	0.0459625	2
IV	Y54G2A.49	Y54G2A.49	0.0346259	0.0262287	0.384444	-0.0585968	2
II	Y54G9A.3	kqt-3	-0.232025	-0.0849455	0.325531	-0.125804	2
III	Y55B1AR.1	lec-6	-0.385801	0.240889	0.303868	-0.0176239	2
IV	Y55F3BR.6	Y55F3BR.6	-0.353888	0.195959	0.30477	0.0797261	2
III	Y56A3A.6	Y56A3A.6	0.0117093	-0.0562175	0.301022	0.11342	2
II	Y57A10A.2	Y57A10A.2	-0.0734174	0.365598	0.628922	0.517277	2
II	Y57A10A.26	Y57A10A.26	-0.11652	-0.0360158	0.318131	-0.240905	2
II	Y57A10B.3	btb-14	-0.249544	-0.0406197	0.184676	-0.267319	2
IV	Y57G11B.2	Y57G11B.2	0.218956	0.0342534	0.673205	0.251636	2
IV	Y57G11C.38	Y57G11C.38	-0.166554	0.302833	0.195793	0.0192317	2
V	Y58G8A.1	lgc-26	-0.146484	-0.10078	0.425985	-0.165485	2
IV	Y59E9AL.4	Y59E9AL.4	-0.302869	0.249223	0.41045	-0.219276	2
IV	Y59H11AR.2	catp-7	-0.0301687	-0.042341	0.391227	-0.181333	2
IV	Y5F2A.2	ttr-17	-0.0395235	-0.0994658	0.429904	-0.182618	2
V	Y5H2B.5	cyp-32B1	0.0470018	0.272629	0.322682	-0.223609	2
III	Y66A7A.5	ceh-91	0.032709	0.0696117	0.222446	0.0707145	2
III	Y66D12A.12	ztf-29	-0.256497	0.377905	0.0755815	-0.143526	2
III	Y66D12A.13	Y66D12A.13	-0.000739325	-0.271785	0.538554	0.192029	2
III	Y66D12A.17	such-1	0.0816218	0.117291	0.466311	0.500839	2
III	Y66D12A.24	Y66D12A.24	0.0352967	0.148471	0.35793	-0.309162	2
III	Y66D12A.5	Y66D12A.5	-0.0422123	-0.0736266	0.763405	0.431155	2
IV	Y66H1A.5	Y66H1A.5	-0.310892	0.0262194	0.173302	-0.0883506	2
IV	Y67A10A.10	Y67A10A.10	-0.136945	0.032179	0.275438	-0.0790619	2
IV	Y69A2AL.2	Y69A2AL.2	-0.108454	0.487735	0.382265	-0.34172	2
IV	Y69A2AR.7	Y69A2AR.7	0.443865	0.262669	0.374547	-0.238015	2
III	Y70G10A.3	Y70G10A.3	-0.437598	0.170626	0.136279	-0.255049	2
I	Y71F9AL.12	Y71F9AL.12	-0.179791	0.121855	0.456752	0.119487	2
I	Y71F9AL.18	pme-1	-0.00303369	0.00236441	0.303132	0.0977249	2
I	Y71F9B.1	Y71F9B.1	-0.313714	-0.116453	0.366726	-0.133447	2
I	Y71F9B.13	Y71F9B.13	-0.13817	-0.195989	0.531782	-0.396182	2
IV	Y71G10AR.1	Y71G10AR.1	-0.171906	-0.201965	0.282003	-0.0636596	2
I	Y71G12B.26	Y71G12B.26	0.0720273	-0.151925	0.243106	-0.0402357	2
III	Y71H2AL.1	Y71H2AL.1	-0.208048	0.21946	0.229487	0.0749192	2
III	Y71H2AM.16	pho-9	0.0924321	0.293984	0.57178	0.08621	2
III	Y71H2B.11	Y71H2B.11	0.0574481	0.38518	0.338428	0.14733	2
III	Y71H2B.3	ppfr-4	-0.10339	-0.046607	0.301564	0.0222562	2
IV	Y73B6BL.31	Y73B6BL.31	-0.0662534	-0.0208991	0.354003	0.238803	2
IV	Y73B6BL.35	Y73B6BL.35	0.1734	0.00762132	0.271264	-0.257893	2
IV	Y73B6BL.38	puf-11	0.0710453	-0.214682	0.421685	0.28402	2
IV	Y73B6BR.1	pqn-89	0.0221814	0.312222	0.331953	-0.160081	2
IV	Y73F4A.1	Y73F4A.1	-0.280385	-0.0835415	0.402175	-0.491416	2
IV	Y73F8A.21	nhr-5	-0.351738	-0.0600685	0.271924	-0.168135	2
IV	Y73F8A.27	Y73F8A.27	-0.0659977	-0.340253	0.266172	0.0383207	2
I	Y74C9A.2	nlp-40	-0.126914	0.131851	0.169405	-0.245988	2
V	Y75B12B.4	bath-36	-0.0927328	0.203672	1.15051	0.545143	2
V	Y75B7AL.2	Y75B7AL.2	-0.169155	-0.0661418	0.405925	-0.00806228	2
III	Y75B8A.26	mrp-8	0.0213822	0.0343458	0.366133	-0.179877	2
III	Y76A2A.2	cua-1	-0.00471107	-0.12848	0.958693	-0.0597759	2
III	Y76A2B.1	pod-1	0.0024104	-0.0815156	1.02221	0.0552764	2
III	Y76A2B.3	acs-5	-0.06166	-0.098883	1.22851	0.118347	2
III	Y76A2B.4	Y76A2B.4	-0.169815	-0.0242553	0.738781	-0.274129	2
III	Y76A2B.5	Y76A2B.5	-0.0524932	-0.148569	1.00299	-0.134843	2
III	Y76A2B.6	scav-2	-0.111253	-0.228149	1.24149	-0.236754	2
IV	Y7A9A.1	Y7A9A.1	0.217018	0.0473319	0.414533	0.150615	2
V	Y80D3A.9	Y80D3A.9	-0.744682	-0.0872495	0.439399	0.126289	2
III	Y82E9BR.5	Y82E9BR.5	0.187013	0.317197	0.293006	-0.326712	2
I	Y87G2A.16	Y87G2A.16	0.151316	0.000260985	0.336498	-0.230677	2
I	Y87G2A.7	Y87G2A.7	-0.0191387	-0.242403	0.755981	-0.0197	2
III	Y92C3B.1	kbp-4	0.0230125	0.19092	0.548477	0.554834	2
II	ZC204.12	ZC204.12	0.191181	0.223328	0.229765	-0.373452	2
II	ZC239.16	ZC239.16	0.295917	0.128069	0.249315	-0.249039	2
I	ZC247.3	lin-11	-0.153215	0.160365	0.129136	-0.179074	2
I	ZC328.3	ZC328.3	0.0993922	0.1198	0.192578	-0.00163587	2
V	ZC412.4	ZC412.4	0.0760135	0.337788	0.098822	-0.127124	2
IV	ZC416.6	ZC416.6	0.288224	0.136824	0.300562	-0.248294	2
V	ZC443.6	ugt-16	0.248222	0.270044	0.479881	0.250376	2
V	ZC455.1	ZC455.1	0.0123819	0.0909939	0.22247	-0.304879	2
III	ZK1010.1	ubq-2	-0.185194	-0.0508956	0.645866	0.351612	2
III	ZK1010.2	ZK1010.2	-0.197685	-0.279401	0.984826	0.205637	2
III	ZK1010.3	frg-1	-0.110323	-0.157805	0.71547	0.0426761	2
III	ZK1010.7	col-97	0.399913	-0.338337	1.22505	-0.110819	2
III	ZK1010.8	ZK1010.8	0.465526	0.276669	1.18689	0.0624799	2
I	ZK1025.9	nhr-113	-0.304361	-0.155014	0.399413	0.232658	2
III	ZK1058.9	ZK1058.9	-0.394327	-0.163785	0.444249	-0.322695	2
II	ZK1067.1	let-23	0.0937561	0.280916	0.240715	0.0265422	2
III	ZK112.1	pcp-1	0.00101946	0.385674	0.215	0.120659	2
III	ZK112.3	ZK112.3	-0.284272	0.149143	0.0829376	-0.187089	2
II	ZK1240.9	ZK1240.9	0.0393847	0.402197	0.278478	-0.205508	2
II	ZK1290.13	ZK1290.13	-0.0179587	0.252452	0.491995	0.00176768	2
II	ZK1290.14	ZK1290.14	-0.0290331	0.0114197	0.286408	-0.191583	2
II	ZK1307.2	ZK1307.2	0.172017	-0.228763	0.639046	-0.371115	2
II	ZK131.10	his-16	-0.0314868	-0.308126	0.521444	0.12389	2
II	ZK1320.9	ZK1320.9	-0.163783	-0.000308831	0.698553	-0.196116	2
V	ZK262.2	ZK262.2	-0.266127	0.283641	0.157749	-0.15191	2
V	ZK287.9	ZK287.9	-0.294952	0.364661	0.209256	0.0238004	2
I	ZK337.5	mtd-1	-0.180467	-0.300232	0.346232	-0.00903679	2
II	ZK355.2	ZK355.2	0.0146519	-0.0638492	0.358083	-0.213581	2
III	ZK370.4	ZK370.4	0.00431834	-0.164521	0.241534	-0.0465364	2
IV	ZK381.4	pgl-1	0.0923904	0.0134236	0.665098	0.499691	2
V	ZK40.1	acl-9	-0.114985	-0.0974899	0.301135	-0.183756	2
II	ZK430.8	mlt-7	0.0244926	0.114714	0.446884	-0.428447	2
III	ZK520.2	sid-2	-0.0315588	0.309167	1.43109	-0.0870184	2
III	ZK520.4	cul-2	-0.0601544	-0.274656	0.790551	-0.109235	2
III	ZK525.1	flp-15	0.119219	-0.0928521	0.845774	-0.364491	2
III	ZK525.2	aqp-11	-0.304019	-0.248231	1.00026	0.0348726	2
IV	ZK550.2	ZK550.2	-0.216481	0.352713	0.228292	-0.649809	2
V	ZK6.10	dod-19	0.135308	0.19371	0.581371	-0.0787222	2
V	ZK6.7	lipl-5	-0.329282	0.502607	0.0305859	-0.417955	2
IV	ZK616.5	ZK616.5	-0.0508153	-0.448082	0.606444	-0.0273388	2
II	ZK622.4	ZK622.4	-0.22025	-0.158311	0.395742	-0.574938	2
III	ZK632.13	lin-52	0.116957	-0.0803373	0.35779	-0.277074	2
III	ZK632.4	ZK632.4	0.0240925	-0.106303	0.295619	-0.134233	2
III	ZK643.3	ZK643.3	0.0384051	0.116592	0.54912	-0.0900331	2
II	ZK673.7	tnc-2	-0.139654	0.0496105	0.292683	-0.441755	2
III	ZK688.2	ZK688.2	0.0601155	-0.0326772	0.464927	-0.1877	2
V	ZK742.2	ZK742.2	0.208628	0.0412402	0.295706	-0.0585751	2
V	ZK742.3	ZK742.3	-0.467283	0.0279989	0.536939	0.0169665	2
V	ZK742.4	ZK742.4	-0.536509	-0.0931159	0.893487	-0.195754	2
IV	ZK792.4	ZK792.4	-0.174211	0.2653	0.193484	-0.417874	2
IV	ZK795.1	ZK795.1	-0.105213	0.162803	0.168853	-0.0658629	2
IV	ZK809.4	ent-1	-0.0125466	-0.111675	0.256202	-0.0427767	2
IV	ZK822.5	ZK822.5	0.0543725	0.103394	0.269634	-0.426762	2
V	ZK836.2	ZK836.2	-0.164332	0.0909087	0.218248	-0.176882	2
II	ZK84.1	ZK84.1	0.0509331	-0.00425218	0.284099	0.094145	2
V	ZK856.11	ZK856.11	0.118396	-0.0696392	0.247554	-0.0889337	2
II	ZK892.1	lec-3	-0.0143733	-0.0103374	0.314023	-0.344808	2
IV	ZK896.5	ZK896.5	-0.304671	-0.232914	0.685723	-0.594803	2
IV	ZK896.7	clec-186	-0.386618	-0.123623	0.499146	-0.167345	2
II	ZK945.1	lact-2	0.186589	0.029876	0.512449	-0.187978	2
II	ZK970.4	vha-9	-0.180377	-0.11886	0.217385	-0.214597	2
V	B0024.2	col-150	-0.306323	-0.485588	0.123384	-0.590797	3
IV	B0035.5	gspd-1	-0.345689	-0.225184	-0.17593	-0.0404392	3
V	B0213.3	nlp-28	-0.371901	-0.289	0.239049	-0.588619	3
V	B0222.11	B0222.11	0.0408088	-0.802659	-0.0849845	-0.797908	3
V	B0222.7	col-145	-0.313454	-0.674836	0.210119	0.0262874	3
II	B0228.1	B0228.1	-0.225755	-0.318789	0.117338	-0.358618	3
V	B0238.12	B0238.12	-0.306896	-0.595408	-0.308185	-0.331214	3
V	B0250.5	B0250.5	-0.336455	-0.410983	0.044028	-0.107126	3
II	B0252.2	asm-1	-0.257165	-0.282418	0.126318	0.016233	3
II	B0252.3	B0252.3	-0.244892	-0.571316	-0.221353	-0.00110198	3
III	B0285.9	ckb-2	-0.740736	-0.395708	-0.412029	-0.361477	3
II	B0286.3	B0286.3	-0.662948	-0.300289	0.0710254	0.466937	3
III	B0303.11	B0303.11	-0.327192	-0.0982314	0.0668104	-0.290757	3
III	B0303.7	B0303.7	-0.355517	-0.213583	0.0287832	-0.323371	3
II	B0334.2	twk-5	-0.162451	-0.496316	0.386882	-0.426749	3
II	B0334.3	B0334.3	-0.333584	-0.428005	0.081418	-0.25308	3
III	B0361.9	B0361.9	-0.396532	-0.443742	0.296409	0.159786	3
II	B0454.5	B0454.5	-0.720386	-0.300023	-0.196684	-0.0542937	3
IV	B0496.11	B0496.11	-0.231771	-0.42415	-0.0487199	-0.371975	3
I	B0511.14	B0511.14	-0.265231	-0.27883	0.181561	-0.178373	3
IV	B0513.5	B0513.5	-0.413554	-0.0551793	-0.0889403	-0.243022	3
V	B0554.5	B0554.5	-0.515346	-0.370694	0.543834	0.00430342	3
IV	B0564.2	B0564.2	-0.29875	-0.241114	0.106516	0.026372	3
IV	B0564.3	B0564.3	-0.446768	-0.175881	0.27695	-0.730819	3
IV	C01F6.6	tag-60	-0.243115	-0.143055	0.115518	-0.134013	3
V	C01G10.15	C01G10.15	-0.631468	-0.00770017	-0.0320091	-0.0668635	3
V	C01G10.6	C01G10.6	-0.898756	-0.233485	-0.115444	-0.254331	3
IV	C01G5.7	C01G5.7	-0.493554	-0.975897	-0.349843	-0.68051	3
II	C01G6.7	acs-7	-0.128005	-0.525398	0.0274515	0.108149	3
III	C02C2.1	tyr-1	-0.32387	-0.108203	0.251507	-0.397722	3
III	C02C2.3	cup-4	-0.352995	-0.349055	0.385309	-0.209006	3
III	C02D5.4	C02D5.4	-0.521154	-0.477193	-0.0684246	0.0203375	3
III	C02F5.13	C02F5.13	-0.271795	-0.292207	-0.000747367	0.0112914	3
V	C03A7.4	pqn-5	-0.0663324	-0.813243	0.24664	-0.378442	3
V	C03A7.7	abu-6	-0.881398	-0.891558	0.155574	-0.107103	3
V	C03A7.8	abu-7	-0.298243	-0.853974	0.25821	-0.386633	3
V	C03E10.4	gly-20	-0.209344	-0.287877	-0.167132	-0.153597	3
V	C03G6.5	C03G6.5	-0.272301	-0.282566	0.00591361	0.0333969	3
II	C03H5.2	C03H5.2	-0.324552	-0.235231	-0.146005	-0.03452	3
IV	C04C3.3	C04C3.3	-0.281333	-0.159795	0.150418	-0.0362772	3
I	C04F12.8	C04F12.8	-0.177392	-0.384424	0.405719	-0.43641	3
II	C04G6.2	C04G6.2	-0.0382354	-1.04294	-0.440817	-0.00790642	3
II	C04G6.3	pld-1	-0.349482	-0.263385	-0.186466	-0.168002	3
II	C04G6.4	C04G6.4	-0.483209	-0.230146	-0.171247	-0.0679207	3
II	C05C10.4	pho-11	-0.745411	0.158324	0.0449005	0.0150117	3
III	C05D11.11	mel-32	-0.490054	-0.442774	-0.387714	0.176428	3
III	C05D11.12	let-721	-0.0856092	-0.512114	-0.0446146	-0.119596	3
III	C05D11.5	C05D11.5	-0.701013	0.0170682	0.00692332	-0.270943	3
II	C06A1.2	C06A1.2	-0.207118	-0.438073	-0.377293	-0.190836	3
IV	C06A12.3	C06A12.3	-0.124449	-0.56327	-0.0640103	-0.380819	3
II	C06A8.8	C06A8.8	-0.277009	-0.153388	0.054778	-0.391475	3
IV	C06E7.2	C06E7.2	-0.155903	-0.298865	0.134421	-0.270275	3
IV	C06G3.8	C06G3.8	-0.202747	-0.223025	0.166566	0.00282983	3
V	C06H2.1	atp-5	-0.347734	-0.166033	0.127158	0.0218429	3
V	C06H5.7	C06H5.7	-0.217196	-0.293086	0.152858	-0.0144299	3
III	C07A9.11	ncx-7	-0.42938	-0.365503	0.331308	-0.248588	3
II	C07D10.2	bath-44	-0.236349	-0.316975	-0.20948	-0.104277	3
III	C07G2.2	atf-7	-0.231425	-0.297139	0.0804893	-0.171713	3
V	C07G3.9	ugt-64	-0.386953	-0.570033	-0.161158	-0.307274	3
III	C07H6.3	cls-1	-0.371077	-0.442592	-0.0449533	-0.316909	3
IV	C08F11.13	C08F11.13	-0.544945	-0.176406	-0.00940754	0.0587852	3
IV	C08G9.1	C08G9.1	-0.208301	-0.242299	-0.111644	-0.0988241	3
IV	C09B9.8	C09B9.8	-0.144733	-0.467948	-0.268287	-0.227476	3
I	C09D1.1	unc-89	-0.32329	-0.153985	0.142703	-0.145806	3
III	C09E7.3	oig-1	-0.31869	-0.312687	-0.156401	-0.290965	3
II	C09G5.4	col-39	-0.368481	-0.840864	0.154052	-0.529577	3
II	C09G5.5	col-80	-1.47228	-0.717508	0.231612	-0.237288	3
II	C09H10.8	glb-4	-0.168276	-0.444508	-0.0503184	-0.259313	3
IV	C10C5.1	C10C5.1	-0.429343	-0.20979	-0.0818426	-0.320953	3
V	C10F3.6	fut-8	-0.284139	-0.317393	-0.343106	-0.181312	3
I	C10G11.5	pnk-1	-0.3815	-0.0827603	0.0759078	-0.0264195	3
V	C10G8.5	ncx-2	-0.378832	0.0095782	0.136463	-0.225023	3
V	C10G8.6	ceh-34	-0.156471	-0.421076	-0.291871	-0.476748	3
I	C10H11.4	ugt-28	-0.922457	0.0925999	0.274299	0.141223	3
I	C10H11.6	ugt-26	-0.825497	-0.558856	0.456951	0.000335263	3
I	C12C8.1	hsp-70	-0.813974	-0.475431	0.478662	0.0758678	3
V	C12D5.5	C12D5.5	-0.535198	-0.186866	-0.35869	-0.586841	3
V	C12D5.7	cyp-33A1	-0.540242	-0.0121207	0.168446	0.0447513	3
V	C12D8.14	fipr-4	-0.176252	-0.427149	0.174524	-0.311904	3
V	C12D8.16	fipr-7	-0.295406	-1.09527	0.153442	-0.487788	3
V	C12D8.17	fipr-6	-0.248107	-0.985066	0.124212	-0.202465	3
V	C12D8.18	fipr-5	-0.315156	-0.868865	0.205428	-0.480322	3
V	C12D8.19	fipr-9	-0.217654	-0.871631	0.590352	-0.15953	3
V	C13C12.1	cal-1	-0.37904	-0.0579986	-0.0723355	-0.379589	3
V	C13C4.7	C13C4.7	-0.321939	-0.314117	-0.0219441	-0.500755	3
V	C13F10.5	C13F10.5	-0.522284	-0.0351113	-0.197925	0.0373291	3
II	C14A4.7	C14A4.7	-0.344056	-0.130936	0.02345	-0.0608533	3
III	C14B9.1	hsp-12.2	-0.36635	-0.170771	-0.0296371	-0.173664	3
III	C14B9.10	C14B9.10	-0.376014	-0.102218	0.130973	-0.170663	3
III	C14B9.2	C14B9.2	-0.452648	-0.112359	-0.153866	0.0372574	3
V	C14C10.6	C14C10.6	-0.384011	-0.200175	0.00151921	-0.0900507	3
V	C14C11.7	C14C11.7	-0.623426	-0.46454	-0.0609194	0.0362517	3
I	C15A11.7	C15A11.7	-1.40042	-1.0071	0.205479	-0.742116	3
V	C15C8.3	C15C8.3	-0.77987	-1.03606	0.499116	-0.178979	3
II	C15F1.1	C15F1.1	-0.081104	-0.662953	0.263798	-0.414278	3
II	C15F1.7	sod-1	-0.333472	-0.23696	0.126702	-0.0580316	3
III	C16A3.10	C16A3.10	-0.599069	-0.485102	-0.463176	-0.0391176	3
V	C17E7.5	nhr-157	-0.277119	-1.00373	-0.314155	-0.577865	3
II	C17F4.12	C17F4.12	-0.266362	-0.721315	-0.20409	-0.818837	3
II	C17G10.7	C17G10.7	-0.26226	-0.34309	-0.242042	-0.0540738	3
II	C17G10.8	dhs-6	-0.420581	-0.566978	-0.343746	-0.0826086	3
IV	C17H12.2	C17H12.2	-0.31578	-0.186139	-0.0521977	0.0265616	3
IV	C17H12.8	C17H12.8	-0.617087	-0.0793821	0.229881	-0.182339	3
II	C18A3.2	C18A3.2	-0.218469	-0.20247	-0.0344092	-0.109068	3
II	C18A3.4	C18A3.4	-0.156012	-0.28835	0.140763	-0.0798622	3
I	C18E3.8	hop-1	-0.277752	-0.407101	-0.0616612	-0.077427	3
II	C18E9.10	C18E9.10	-0.224151	-0.290846	0.163254	-0.0230146	3
II	C18E9.11	ooc-5	-0.498441	-0.193921	-0.288545	-0.0177177	3
III	C18H2.2	C18H2.2	-0.817667	-0.0681921	-0.0973552	-0.301265	3
II	C23H3.2	C23H3.2	-0.438989	-0.191261	0.002976	0.114635	3
II	C23H3.7	tre-5	-0.0629168	-0.878484	0.292078	-0.360405	3
IV	C23H5.1	prmt-6	-0.820403	-0.11583	-0.185149	-0.268689	3
I	C24A11.8	frm-4	-0.169119	-0.333958	0.0610453	-0.232565	3
V	C24B5.4	C24B5.4	-0.499318	-0.0244418	0.107386	-0.212307	3
V	C24B9.9	dod-3	-0.301709	-0.295394	0.028808	0.0858927	3
IV	C24F3.6	col-124	-0.956728	0.144883	-0.031712	0.218143	3
V	C24G6.3	mms-19	-0.391405	-0.220328	-0.315554	-0.13862	3
V	C24G6.6	C24G6.6	-0.542973	-0.0996257	0.28744	-0.308324	3
I	C25A1.7	iars-2	-0.285898	-0.331328	0.00287709	-0.115533	3
V	C25E10.7	C25E10.7	-0.485139	-0.136325	0.107214	-0.542747	3
V	C25E10.9	swm-1	-0.417466	-0.183086	0.366555	-0.192905	3
II	C25H3.10	C25H3.10	-0.376678	-0.448978	0.382592	-0.747494	3
II	C25H3.9	C25H3.9	-0.312691	-0.325894	-0.27391	-0.0377435	3
III	C26E6.11	mmab-1	-0.339777	-0.373783	-0.235814	-0.219608	3
III	C26E6.3	C26E6.3	-0.186189	-0.305461	-0.161507	-0.0832699	3
V	C26F1.7	hint-3	-0.310121	-0.139869	0.196058	-0.0868759	3
V	C27A7.5	C27A7.5	-0.365782	-0.37647	0.082718	-0.332074	3
II	C27H5.4	C27H5.4	-0.395366	-0.324771	0.190229	-0.0846507	3
V	C27H6.4	rmd-2	-0.340663	-0.35585	0.0982018	0.165569	3
III	C29E4.13	C29E4.13	-0.267038	-0.219225	0.0952113	-0.45641	3
III	C29E4.7	gsto-1	-0.8987	-0.830312	0.0309054	-0.377881	3
V	C29F3.7	C29F3.7	-0.808034	-0.643771	0.272662	-0.140288	3
IV	C29F4.1	col-125	-0.0293601	-1.08609	0.345569	-0.202196	3
II	C29F5.1	C29F5.1	-0.270734	-0.420036	0.181429	-0.0263506	3
V	C29G2.6	C29G2.6	-0.242272	-0.655128	0.181124	-0.259269	3
II	C29H12.2	C29H12.2	-0.186546	-0.434239	-0.128754	0.173951	3
I	C30F12.7	C30F12.7	-0.345378	-0.115382	-0.0253158	-0.221236	3
II	C30G12.2	C30G12.2	-0.55637	-0.547148	0.21531	0.28839	3
V	C30G7.1	hil-1	-0.444733	-0.248706	-0.366016	-0.543965	3
IV	C30H6.8	C30H6.8	-0.382656	-0.441162	-0.349725	-0.214427	3
V	C31B8.8	C31B8.8	-0.254516	-0.164087	0.182833	-0.511716	3
II	C31C9.1	tag-10	-0.448508	-0.735757	0.2898	-0.0313413	3
II	C31C9.2	C31C9.2	-0.16068	-0.692001	0.0115035	0.0978121	3
I	C31H5.5	C31H5.5	-0.305376	-0.138798	-0.00729822	-0.110048	3
II	C32D5.1	C32D5.1	-0.538122	-0.132649	0.376988	-0.429091	3
I	C32E8.11	C32E8.11	-0.196815	-0.256792	-0.118168	-0.0431072	3
I	C32E8.9	C32E8.9	-0.405604	-0.220451	0.280506	-0.0909238	3
I	C32F10.1	obr-4	-0.383719	-0.211091	0.244894	-0.086206	3
I	C32F10.8	C32F10.8	-0.602724	-0.372351	-0.0815693	-0.327583	3
IV	C33A12.7	C33A12.7	-0.381862	-0.0637083	-0.295352	-0.567471	3
V	C33G8.7	nhr-161	-0.501145	-0.391584	-0.194218	-0.382961	3
V	C34B4.2	C34B4.2	-0.370078	-0.106258	0.154297	-0.30447	3
I	C34B7.3	cyp-36A1	-0.323875	-0.250336	0.103644	-0.490321	3
III	C34C12.7	C34C12.7	-0.555937	-0.743612	0.33412	-0.332545	3
V	C34D1.4	C34D1.4	-0.253607	-0.294341	-0.0328095	-0.420509	3
III	C34E10.3	gop-1	-0.250084	-0.264242	-0.187186	-0.11826	3
IV	C34H4.4	col-107	-0.248257	-0.4083	0.42777	-0.255784	3
V	C35A11.4	C35A11.4	-0.440234	-0.385489	-0.0434646	0.0824981	3
IV	C35B1.5	C35B1.5	-0.294598	-0.412393	0.368964	-0.106837	3
IV	C35B1.7	C35B1.7	-0.0438476	-0.760877	-0.392533	-0.441693	3
III	C35D10.12	C35D10.12	-0.197529	-0.610356	0.126588	-0.452965	3
III	C36A4.3	cyp-25A3	-0.664669	0.0260497	-0.220562	-0.133197	3
III	C36A4.9	acs-19	-0.708752	-0.479285	0.174306	-0.156571	3
I	C36B1.12	imp-1	-0.236771	-0.454659	-0.053741	-0.109269	3
I	C36B1.14	C36B1.14	-0.412148	-0.206443	-0.151197	-0.110329	3
I	C37A5.1	C37A5.1	-0.417751	-0.330141	0.181929	-0.446567	3
I	C37A5.2	fipr-22	-0.609264	-1.26179	-0.283797	-0.0921187	3
I	C37A5.4	fipr-23	-0.584996	-1.05822	-0.252547	-0.148259	3
I	C37A5.8	fipr-24	-0.296368	-0.475732	-0.40071	-0.514228	3
V	C37C3.7	C37C3.7	-0.549089	-0.0574308	0.140306	-0.364616	3
V	C37H5.13	C37H5.13	-0.264315	-0.270081	0.0644367	-0.0124438	3
V	C37H5.9	nas-9	-0.259778	-0.562983	0.532143	-0.898977	3
III	C38C10.2	C38C10.2	-0.285254	-0.262273	0.118989	0.0744283	3
I	C41G7.9	C41G7.9	-0.193311	-0.244578	-0.0366974	-0.044613	3
IV	C42C1.10	C42C1.10	-0.184593	-0.230854	0.167174	-0.106208	3
IV	C42C1.12	C42C1.12	-0.15765	-0.480235	0.36768	0.0237201	3
IV	C42C1.15	erl-1	-0.304333	-0.222926	0.0251093	-0.0504903	3
IV	C42C1.7	oac-59	-0.375508	0.0391299	0.0842399	-0.22507	3
I	C43E11.10	cdc-6	-0.169745	-0.324604	-0.0611708	-0.00596983	3
III	C44B11.3	mec-12	-0.133255	-0.499883	0.0133794	0.103049	3
II	C44B7.4	clhm-1	-0.109395	-0.534428	0.0809734	-0.294945	3
I	C44E4.6	acbp-1	-0.280596	-0.267573	-0.0797794	0.00437011	3
III	C44F1.3	lec-4	-0.822436	-0.319556	-0.0758362	-0.162217	3
V	C45B11.3	dhs-18	-0.157843	-0.532289	0.252032	-0.0564983	3
IV	C45E5.4	C45E5.4	-0.44346	-0.114624	0.112445	-0.226195	3
IV	C46C2.2	C46C2.2	-0.380585	-0.23651	-0.117185	-0.325497	3
III	C46F11.1	unc-93	-0.34568	-0.614686	-0.223683	-0.309083	3
IV	C46G7.4	pqn-22	-0.369571	-0.068734	0.0854303	-0.16567	3
I	C47B2.6	gale-1	-0.630167	-0.217234	-0.138847	0.118346	3
I	C47B2.8	prx-11	-0.389241	-0.494856	0.253255	-0.144563	3
I	C47B2.9	C47B2.9	-0.344243	-0.128937	-0.182794	-0.0676157	3
II	C47D12.2	C47D12.2	-0.210605	-0.290202	-0.050437	-0.198308	3
III	C48B4.1	C48B4.1	-0.52137	-0.271955	0.0838172	-0.305735	3
III	C48B4.13	C48B4.13	-0.2137	-0.684328	0.256919	-0.172126	3
IV	C49A9.8	ugt-24	-0.476244	-0.0535026	0.150629	-0.0306544	3
I	C49G9.2	C49G9.2	-0.338279	-0.401743	0.230428	-0.17069	3
IV	C49H3.10	xpo-3	-0.215706	-0.302816	-0.014209	0.0407399	3
V	C50B6.4	col-161	-0.598378	-1.1962	0.127947	-0.497778	3
II	C50D2.7	C50D2.7	-0.26411	-0.214512	-0.181181	-0.0683401	3
I	C50F2.4	C50F2.4	-0.479098	-0.198834	0.270526	-0.246922	3
V	C50F4.14	C50F4.14	-0.289663	-0.270946	-0.15544	0.105883	3
IV	C50F7.10	C50F7.10	-0.2811	-0.347231	0.234843	-0.180743	3
V	C50H2.10	fipr-11	-0.416228	-0.510005	0.103876	-0.411493	3
V	C50H2.12	fipr-10	-0.808509	-0.392633	0.102085	-0.0538278	3
IV	C52D10.3	C52D10.3	-0.376464	-0.248453	-0.0521636	0.0962023	3
II	C52E12.2	unc-104	-0.199822	-0.546083	-0.149392	-0.277049	3
V	C53A3.2	C53A3.2	-0.443098	-0.859223	-0.36771	0.287017	3
V	C53A5.1	ril-1	-0.325822	-0.193418	0.122388	-0.0491089	3
I	C53D5.1	C53D5.1	-0.348534	-0.420943	-0.14181	-0.194763	3
III	C54C6.5	C54C6.5	-0.309453	-0.541387	-0.198453	-0.232428	3
I	C54C8.2	C54C8.2	-0.0453452	-0.818428	-0.147276	0.158585	3
V	C54D10.3	C54D10.3	-0.293813	-0.218723	0.123328	-0.307588	3
V	C54F6.13	nhx-3	-0.43118	-0.675995	-0.0735481	-0.357956	3
I	C54G6.5	spp-17	-0.400703	-0.474347	-0.291611	0.302242	3
V	C55A6.3	C55A6.3	-0.403072	-0.314805	0.254179	-0.352744	3
V	C55A6.4	C55A6.4	-0.688507	-0.0910551	0.0960288	-0.123895	3
V	C55A6.6	C55A6.6	-0.563677	0.0204161	-0.173416	-0.248334	3
V	C55A6.7	C55A6.7	-0.962136	-0.303196	-0.817801	-0.166982	3
IV	C55F2.1	C55F2.1	-0.46429	-0.476536	-0.0543255	0.260944	3
II	C56E6.2	C56E6.2	-0.747464	-0.603505	-0.0975388	0.327172	3
III	C56G2.4	C56G2.4	-0.0790187	-0.508998	-0.170435	-0.209988	3
IV	CC8.2	CC8.2	-0.773615	-0.268704	-0.577866	-0.141388	3
III	cTel54X.1	fbxa-6	-0.207746	-0.327032	0.024983	-0.0763675	3
I	D1037.2	smp-2	-0.393949	-0.234417	0.224655	0.0481611	3
V	D1086.3	D1086.3	-1.41036	-0.864641	-0.328849	-0.612198	3
V	D1086.5	D1086.5	-0.21637	-0.848509	-0.414679	-0.432653	3
II	D2013.8	scp-1	-0.362824	-0.0874713	0.0413038	-0.202373	3
V	D2023.2	pyc-1	-0.195375	-0.296366	0.229526	-0.207921	3
I	D2030.5	mce-1	-0.331714	-0.173194	0.169748	-0.172694	3
I	D2030.9	wdr-23	-0.227767	-0.188767	-0.0036102	-0.152727	3
II	D2062.12	lgc-28	-0.197693	-0.346437	-0.0111553	-0.189116	3
IV	D2096.2	praf-3	-0.18758	-0.295303	-0.0749787	-0.073645	3
II	DH11.1	glna-2	-0.242757	-0.549981	0.0899934	-0.368073	3
I	DY3.8	DY3.8	-0.101748	-0.475999	0.0760141	-0.303424	3
I	E01A2.10	E01A2.10	-0.876792	-0.602432	-0.283241	-0.59113	3
I	E01A2.7	E01A2.7	-0.613832	-0.354121	-0.201618	0.259325	3
II	E01G4.3	E01G4.3	-0.497934	-0.419123	-0.00388802	-0.0644832	3
V	E02A10.3	E02A10.3	-0.116832	-0.667541	0.21701	-0.480741	3
V	E02C12.4	ttr-40	-0.165738	-0.655329	0.232514	-0.00461247	3
IV	E04A4.4	hoe-1	-0.272765	-0.402666	-0.246021	-0.0774986	3
IV	E04A4.5	E04A4.5	-0.27391	-0.135624	0.163302	-0.056141	3
IV	E04A4.7	cyc-2.1	-0.264795	-0.192193	0.0990681	-0.0111963	3
II	E04D5.3	cut-4	-0.191148	-0.817475	0.319109	-0.0426681	3
II	E04F6.3	maoc-1	-0.304676	-0.516157	0.227114	0.126694	3
II	E04F6.5	acdh-12	-0.171974	-0.424702	-0.132038	0.0612996	3
II	E04F6.9	E04F6.9	-0.633696	0.0463021	-0.0880838	-0.135666	3
II	EEED8.10	EEED8.10	-0.255811	-0.354953	-0.256392	-0.104388	3
II	EEED8.9	pink-1	-0.310579	-0.232299	-0.0784687	-0.25456	3
III	F01F1.12	aldo-2	-0.615281	-0.327221	0.139827	-0.0997013	3
III	F01F1.3	F01F1.3	-0.259464	-0.195804	0.182542	-0.532399	3
III	F01F1.6	alh-9	-0.795519	-0.601737	-0.0472515	-0.100276	3
IV	F01G10.1	tkt-1	-0.531861	-0.0806267	0.109205	0.173917	3
IV	F01G10.2	ech-8	-0.387295	-0.436716	-0.0130333	-0.0686012	3
IV	F01G10.9	F01G10.9	-0.499409	-1.07137	-0.524786	0.266747	3
IV	F01G4.6	F01G4.6	-0.241034	-0.178961	0.193992	-0.0782602	3
III	F02A9.2	far-1	-0.384506	-0.364743	-0.0443271	-0.127019	3
III	F02A9.3	far-2	-0.50172	-0.793654	-0.255192	-0.0120277	3
V	F02D8.4	F02D8.4	-0.491683	-0.229318	0.013843	-0.484437	3
IV	F02H6.5	sqrd-1	-0.274572	-0.53449	0.128011	-0.283029	3
II	F07A11.2	F07A11.2	-0.525424	-0.257508	-0.270307	0.232486	3
II	F07A11.4	F07A11.4	-0.266711	-0.421229	-0.0415797	-0.121672	3
II	F07A11.5	F07A11.5	-0.318342	-0.369631	-0.249622	-0.0244763	3
I	F07A5.7	unc-15	-0.38405	-0.173146	0.257039	-0.0198542	3
II	F07E5.7	F07E5.7	-0.0774688	-0.768416	0.0953936	-0.08099	3
II	F07H5.2	sgn-1	-0.215998	-0.317141	-0.0592473	-0.0265148	3
I	F08A8.1	acox-1	-0.281837	-0.364501	0.151574	0.00469754	3
I	F08A8.3	F08A8.3	-0.344622	-0.45086	-0.162583	-0.110561	3
I	F08B6.4	unc-87	-0.319521	-0.151211	0.173821	0.0181016	3
II	F08D12.3	F08D12.3	-0.303634	-0.0545092	-0.035931	-0.157924	3
II	F08D12.7	F08D12.7	-0.198173	-0.587605	0.057335	-0.510671	3
V	F08F3.2	acl-6	-0.286947	-0.365684	-0.127122	0.00903966	3
V	F08F3.3	rhr-1	-0.54061	0.0466947	-0.0423945	-0.145299	3
V	F08F3.4	F08F3.4	-0.285349	-0.39789	0.246064	0.0863926	3
III	F08F8.2	F08F8.2	-0.202059	-0.370311	-0.0252924	-0.135888	3
IV	F08G5.4	col-130	-0.0593825	-0.994702	0.215818	-0.56579	3
IV	F09D12.1	grd-10	-0.653381	-0.0641159	0.381975	-0.211421	3
II	F09E5.15	prdx-2	-0.271536	-0.180047	0.158153	0.0255567	3
IV	F09E8.7	lev-1	-0.291113	-0.318264	-0.00945604	-0.0571645	3
IV	F09E8.8	F09E8.8	-0.449255	-0.282118	-0.0830599	-0.502985	3
III	F09F7.2	mlc-3	-0.378137	-0.16547	0.20704	-0.15603	3
III	F09F7.6	F09F7.6	-0.716124	-0.329468	0.116568	-0.565271	3
V	F09G2.2	F09G2.2	-0.333205	-0.38686	0.217758	-0.064759	3
III	F09G8.2	crn-7	-0.540434	-0.0775387	-0.294273	-0.0181573	3
III	F09G8.6	col-91	-0.682137	-0.552323	0.52723	-0.76889	3
III	F09G8.7	F09G8.7	-0.276578	-0.234742	-0.0341825	-0.315304	3
II	F10B5.8	F10B5.8	-0.271477	-0.27015	-0.0908204	0.03405	3
II	F10E7.4	spon-1	-0.0487036	-0.496144	0.199055	-0.200597	3
II	F10E7.9	F10E7.9	-0.114681	-0.673792	-0.154201	-0.191026	3
III	F10F2.1	sel-2	-0.282588	-0.372223	0.0420143	-0.145374	3
III	F10F2.2	F10F2.2	-0.760358	-0.699661	-0.168919	0.33299	3
V	F10G2.1	F10G2.1	-0.152118	-0.384331	0.0284265	-0.237935	3
II	F10G7.11	ttr-41	-0.255028	-0.313488	-0.0339611	-0.0557581	3
IV	F11A10.5	F11A10.5	-0.187305	-0.279256	-0.082211	-0.126051	3
V	F11A5.9	F11A5.9	-0.653472	-0.344167	0.184238	-1.05756	3
IV	F11E6.1	F11E6.1	-0.344395	0.030405	0.0611732	-0.217764	3
IV	F11E6.3	F11E6.3	-0.707344	-0.422998	0.413331	-0.240417	3
IV	F11E6.5	elo-2	-0.540653	-0.158913	-0.0378807	-0.24374	3
II	F11G11.2	gst-7	-0.690979	-0.265567	0.430126	-0.271075	3
II	F11G11.3	gst-6	-0.291702	-0.144259	0.219754	-0.150014	3
II	F12A10.1	F12A10.1	-0.368542	-0.280232	-0.086345	-0.0419041	3
IV	F13B6.3	F13B6.3	-0.270826	-0.340904	-0.0490325	-0.2348	3
IV	F13E9.12	F13E9.12	-0.317522	-0.416483	-0.197582	-0.0970023	3
I	F13G3.7	F13G3.7	-0.21715	-0.325818	0.0469553	-0.16664	3
IV	F13H10.3	F13H10.3	-0.294635	-0.283654	-0.325408	-0.189786	3
IV	F13H10.4	F13H10.4	-0.412397	-0.136433	-0.237772	0.0350725	3
V	F13H6.3	F13H6.3	-0.350361	-0.275774	-0.104222	0.0792237	3
II	F13H8.7	upb-1	-0.170794	-0.349243	-0.165092	-0.0888347	3
II	F14D2.7	F14D2.7	-0.281398	-0.385586	0.0717686	0.170792	3
V	F14D7.6	F14D7.6	-0.416542	-0.679036	-0.152472	-0.417789	3
V	F14F9.5	F14F9.5	-0.538366	-0.73308	-0.272599	-0.569615	3
II	F15A4.5	F15A4.5	-0.193371	-0.536835	0.178538	-0.246192	3
II	F15A4.6	F15A4.6	-0.315152	-0.0480928	-0.0227169	-0.321625	3
V	F15B9.10	F15B9.10	-0.362874	-0.150702	-0.119616	-0.254041	3
V	F15E11.12	F15E11.12	-0.396245	-1.68635	-0.153406	-0.947217	3
V	F15E11.15	F15E11.15	-0.50733	-0.766561	0.206761	-0.844786	3
IV	F15E6.3	F15E6.3	-0.871967	-0.859999	-0.512255	-0.133986	3
V	F15H10.1	col-12	-0.44666	-1.33375	0.229196	-0.832264	3
V	F15H10.2	col-13	-0.395504	-1.23364	0.228203	-0.591929	3
V	F17A9.4	F17A9.4	-0.237718	-0.613211	0.238974	-0.174405	3
V	F17A9.5	F17A9.5	-0.610802	-0.264017	-0.0252897	-0.420463	3
V	F17C11.7	F17C11.7	-0.491801	-0.0124631	0.0939422	0.0803952	3
IV	F18F11.1	F18F11.1	-0.203022	-0.191596	0.136249	-0.0305249	3
IV	F18F11.5	F18F11.5	-0.57435	0.233949	0.0473285	-0.137435	3
IV	F19B6.1	F19B6.1	-0.148395	-0.408379	-0.0822398	0.016257	3
V	F19F10.3	F19F10.3	-3.77e-05	-0.94745	0.104174	-0.0434586	3
V	F19F10.4	ttr-10	-0.285963	-0.850989	-0.167519	-0.602761	3
II	F19H8.3	arl-3	-0.211359	-0.209601	0.077595	-0.117259	3
V	F20A1.6	F20A1.6	-0.537427	-0.276725	0.167297	-0.533897	3
V	F20D6.4	srp-7	-0.422292	-0.0382153	-0.000727565	-0.307212	3
V	F21C10.11	F21C10.11	-1.1343	-0.278365	0.285559	-0.801322	3
V	F21C10.7	F21C10.7	-0.257901	-0.167958	0.141858	-0.139366	3
II	F21D12.3	F21D12.3	-0.152184	-0.342603	0.068179	-0.42197	3
IV	F21D5.4	F21D5.4	-0.36464	-0.116713	0.0658159	-0.275574	3
V	F21D9.4	F21D9.4	-0.0724188	-0.73592	-0.179124	-0.198116	3
V	F22F7.1	F22F7.1	-0.839736	-0.0505925	-0.0868518	-0.0915104	3
V	F22F7.2	F22F7.2	-0.305388	-0.444102	-0.24524	0.0675154	3
V	F22F7.5	ckb-4	-0.441353	-0.169427	-0.135786	-0.104215	3
V	F22F7.8	F22F7.8	-0.531797	-0.731628	0.191314	-0.512252	3
II	F23F1.7	F23F1.7	-0.4383	-0.222098	0.0779904	-0.38694	3
III	F23H11.3	F23H11.3	-0.347648	-0.735587	-0.0812199	0.100454	3
V	F23H12.8	fipr-1	-0.415058	-0.3953	0.0568809	-0.31393	3
V	F23H12.9	fipr-2	-0.197102	-0.226759	0.264193	-0.42436	3
V	F25B3.3	rgef-1	-0.128477	-0.495421	-0.168909	-0.289394	3
V	F25B4.1	F25B4.1	-0.657634	-0.404968	-0.22202	0.0409407	3
V	F25B4.4	F25B4.4	-0.473088	-0.0871429	0.112719	-0.103857	3
V	F25B4.8	F25B4.8	-0.502868	-0.134318	-0.161227	-0.00604216	3
III	F25B5.1	dct-6	-0.331441	-0.247404	-0.188971	0.0521053	3
V	F25C8.2	amx-3	-0.647981	-0.238752	0.510563	-0.350817	3
V	F25C8.4	acs-12	-0.301353	-0.562668	-0.0963306	0.0421159	3
I	F25F8.2	glc-2	-0.266397	-0.141082	0.149302	-0.340496	3
V	F25G6.3	acr-16	-0.256395	-0.483692	-0.293547	-0.347101	3
I	F25H2.5	F25H2.5	-0.434249	-0.343146	-0.108829	0.0489605	3
I	F25H5.3	pyk-1	-0.401905	-0.202619	-0.0702549	0.0960991	3
III	F26A1.9	F26A1.9	-0.191768	-0.583277	-0.0618496	-0.0124385	3
I	F26B1.4	col-58	-0.0223681	-0.728023	0.313495	-0.478475	3
II	F26C11.1	F26C11.1	-0.28954	-0.248043	0.0509464	0.0997785	3
I	F26E4.12	F26E4.12	-0.418143	-0.295618	-0.284602	0.149979	3
I	F26H9.5	F26H9.5	-0.229007	-0.550983	-0.235701	0.0548492	3
V	F27B10.1	F27B10.1	-0.290943	-0.174948	0.0747403	-0.152322	3
IV	F27C8.6	F27C8.6	-0.355583	-0.535496	-0.271998	0.32598	3
I	F27D4.5	tag-173	-0.316228	-0.269863	-0.0946378	0.0643195	3
I	F28B3.6	F28B3.6	-0.357571	-0.289315	-0.307725	-0.168876	3
V	F28C1.3	F28C1.3	-0.242952	-0.216187	-0.18213	-0.0730776	3
III	F28F5.6	F28F5.6	-0.282817	-0.422654	-0.0199107	0.152602	3
V	F28F8.6	atx-3	-0.134683	-0.46235	-0.124086	0.00197634	3
I	F28H1.2	cpn-3	-0.350186	-0.448657	0.00140219	-0.231923	3
V	F28H7.3	F28H7.3	-0.664814	-0.218872	0.0112443	-0.316753	3
II	F29A7.4	F29A7.4	-0.446269	-0.141172	0.0394268	-0.120096	3
IV	F29B9.11	F29B9.11	-0.310421	-0.306991	0.149738	0.0592784	3
II	F29C12.3	rict-1	-0.327007	-0.118268	0.179784	-0.061179	3
I	F29C6.1	F29C6.1	-0.43236	-0.106831	0.119797	-0.202095	3
I	F30A10.5	stl-1	-0.227151	-0.207916	-0.0325062	-0.0711671	3
IV	F30B5.4	F30B5.4	-0.400385	-0.317399	-0.19607	-0.0541056	3
IV	F30B5.7	F30B5.7	-0.384733	-0.484349	-0.171217	0.133527	3
I	F30F8.5	F30F8.5	-0.0665864	-0.470219	0.308381	-0.103925	3
II	F31D5.2	F31D5.2	-0.75413	-0.312277	-0.35885	-0.293199	3
II	F32A5.2	F32A5.2	-0.246846	-0.364635	0.248885	-0.460475	3
II	F32A5.5	aqp-1	-0.540871	-0.456421	-0.00144268	-0.67364	3
I	F32A7.6	aex-5	-0.416209	-0.434248	-0.233467	-0.35732	3
I	F32B4.5	F32B4.5	-0.0531359	-0.651995	-0.22001	-0.269078	3
I	F32B5.6	F32B5.6	-0.191334	-0.288871	-0.0672465	0.0217994	3
IV	F32B6.2	F32B6.2	-0.348058	-0.326952	-0.29025	-0.0156328	3
IV	F32B6.9	F32B6.9	-0.306274	-0.145701	0.136458	-0.0758771	3
V	F32D8.9	spp-16	-0.479706	0.0592563	-0.0843652	-0.130389	3
V	F32G8.6	cat-4	-0.908716	-0.197043	-0.0244555	-0.346348	3
IV	F33D4.2	itr-1	-0.472844	-0.142842	-0.00543539	-0.319277	3
I	F33E2.2	dlk-1	-0.294793	-0.318229	-0.105056	-0.105398	3
V	F35B12.2	dhs-20	-0.234375	-0.396366	0.146202	-0.0348627	3
V	F35B12.3	F35B12.3	-0.525275	0.303391	-0.0107661	-0.32069	3
V	F35B12.7	nlp-24	-0.423602	-0.542015	0.277542	-0.0709505	3
I	F35C12.3	F35C12.3	-0.567153	-0.450519	-0.372214	0.0238947	3
II	F35C5.10	nspb-11	-0.262032	-1.23731	0.353008	-1.20394	3
II	F35C5.9	clec-66	-0.603395	-0.248015	0.151281	-0.265409	3
II	F35D2.1	F35D2.1	-0.0624073	-0.644437	-0.21974	-0.221805	3
V	F35E12.10	F35E12.10	-0.350786	-0.0749581	-0.0813882	-0.037016	3
IV	F35G2.4	phy-2	-0.574491	-0.504152	0.203557	0.0956908	3
II	F35H8.2	F35H8.2	-0.201005	-0.343705	0.142393	0.0967288	3
I	F36A2.3	F36A2.3	-0.35192	-0.429493	0.313337	-0.146717	3
I	F36F2.1	F36F2.1	-0.204291	-0.576915	-0.0952697	-0.454399	3
IV	F36H1.10	hrg-6	-0.213726	-0.327125	-0.185444	-0.135914	3
IV	F36H1.2	tag-144	-0.287911	-0.273602	-0.134249	-0.13109	3
IV	F36H1.5	hrg-4	-0.694119	-0.984484	0.0602211	-0.441054	3
IV	F36H1.6	alh-3	-0.438294	-0.407204	-0.296993	-0.167146	3
I	F36H2.2	F36H2.2	-0.302627	-0.233589	-0.0803876	-0.0506786	3
V	F36H9.7	F36H9.7	-0.267802	-0.51654	-0.444486	-0.164194	3
II	F37B1.2	gst-12	-0.840393	-0.747024	-0.0771251	-0.137987	3
II	F37B1.3	gst-14	-1.50055	-0.378458	0.00119372	-0.28309	3
II	F37B1.4	gst-15	-0.833625	-0.00684251	0.0816618	-0.0932265	3
II	F37B1.5	gst-16	-0.532814	-0.7112	-0.800601	-0.28037	3
II	F37B12.2	gcs-1	-0.184776	-0.353843	-0.0670198	0.073721	3
V	F37B4.2	ifc-1	-1.26181	-0.206807	-0.508683	-0.316088	3
IV	F37C4.5	F37C4.5	-0.607891	-0.0757093	-0.14538	0.0676812	3
IV	F37C4.6	F37C4.6	-0.534708	-0.282383	-0.406923	-0.120823	3
II	F38A3.2	ram-2	-0.194685	-0.525191	0.376311	-0.23046	3
V	F38A6.2	elp-1	-0.234633	-0.395155	0.070024	0.0231943	3
V	F38B7.2	F38B7.2	-0.361721	-0.248954	0.330238	-0.597808	3
IV	F38E11.1	hsp-12.3	-0.62577	-0.500902	0.319591	-0.313581	3
IV	F38E11.3	cpin-1	-0.692438	0.0240847	-0.18144	-0.0557017	3
I	F39B2.11	mtx-1	-0.291524	-0.315001	0.0156767	-0.111674	3
I	F39B2.3	F39B2.3	-0.407672	-0.110898	-0.0171457	-0.00412672	3
I	F39B2.5	F39B2.5	-0.2306	-0.450526	-0.00274454	-0.0651274	3
II	F39E9.1	F39E9.1	-0.526061	0.00251665	0.0899429	-0.236183	3
II	F39E9.22	F39E9.22	-0.365025	-0.276786	0.0881939	-0.254411	3
V	F39G3.1	ugt-61	-1.34056	-0.171326	-0.0398369	-0.0950046	3
V	F39G3.7	prx-6	-0.376597	-0.398842	0.0841201	0.0666889	3
V	F40A3.6	F40A3.6	-0.336553	-0.183116	-0.0293217	-0.243721	3
V	F40F9.6	aagr-3	-0.26906	-0.188969	-0.051896	0.00217467	3
V	F40F9.7	F40F9.7	-0.259664	-0.676426	0.0266221	-0.136342	3
V	F40F9.9	aqp-4	-0.286977	-0.389173	0.242531	-0.169534	3
II	F40H3.2	F40H3.2	-0.882866	-0.236209	0.311096	-0.18146	3
V	F41E6.5	F41E6.5	-0.932875	-0.668009	-0.0531642	-0.650452	3
II	F41G3.10	F41G3.10	-0.306151	-0.032673	0.0677101	-0.197444	3
IV	F41H10.7	elo-5	-0.500659	-0.137277	0.039431	-0.199845	3
IV	F41H10.8	elo-6	-0.770615	-0.166157	-0.00662175	-0.179147	3
III	F42A10.3	F42A10.3	-0.257962	-0.551901	0.273272	0.181315	3
III	F42A10.4	efk-1	-0.355524	-0.344587	0.17227	-0.231021	3
III	F42A10.7	F42A10.7	-0.613156	-1.5578	-0.55882	-0.216077	3
II	F42G2.8	fbxa-4	-0.572231	-0.105788	-0.154411	-0.139665	3
II	F42G4.3	zyx-1	-0.281669	-0.114031	0.181049	-0.141717	3
III	F42H10.6	F42H10.6	-0.361668	-0.107369	-0.0622139	-0.0518805	3
II	F43E2.8	hsp-4	-0.928915	-0.701358	-0.212405	-0.0184776	3
II	F43G6.11	F43G6.11	-0.279645	-0.244157	0.0806954	-0.00431978	3
I	F43G9.9	cpn-1	-0.330517	-0.181359	0.169923	0.0772717	3
III	F44B9.2	F44B9.2	-0.329312	-0.208268	0.0341839	-0.0666475	3
II	F44E5.5	F44E5.5	-0.526926	-0.53588	0.179257	0.0595804	3
V	F44E7.2	F44E7.2	-0.434634	-0.779195	-0.509111	0.157373	3
V	F44E7.4	F44E7.4	-0.272406	-0.278871	-0.0325027	0.0672372	3
II	F44G4.7	F44G4.7	-0.303551	-0.356455	0.118295	-0.451163	3
II	F45C12.4	btb-9	-0.49098	0.0300524	0.254293	-0.44838	3
II	F45D11.1	F45D11.1	-0.903649	-0.886357	-0.638144	-0.37691	3
IV	F45E4.11	F45E4.11	-0.311091	-0.309835	-0.0154031	-0.0801266	3
V	F45F2.10	F45F2.10	-0.200405	-0.281642	0.0130189	-0.0960064	3
II	F45H10.2	F45H10.2	-0.234447	-0.232721	-0.120321	-0.0563678	3
I	F45H11.6	F45H11.6	-0.398306	-0.0666796	0.00303526	-0.466786	3
II	F46C5.8	rer-1	-0.30756	-0.223893	-0.0727203	0.0693869	3
I	F46F11.6	F46F11.6	-0.288649	-0.362561	0.122015	-0.254455	3
III	F47D12.3	F47D12.3	-0.171489	-0.446399	-0.0918173	0.0541527	3
II	F47F6.3	oac-30	-0.013686	-0.753768	-0.00142757	-0.274946	3
I	F47G6.4	spe-15	-0.374076	-0.28727	0.140256	0.0635525	3
I	F48C1.11	F48C1.11	-0.170187	-0.751719	0.0282071	0.0147883	3
IV	F49C12.12	F49C12.12	-0.217129	-0.29591	0.0699293	-0.172332	3
I	F49D11.9	tag-296	-0.155085	-0.472751	-0.210753	-0.184146	3
IV	F49E11.11	scl-3	-0.237772	-0.671291	-0.0247914	-0.253042	3
IV	F49E8.5	dif-1	-0.253029	-0.537354	-0.0290483	0.124856	3
IV	F52B11.4	col-133	-1.59592	-1.07138	-0.0269726	0.0615783	3
I	F52F12.7	F52F12.7	-0.253765	-0.392885	0.0222479	-0.116418	3
II	F53A10.2	F53A10.2	-0.214451	-0.244752	-0.063062	0.000259916	3
V	F53B7.5	fig-1	-0.252558	-0.1559	-0.0381474	-0.0701163	3
V	F53C11.3	F53C11.3	-0.485805	-0.402366	-0.0255277	0.0389562	3
V	F53C11.4	F53C11.4	-0.138424	-0.444573	0.0170206	-0.00775018	3
V	F53E10.4	irg-3	-0.649262	-0.54875	-0.364003	-0.125689	3
V	F53F4.1	F53F4.1	-0.281506	-0.233541	0.104186	-0.44324	3
V	F53F4.13	F53F4.13	-0.239195	-0.230968	-0.00118758	0.0217905	3
V	F53F4.5	fmo-4	-0.172395	-0.522003	-0.0432492	0.124773	3
II	F54B3.1	F54B3.1	-0.414022	-0.351358	-0.171791	-0.325243	3
I	F54C1.7	pat-10	-0.556293	-0.243303	0.204381	0.157333	3
II	F54D5.7	F54D5.7	-0.465842	-0.0753266	0.044351	-0.0682869	3
II	F54D5.8	dnj-13	-0.34539	-0.105512	0.0071523	-0.0838876	3
III	F54D8.3	alh-1	-0.637695	-0.574681	-0.183825	-0.250849	3
III	F54D8.4	cah-1	-0.36145	-0.181905	-0.0900894	-0.0291017	3
V	F54E2.3	ketn-1	-0.491149	-0.189012	-0.0934366	-0.119993	3
V	F54E2.4	F54E2.4	-0.463508	-0.228493	-0.000983269	-0.179684	3
III	F54E7.7	rcn-1	-0.0789689	-0.499596	0.166783	-0.29377	3
V	F54F3.4	F54F3.4	-0.507249	-0.694212	-0.0898771	-0.154324	3
III	F54H12.1	aco-2	-0.402619	-0.321199	0.119577	-0.0754714	3
V	F55A11.3	sel-11	-0.360193	-0.223722	0.028179	0.0149527	3
V	F55A11.6	F55A11.6	-0.477828	-0.145363	-0.0670642	-0.0338274	3
I	F55A12.4	dhs-2	-0.296379	-0.500576	-0.324141	-0.0126632	3
I	F55A12.9	pqn-44	-0.249825	-0.431063	0.289417	-0.237938	3
V	F55B12.10	F55B12.10	-0.600225	-0.201109	0.0787192	-0.0530886	3
V	F55B12.5	nrf-5	-0.20339	-0.556371	-0.0669796	-0.279931	3
V	F55C5.7	rskd-1	-0.30228	-0.263912	-0.208167	-0.135185	3
I	F55D12.1	F55D12.1	-0.258894	-0.271681	-0.24064	-0.273751	3
IV	F55G1.5	F55G1.5	-0.491342	-0.372127	-0.265055	0.218147	3
I	F55H12.4	F55H12.4	-0.289731	-0.614341	0.312039	-0.477103	3
I	F56A6.2	hum-7	-0.24466	-0.297727	0.0538853	-0.302772	3
IV	F56B3.1	col-103	-0.975177	-0.0745865	0.596753	-0.185097	3
II	F56D12.1	alh-6	-0.529177	-0.352287	0.00809769	0.0798282	3
II	F56D12.6	F56D12.6	-0.271774	-0.282319	-0.114598	-0.0931267	3
III	F56F3.2	ndg-4	-0.221693	-0.19662	0.05836	-0.0785114	3
I	F56H1.7	F56H1.7	-0.360467	-0.228619	-0.189727	-0.14689	3
IV	F56H11.2	F56H11.2	-0.346593	-0.329055	0.0658666	-0.569834	3
IV	F56H11.4	elo-1	-0.283288	-0.279123	0.222355	-0.0925028	3
V	F57B1.4	col-160	-0.853153	-0.229494	0.283181	-0.283976	3
V	F57B1.5	F57B1.5	-0.133188	-0.365056	-0.00224992	-0.227348	3
I	F57B10.3	F57B10.3	-0.426076	-0.258138	-0.00242165	-0.0718495	3
I	F57B10.7	tre-1	-0.443016	-0.424431	0.207709	-0.220764	3
V	F57B7.3	col-156	-0.61643	-0.91841	0.208459	-0.0500127	3
I	F57C9.1	F57C9.1	-0.346064	-0.303733	0.0810823	0.193509	3
IV	F57H12.6	F57H12.6	-1.11677	-0.8789	-0.0237066	0.159445	3
II	F58A6.1	F58A6.1	-0.176829	-0.506127	-0.0447566	-0.0138047	3
IV	F58B3.3	lys-6	-0.729884	-0.403268	-0.220412	0.183022	3
I	F58D5.2	F58D5.2	-0.354603	-0.470228	-0.0459559	-0.0432095	3
V	F58E10.4	aip-1	-0.421601	-0.179095	0.174696	-0.214367	3
IV	F58F9.7	F58F9.7	-0.13471	-0.61068	0.0665559	0.192843	3
II	F58G1.4	dct-18	-0.393657	-0.0790743	0.15885	0.023775	3
V	F58G11.1	letm-1	-0.301405	-0.248479	-0.187104	-0.226363	3
IV	F58G6.3	F58G6.3	-0.518352	-0.475411	-0.00184647	-0.0119731	3
IV	F58G6.7	F58G6.7	-0.391716	-0.523595	0.441574	-0.0752255	3
V	F58H1.1	aman-2	-0.323516	-0.227898	-0.20599	-0.116682	3
V	F59A1.10	F59A1.10	-0.33443	-0.389195	-0.125158	0.0608936	3
V	F59B1.2	F59B1.2	-0.601476	-0.236835	0.174404	-0.190506	3
IV	F59B8.2	idh-1	-0.623723	-0.25924	-0.231162	-0.0208588	3
I	F59C6.16	F59C6.16	-0.168248	-0.370146	0.390354	-0.465776	3
V	F59E11.5	F59E11.5	-0.44302	-0.432635	0.217671	-0.265608	3
II	F59E12.5	npl-4.2	-0.24983	-0.305265	0.188625	-0.0153627	3
IV	H04M03.2	nspb-6	-0.434443	-1.44867	0.0867297	-1.09066	3
IV	H04M03.3	H04M03.3	-1.6198	-0.457157	-0.197024	-0.793874	3
IV	H06H21.6	ubxn-6	-0.216284	-0.326934	0.155502	0.0224362	3
III	H06I04.1	H06I04.1	-0.264072	-0.128606	-0.0622816	-0.050605	3
V	H10D18.1	H10D18.1	-0.373738	-0.104241	0.0949657	-0.192608	3
III	H14A12.2	fum-1	-0.319023	-0.21142	-0.0344509	-0.100365	3
III	H14A12.3	H14A12.3	-0.29915	-0.030092	0.0884015	-0.157289	3
V	H14N18.1	unc-23	-0.276585	-0.195029	-0.112286	-0.151674	3
V	H14N18.3	ttr-47	-0.545778	-0.433975	-0.00467501	-0.114914	3
V	H19N07.4	mboa-2	-0.350091	-0.183671	-0.203365	0.0403272	3
IV	H21P03.1	mbf-1	-0.189552	-0.300815	-0.141425	-0.0474217	3
V	H23N18.5	H23N18.5	-0.111293	-0.645902	-0.0100337	0.0815591	3
V	H24K24.3	H24K24.3	-0.433779	-0.222204	-0.185511	0.0980777	3
V	H24K24.5	fmo-5	-0.204527	-0.621323	-0.268285	-0.26009	3
I	H32K16.2	H32K16.2	-0.397886	-0.0560373	-0.0518649	-0.624896	3
IV	H34C03.2	H34C03.2	-0.22319	-0.323891	-0.0986721	0.0509654	3
III	H38K22.3	tag-131	-0.208692	-0.366379	-0.000309944	-0.262418	3
III	H38K22.5	gly-6	-0.249723	-0.184828	-0.0254035	-0.0513982	3
II	K01A2.3	K01A2.3	-0.074346	-0.574419	0.0879303	-0.142737	3
II	K01A2.4	K01A2.4	-0.506967	0.0119265	0.233183	-0.198938	3
II	K01C8.1	K01C8.1	-0.544548	-0.163884	0.310458	-0.136915	3
V	K01D12.14	cdr-5	-0.946507	-0.682142	0.596259	-0.265416	3
III	K01F9.2	K01F9.2	-0.239092	-0.26763	-0.0967497	-0.327191	3
I	K02B12.4	axl-1	-0.439172	-0.221647	0.0905897	-0.497275	3
I	K02B12.9	K02B12.9	-0.0448599	-1.0123	-0.402651	-0.096937	3
IV	K02B2.1	K02B2.1	-0.380418	-0.287337	-0.109059	-0.0680493	3
IV	K02B2.3	K02B2.3	-0.273998	-0.441673	0.0298866	-0.275739	3
III	K02D10.4	K02D10.4	-0.13289	-0.466094	0.00771086	-0.132306	3
IV	K02D7.5	K02D7.5	-0.132568	-0.382145	0.166917	0.0661079	3
V	K02E11.7	K02E11.7	-0.305859	-0.753754	-0.488288	-0.273168	3
II	K02E7.6	K02E7.6	-0.348876	-0.719346	-0.251853	-0.108538	3
I	K02F2.2	ahcy-1	-0.451592	-0.490669	-0.130767	0.398152	3
III	K02F3.2	K02F3.2	-0.366848	-0.278124	-0.0693581	-0.173648	3
III	K02F3.3	far-8	-0.125207	-0.459539	-0.0517213	-0.0731741	3
V	K03B8.6	K03B8.6	-0.318574	-0.357725	-0.243692	-0.134331	3
I	K03E5.1	K03E5.1	-0.317885	-0.478257	-0.41927	-0.0981757	3
III	K03H1.4	ttr-2	-0.778017	-0.279307	-0.0251729	-0.241455	3
III	K03H1.6	ttr-1	-0.551776	-0.447589	-0.0934843	-0.472671	3
IV	K03H6.2	K03H6.2	-1.04233	0.209325	-0.328593	-0.593297	3
V	K04A8.1	K04A8.1	-0.543816	0.0149679	0.0925647	0.081908	3
IV	K04D7.3	gta-1	-0.523501	-0.336328	-0.0328174	-0.176763	3
II	K05F6.11	K05F6.11	-1.3178	-0.288917	-0.0627178	-0.681528	3
II	K06A1.4	nhr-22	-0.304779	-0.384602	-0.223425	-0.454478	3
V	K06A4.3	gsnl-1	-0.36805	-0.0588088	0.0170579	-0.0759254	3
V	K06B4.12	twk-34	-0.571388	-0.509774	0.211008	-0.466187	3
I	K07A3.1	fbp-1	-0.46544	-0.246723	0.242527	-0.118197	3
I	K07A3.2	ptr-12	-0.1955	-0.574366	0.115126	-0.481146	3
V	K07B1.3	ucp-4	-0.180083	-0.266765	0.167443	-0.434731	3
V	K07B1.4	K07B1.4	-0.694115	-0.16822	0.019696	0.197039	3
II	K07C10.1	ptr-13	-0.393963	0.041346	0.0652457	-0.225254	3
V	K07C5.2	K07C5.2	-0.37583	-0.125734	0.259182	-0.158427	3
V	K07C5.5	ceeh-2	-0.431689	-0.526977	0.0617982	0.0615972	3
II	K07D4.4	K07D4.4	-0.0753417	-0.758016	-0.301231	-0.610933	3
III	K07E12.1	dig-1	-0.367141	-0.259261	-0.00283046	-0.292947	3
IV	K08C7.6	K08C7.6	-0.288912	-0.440368	-0.0282346	-0.554374	3
I	K08C9.4	col-65	0.0384294	-0.746606	0.2179	-0.0936119	3
IV	K08D12.5	bus-2	-0.457264	-0.517774	-0.396087	0.0275278	3
IV	K08D12.6	K08D12.6	-0.824402	-0.800501	0.342504	-0.184017	3
IV	K08D8.12	K08D8.12	-0.352622	-0.0545945	0.113752	-0.0929147	3
IV	K08D8.6	K08D8.6	-0.495528	-0.166564	0.41035	-0.425281	3
IV	K08F4.4	glt-3	-0.0179501	-0.688785	0.495737	-0.147346	3
IV	K08F4.7	gst-4	-0.667252	-0.487116	0.291947	0.285115	3
IV	K08F4.9	dhs-12	-0.568592	-0.280304	-0.336539	-0.079741	3
II	K08F8.1	K08F8.1	-0.29292	-0.291718	0.194342	-0.297712	3
II	K08F8.3	fut-1	-0.235141	-0.160326	0.196951	-0.123966	3
V	K09H11.1	K09H11.1	-0.450582	-0.365352	0.0336826	-0.214969	3
I	K09H9.5	K09H9.5	-1.2013	-0.421904	-0.520801	-0.392771	3
II	K10B2.2	K10B2.2	-0.597015	-0.999201	0.19261	-0.0976063	3
I	K10C3.3	zig-1	-0.287209	-0.327773	-0.126158	-0.207188	3
IV	K10D11.1	dod-17	-0.892039	-0.411252	0.522625	0.225429	3
III	K10D2.6	emb-8	-0.497913	-0.296267	0.296301	-0.195618	3
II	K10G6.2	dos-2	-0.0959767	-0.876287	-0.366205	-0.0315595	3
II	K10H10.2	K10H10.2	-0.371884	-0.747799	0.0940851	-0.166258	3
II	K10H10.4	K10H10.4	-0.278508	-0.398056	0.292181	-1.12065	3
V	K11D12.7	K11D12.7	-0.376944	-0.23937	0.268681	-0.162258	3
I	K11D2.2	asah-1	-0.676775	0.309222	-0.238875	-0.562951	3
V	K11G9.6	mtl-1	-1.43542	0.184778	-0.22272	-0.452736	3
IV	K11H12.4	K11H12.4	-0.703985	-0.788424	0.365622	-0.328217	3
III	K11H3.1	gpdh-2	-0.391567	-0.451166	0.110663	0.264172	3
III	K11H3.3	K11H3.3	-0.283028	-0.159634	0.100689	-0.000554284	3
V	K12B6.1	sago-1	-0.356347	-0.0557914	0.091976	-0.0489912	3
V	K12B6.11	K12B6.11	-0.25016	-0.497884	-0.173701	0.0646084	3
V	K12F2.1	myo-3	-0.283681	-0.203924	0.206985	-0.0616911	3
V	K12G11.3	sodh-1	-0.48505	-0.148129	-0.0787187	-1.0051	3
III	K12H4.5	K12H4.5	-0.305199	-0.215899	-0.0809915	0.0222324	3
III	M01F1.4	M01F1.4	-0.244601	-0.277063	-0.115286	-0.0541933	3
III	M01F1.7	M01F1.7	-0.162182	-0.438288	-0.0483888	-0.244589	3
III	M01G5.5	snf-6	-0.181911	-0.332768	-0.192131	-0.119709	3
IV	M01H9.3	M01H9.3	-0.308879	-0.231693	0.0344159	-0.20917	3
IV	M02B1.2	M02B1.2	-0.531016	-0.269737	0.0574728	-0.242911	3
IV	M02B1.3	M02B1.3	-0.17265	-0.326692	0.04011	-0.0156295	3
II	M03A1.3	M03A1.3	-0.787671	-0.102146	-0.0380745	-0.108043	3
III	M03C11.5	ymel-1	-0.290566	-0.126015	0.0185608	-0.0181718	3
V	M04C3.2	M04C3.2	-0.0984581	-1.13853	0.0188363	0.0650421	3
III	M04D8.2	ins-22	-0.297837	-0.466425	-0.107641	-0.142336	3
II	M05D6.6	M05D6.6	-0.283643	-0.223924	0.261462	-0.106124	3
II	M106.3	M106.3	-0.145247	-0.391486	0.0693433	-0.0167792	3
II	M176.11	M176.11	-0.519091	-0.172112	-0.153729	-0.180815	3
II	M176.7	kin-16	-0.524781	-0.394996	-0.0318625	-0.450428	3
IV	M18.2	dlc-2	-0.381764	-0.235223	0.0250262	-0.274469	3
II	M195.1	col-77	-0.772182	-0.907054	0.171444	-0.279381	3
V	R01B10.5	jamp-1	-0.23604	-0.212287	-0.125513	-0.225368	3
III	R01H10.3	cor-1	-0.263173	-0.267085	-0.123047	0.0457725	3
III	R01H10.6	bbs-5	-0.283581	-0.15891	0.112372	-0.28837	3
III	R01H2.7	R01H2.7	-0.321351	-0.170074	-0.150063	-0.0684996	3
V	R02C2.4	nhr-204	-0.211328	-0.247588	0.015579	-0.322783	3
IV	R02D3.1	R02D3.1	-0.634801	-0.21124	0.0250313	0.0480668	3
V	R02F11.3	R02F11.3	-0.256823	-0.158753	0.0239713	-0.148413	3
II	R03H10.1	R03H10.1	-0.286883	-0.456721	-0.412226	-0.144914	3
V	R04B5.5	R04B5.5	-0.837693	-0.568063	-0.311158	-0.54919	3
IV	R05A10.4	R05A10.4	-0.455807	-0.352785	-0.0998243	-0.0574687	3
IV	R05C11.1	R05C11.1	-0.183351	-0.371763	0.201544	-0.105198	3
I	R05D7.7	R05D7.7	-0.308206	-0.0723119	0.0602171	-0.282267	3
V	R05D8.10	dhs-15	-0.249791	-0.485269	-0.104163	-0.211615	3
II	R05F9.6	R05F9.6	-0.472986	-0.0996278	0.0191306	-0.068808	3
IV	R05G6.6	glt-6	-0.112552	-0.601745	0.48264	-0.201683	3
IV	R05G6.8	plc-4	-0.433122	-0.243897	0.0129426	-0.252188	3
II	R05H10.1	R05H10.1	-0.346627	-0.285214	0.293618	-0.441591	3
II	R05H10.3	R05H10.3	-0.410844	-0.126885	0.220872	0.0114433	3
II	R05H5.5	R05H5.5	-0.333389	-0.367119	-0.212167	-0.229609	3
II	R06A4.4	imb-2	-0.19493	-0.313326	-0.18706	-0.0151836	3
II	R06A4.8	agl-1	-0.380071	-0.476489	-0.310812	-0.103414	3
II	R06B9.3	arrd-13	-0.435718	-0.234138	0.00355943	0.00414048	3
II	R06B9.4	arrd-14	-0.568215	0.0707121	0.104766	-0.00483984	3
II	R06B9.6	mig-14	-0.326931	-0.287551	0.146327	-0.0793183	3
II	R06F6.9	ech-4	-0.307094	-0.539051	-0.172134	0.0203396	3
V	R07B7.11	gana-1	-0.341154	-0.172275	-0.113018	-0.174816	3
V	R07B7.5	R07B7.5	-0.738491	-0.525873	0.0896993	-0.154077	3
III	R07E5.13	R07E5.13	-0.454392	-0.406638	0.354001	-0.175203	3
III	R07E5.4	R07E5.4	-0.282687	-0.542638	0.378341	-0.119886	3
IV	R07H5.2	cpt-2	-0.275516	-0.440137	-0.0720042	0.0245569	3
III	R08D7.2	R08D7.2	-0.246885	-0.167914	-0.10768	-0.0824288	3
III	R08D7.7	R08D7.7	-0.357414	-0.272344	0.0880814	0.0689203	3
V	R08E5.3	R08E5.3	-0.456911	-0.768621	0.603896	0.0886976	3
V	R08F11.4	R08F11.4	-0.421272	-0.460133	0.303276	-0.290573	3
V	R09B5.5	pqn-54	-0.0148431	-0.930806	0.23428	-0.145025	3
V	R09B5.6	hacd-1	-0.79439	0.0762125	0.109028	-0.276225	3
IV	R09E10.13	R09E10.13	-0.222168	-1.1135	0.0803014	-0.0821751	3
IV	R09H10.5	R09H10.5	-0.320954	-0.0576464	0.0313679	-0.1446	3
[truncated: 7,659 more rows]

## Sheet: L3 mutant GOTerm
	GO Term class	GO Term	Description	p value	fdr q value	Enrichment (N, B, n, b)
X Cluster 1	function	GO:0042302	structural constituent of cuticle	0.000138	0.101	6.60 (953,17,51,6)
		GO:0008233	peptidase activity	0.000323	0.119	4.84 (953,27,51,7)
X Cluster 2	function	GO:0015079	potassium ion transmembrane transporter activity	1.22e-05	0.00897	3.30 (953,13,244,11)
		GO:0005267	potassium channel activity	1.22e-05	0.00449	3.30 (953,13,244,11)
		GO:0005261	cation channel activity	3.57e-05	0.00875	2.46 (953,27,244,17)
		GO:0022843	voltage-gated cation channel activity	0.00014	0.0258	3.20 (953,11,244,9)
		GO:0022803	passive transmembrane transporter activity	0.000319	0.047	1.95 (953,44,244,22)
X Cluster 3	function	GO:0016740	transferase activity	4.53e-06	0.00333	1.95 (953,112,166,38)
		GO:0004674	protein serine/threonine kinase activity	5.99e-05	0.0221	2.87 (953,28,166,14)
		GO:0016747	transferase activity, transferring acyl groups other than amino-acyl groups	0.000192	0.047	3.83 (953,12,166,8)
		GO:0016772	transferase activity, transferring phosphorus-containing groups	0.000235	0.0433	2.03 (953,65,166,23)
		GO:0004672	protein kinase activity	0.000696	0.102	2.17 (953,45,166,17)
X Cluster 4	function/process	There are no GO terms with an enrichment below p value <0.001
X Cluster 5	process	GO:0009792	embryo development ending in birth or egg hatching	3e-24	7.66e-21	1.09 (1901,927,1655,879)
		GO:0009790	embryo development	1.16e-23	1.48e-20	1.09 (1901,928,1655,879)
		GO:0000003	reproduction	1.76e-18	1.5e-15	1.10 (1901,663,1655,634)
		GO:0048856	anatomical structure development	8.51e-17	5.43e-14	1.06 (1901,1115,1655,1031)
		GO:0044767	single-organism developmental process	2.13e-11	1.09e-08	1.05 (1901,1168,1655,1065)
X Cluster 6	function/process	There are no GO terms with an enrichment below p value <0.001
A Cluster 1	process	GO:0002376	immune system process	2.08e-20	7.58e-17	10.64 (6052,102,145,26)
		GO:0045087	innate immune response	2.03e-19	3.69e-16	10.43 (6052,100,145,25)
		GO:0006955	immune response	2.64e-19	3.2e-16	10.33 (6052,101,145,25)
		GO:0006952	defense response	3.57e-19	3.25e-16	7.73 (6052,162,145,30)
		GO:0006950	response to stress	2.87e-10	2.09e-07	3.37 (6052,409,145,33)
A Cluster 2	function	GO:0005215	transporter activity	8.11e-09	1.35e-05	2.02 (6052,352,571,67)
		GO:0022857	transmembrane transporter activity	1.6e-08	1.33e-05	2.11 (6052,291,571,58)
		GO:0022892	substrate-specific transporter activity	1.23e-07	6.78e-05	2.05 (6052,285,571,55)
		GO:0022891	substrate-specific transmembrane transporter activity	1.71e-07	7.09e-05	2.11 (6052,251,571,50)
		GO:0015078	hydrogen ion transmembrane transporter activity	1.35e-06	0.000448	4.24 (6052,35,571,14)
A Cluster 3	function	GO:0016491	oxidoreductase activity	9.12e-19	1.51e-15	2.89 (6052,238,659,75)
		GO:0003824	catalytic activity	1.59e-13	1.32e-10	1.44 (6052,1746,659,273)
		GO:0042302	structural constituent of cuticle	8.64e-10	4.78e-07	3.32 (6052,83,659,30)
		GO:0048037	cofactor binding	7.58e-09	3.15e-06	2.89 (6052,105,659,33)
		GO:0050662	coenzyme binding	3.05e-06	0.00101	2.78 (6052,76,659,23)
A Cluster 4	function	GO:0004871	signal transducer activity	4.55e-11	7.55e-08	1.70 (6052,292,1464,120)
		GO:0060089	molecular transducer activity	4.98e-11	4.13e-08	1.68 (6052,305,1464,124)
		GO:0005261	cation channel activity	1.72e-09	9.53e-07	2.40 (6052,69,1464,40)
		GO:0043565	sequence-specific DNA binding	9.34e-09	3.87e-06	1.66 (6052,246,1464,99)
		GO:0038023	signaling receptor activity	1.2e-08	3.98e-06	1.66 (6052,247,1464,99)
A Cluster 5	function	GO:0042302	structural constituent of cuticle	1.2e-13	2e-10	5.12 (6052,83,399,28)
		GO:0008158	hedgehog receptor activity	1.73e-08	1.43e-05	7.95 (6052,21,399,11)
		GO:0042329	structural constituent of collagen and cuticulin-based cuticle	2.29e-05	0.0126	10.83 (6052,7,399,5)
		GO:0008061	chitin binding	0.000251	0.104	10.11 (6052,6,399,4)
		GO:0004888	transmembrane signaling receptor activity	0.000421	0.14	2.39 (6052,114,399,18)
A Cluster 6	function	GO:0003723	RNA binding	5.11e-08	8.47e-05	1.58 (6052,238,1655,103)
		GO:0004298	threonine-type endopeptidase activity	4.84e-07	0.000401	3.40 (6052,14,1655,13)
		GO:0070003	threonine-type peptidase activity	4.84e-07	0.000267	3.40 (6052,14,1655,13)
		GO:0097159	organic cyclic compound binding	2.37e-06	0.000982	1.17 (6052,1483,1655,475)
		GO:1901363	heterocyclic compound binding	2.7e-06	0.000896	1.17 (6052,1481,1655,474)
A Cluster 7	function	GO:0003735	structural constituent of ribosome	1.02e-15	1.69e-12	2.81 (6052,106,1159,57)
		GO:0003723	RNA binding	4.92e-08	4.08e-05	1.76 (6052,238,1159,80)
		GO:0003676	nucleic acid binding	3.39e-05	0.0188	1.27 (6052,861,1159,209)
		GO:0019843	rRNA binding	0.000168	0.0697	3.80 (6052,11,1159,8)
		GO:0005198	structural molecule activity	0.000554	0.184	1.45 (6052,241,1159,67)
