# Supplementary material for: Developmental Dynamics of X-Chromosome Dosage Compensation by the DCC and H4K20me1 in C. elegans
Source: PLoS Genet. 2015 Dec 7;11(12):e1005698. doi: 10.1371/journal.pgen.1005698 (PMC4671695; doi:10.1371/journal.pgen.1005698)
Supplement: S5 File — (XLSX) [file pgen.1005698.s013.xlsx]

## Sheet: ReadMe
Categories & definitions
Category	Definition or cutoff
expressed	FPKM > 1 in both N2 and BS553
equivalently expressed	95% confidence interval around log2 fold-change falls entirely below a 30% change. Used DESeq2 calculated standard error of log2 fold-chage to construct 95% CI
not significantly different	N2 vs. BS553 DESeq2 padj > 0.05 & fold change < 2
hermaphrodite upregulated	N2 vs. BS553 DESeq2 padj < 0.05, higher expression in hermaphrodites
mixed sex upregulated	N2 vs. BS553 DESeq2 padj < 0.05, higher expression in mixed sex
newly expressed	Used k-means clustering to identify a cluster of genes with increased expresison at current stage compared to previous stage (See figure 2A-C and 3C) . Among identified, cluster applied cutoffs of FPKM < 1 in previous stage, FPKM > 10 in current stage
DCC repressed	DESeq2 padj < 0.05 and upregulation between control and dpy-27 disruption. dpy-27(y56) mutant in early embryos and L1 larvae. dpy-27 RNAi in mixed embryos and L3 larvae

## Sheet: Data
		Autosomes								X Chromosome
Stage		expressed	equivalently expressed	not differentially expressed	hermaphrodite upregulated	mixed sex upregulated	newly expressed	dpy-27 repressed		expressed	equivalently expressed	not differentially expressed	hermaphrodite upregulated	mixed sex upregulated	newly expressed	dpy-27 repressed
Raw Numbers
early embryos		7846	744	5677	988	797	777	0		1091	36	681	244	94	205	0
comma embryos		9535	792	8461	49	36	803	21		1678	121	1391	15	6	267	301
L1 larvae		9783	26	9094	5	2	154	51		1763	3	1664	2	0	45	27
L3 larvae		10353	1172	9458	103	142	NA	25		1822	136	1644	22	6	NA	167
young adults		10121	905	4014	1781	3183	NA	NA		1476	141	873	213	249	NA	NA
Percentages
early embryos		1	0.0948254	0.723553	0.125924	0.10158	0.0990314	0		1	0.0329973	0.624198	0.223648	0.0861595	0.187901	0
comma embryos		1	0.0830624	0.887362	0.00513896	0.00377556	0.084216	0.00220241		1	0.0721097	0.828963	0.00893921	0.00357569	0.159118	0.17938
L1 larvae		1	0.00265767	0.929572	0.000511091	0.000204436	0.0157416	0.00521312		1	0.00170164	0.943846	0.00113443	0	0.0255247	0.0153148
L3 larvae		1	0.113204	0.913552	0.00994881	0.0137158	NA	0.00241476		1	0.0746432	0.902305	0.0120746	0.00329308	NA	0.0916575
young adults		1	0.089418	0.396601	0.175971	0.314495	NA	NA		1	0.0955285	0.591463	0.144309	0.168699	NA	NA
